# Supplementary material for: Comparative Transcriptome and Proteome Analysis of Salt-Tolerant and Salt-Sensitive Sweet Potato and Overexpression of IbNAC7 Confers Salt Tolerance in Arabidopsis
Source: Front Plant Sci. 2020 Aug 27;11:572540. doi: 10.3389/fpls.2020.572540 (PMC7481572; doi:10.3389/fpls.2020.572540)
Supplement: Supplementary file 2 [file Table_1.xlsx]

## Sheet: sheet
Supplementary Table S1. Specific primers used for vector construction and qRT-PCR analysis.
Primer name	Primer sequences (5' →3')	Applications
AtEF1α-Q-F	TGCCGCAGGTGAATCAAAGG	Internal standard gene for qRT-PCR
AtEF1α-Q-R	CCCAATTACGAGAACAACGCTCTG
Ov-IbNAC7-F	TGCTCTAGACCCCACCCTGAAATAATGAAT	To establish IbNAC7-overexpressioning lines
Ov-IbNAC7-R	CGAGCTCATCAGTAATCATTGTTCCAAATGC
IbNAC7-Q-F	ACGGCGTTGCTATGACCTC	qRT-PCR analysis
IbNAC7-Q-R	TCGTAGTAGTCGTTTAGAAGAGCG
AtPR1-Q-F	ATGTGAACGAGAAGCCATACTAAT
AtPR1-Q-R	TGATGCTCCTTATTGAAATACTGAT
AtPP2B2-Q-F	GATGTTGTTGACACAAGTATTCTTGAG
AtPP2B2-Q-R	ATAATGAACATCCAAATCAAACACAG
AtERF1B-Q-F	AGAATGACCAATAAGAAGACGAAAG
AtERF1B-Q-R	TTCACCAAGTCCCACTATTTTCA
AtWRKY51-Q-F	AGTGAAGGTTGCTCGGTGAA
AtWRKY51-Q-R	GAAGAGAGTGTTGGTTCCAGTTATC
AtERF094-Q-F	GTGTTGTTATGACGCAAGAAAGTA
AtERF094-Q-R	TCTTCCAAAACTTTTCAACGG
AtTPK2-Q-F	CGGTTATGTCGGTTACTACGGT
AtTPK2-Q-R	CGCTCCCTATTCCTCTTATCAA
AtbHLH129-Q-F	GTAGAGTCACTGGAAAAGGGAATG
AtbHLH129-Q-R	TCCATCATCACTTTCTTTAGACCTC
AtWRKY63-Q-F	AAGTTGTATCTGAATCGGTTATGC
AtWRKY63-Q-R	TTGGTTCATGATATGGTTAGCTTC
