# Supplementary material for: Comparative Transcriptome and Proteome Analysis of Salt-Tolerant and Salt-Sensitive Sweet Potato and Overexpression of IbNAC7 Confers Salt Tolerance in Arabidopsis
Source: Front Plant Sci. 2020 Aug 27;11:572540. doi: 10.3389/fpls.2020.572540 (PMC7481572; doi:10.3389/fpls.2020.572540)
Supplement: Supplementary file 3 [file Table_2.xlsx]

## Sheet: Sheet1
Supplementary Table S2. Summary of the transcriptome data of sweetpotato cultivars Xu22 and Xu32. CR: Control fibrous roots, SR: Salt-treated fibrous roots. Q20 and Q30: The percentage of bases with a Phred value > 20 or 30.
Sample	Clean reads	Total map (%)	Unique map (%)	Multi map (%)	Q20 (%)	Q30 (%)
Xu22-CR1	45134840	33715414 (74.70)	70.78	3.92	97.8	93.98
Xu22-CR2	48122602	35826227 (74.45)	70.54	3.91	97.84	94.07
Xu22-CR3	50438148	37351549 (74.05)	70.24	3.81	97.77	93.92
Xu22-SR1	46713862	35091036 (75.12)	71.14	3.98	97.82	94.05
Xu22-SR2	48206136	36257512 (75.21)	71.25	3.97	97.8	93.96
Xu22-SR3	44327680	33252789 (75.02)	71.11	3.9	97.78	93.93
Xu32-CR1	46064506	33964753 (73.73)	69.94	3.79	97.83	94.1
Xu32-CR2	49138912	36398262 (74.07)	70.1	3.97	97.79	93.97
Xu32-CR3	42887868	31698388 (73.91)	70.06	3.85	97.75	93.9
Xu32-SR1	55915888	41561156 (74.33)	70.35	3.98	97.84	94.11
Xu32-SR2	40767744	30502534 (74.82)	70.89	3.93	97.96	94.39
Xu32-SR3	46852604	34838809 (74.36)	70.42	3.94	97.84	94.1
