# Supplementary material for: Comparative Transcriptome and Proteome Analysis of Salt-Tolerant and Salt-Sensitive Sweet Potato and Overexpression of IbNAC7 Confers Salt Tolerance in Arabidopsis
Source: Front Plant Sci. 2020 Aug 27;11:572540. doi: 10.3389/fpls.2020.572540 (PMC7481572; doi:10.3389/fpls.2020.572540)
Supplement: Supplementary file 4 [file Table_3.xlsx]

## Sheet: Table S3 -DEGs
Supplementary Table S3. Differentially expressed genes in sweetpotato transcriptome analysis. CR,Control fibrous roots; SR, Salt-treated fibrous roots.
#ID	gene_name	Xu22CR1-1_FPKM	Xu22CR1-1_count	Xu22CR2-1_FPKM	Xu22CR2-1_count	Xu22CR3-1_FPKM	Xu22CR3-1_count	Xu22SR1-1_FPKM	Xu22SR1-1_count	Xu22SR2-1_FPKM	Xu22SR2-1_count	Xu22SR3-1_FPKM	Xu22SR3-1_count	Xu32CR1-1_FPKM	Xu32CR1-1_count	Xu32CR2-1_FPKM	Xu32CR2-1_count	Xu32CR3-1_FPKM	Xu32CR3-1_count	Xu32SR1-1_FPKM	Xu32SR1-1_count	Xu32SR2-1_FPKM	Xu32SR2-1_count	Xu32SR3-1_FPKM	Xu32SR3-1_count	Xu22CR1-1_Xu22CR3-1_vs_Xu22SR1-1_Xu22SR2-1_Xu22SR3-1_DESeq2_FDR	Xu22CR1-1_Xu22CR3-1_vs_Xu22SR1-1_Xu22SR2-1_Xu22SR3-1_DESeq2_log2FC	Xu32CR1-1_Xu32CR2-1_Xu32CR3-1_vs_Xu22CR1-1_Xu22CR3-1_DESeq2_FDR	Xu32CR1-1_Xu32CR2-1_Xu32CR3-1_vs_Xu22CR1-1_Xu22CR3-1_DESeq2_log2FC	Xu32CR1-1_Xu32CR2-1_Xu32CR3-1_vs_Xu32SR1-1_Xu32SR2-1_Xu32SR3-1_DESeq2_FDR	Xu32CR1-1_Xu32CR2-1_Xu32CR3-1_vs_Xu32SR1-1_Xu32SR2-1_Xu32SR3-1_DESeq2_log2FC	Xu32SR1-1_Xu32SR2-1_Xu32SR3-1_vs_Xu22SR1-1_Xu22SR2-1_Xu22SR3-1_DESeq2_FDR	Xu32SR1-1_Xu32SR2-1_Xu32SR3-1_vs_Xu22SR1-1_Xu22SR2-1_Xu22SR3-1_DESeq2_log2FC	COG_class	COG_class_annotation	GO_annotation	KEGG_annotation	KEGG_pathway_annotation	KOG_class	KOG_class_annotation	Pfam_annotation	Swiss_Prot_annotation	eggNOG_class	eggNOG_class_annotation	NR_annotation	GO_second_level_annotation
Ipomoea_batatas_newGene_48572	--	0.526513	25	0.785749	39	0.983607	51	2.57417	126	2.76882	139	3.47417	160	1.22952	58	1.08167	55	0.709267	32	1.16971	68	0.576322	25	1.01096	49	4.43933e-05	1.75407	0.7322	-0.258057	0.970687	-0.0279012	2.76527e-05	1.50199	[GER]	Carbohydrate transport and metabolism;; Amino acid transport and metabolism;; General function prediction only	Cellular Component: plasma membrane (GO:0005886);; Biological Process: transport (GO:0006810);; Molecular Function: transmembrane transporter activity (GO:0022857);;	--	--	--	--	EamA-like transporter family	WAT1-related protein At3g30340 OS=Arabidopsis thaliana OX=3702 GN=At3g30340 PE=2 SV=1	S	Function unknown	PREDICTED: WAT1-related protein At3g30340-like isoform X3 [Ipomoea nil]	cellular component: cell (GO:0005623);; cellular component: membrane (GO:0016020);; cellular component: cell part (GO:0044464);; biological process: localization (GO:0051179);; molecular function: transporter activity (GO:0005215)
Tai6.3813	Tai6.3813	2.68339	59	1.2244	29	2.23568	54	0.859247	20	0	0	0.522887	12	6.81805	139	8.62028	185	9.21012	168	5.48394	136	6.04732	114	7.66647	156	0.138428	-1.52627	1.39767e-05	-1.41523	0.524064	-0.234222	1.38821e-06	-2.91286	[R]	General function prediction only	Molecular Function: NAD(P)H dehydrogenase (quinone) activity (GO:0003955);; Cellular Component: plasma membrane (GO:0005886);; Cellular Component: chloroplast stroma (GO:0009570);; Biological Process: response to salt stress (GO:0009651);; Biological Process: defense response to bacterium (GO:0042742);; Biological Process: oxidation-reduction process (GO:0055114);;	--	--	[R]	General function prediction only	NADPH-dependent FMN reductase;; Flavodoxin-like fold	NAD(P)H:quinone oxidoreductase OS=Solanum tuberosum (Potato) PE=2 SV=1	R	General function prediction only	NADPH:QUINONE OXIDOREDUCTASE family protein [Populus trichocarpa]	molecular function: catalytic activity (GO:0003824);; biological process: metabolic process (GO:0008152);; biological process: single-organism process (GO:0044699);; cellular component: cell (GO:0005623);; cellular component: membrane (GO:0016020);; cellular component: cell part (GO:0044464);; cellular component: organelle (GO:0043226);; cellular component: organelle part (GO:0044422);; biologica…
Ipomoea_batatas_newGene_31242	--	5.02099	269	3.17062	179	4.10925	242	2.14772	120	3.63499	209	1.2349	66	4.26396	229	6.77293	389	6.66809	334	0.058479	4	0.164661	8	1.51188	84	0.0974388	-0.942105	0.563157	-0.240913	0.0300236	-1.97802	0.0647333	1.3813	[MDT]	Cell wall/membrane/envelope biogenesis;; Cell cycle control, cell division, chromosome partitioning;; Signal transduction mechanisms	Molecular Function: ATP binding (GO:0005524);;	K08900|0|sly:101247855|K08900 mitochondrial chaperone BCS1 | (RefSeq) AAA-ATPase At4g30250-like	--	[O]	Posttranslational modification, protein turnover, chaperones	Domain associated at C-terminal with AAA;; ATPase family associated with various cellular activities (AAA)	AAA-ATPase At4g25835 OS=Arabidopsis thaliana OX=3702 GN=At4g25835 PE=2 SV=1	O	Posttranslational modification, protein turnover, chaperones	PREDICTED: AAA-ATPase At4g25835-like [Ipomoea nil]	molecular function: binding (GO:0005488)
Ipomoea_batatas_newGene_56768	--	0	0	0.108827	10	0	0	0	0	0.035729	4	0	0	0.447331	36	0.34859	30	1.4087	104	1.255	122	1.68684	120	1.02663	84	--	--	1.87273e-07	-3.90877	0.161338	0.848705	3.73152e-19	-4.97627	[X]	--	--	--	--	[R]	General function prediction only	GAG-pre-integrase domain;; gag-polypeptide of LTR copia-type;; Retrotransposon gag protein;; Zinc knuckle	Retrovirus-related Pol polyprotein from transposon TNT 1-94 OS=Nicotiana tabacum OX=4097 PE=2 SV=1	L	Replication, recombination and repair	Retrovirus-related Pol polyprotein from transposon TNT 1-94 [Apostasia shenzhenica]	--
Tai6.25744	Tai6.25744	2.51303	78	1.72382	57	3.04432	104	1.83043	59	1.2829	43	2.08571	64	0.418656	13	0.255182	9	0.855606	25	0.313078	12	0.17707	5	0.441938	15	0.196736	-0.693875	0.000167937	2.18813	--	--	7.11415e-05	2.05669	[U]	Intracellular trafficking, secretion, and vesicular transport	Cellular Component: endosome (GO:0005768);; Cellular Component: vacuolar membrane (GO:0005774);; Cellular Component: plasma membrane (GO:0005886);; Cellular Component: cell plate (GO:0009504);; Cellular Component: plasmodesma (GO:0009506);; Biological Process: cell plate formation involved in plant-type cell wall biogenesis (GO:0009920);; Cellular Component: integral component of membrane (GO:001…	K08511|3.5877e-46|brp:103857472|K08511 vesicle-associated membrane protein 72 | (RefSeq) vesicle-associated membrane protein 722-like	--	[U]	Intracellular trafficking, secretion, and vesicular transport	Synaptobrevin	Vesicle-associated membrane protein 722 GN=F25I18.14 OS=Arabidopsis thaliana (Mouse-ear cress) PE=2 SV=2	U	Intracellular trafficking, secretion, and vesicular transport	PREDICTED: vesicle-associated membrane protein 722-like [Brassica rapa]	cellular component: cell (GO:0005623);; cellular component: organelle (GO:0043226);; cellular component: cell part (GO:0044464);; cellular component: membrane (GO:0016020);; cellular component: organelle part (GO:0044422);; cellular component: cell junction (GO:0030054);; biological process: cellular process (GO:0009987);; biological process: single-organism process (GO:0044699);; biological proc…
Ipomoea_batatas_newGene_41559	--	0.361439	14	0.360634	14	0.050456	3	1.41831	54	1.83601	72	2.06486	74	0.501485	19	1.06579	42	1.22472	42	2.5854	116	1.24918	41	2.82288	106	0.000190215	2.41889	0.0767713	-1.40497	0.0217731	1.22183	0.4749	-0.355204	--	--	--	--	--	--	--	LURP-one-related	Protein LURP-one-related 15 OS=Arabidopsis thaliana OX=3702 GN=At5g01750 PE=1 SV=1	--	--	PREDICTED: protein LURP-one-related 15-like [Ipomoea nil]	--
Tai6.7202	Tai6.7202	7.93074	620	7.20582	620	7.9736	677	8.37093	686	10.0126	878	10.2983	803	19.9543	1551	22.0798	1854	24.4819	1794	22.5496	2254	25.6888	1823	21.0535	1685	0.348274	0.241015	1.29696e-16	-1.34881	0.346932	0.174211	3.69457e-20	-1.2996	[J]	Translation, ribosomal structure and biogenesis	Molecular Function: cysteine-tRNA ligase activity (GO:0004817);; Molecular Function: ATP binding (GO:0005524);; Biological Process: cysteinyl-tRNA aminoacylation (GO:0006423);; Biological Process: response to cadmium ion (GO:0046686);;	K01883|0|sot:102581041|K01883 cysteinyl-tRNA synthetase [EC:6.1.1.16] | (RefSeq) cysteine--tRNA ligase 2, cytoplasmic	Aminoacyl-tRNA biosynthesis (ko00970)	[J]	Translation, ribosomal structure and biogenesis	tRNA synthetases class I (C) catalytic domain;; tRNA synthetases class I (M);; tRNA synthetases class I (I, L, M and V);; tRNA synthetases class I (K)	--	J	Translation, ribosomal structure and biogenesis	PREDICTED: cysteine--tRNA ligase-like [Sesamum indicum]	molecular function: catalytic activity (GO:0003824);; biological process: metabolic process (GO:0008152);; molecular function: binding (GO:0005488);; biological process: cellular process (GO:0009987);; biological process: single-organism process (GO:0044699);; biological process: response to stimulus (GO:0050896)
Ipomoea_batatas_newGene_43030	--	0.296392	19	0.962283	64	0.705816	49	0.297121	20	0.231947	16	0.165685	11	2.80133	174	2.18743	146	2.32205	136	1.26291	99	0.914828	53	0.54773	36	--	--	2.25478e-05	-1.933	0.00130009	-1.22364	0.00053306	-1.75051	[P]	Inorganic ion transport and metabolism	Molecular Function: N,N-dimethylaniline monooxygenase activity (GO:0004499);; Molecular Function: flavin adenine dinucleotide binding (GO:0050660);; Molecular Function: NADP binding (GO:0050661);; Biological Process: oxidation-reduction process (GO:0055114);;	K00485|0|sly:101257385|K00485 dimethylaniline monooxygenase (N-oxide forming) [EC:1.14.13.8] | (RefSeq) probable flavin-containing monooxygenase 1	--	[Q]	Secondary metabolites biosynthesis, transport and catabolism	Flavin-binding monooxygenase-like;; Pyridine nucleotide-disulphide oxidoreductase;; Pyridine nucleotide-disulphide oxidoreductase;; NAD(P)-binding Rossmann-like domain;; L-lysine 6-monooxygenase (NADPH-requiring)	Probable flavin-containing monooxygenase 1 OS=Arabidopsis thaliana OX=3702 GN=FMO1 PE=2 SV=1	P	Inorganic ion transport and metabolism	PREDICTED: probable flavin-containing monooxygenase 1 [Ipomoea nil]	molecular function: catalytic activity (GO:0003824);; biological process: metabolic process (GO:0008152);; biological process: single-organism process (GO:0044699);; molecular function: binding (GO:0005488)
Ipomoea_batatas_newGene_41992	--	1.88924	118	2.61312	172	1.3977	96	2.53941	165	2.91716	195	2.21355	136	1.18612	74	0.984532	66	1.16045	68	0.849832	65	1.03105	58	0.645522	42	0.15195	0.557511	0.103358	0.650347	0.558066	-0.29033	6.19386e-07	1.48793	[GI]	Carbohydrate transport and metabolism;; Lipid transport and metabolism	Molecular Function: enzyme inhibitor activity (GO:0004857);; Cellular Component: extracellular region (GO:0005576);; Cellular Component: cell wall (GO:0005618);; Molecular Function: pectinesterase activity (GO:0030599);; Biological Process: cell wall modification (GO:0042545);; Biological Process: negative regulation of catalytic activity (GO:0043086);; Molecular Function: aspartyl esterase activ…	K01051|0|sly:101260871|K01051 pectinesterase [EC:3.1.1.11] | (RefSeq) putative pectinesterase/pectinesterase inhibitor 22	Pentose and glucuronate interconversions (ko00040);; Starch and sucrose metabolism (ko00500)	--	--	Pectinesterase;; Plant invertase/pectin methylesterase inhibitor	Putative pectinesterase/pectinesterase inhibitor 22 OS=Arabidopsis thaliana OX=3702 GN=PME22 PE=3 SV=1	G	Carbohydrate transport and metabolism	PREDICTED: putative pectinesterase/pectinesterase inhibitor 22 [Ipomoea nil]	molecular function: enzyme regulator activity (GO:0030234);; biological process: biological regulation (GO:0065007);; cellular component: extracellular region (GO:0005576);; cellular component: cell (GO:0005623);; cellular component: cell part (GO:0044464);; molecular function: catalytic activity (GO:0003824);; biological process: metabolic process (GO:0008152);; biological process: cellular proc…
Ipomoea_batatas_newGene_35352	--	1.91698	174	1.23206	117	2.99093	270	0.830805	39	0.298941	17	0.696084	31	2.14176	185	2.6429	242	3.11952	258	0.762886	43	0.683727	28	0.912075	46	4.85057e-09	-2.70779	0.995689	0.00288236	1.15055e-15	-2.43914	0.526722	-0.384128	[T]	Signal transduction mechanisms	Molecular Function: protein kinase activity (GO:0004672);; Cellular Component: membrane (GO:0016020);; Biological Process: phosphorylation (GO:0016310);;	--	--	--	--	Protein tyrosine kinase;; Protein kinase domain;; D-mannose binding lectin;; S-locus glycoprotein domain;; PAN-like domain	G-type lectin S-receptor-like serine/threonine-protein kinase B120 OS=Arabidopsis thaliana OX=3702 GN=B120 PE=2 SV=1	T	Signal transduction mechanisms	PREDICTED: G-type lectin S-receptor-like serine/threonine-protein kinase At4g27290 [Ipomoea nil]	molecular function: catalytic activity (GO:0003824);; biological process: metabolic process (GO:0008152);; biological process: cellular process (GO:0009987);; cellular component: membrane (GO:0016020)
Tai6.29590	Tai6.29590	7.6909	498	5.12748	351	4.47453	320	4.1771	282	4.098	286	4.48116	287	41.9447	2722	38.7867	2698	50.4374	3058	22.7771	1812	26.2809	1537	20.4839	1369	0.150233	-0.550789	5.55464e-24	-2.64452	1.93777e-07	-0.812435	4.91428e-65	-2.46744	--	--	Molecular Function: aspartic-type endopeptidase activity (GO:0004190);; Biological Process: proteolysis (GO:0006508);;	--	--	[O]	Posttranslational modification, protein turnover, chaperones	Xylanase inhibitor N-terminal;; Xylanase inhibitor C-terminal;; Eukaryotic aspartyl protease	Protein ASPARTIC PROTEASE IN GUARD CELL 2 (Precursor) GN=ASPG2 OS=Arabidopsis thaliana (Mouse-ear cress) PE=2 SV=1	O	Posttranslational modification, protein turnover, chaperones	hypothetical protein JCGZ_24539 [Jatropha curcas]	molecular function: catalytic activity (GO:0003824);; biological process: metabolic process (GO:0008152)
Tai6.31652	Tai6.31652	1.21394	55	1.6393	78	1.20607	57	0.070763	5	0.219114	14	0.97935	41	0.193081	2	0	0	0.354798	6	0.410753	22	0	0	0.060028	1	0.255291	-1.12351	5.61722e-05	3.01364	--	--	--	--	[M]	Cell wall/membrane/envelope biogenesis	Molecular Function: UDP-glucose 6-dehydrogenase activity (GO:0003979);; Molecular Function: NAD binding (GO:0051287);; Biological Process: oxidation-reduction process (GO:0055114);;	K00012|0|tcc:TCM_018716|K00012 UDPglucose 6-dehydrogenase [EC:1.1.1.22] | (RefSeq) UDP-glucose 6-dehydrogenase family protein	Pentose and glucuronate interconversions (ko00040);; Ascorbate and aldarate metabolism (ko00053);; Starch and sucrose metabolism (ko00500);; Amino sugar and nucleotide sugar metabolism (ko00520)	[GT]	Carbohydrate transport and metabolism;; Signal transduction mechanisms	UDP-glucose/GDP-mannose dehydrogenase family, NAD binding domain;; UDP-glucose/GDP-mannose dehydrogenase family, UDP binding domain;; UDP-glucose/GDP-mannose dehydrogenase family, central domain	UDP-glucose 6-dehydrogenase 2 OS=Arabidopsis thaliana (Mouse-ear cress) PE=1 SV=1	G	Carbohydrate transport and metabolism	uridine diphosphate glucose dehydrogenase [Ipomoea batatas]	molecular function: catalytic activity (GO:0003824);; biological process: metabolic process (GO:0008152);; biological process: single-organism process (GO:0044699);; molecular function: binding (GO:0005488)
Ipomoea_batatas_newGene_55592	--	0.014373	1	0.108952	5	0	0	0.110476	5	0	0	0.087657	4	0	0	0	0	0	0	1.70325	74	3.0869	98	2.41082	88	--	--	--	--	1.88678e-17	5.81555	2.52946e-13	-3.99587	--	--	Cellular Component: extracellular region (GO:0005576);; Cellular Component: cell wall (GO:0005618);; Biological Process: plant-type cell wall organization (GO:0009664);; Cellular Component: membrane (GO:0016020);;	K20628|2.17289e-121|mtr:MTR_3g435430|K20628 expansin | (RefSeq) expansin A10	--	--	--	Pollen allergen	Expansin-A15 OS=Arabidopsis thaliana OX=3702 GN=EXPA15 PE=2 SV=2	G	Carbohydrate transport and metabolism	PREDICTED: expansin-A15-like [Ipomoea nil]	cellular component: extracellular region (GO:0005576);; cellular component: cell (GO:0005623);; cellular component: cell part (GO:0044464);; biological process: cellular process (GO:0009987);; biological process: cellular component organization or biogenesis (GO:0071840);; cellular component: membrane (GO:0016020)
Ipomoea_batatas_newGene_14270	--	1.26309	145	1.76074	212	2.34841	284	1.4775	170	1.75412	206	1.47599	160	4.43583	471	3.60656	422	4.52469	414	3.96679	504	4.68951	400	3.67762	400	0.631061	-0.279663	0.00681582	-0.938565	0.931699	0.0236561	1.17024e-13	-1.29437	[R]	General function prediction only	--	--	--	[T]	Signal transduction mechanisms	NB-ARC domain;; AAA domain	Putative late blight resistance protein homolog R1A-6 OS=Solanum demissum OX=50514 GN=R1A-6 PE=3 SV=2	S	Function unknown	PREDICTED: putative late blight resistance protein homolog R1A-10 [Ipomoea nil]	--
Ipomoea_batatas_newGene_47158	--	1.62845	142	0.953207	88	1.42482	137	2.08257	189	2.13974	201	1.56104	135	0	0	0.105313	10	0.07389	7	0	0	0.113159	9	0.061542	6	0.553102	0.271435	3.42023e-08	3.62808	--	--	1.23699e-18	4.31851	[R]	General function prediction only	--	--	--	[T]	Signal transduction mechanisms	NB-ARC domain	Putative late blight resistance protein homolog R1B-16 OS=Solanum demissum OX=50514 GN=R1B-16 PE=3 SV=1	S	Function unknown	PREDICTED: putative late blight resistance protein homolog R1A-10 [Ipomoea nil]	--
Ipomoea_batatas_newGene_30396	--	1.18287	52	1.52925	70	1.28832	60	0.751407	35	1.01544	50	1.17693	46	0	0	0	0	0	0	0	0	0	0	0	0	0.577446	-0.371366	5.14015e-11	4.74009	--	--	1.91825e-11	4.507	--	--	Molecular Function: ion binding (GO:0043167);;	--	--	--	--	Chromo (CHRromatin Organisation MOdifier) domain	--	L	Replication, recombination and repair	PREDICTED: chromodomain-helicase-DNA-binding protein Mi-2 homolog isoform X1 [Ipomoea nil]	molecular function: binding (GO:0005488)
Ipomoea_batatas_newGene_7431	--	1.38701	64	1.12549	55	0.934727	48	3.92925	189	3.62895	180	2.32388	106	0	0	0.764449	38	0	0	1.84092	105	1.9974	84	0	0	0.00165371	1.35785	0.636406	0.397153	0.724959	0.322177	0.552697	0.55791	--	--	--	--	--	--	--	Plant protein of unknown function	UPF0481 protein At3g47200 OS=Arabidopsis thaliana OX=3702 GN=At3g47200 PE=2 SV=1	S	Function unknown	PREDICTED: UPF0481 protein At3g47200-like isoform X1 [Ipomoea nil]	--
Tai6.7359	Tai6.7359	1.37508	31	1.91276	46	3.37943	84	1.97037	46	1.51924	37	1.72501	38	0	0	0	0	0.087632	2	0	0	0	0	0	0	0.595753	-0.465629	3.54004e-07	3.83393	--	--	7.49765e-11	4.40597	--	--	Molecular Function: serine-type endopeptidase activity (GO:0004252);; Biological Process: proteolysis (GO:0006508);; Cellular Component: integral component of membrane (GO:0016021);; Molecular Function: organic cyclic compound binding (GO:0097159);; Molecular Function: heterocyclic compound binding (GO:1901363);;	--	--	[T]	Signal transduction mechanisms	--	--	T	Signal transduction mechanisms	unnamed protein product [Coffea canephora]	molecular function: catalytic activity (GO:0003824);; biological process: metabolic process (GO:0008152);; cellular component: membrane (GO:0016020);; cellular component: membrane part (GO:0044425);; molecular function: binding (GO:0005488)
Tai6.45318	Tai6.45318	0	0	0	0	0.305454	7	0	0	0	0	0	0	10.6195	196	11.865	234	9.51106	164	5.87737	133	5.22733	87	6.61655	126	--	--	4.16727e-22	-4.90804	0.00717264	-0.733811	5.5217e-23	-5.92727	--	--	Biological Process: nitrogen compound metabolic process (GO:0006807);; Biological Process: cellular metabolic process (GO:0044237);; Biological Process: primary metabolic process (GO:0044238);; Biological Process: organic substance metabolic process (GO:0071704);;	--	--	--	--	--	--	S	Function unknown	PREDICTED: uncharacterized protein LOC104235617 [Nicotiana sylvestris]	biological process: metabolic process (GO:0008152);; biological process: cellular process (GO:0009987)
Tai6.36389	Tai6.36389	14.9503	671	11.4688	544	15.7358	779	14.7706	690	15.3638	742	15.2998	678	6.46387	291	6.51056	314	6.97277	294	7.60637	420	8.30661	337	6.8956	320	0.768495	-0.0800909	9.12821e-15	1.31213	0.177055	0.285468	5.60238e-11	0.934464	--	--	Molecular Function: nucleic acid binding (GO:0003676);; Cellular Component: intracellular part (GO:0044424);;	--	--	--	--	Myb-like DNA-binding domain	Transcription factor MYB1R1 OS=Solanum tuberosum (Potato) PE=2 SV=1	K	Transcription	PREDICTED: transcription factor MYB1R1 [Solanum lycopersicum]	molecular function: binding (GO:0005488);; cellular component: cell (GO:0005623);; cellular component: cell part (GO:0044464)
Tai6.36092	Tai6.36092	5.81375	266	4.0929	199	4.77564	241	5.69695	273	3.87711	191	4.16847	190	0.324395	15	0.209652	11	0.070102	4	0.127155	8	0.346019	15	0.167825	8	0.617787	-0.247948	1.21984e-21	4.27702	--	--	8.06442e-25	3.99555	[S]	Function unknown	Cellular Component: chromoplast (GO:0009509);; Cellular Component: chloroplast thylakoid (GO:0009534);; Biological Process: response to herbicide (GO:0009635);; Cellular Component: chloroplast envelope (GO:0009941);; Biological Process: regulation of proton transport (GO:0010155);; Biological Process: carotenoid biosynthetic process (GO:0016117);; Biological Process: carotene biosynthetic process…	K02293|5.70816e-170|vvi:100240685|K02293 15-cis-phytoene desaturase [EC:1.3.5.5] | (RefSeq) PDS1; phytoene desaturase	Carotenoid biosynthesis (ko00906)	[Q]	Secondary metabolites biosynthesis, transport and catabolism	Flavin containing amine oxidoreductase	15-cis-phytoene desaturase, chloroplastic/chromoplastic (Precursor) GN=PDS OS=Capsicum annuum (Bell pepper) PE=1 SV=1	H	Coenzyme transport and metabolism	phytoene desaturase [Ipomoea sp. Kenyan]	cellular component: cell (GO:0005623);; cellular component: organelle (GO:0043226);; cellular component: cell part (GO:0044464);; cellular component: organelle part (GO:0044422);; biological process: response to stimulus (GO:0050896);; biological process: biological regulation (GO:0065007);; biological process: metabolic process (GO:0008152);; biological process: cellular process (GO:0009987);; b…
Ipomoea_batatas_newGene_34939	--	1.68468	75	1.15156	54	0.524611	26	0.276896	13	0.707417	34	0.434517	19	0.952151	42	1.13581	54	1.52023	63	0.123052	7	0.042344	2	0.144524	7	0.23516	-1.04225	0.998621	0.0015796	5.0009e-07	-2.8674	--	--	--	--	--	--	--	[K]	Transcription	GATA zinc finger	GATA transcription factor 18 OS=Arabidopsis thaliana OX=3702 GN=GATA18 PE=2 SV=2	K	Transcription	PREDICTED: GATA transcription factor 19-like [Ipomoea nil]	--
Ipomoea_batatas_newGene_55289	--	3.38564	54	1.26819	22	3.02171	49	0.732781	13	0.225042	4	0.886756	14	0.06305	2	0.352956	7	0.334296	5	0	0	0	0	0.245011	5	0.00678735	-1.92699	1.02245e-05	2.8241	--	--	--	--	--	--	Biological Process: transcription, DNA-templated (GO:0006351);;	--	--	--	--	--	B3 domain-containing protein REM6 OS=Arabidopsis thaliana OX=3702 GN=REM6 PE=3 SV=1	K	Transcription	PREDICTED: B3 domain-containing protein REM10-like [Ipomoea nil]	biological process: metabolic process (GO:0008152);; biological process: cellular process (GO:0009987)
Tai6.49349	Tai6.49349	7.70767	291	5.71167	234	2.53036	106	2.04029	98	4.44075	214	3.91867	151	1.87432	96	1.59404	87	3.79061	180	1.26334	79	0.964508	45	0.595166	32	0.658643	-0.389763	0.331182	0.664318	0.0180918	-1.15271	0.00039101	1.44487	[G]	Carbohydrate transport and metabolism	--	K05349|0|sly:101254239|K05349 beta-glucosidase [EC:3.2.1.21] | (RefSeq) beta-glucosidase BoGH3B	Cyanoamino acid metabolism (ko00460);; Starch and sucrose metabolism (ko00500);; Phenylpropanoid biosynthesis (ko00940)	--	--	Glycosyl hydrolase family 3 N terminal domain;; Glycosyl hydrolase family 3 C-terminal domain	Alpha-L-arabinofuranosidase (Precursor) OS=Medicago sativa subsp. varia (Alfalfa) PE=2 SV=1	G	Carbohydrate transport and metabolism	PREDICTED: lysosomal beta glucosidase-like [Sesamum indicum]	--
Ipomoea_batatas_newGene_41617	--	0.793264	27	0.492089	19	0.273301	11	0	0	0.424795	17	0.258384	9	3.05778	104	3.84423	146	3.82455	126	2.42118	103	2.30901	73	2.50568	90	--	--	9.25165e-07	-2.37049	0.177588	-0.460256	1.06169e-05	-2.68843	--	--	--	--	--	--	--	--	--	--	--	--	--
Ipomoea_batatas_newGene_53801	--	21.8793	782	16.6046	876	28.4954	1539	3.9377	199	1.34426	71	1.87269	96	9.65786	482	16.3406	854	14.7339	654	1.91206	118	1.55282	65	2.71339	122	4.09767e-10	-2.97327	0.0373365	0.810944	4.89614e-22	-2.60821	0.672288	0.237701	[IQR]	Lipid transport and metabolism;; Secondary metabolites biosynthesis, transport and catabolism;; General function prediction only	Cellular Component: integral component of membrane (GO:0016021);; Molecular Function: tropine dehydrogenase activity (GO:0050356);; Biological Process: oxidation-reduction process (GO:0055114);;	K08081|4.13875e-77|sot:102595884|K08081 tropinone reductase I [EC:1.1.1.206] | (RefSeq) tropinone reductase homolog At5g06060-like	Tropane, piperidine and pyridine alkaloid biosynthesis (ko00960)	[R]	General function prediction only	short chain dehydrogenase;; Enoyl-(Acyl carrier protein) reductase;; KR domain	Tropinone reductase homolog OS=Datura stramonium OX=4076 PE=2 SV=1	S	Function unknown	PREDICTED: tropinone reductase homolog [Ipomoea nil]	cellular component: membrane (GO:0016020);; cellular component: membrane part (GO:0044425);; molecular function: catalytic activity (GO:0003824);; biological process: metabolic process (GO:0008152);; biological process: single-organism process (GO:0044699)
Tai6.51468	Tai6.51468	1.98986	34	1.6501	29	1.08818	20	1.30155	23	0.764613	14	1.92172	32	5.54369	93	2.51104	45	4.30137	67	5.83993	120	3.9671	60	4.91045	85	0.861964	-0.218603	0.0673923	-1.11156	0.528507	0.341946	8.81738e-05	-1.74495	--	--	--	--	--	--	--	--	--	--	--	--	--
Ipomoea_batatas_newGene_7547	--	2.35372	81	1.88624	68	2.17677	82	0.827233	30	1.09574	41	1.4771	50	1.12984	39	0.578314	22	0.600953	20	1.05162	45	1.26509	40	0.781827	28	0.0556187	-0.976636	0.00391273	1.48116	0.485724	0.465417	0.914828	0.0665524	--	--	Molecular Function: iron ion binding (GO:0005506);; Cellular Component: cytoplasm (GO:0005737);; Biological Process: inositol catabolic process (GO:0019310);; Molecular Function: inositol oxygenase activity (GO:0050113);; Biological Process: oxidation-reduction process (GO:0055114);;	K00469|2.00705e-115|cit:102618274|K00469 inositol oxygenase [EC:1.13.99.1] | (RefSeq) inositol oxygenase 1	Ascorbate and aldarate metabolism (ko00053);; Inositol phosphate metabolism (ko00562)	[R]	General function prediction only	Myo-inositol oxygenase	Inositol oxygenase 1 OS=Arabidopsis thaliana OX=3702 GN=MIOX1 PE=2 SV=1	S	Function unknown	PREDICTED: inositol oxygenase 1-like isoform X2 [Ipomoea nil]	molecular function: binding (GO:0005488);; cellular component: cell (GO:0005623);; cellular component: cell part (GO:0044464);; biological process: metabolic process (GO:0008152);; biological process: cellular process (GO:0009987);; biological process: single-organism process (GO:0044699);; molecular function: catalytic activity (GO:0003824)
Tai6.15619	Tai6.15619	1.22836	48	2.16503	88	1.44781	63	1.72784	74	1.7373	75	1.63013	62	7.31699	230	6.31906	218	6.55476	192	4.70626	185	5.45744	155	6.09882	197	0.631479	0.290075	1.88425e-10	-1.8232	0.482656	-0.212459	2.7044e-07	-1.34009	--	--	--	--	--	--	--	Transferase family	Anthocyanin 5-aromatic acyltransferase OS=Gentiana triflora (Clustered gentian) PE=1 SV=1	S	Function unknown	unnamed protein product [Coffea canephora]	--
Ipomoea_batatas_newGene_26971	--	0.587128	61	0.413036	46	0.56968	66	0.168621	19	0.4045	46	0.141239	15	0.670192	70	0.867372	97	1.21828	119	0.134078	18	0.150436	15	0.113822	13	0.108079	-1.14207	0.326423	-0.500164	1.93987e-08	-2.4286	--	--	[T]	Signal transduction mechanisms	--	--	--	[T]	Signal transduction mechanisms	Protein of unknown function (DUF1221);; Protein tyrosine kinase;; Protein kinase domain	Light-sensor Protein kinase OS=Ceratodon purpureus OX=3225 GN=PHY1 PE=3 SV=3	T	Signal transduction mechanisms	PREDICTED: serine/threonine-protein kinase ATG1-like isoform X1 [Ipomoea nil]	--
Tai6.30607	Tai6.30607	0.851326	27	1.17683	40	1.5266	54	1.11353	37	0.766175	26	0.580801	19	2.54487	81	1.88079	64	1.95834	58	0.6443	25	0.919331	27	0.20136	7	0.566955	-0.517349	0.269453	-0.629986	0.00531002	-1.55829	--	--	--	--	--	--	--	[T]	Signal transduction mechanisms	NB-ARC domain	Probable disease resistance RPP8-like protein 2 GN=RPP8L2 OS=Arabidopsis thaliana (Mouse-ear cress) PE=3 SV=1	T	Signal transduction mechanisms	NBS-LRR protein [Ipomoea batatas]	--
Tai6.50145	Tai6.50145	10.097	349	11.2216	394	7.08847	270	8.0368	282	10.6673	396	9.81592	329	6.65375	203	7.03709	255	6.80126	202	3.44562	147	4.21012	132	3.91483	140	0.907912	0.065475	0.0715093	0.542997	0.0162865	-0.603456	3.24951e-08	1.20012	--	--	--	K14301|0|sot:102584469|K14301 nuclear pore complex protein Nup107 | (RefSeq) nuclear pore complex protein NUP107	RNA transport (ko03013)	[YU]	Nuclear structure;; Intracellular trafficking, secretion, and vesicular transport	Nuclear pore protein 84 / 107	Nuclear pore complex protein NUP107 {ECO:0000303|PubMed:21189294} OS=Arabidopsis thaliana (Mouse-ear cress) PE=1 SV=1	UY	Intracellular trafficking, secretion, and vesicular transport;; Nuclear structure	PREDICTED: nuclear pore complex protein Nup107, partial [Nicotiana tomentosiformis]	--
Tai6.44286	Tai6.44286	0.881794	17	2.19659	45	0.889111	19	2.82796	57	1.81594	38	2.24276	43	0.160461	4	0.163874	4	0.312013	6	0.185559	5	0.226805	4	0.257249	6	0.0479366	1.18643	--	--	--	--	9.10305e-07	2.6674	--	--	--	--	--	--	--	--	--	--	--	--	--
Tai6.45416	Tai6.45416	2.82663	57	2.79866	60	2.31927	52	2.27323	48	2.42862	53	4.49167	89	0.390014	8	1.38642	30	0.40824	8	1.16479	29	0	0	0	0	0.856976	0.172025	0.0344942	1.51945	--	--	0.333604	0.799329	--	--	--	--	--	[O]	Posttranslational modification, protein turnover, chaperones	--	--	O	Posttranslational modification, protein turnover, chaperones	PREDICTED: dnaJ-related protein SCJ1 isoform X2 [Nicotiana sylvestris]	--
Ipomoea_batatas_newGene_12996	--	0.631887	23	1.02099	41	0.414003	24	5.21607	217	3.50412	152	10.0576	410	7.02234	267	4.26002	174	2.51329	100	3.32703	163	4.31543	158	2.25922	90	3.16693e-09	3.06828	1.74787e-07	-2.55908	0.546405	-0.327963	0.0655087	0.836472	[X]	--	Cellular Component: cell wall (GO:0005618);; Molecular Function: pectinesterase activity (GO:0030599);; Biological Process: cell wall modification (GO:0042545);; Molecular Function: aspartyl esterase activity (GO:0045330);; Biological Process: pectin catabolic process (GO:0045490);;	K01051|3.07797e-95|vvi:100246890|K01051 pectinesterase [EC:3.1.1.11] | (RefSeq) putative pectinesterase 11	Pentose and glucuronate interconversions (ko00040);; Starch and sucrose metabolism (ko00500)	--	--	Pectinesterase;; Pectinesterase	Putative pectinesterase 11 OS=Arabidopsis thaliana OX=3702 GN=PME11 PE=3 SV=1	G	Carbohydrate transport and metabolism	PREDICTED: putative pectinesterase 11 [Ipomoea nil]	cellular component: cell (GO:0005623);; cellular component: cell part (GO:0044464);; molecular function: catalytic activity (GO:0003824);; biological process: metabolic process (GO:0008152);; biological process: cellular process (GO:0009987);; biological process: cellular component organization or biogenesis (GO:0071840)
Tai6.45963	Tai6.45963	0.393069	14	0.855915	32	0.666364	26	0.665413	25	0.733349	28	0.951688	34	1.16144	42	1.6305	62	1.68049	56	2.88626	126	1.32327	43	2.85234	104	--	--	0.0304374	-1.20877	0.155183	0.709867	0.00100373	-1.48086	--	--	Molecular Function: zinc ion binding (GO:0008270);;	--	--	[A]	RNA processing and modification	--	--	A	RNA processing and modification	PREDICTED: uncharacterized protein LOC104088228 [Nicotiana tomentosiformis]	molecular function: binding (GO:0005488)
Ipomoea_batatas_newGene_21478	--	4.07222	155	4.76489	191	5.94706	235	4.34927	161	5.4959	224	4.11537	146	2.08385	73	1.16081	54	1.26673	52	1.41234	75	1.34119	53	1.60813	72	0.764915	-0.173002	6.61397e-06	1.65847	0.740863	0.177004	2.72848e-06	1.32657	--	--	Cellular Component: exocyst (GO:0000145);; Molecular Function: Rho guanyl-nucleotide exchange factor activity (GO:0005089);; Biological Process: exocytosis (GO:0006887);; Biological Process: regulation of Rho protein signal transduction (GO:0035023);; Biological Process: positive regulation of GTPase activity (GO:0043547);;	K07195|0|sind:105161712|K07195 exocyst complex component 7 | (RefSeq) exocyst complex component EXO70A1-like	--	[U]	Intracellular trafficking, secretion, and vesicular transport	Exo70 exocyst complex subunit	Exocyst complex component EXO70A1 OS=Arabidopsis thaliana OX=3702 GN=EXO70A1 PE=1 SV=1	S	Function unknown	PREDICTED: exocyst complex component EXO70A1-like isoform X1 [Ipomoea nil]	cellular component: cell (GO:0005623);; cellular component: macromolecular complex (GO:0032991);; cellular component: cell part (GO:0044464);; molecular function: guanyl-nucleotide exchange factor activity (GO:0005085);; biological process: biological regulation (GO:0065007);; biological process: cellular process (GO:0009987);; biological process: single-organism process (GO:0044699);; biological…
Ipomoea_batatas_newGene_40093	--	0.069317	3	0	0	0	0	0	0	0	0	0	0	1.83007	56	0.952307	31	0.822441	24	0	0	0.185276	6	0	0	--	--	9.07332e-05	-2.91125	--	--	--	--	--	--	Cellular Component: Golgi apparatus (GO:0005794);; Cellular Component: integral component of membrane (GO:0016021);; Molecular Function: O-acetyltransferase activity (GO:0016413);; Biological Process: cell wall organization or biogenesis (GO:0071554);;	--	--	--	--	GDSL/SGNH-like Acyl-Esterase family found in Pmr5 and Cas1p;; PMR5 N terminal Domain	Protein trichome birefringence-like 3 OS=Arabidopsis thaliana OX=3702 GN=TBL3 PE=2 SV=1	S	Function unknown	PREDICTED: protein trichome birefringence-like 3 [Ipomoea nil]	cellular component: cell (GO:0005623);; cellular component: organelle (GO:0043226);; cellular component: cell part (GO:0044464);; cellular component: membrane (GO:0016020);; cellular component: membrane part (GO:0044425);; molecular function: catalytic activity (GO:0003824);; biological process: metabolic process (GO:0008152);; biological process: cellular process (GO:0009987)
Tai6.4496	Tai6.4496	4.03481	208	3.29618	179	3.81706	216	4.67765	250	2.55919	142	4.36632	211	1.09594	57	0.882499	49	1.52121	74	0.479157	31	0.595291	28	1.03012	55	0.89254	-0.0988398	5.58821e-07	1.76976	0.325376	-0.575249	1.57909e-08	2.19783	--	--	--	--	--	--	--	F-box associated domain;; F-box domain;; F-box-like	F-box protein CPR30 GN=CPR30 OS=Arabidopsis thaliana (Mouse-ear cress) PE=1 SV=2	G	Carbohydrate transport and metabolism	PREDICTED: F-box protein At3g07870-like [Sesamum indicum]	--
Ipomoea_batatas_newGene_27065	--	0.897519	13	0.658481	11	0	0	4.72645	72	9.51526	149	2.68664	39	0	0	0	0	0.297014	5	0	0	0	0	0	0	0.0076345	2.33014	--	--	--	--	8.97738e-15	5.08339	--	--	Molecular Function: hydrolase activity (GO:0016787);;	--	--	--	--	--	--	O	Posttranslational modification, protein turnover, chaperones	PREDICTED: aspartyl protease family protein At5g10770-like [Ipomoea nil]	molecular function: catalytic activity (GO:0003824);; biological process: metabolic process (GO:0008152)
Tai6.49489	Tai6.49489	24.004	737	24.9107	822	11.3725	395	29.5633	965	43.7939	1469	41.5544	1287	7.61029	237	9.92657	332	12.4338	363	43.5834	1668	36.8423	1040	76.617	2466	0.00848631	1.02519	0.0377454	0.875279	9.0918e-17	2.41485	0.126416	-0.486198	[IQR]	Lipid transport and metabolism;; Secondary metabolites biosynthesis, transport and catabolism;; General function prediction only	Biological Process: metabolic process (GO:0008152);;	K08081|5.25501e-92|cit:102613350|K08081 tropinone reductase I [EC:1.1.1.206] | (RefSeq) tropinone reductase homolog	Tropane, piperidine and pyridine alkaloid biosynthesis (ko00960)	[R]	General function prediction only	short chain dehydrogenase;; Enoyl-(Acyl carrier protein) reductase;; KR domain	Tropinone reductase homolog OS=Datura stramonium (Jimsonweed) PE=2 SV=1	Q	Secondary metabolites biosynthesis, transport and catabolism	PREDICTED: tropinone reductase homolog [Sesamum indicum]	biological process: metabolic process (GO:0008152)
Ipomoea_batatas_newGene_7730	--	2.49786	100	1.87765	80	1.17562	52	1.17697	49	1.04211	45	0.506045	20	3.16137	127	3.24705	140	2.35073	89	1.02077	51	0.516652	19	0.665738	28	0.206025	-0.932802	0.34411	-0.517039	7.51058e-06	-1.76014	0.772165	0.197358	--	--	Cellular Component: plasma membrane (GO:0005886);; Molecular Function: zinc ion binding (GO:0008270);; Cellular Component: integral component of membrane (GO:0016021);; Biological Process: protein ubiquitination (GO:0016567);; Biological Process: proteasome-mediated ubiquitin-dependent protein catabolic process (GO:0043161);; Biological Process: negative regulation of short-day photoperiodism, fl…	--	--	--	--	--	--	O	Posttranslational modification, protein turnover, chaperones	PREDICTED: E3 ubiquitin-protein ligase ATL9-like [Ipomoea nil]	cellular component: cell (GO:0005623);; cellular component: membrane (GO:0016020);; cellular component: cell part (GO:0044464);; molecular function: binding (GO:0005488);; cellular component: membrane part (GO:0044425);; biological process: metabolic process (GO:0008152);; biological process: cellular process (GO:0009987);; biological process: biological regulation (GO:0065007);; molecular functi…
Ipomoea_batatas_newGene_48740	--	0.489148	38	0.467668	38	0.451516	38	1.04501	83	1.7265	142	1.13173	86	1.77041	122	1.32071	92	1.76302	117	2.5366	221	2.66655	159	3.30853	240	0.00370203	1.30627	0.000474201	-1.39513	0.0023602	0.901408	0.00110118	-0.991977	[K]	Transcription	--	--	--	[R]	General function prediction only	Leucine rich repeat;; Leucine Rich repeats (2 copies);; Leucine Rich Repeat;; Leucine Rich repeat;; Leucine Rich Repeat	Receptor-like protein EIX2 OS=Solanum lycopersicum OX=4081 GN=EIX2 PE=1 SV=2	S	Function unknown	PREDICTED: LRR receptor-like serine/threonine-protein kinase GSO2 isoform X2 [Ipomoea nil]	--
Ipomoea_batatas_newGene_29334	--	0.02498	3	0.160676	14	0	0	0.784501	66	0.41822	37	0.856403	68	0	0	0.023328	3	0	0	0.208524	21	0.117185	9	0.660036	55	1.23986e-07	3.73955	--	--	--	--	0.229187	0.812124	[M]	Cell wall/membrane/envelope biogenesis	Molecular Function: nucleotide binding (GO:0000166);; Molecular Function: protein kinase activity (GO:0004672);; Cellular Component: membrane (GO:0016020);; Molecular Function: ion binding (GO:0043167);;	K04733|0|vvi:100264549|K04733 interleukin-1 receptor-associated kinase 4 [EC:2.7.11.1] | (RefSeq) putative wall-associated receptor kinase-like 11	--	--	--	Protein kinase domain;; Protein tyrosine kinase;; Wall-associated receptor kinase galacturonan-binding;; Calcium-binding EGF domain;; Complement Clr-like EGF-like	Wall-associated receptor kinase 5 OS=Arabidopsis thaliana OX=3702 GN=WAK5 PE=2 SV=1	--	--	PREDICTED: wall-associated receptor kinase 2-like [Ipomoea nil]	molecular function: binding (GO:0005488);; molecular function: catalytic activity (GO:0003824);; biological process: metabolic process (GO:0008152);; biological process: cellular process (GO:0009987);; cellular component: membrane (GO:0016020)
Tai6.42824	Tai6.42824	89.5185	6386	65.6741	4944	83.1294	6535	46.7015	3468	51.7401	3967	48.9169	3441	31.1454	2228	40.2967	3089	39.9357	2668	34.3608	3012	33.0852	2132	36.845	2712	1.54141e-15	-0.87099	6.51411e-14	1.32056	0.993999	0.00200411	3.84146e-05	0.443017	[G]	Carbohydrate transport and metabolism	Molecular Function: magnesium ion binding (GO:0000287);; Molecular Function: pyruvate kinase activity (GO:0004743);; Molecular Function: ATP binding (GO:0005524);; Cellular Component: cytoplasm (GO:0005737);; Biological Process: glycolytic process (GO:0006096);; Biological Process: phosphorylation (GO:0016310);; Molecular Function: potassium ion binding (GO:0030955);;	K00873|0|sot:102596468|K00873 pyruvate kinase [EC:2.7.1.40] | (RefSeq) pyruvate kinase, cytosolic isozyme	Glycolysis / Gluconeogenesis (ko00010);; Purine metabolism (ko00230);; Pyruvate metabolism (ko00620);; Carbon metabolism (ko01200);; Biosynthesis of amino acids (ko01230)	[G]	Carbohydrate transport and metabolism	Pyruvate kinase, barrel domain;; Pyruvate kinase, alpha/beta domain	Pyruvate kinase, cytosolic isozyme OS=Nicotiana tabacum (Common tobacco) PE=2 SV=1	G	Carbohydrate transport and metabolism	PREDICTED: pyruvate kinase, cytosolic isozyme [Nicotiana sylvestris]	molecular function: binding (GO:0005488);; molecular function: catalytic activity (GO:0003824);; biological process: metabolic process (GO:0008152);; biological process: cellular process (GO:0009987);; cellular component: cell (GO:0005623);; cellular component: cell part (GO:0044464);; biological process: single-organism process (GO:0044699)
Tai6.12654	Tai6.12654	4.41235	271	4.28162	277	2.62303	178	1.47858	95	1.55979	103	0.862103	53	13.009	799	11.0094	725	13.8471	795	4.62976	349	4.5715	253	2.8815	183	0.00170621	-1.3916	2.34562e-09	-1.66634	2.87936e-12	-1.52334	7.36297e-07	-1.59084	--	--	Biological Process: proteolysis (GO:0006508);; Molecular Function: serine-type peptidase activity (GO:0008236);;	K01285|0|sly:101266188|K01285 lysosomal Pro-X carboxypeptidase [EC:3.4.16.2] | (RefSeq) lysosomal Pro-X carboxypeptidase	--	[OR]	Posttranslational modification, protein turnover, chaperones;; General function prediction only	Serine carboxypeptidase S28;; alpha/beta hydrolase fold	Probable serine protease EDA2 (Precursor) GN=EDA2 OS=Arabidopsis thaliana (Mouse-ear cress) PE=2 SV=2	O	Posttranslational modification, protein turnover, chaperones	PREDICTED: lysosomal Pro-X carboxypeptidase [Nicotiana tomentosiformis]	biological process: metabolic process (GO:0008152);; molecular function: catalytic activity (GO:0003824)
Tai6.28336	Tai6.28336	5.35304	137	4.10372	111	4.53309	129	4.51541	120	4.67182	129	5.16302	131	0	0	0.151268	5	0.910572	23	0.281549	9	0.295967	7	0.038223	2	0.843205	-0.106642	0.0962668	1.48299	--	--	1.47003e-19	3.92523	--	--	Molecular Function: heme binding (GO:0020037);; Molecular Function: 2-alkenal reductase [NAD(P)] activity (GO:0032440);; Biological Process: oxidation-reduction process (GO:0055114);;	K17278|1.61443e-31|cit:102625236|K17278 membrane-associated progesterone receptor component | (RefSeq) membrane steroid-binding protein 2-like	--	[R]	General function prediction only	Cytochrome b5-like Heme/Steroid binding domain	Membrane steroid-binding protein 2 OS=Arabidopsis thaliana (Mouse-ear cress) PE=1 SV=1	R	General function prediction only	PREDICTED: membrane steroid-binding protein 2-like [Nicotiana tomentosiformis]	molecular function: binding (GO:0005488);; molecular function: catalytic activity (GO:0003824);; biological process: metabolic process (GO:0008152);; biological process: single-organism process (GO:0044699)
Tai6.2848	Tai6.2848	3.23971	133	2.19147	95	2.66252	122	0.739404	34	1.13957	52	1.11705	46	5.5897	228	5.16143	224	5.75082	212	1.62469	80	2.41711	86	2.33863	100	0.000106221	-1.49885	0.00628979	-0.719742	4.38446e-06	-1.23967	0.00917987	-0.996493	--	--	Molecular Function: dicarboxylic acid transmembrane transporter activity (GO:0005310);; Cellular Component: cell wall (GO:0005618);; Cellular Component: mitochondrial inner membrane (GO:0005743);; Cellular Component: vacuolar membrane (GO:0005774);; Cellular Component: plasma membrane (GO:0005886);; Biological Process: glycolytic process (GO:0006096);; Biological Process: dicarboxylic acid transp…	K15104|0|pxb:103964652|K15104 solute carrier family 25 (mitochondrial oxoglutarate transporter), member 11 | (RefSeq) mitochondrial dicarboxylate/tricarboxylate transporter DTC	--	[C]	Energy production and conversion	Mitochondrial carrier protein	Mitochondrial dicarboxylate/tricarboxylate transporter DTC GN=DTC OS=Arabidopsis thaliana (Mouse-ear cress) PE=1 SV=1	C	Energy production and conversion	PREDICTED: mitochondrial dicarboxylate/tricarboxylate transporter DTC [Sesamum indicum]	molecular function: transporter activity (GO:0005215);; biological process: cellular process (GO:0009987);; biological process: single-organism process (GO:0044699);; biological process: localization (GO:0051179);; cellular component: cell (GO:0005623);; cellular component: cell part (GO:0044464);; cellular component: membrane (GO:0016020);; cellular component: organelle (GO:0043226);; cellular c…
Tai6.14146	Tai6.14146	2.65284	135	2.20212	118	1.57251	88	2.67236	141	2.27191	124	2.65702	133	1.0249	52	1.03656	57	0.699222	34	0.748003	47	0.718729	33	0.381215	20	0.76376	0.195875	0.0101592	1.19751	0.460149	-0.453713	1.54859e-07	1.86466	--	--	--	--	--	--	--	--	--	S	Function unknown	PREDICTED: tropomyosin [Solanum lycopersicum]	--
Tai6.24122	Tai6.24122	2.88627	52	3.95927	89	4.25654	96	2.174	45	1.75578	37	4.25615	89	10.4874	212	7.18179	158	11.0842	201	3.32672	88	4.40548	77	4.09695	88	0.741145	-0.331372	0.00213711	-1.2432	0.000130827	-1.11285	0.292938	-0.528931	[IQR]	Lipid transport and metabolism;; Secondary metabolites biosynthesis, transport and catabolism;; General function prediction only	Molecular Function: tropine dehydrogenase activity (GO:0050356);; Biological Process: oxidation-reduction process (GO:0055114);;	K08081|6.8166e-42|cic:CICLE_v10012494mg|K08081 tropinone reductase I [EC:1.1.1.206] | (RefSeq) hypothetical protein	Tropane, piperidine and pyridine alkaloid biosynthesis (ko00960)	[R]	General function prediction only	Enoyl-(Acyl carrier protein) reductase	Tropinone reductase homolog OS=Datura stramonium (Jimsonweed) PE=2 SV=1	Q	Secondary metabolites biosynthesis, transport and catabolism	tropinone reductase I [Calystegia sepium]	molecular function: catalytic activity (GO:0003824);; biological process: metabolic process (GO:0008152);; biological process: single-organism process (GO:0044699)
Ipomoea_batatas_newGene_16030	--	0.723684	18	1.02352	26	1.18653	32	0.394878	10	0.999018	26	0.547363	13	2.00911	48	2.78974	72	2.22974	50	0.720528	22	0.558872	13	0.770905	19	--	--	0.0655539	-1.00794	0.0014672	-1.50584	--	--	--	--	--	--	--	--	--	--	--	--	--	PREDICTED: uncharacterized protein LOC109181321 [Ipomoea nil]	--
Ipomoea_batatas_newGene_59573	--	1.25262	68	1.96534	115	1.76087	105	0.490047	30	0.765474	45	0.786623	44	3.53242	189	3.21935	188	3.82949	197	3.36372	221	3.40257	165	2.9366	164	0.0336274	-1.07293	0.00115632	-1.05601	0.91179	-0.040019	7.03141e-14	-2.1426	[T]	Signal transduction mechanisms	--	K14492|1.78306e-80|pop:POPTR_0006s03950g|K14492 two-component response regulator ARR-A family | (RefSeq) POPTRDRAFT_801780; Two-component response regulator ARR8 family protein	Plant hormone signal transduction (ko04075)	[K]	Transcription	Response regulator receiver domain	Two-component response regulator ARR9 OS=Arabidopsis thaliana OX=3702 GN=ARR9 PE=1 SV=1	T	Signal transduction mechanisms	PREDICTED: two-component response regulator ARR9-like [Ipomoea nil]	--
Tai6.47342	Tai6.47342	9.50369	380	9.41555	403	11.3094	518	2.47544	90	2.955	120	2.74144	115	8.41919	377	16.4483	791	11.7691	489	8.79236	481	11.045	446	13.2393	608	2.33176e-14	-2.02793	0.639174	-0.224234	0.911893	-0.0521353	4.79302e-21	-2.22048	[HC]	Coenzyme transport and metabolism;; Energy production and conversion	Molecular Function: cytochrome-b5 reductase activity, acting on NAD(P)H (GO:0004128);; Biological Process: oxidation-reduction process (GO:0055114);;	K00326|7.89715e-170|cit:102612193|K00326 cytochrome-b5 reductase [EC:1.6.2.2] | (RefSeq) NADH--cytochrome b5 reductase 1	Amino sugar and nucleotide sugar metabolism (ko00520)	[HC]	Coenzyme transport and metabolism;; Energy production and conversion	Oxidoreductase FAD-binding domain;; Oxidoreductase NAD-binding domain	NADH--cytochrome b5 reductase 1 GN=MVA3.13 OS=Arabidopsis thaliana (Mouse-ear cress) PE=1 SV=1	CH	Energy production and conversion;; Coenzyme transport and metabolism	hypothetical protein CICLE_v10032349mg [Citrus clementina]	molecular function: catalytic activity (GO:0003824);; biological process: metabolic process (GO:0008152);; biological process: single-organism process (GO:0044699)
Tai6.21149	Tai6.21149	16.0092	1080	13.7148	977	12.7646	949	11.6555	819	14.5911	1058	17.1566	1141	11.8248	800	16.3147	1183	17.1738	1085	46.8604	3884	49.9709	3045	51.5257	3586	0.920495	-0.0510928	0.901082	0.0477804	3.16516e-27	1.788	6.35825e-31	-1.80508	[RTKL]	General function prediction only;; Signal transduction mechanisms;; Transcription;; Replication, recombination and repair	Molecular Function: protein serine/threonine kinase activity (GO:0004674);; Molecular Function: ATP binding (GO:0005524);; Biological Process: protein phosphorylation (GO:0006468);; Biological Process: signal transduction (GO:0007165);; Biological Process: multicellular organism development (GO:0007275);; Biological Process: response to water deprivation (GO:0009414);; Biological Process: basipet…	--	--	[T]	Signal transduction mechanisms	Protein kinase domain;; Protein tyrosine kinase;; NAF domain;; Kinase-like	CBL-interacting serine/threonine-protein kinase 6 GN=At4g30960 OS=Arabidopsis thaliana (Mouse-ear cress) PE=1 SV=1	T	Signal transduction mechanisms	unnamed protein product [Coffea canephora]	molecular function: catalytic activity (GO:0003824);; biological process: metabolic process (GO:0008152);; biological process: cellular process (GO:0009987);; molecular function: binding (GO:0005488);; biological process: response to stimulus (GO:0050896);; biological process: biological regulation (GO:0065007);; biological process: multicellular organismal process (GO:0032501);; biological proce…
Tai6.7342	Tai6.7342	0.413935	5	0.859627	9	0.59657	7	93.6188	948	67.4633	706	70.149	673	0.919439	9	0	0	1.35988	13	31.0203	371	37.5657	331	32.0528	322	4.93702e-55	6.40393	--	--	1.60563e-06	3.7327	1.80316e-08	1.13051	--	--	Molecular Function: peroxidase activity (GO:0004601);; Biological Process: response to oxidative stress (GO:0006979);; Molecular Function: heme binding (GO:0020037);; Molecular Function: metal ion binding (GO:0046872);; Biological Process: oxidation-reduction process (GO:0055114);;	--	--	--	--	--	--	--	--	anionic peroxidase swpb3 [Ipomoea batatas]	molecular function: catalytic activity (GO:0003824);; molecular function: antioxidant activity (GO:0016209);; biological process: metabolic process (GO:0008152);; biological process: single-organism process (GO:0044699);; biological process: response to stimulus (GO:0050896);; molecular function: binding (GO:0005488)
Tai6.36592	Tai6.36592	5.43354	403	6.27336	490	5.19666	424	3.04892	235	3.22161	257	3.5657	261	8.97413	666	10.3687	825	8.70055	603	4.26692	389	4.00257	268	2.62587	201	0.000423062	-0.746422	0.000475826	-0.683319	2.12204e-08	-1.24536	0.526657	-0.193076	--	--	--	--	--	--	--	--	--	S	Function unknown	PREDICTED: uncharacterized protein LOC104104723 isoform X1 [Nicotiana tomentosiformis]	--
Tai6.10680	Tai6.10680	0.3147	15	0.171468	9	0.689111	36	0.27188	14	0.328493	17	0.645303	30	1.77968	82	2.43767	120	1.34314	56	2.39974	133	1.75597	73	2.28211	108	0.831859	-0.271082	0.00941545	-1.47687	0.546492	0.295104	2.43065e-07	-2.15822	[C]	Energy production and conversion	--	--	--	--	--	--	Alcohol dehydrogenase 1 GN=ADH1 OS=Solanum tuberosum (Potato) PE=2 SV=1	S	Function unknown	PREDICTED: uncharacterized protein LOC105163499 [Sesamum indicum]	--
Ipomoea_batatas_newGene_35854	--	0.620176	18	0.237294	7	0.780362	24	4.07012	119	4.85052	146	6.14329	169	0.889112	25	2.72308	82	2.43902	64	0.997064	35	2.49157	63	2.04508	59	9.46527e-11	2.58077	0.0930431	-1.14475	0.969128	-0.0341077	0.00118075	1.2979	--	--	Cellular Component: plasma membrane (GO:0005886);; Biological Process: transport (GO:0006810);; Molecular Function: transmembrane transporter activity (GO:0022857);;	--	--	--	--	EamA-like transporter family	WAT1-related protein At2g39510 OS=Arabidopsis thaliana OX=3702 GN=At2g39510 PE=2 SV=1	S	Function unknown	PREDICTED: WAT1-related protein At2g39510-like [Ipomoea nil]	cellular component: cell (GO:0005623);; cellular component: membrane (GO:0016020);; cellular component: cell part (GO:0044464);; biological process: localization (GO:0051179);; molecular function: transporter activity (GO:0005215)
Tai6.41086	Tai6.41086	1.25634	83	2.56928	171	1.46422	110	4.15777	259	3.66134	254	3.67078	249	2.83589	193	3.77633	285	3.37977	184	4.81189	342	4.86927	284	4.45955	313	2.35931e-07	1.33097	0.00105624	-1.08497	0.0322992	0.536803	0.0959077	-0.326383	--	--	--	--	--	--	--	--	--	R	General function prediction only	PREDICTED: uncharacterized protein LOC101263891 [Solanum lycopersicum]	--
Ipomoea_batatas_newGene_55222	--	2.78181	257	2.86662	278	2.49026	251	0.9975	97	0.064655	7	0	0	4.68678	428	2.35621	231	4.23901	365	2.29528	256	0.880439	73	0.859136	83	0.443736	-0.887185	0.433462	-0.361487	0.00317028	-1.29111	0.437062	-0.691431	--	--	--	--	--	[R]	General function prediction only	PPR repeat family;; PPR repeat;; PPR repeat;; Pentatricopeptide repeat domain;; Pentacotripeptide-repeat region of PRORP;; Mitochondrial 28S ribosomal protein S27;; Mitochondrial ATPase expression	Pentatricopeptide repeat-containing protein At2g16880 OS=Arabidopsis thaliana OX=3702 GN=At2g16880 PE=2 SV=1	S	Function unknown	PREDICTED: pentatricopeptide repeat-containing protein At2g16880-like [Ipomoea nil]	--
Tai6.42128	Tai6.42128	1.16065	105	1.22758	137	1.32922	155	1.60786	177	1.41272	160	1.47671	154	10.5328	1110	4.17615	418	9.40985	927	9.01325	1166	9.40349	892	8.91178	966	0.527935	0.292384	7.77337e-08	-2.39428	0.491672	0.298244	3.20797e-74	-2.62002	--	--	--	--	--	--	--	--	MATH domain-containing protein At5g43560 GN=At5g43560 OS=Arabidopsis thaliana (Mouse-ear cress) PE=1 SV=1	S	Function unknown	PREDICTED: MATH domain-containing protein At5g43560-like [Nicotiana tomentosiformis]	--
Tai6.50411	Tai6.50411	0.964681	26	2.73138	77	2.84312	83	2.04435	57	2.83841	81	1.8071	48	8.40684	223	10.2324	291	7.22221	179	4.74672	155	5.51194	132	4.68799	129	0.904798	0.138633	0.000214137	-1.82873	0.0125572	-0.677952	0.000151847	-1.15283	--	--	Molecular Function: peroxidase activity (GO:0004601);; Molecular Function: calcium ion binding (GO:0005509);; Cellular Component: integral component of membrane (GO:0016021);; Molecular Function: NAD(P)H oxidase activity (GO:0016174);; Biological Process: oxidation-reduction process (GO:0055114);;	K13447|6.81651e-141|sly:543603|K13447 respiratory burst oxidase [EC:1.6.3.- 1.11.1.-] | (RefSeq) Wfi1; whitefly-induced gp91-phox	Plant-pathogen interaction (ko04626)	[PQ]	Inorganic ion transport and metabolism;; Secondary metabolites biosynthesis, transport and catabolism	Ferric reductase like transmembrane component	Respiratory burst oxidase homolog protein C GN=RBOHC OS=Solanum tuberosum (Potato) PE=1 SV=2	PQ	Inorganic ion transport and metabolism;; Secondary metabolites biosynthesis, transport and catabolism	whitefly-induced gp91-phox [Solanum lycopersicum]	molecular function: catalytic activity (GO:0003824);; molecular function: antioxidant activity (GO:0016209);; biological process: metabolic process (GO:0008152);; biological process: single-organism process (GO:0044699);; molecular function: binding (GO:0005488);; cellular component: membrane (GO:0016020);; cellular component: membrane part (GO:0044425)
Ipomoea_batatas_newGene_61288	--	2.59899	71	2.39555	69	1.36358	41	0.460228	14	0.829133	25	0.649831	18	6.52463	178	6.58493	193	10.1943	260	8.26171	276	2.97101	73	2.68314	76	0.024861	-1.42288	4.70391e-05	-1.71618	0.268348	-0.597599	6.35965e-07	-2.48286	--	--	--	--	--	--	--	Protein of unknown function (DUF4005)	Protein IQ-DOMAIN 14 OS=Arabidopsis thaliana OX=3702 GN=IQD14 PE=1 SV=1	S	Function unknown	PREDICTED: protein IQ-DOMAIN 14 [Ipomoea nil]	--
Tai6.37414	Tai6.37414	0.28031	5	0.1061	2	0.718934	15	1.44295	27	0.740565	15	0.399394	7	6.86083	123	3.57328	69	4.94008	83	7.59051	166	9.02316	145	6.959	128	--	--	2.12232e-06	-2.67592	0.0677145	0.677479	5.84627e-12	-2.90704	--	--	--	--	--	--	--	--	--	--	--	--	--
Tai6.19025	Tai6.19025	5.87148	324	5.97472	348	1.37586	84	9.17247	526	9.21297	545	7.93613	431	11.4132	661	9.65125	596	6.16951	330	23.333	1631	27.1224	1395	30.1146	1761	0.0792481	1.09482	0.0641033	-1.11192	8.43978e-12	1.61013	3.04259e-28	-1.69171	[O]	Posttranslational modification, protein turnover, chaperones	Molecular Function: nucleotide binding (GO:0000166);;	K08900|0|cit:102608458|K08900 mitochondrial chaperone BCS1 | (RefSeq) protein HYPER-SENSITIVITY-RELATED 4-like	--	[O]	Posttranslational modification, protein turnover, chaperones	Domain associated at C-terminal with AAA;; ATPase family associated with various cellular activities (AAA);; Protein of unknown function (DUF815)	26S protease regulatory subunit 6B homolog GN=MCK7.16 OS=Arabidopsis thaliana (Mouse-ear cress) PE=1 SV=1	O	Posttranslational modification, protein turnover, chaperones	PREDICTED: probable mitochondrial chaperone BCS1-B [Nicotiana tomentosiformis]	molecular function: binding (GO:0005488)
Tai6.43613	Tai6.43613	9.33387	283	8.60877	284	6.2458	203	10.3974	321	12.3232	381	12.2895	348	2.81983	93	3.33029	119	3.09164	100	2.77545	115	3.45497	108	2.98576	101	0.186871	0.465501	0.00016516	1.23716	0.836016	0.0924494	1.63266e-15	1.62743	--	--	Molecular Function: carboxylic ester hydrolase activity (GO:0004091);;	K19882|9.62338e-83|vvi:100245856|K19882 O-palmitoleoyl-L-serine hydrolase [EC:3.1.1.98] | (RefSeq) pectin acetylesterase 8	--	[M]	Cell wall/membrane/envelope biogenesis	Pectinacetylesterase	--	M	Cell wall/membrane/envelope biogenesis	unnamed protein product [Coffea canephora]	--
Ipomoea_batatas_newGene_42224	--	1.77717	68	1.83084	69	1.11365	42	1.6982	62	1.67156	69	1.78581	67	0.386314	16	0.449024	20	0.333112	14	0.507805	27	0.041586	3	0.118452	6	0.803787	0.19951	0.00569724	1.56695	--	--	0.000460912	2.07845	--	--	--	K16296|3.05829e-11|sot:102593169|K16296 serine carboxypeptidase-like clade I [EC:3.4.16.-] | (RefSeq) serine carboxypeptidase-like 11	--	[OE]	Posttranslational modification, protein turnover, chaperones;; Amino acid transport and metabolism	--	Serine carboxypeptidase-like 7 OS=Arabidopsis thaliana OX=3702 GN=SCPL7 PE=2 SV=1	E	Amino acid transport and metabolism	PREDICTED: serine carboxypeptidase-like 13 isoform X2 [Ipomoea nil]	--
Tai6.4706	Tai6.4706	2.77772	111	2.96486	125	4.56663	201	30.3763	1262	22.73	975	37.7941	1487	6.00142	241	7.61538	327	4.54252	170	18.2523	895	20.2858	732	21.5748	889	7.24612e-18	2.84875	0.223577	-0.560665	4.65301e-16	1.78469	0.0197831	0.534553	--	--	--	--	--	--	--	Ricin-type beta-trefoil lectin domain-like	--	S	Function unknown	PREDICTED: formin-1 isoform X2 [Sesamum indicum]	--
Tai6.18627	Tai6.18627	23.3051	960	13.7904	600	15.2598	693	4.54825	195	5.9894	266	7.77369	316	39.3726	1626	46.0912	2040	45.3543	1750	10.7876	546	5.58226	208	7.23379	308	5.39529e-07	-1.65005	1.29151e-05	-1.03693	8.43596e-24	-2.31984	0.265244	-0.404315	--	--	--	--	--	--	--	--	--	--	--	--	--
Tai6.1734	Tai6.1734	13.0939	260	24.0827	504	11.6857	256	5.30049	110	6.60824	141	4.83607	95	32.0667	638	34.6895	739	22.54	419	14.2466	347	8.56013	154	3.27191	67	2.32288e-05	-1.17725	9.5368e-05	-1.10869	0.000227893	-1.57628	0.234808	-0.619722	--	--	Biological Process: flavonoid biosynthetic process (GO:0009813);; Molecular Function: naringenin-chalcone synthase activity (GO:0016210);;	K00660|1.03693e-109|sot:102577598|K00660 chalcone synthase [EC:2.3.1.74] | (RefSeq) CHS2; chalcone synthase 2	Flavonoid biosynthesis (ko00941);; Circadian rhythm - plant (ko04712)	--	--	Chalcone and stilbene synthases, N-terminal domain	Chalcone synthase DII GN=CHS-DII OS=Ipomoea batatas (Sweet potato) PE=2 SV=1	H	Coenzyme transport and metabolism	RecName: Full=Chalcone synthase DII; AltName: Full=Naringenin-chalcone synthase DII [Ipomoea batatas]	biological process: metabolic process (GO:0008152);; molecular function: catalytic activity (GO:0003824)
Tai6.35772	Tai6.35772	94.6844	1552	83.8054	1434	81.652	1480	64.4526	1089	68.7736	1210	62.1181	983	37.7583	611	40.0633	690	43.4561	644	27.932	549	38.1171	539	34.9884	587	0.00148883	-0.510898	7.42617e-17	1.27075	0.479326	-0.169188	1.49279e-08	0.913792	--	--	--	--	--	--	--	--	--	--	--	--	--
Tai6.27202	Tai6.27202	7.95238	560	9.44083	701	11.4797	890	7.7456	568	8.97015	679	8.74161	607	5.14369	363	3.61308	274	4.96076	327	3.1635	274	3.34708	213	3.91817	285	0.495231	-0.255097	8.67591e-05	1.17178	0.31743	-0.289058	7.39926e-13	1.21688	--	--	Molecular Function: monooxygenase activity (GO:0004497);; Biological Process: embryo development ending in seed dormancy (GO:0009793);; Biological Process: oxidation-reduction process (GO:0055114);;	--	--	[HC]	Coenzyme transport and metabolism;; Energy production and conversion	FAD binding domain;; FAD binding domain	--	CH	Energy production and conversion;; Coenzyme transport and metabolism	PREDICTED: uncharacterized protein LOC103993475 isoform X2 [Musa acuminata subsp. malaccensis]	molecular function: catalytic activity (GO:0003824);; biological process: metabolic process (GO:0008152);; biological process: single-organism process (GO:0044699);; biological process: reproductive process (GO:0022414);; biological process: multicellular organismal process (GO:0032501);; biological process: developmental process (GO:0032502)
Ipomoea_batatas_newGene_15329	--	5.1693	143	2.20783	67	6.82897	204	0	0	0.25811	5	0	0	1.10057	32	4.36754	143	0.783737	22	0.181437	7	0.670133	19	0.33846	11	0.0162629	-2.26285	0.112762	1.18724	--	--	--	--	--	--	--	--	--	--	--	--	--	--	--	--	--
Tai6.42586	Tai6.42586	0.062262	4	0.095218	7	0	0	0	0	0	0	0.079579	5	2.94273	122	2.46045	117	2.1187	77	2.5098	137	4.88778	127	3.29553	86	--	--	8.00945e-14	-4.40217	0.703659	0.183239	2.70238e-18	-4.83526	--	--	Cellular Component: plasma membrane (GO:0005886);; Biological Process: protein targeting (GO:0006605);; Molecular Function: P-P-bond-hydrolysis-driven protein transmembrane transporter activity (GO:0015450);; Biological Process: proline transport (GO:0015824);;	K07342|2.5116e-13|mtr:MTR_5g084060|K07342 protein transport protein SEC61 subunit gamma and related proteins | (RefSeq) protein transporter Sec61 subunit gamma-like protein	Protein export (ko03060);; Protein processing in endoplasmic reticulum (ko04141);; Phagosome (ko04145)	[U]	Intracellular trafficking, secretion, and vesicular transport	--	Protein transport protein Sec61 subunit gamma-3 GN=SEC61G3 OS=Arabidopsis thaliana (Mouse-ear cress) PE=1 SV=1	U	Intracellular trafficking, secretion, and vesicular transport	unnamed protein product [Coffea canephora]	cellular component: cell (GO:0005623);; cellular component: membrane (GO:0016020);; cellular component: cell part (GO:0044464);; biological process: single-organism process (GO:0044699);; biological process: localization (GO:0051179);; molecular function: transporter activity (GO:0005215);; biological process: cellular process (GO:0009987)
Tai6.183	Tai6.183	6.38923	446	4.75939	348	5.82643	441	6.32959	477	8.79681	686	7.10783	495	0.111134	10	0.049886	5	0.043876	3	0.217459	23	0.109866	9	0.114004	10	0.417941	0.264944	3.48382e-46	5.74809	--	--	1.9322e-62	5.03534	--	--	--	--	--	--	--	Leucine Rich repeats (2 copies);; Leucine Rich repeat;; Leucine rich repeat;; Leucine Rich Repeat	--	R	General function prediction only	PREDICTED: uncharacterized protein LOC104116801 [Nicotiana tomentosiformis]	--
Ipomoea_batatas_newGene_21500	--	6.96184	257	5.76135	225	3.71524	151	1.66631	64	3.47691	138	1.52464	56	4.77151	177	5.94114	236	8.44925	292	1.32483	61	0.648986	22	0.489909	19	0.0347262	-1.2009	0.823344	-0.134271	4.01314e-11	-2.65081	0.0273623	1.18271	[GI]	Carbohydrate transport and metabolism;; Lipid transport and metabolism	Molecular Function: pectinesterase activity (GO:0030599);; Molecular Function: pectinesterase inhibitor activity (GO:0046910);; Biological Process: cell wall organization (GO:0071555);; Cellular Component: cell periphery (GO:0071944);;	K01051|8.66125e-108|sly:101248083|K01051 pectinesterase [EC:3.1.1.11] | (RefSeq) probable pectinesterase/pectinesterase inhibitor 59	Pentose and glucuronate interconversions (ko00040);; Starch and sucrose metabolism (ko00500)	--	--	Pectinesterase;; Plant invertase/pectin methylesterase inhibitor	Probable pectinesterase/pectinesterase inhibitor 33 OS=Arabidopsis thaliana OX=3702 GN=PME33 PE=2 SV=1	G	Carbohydrate transport and metabolism	PREDICTED: probable pectinesterase/pectinesterase inhibitor 33 [Ipomoea nil]	molecular function: catalytic activity (GO:0003824);; biological process: metabolic process (GO:0008152);; molecular function: enzyme regulator activity (GO:0030234);; biological process: biological regulation (GO:0065007);; biological process: cellular process (GO:0009987);; biological process: cellular component organization or biogenesis (GO:0071840);; cellular component: cell (GO:0005623);; c…
Tai6.8133	Tai6.8133	14.3074	255	25.1753	468	24.2755	479	40.9266	813	39.6736	799	41.5836	780	23.2874	417	32.3629	623	22.208	368	22.6645	512	41.3565	703	21.8668	421	0.00059927	1.06188	0.539684	-0.28408	0.468171	0.285826	0.106655	0.470293	--	--	--	--	--	--	--	--	--	--	--	--	--
Tai6.43508	Tai6.43508	7.79196	310	8.41669	353	9.62075	421	18.6685	771	19.7416	842	19.3429	757	18.2936	728	14.7292	628	13.2993	495	24.6271	1201	23.8157	854	26.709	1094	2.27056e-08	1.06396	0.0120058	-0.683405	8.18404e-06	0.787202	0.000901267	-0.430532	[T]	Signal transduction mechanisms	Molecular Function: phosphoprotein phosphatase activity (GO:0004721);;	K14497|2.43519e-151|sot:102599348|K14497 protein phosphatase 2C [EC:3.1.3.16] | (RefSeq) protein phosphatase 2C 37-like	Plant hormone signal transduction (ko04075)	[T]	Signal transduction mechanisms	Protein phosphatase 2C;; Protein phosphatase 2C	Protein phosphatase 2C 37 GN=F24K9.8 OS=Arabidopsis thaliana (Mouse-ear cress) PE=1 SV=1	T	Signal transduction mechanisms	PREDICTED: protein phosphatase 2C 37-like [Nicotiana tomentosiformis]	molecular function: catalytic activity (GO:0003824);; biological process: metabolic process (GO:0008152);; biological process: cellular process (GO:0009987)
Tai6.46724	Tai6.46724	0.6219	7	1.71122	21	2.04811	26	2.72198	32	2.74635	33	3.14554	35	0	0	0.485294	6	0.962396	10	0.499826	7	1.30417	14	0.644167	8	0.358863	0.82896	--	--	--	--	0.013458	1.4439	--	--	--	--	--	--	--	--	--	O	Posttranslational modification, protein turnover, chaperones	PREDICTED: BAG family molecular chaperone regulator 2-like [Nicotiana tomentosiformis]	--
Ipomoea_batatas_newGene_52591	--	2.29966	87	2.47416	99	2.45851	102	4.55161	179	4.20631	170	4.02647	150	5.21512	197	7.51365	304	7.46439	246	6.81545	315	10.2828	350	7.47697	291	0.0135981	0.7576	2.89622e-05	-1.28929	0.195018	0.400674	6.41452e-05	-0.962514	[G]	Carbohydrate transport and metabolism	Molecular Function: xylan 1,4-beta-xylosidase activity (GO:0009044);; Cellular Component: plant-type cell wall (GO:0009505);; Biological Process: arabinan catabolic process (GO:0031222);; Biological Process: xylan catabolic process (GO:0045493);; Molecular Function: alpha-L-arabinofuranosidase activity (GO:0046556);;	--	--	--	--	Glycosyl hydrolase family 3 C-terminal domain;; Glycosyl hydrolase family 3 N terminal domain	Probable beta-D-xylosidase 7 OS=Arabidopsis thaliana OX=3702 GN=BXL7 PE=2 SV=2	G	Carbohydrate transport and metabolism	PREDICTED: probable beta-D-xylosidase 7 [Ipomoea nil]	molecular function: catalytic activity (GO:0003824);; biological process: metabolic process (GO:0008152);; cellular component: cell (GO:0005623);; cellular component: cell part (GO:0044464);; biological process: single-organism process (GO:0044699);; biological process: cellular process (GO:0009987)
Ipomoea_batatas_newGene_28088	--	0	0	0	0	0	0	0	0	0	0	0	0	0.704328	22	1.28119	43	1.14947	33	0.026921	2	0	0	0	0	--	--	6.36754e-07	-3.72689	--	--	--	--	--	--	--	--	--	--	--	Family of unknown function (DUF716)	--	S	Function unknown	PREDICTED: uncharacterized protein LOC109159983 isoform X1 [Ipomoea nil]	--
Tai6.22882	Tai6.22882	37.0644	1542	36.2025	1583	42.3118	1928	21.4235	921	13.7036	608	16.6997	684	33.5087	1389	29.719	1326	31.4538	1220	7.81135	398	11.6066	436	11.0886	476	5.35884e-06	-1.23007	0.00816626	0.450897	2.16958e-16	-1.51461	0.00745455	0.692144	--	--	--	--	--	[A]	RNA processing and modification	RING-variant domain	Probable E3 ubiquitin ligase SUD1 GN=F28A23.140 OS=Arabidopsis thaliana (Mouse-ear cress) PE=1 SV=1	A	RNA processing and modification	PREDICTED: uncharacterized protein LOC105174317 isoform X1 [Sesamum indicum]	--
Tai6.17764	Tai6.17764	0.780987	17	0.790148	18	1.35935	32	0.791981	18	0	0	0.625074	13	3.45558	73	1.36476	31	2.2985	46	0.23805	7	0.126557	3	0	0	--	--	0.229974	-0.836821	5.03391e-06	-3.11028	--	--	[RTKL]	General function prediction only;; Signal transduction mechanisms;; Transcription;; Replication, recombination and repair	Biological Process: maltose metabolic process (GO:0000023);; Molecular Function: phosphorelay sensor kinase activity (GO:0000155);; Biological Process: phosphorelay signal transduction system (GO:0000160);; Molecular Function: protein kinase C activity (GO:0004697);; Molecular Function: protein tyrosine kinase activity (GO:0004713);; Molecular Function: ATP binding (GO:0005524);; Cellular Compone…	K20715|2.53416e-136|sly:100037494|K20715 phototropin [EC:2.7.11.1] | (RefSeq) PHOT2; phototropin-2	--	--	--	Protein kinase domain;; Protein tyrosine kinase	Phototropin-2 GN=K21L19.6 OS=Arabidopsis thaliana (Mouse-ear cress) PE=1 SV=2	T	Signal transduction mechanisms	phototropin-2 [Solanum lycopersicum]	biological process: metabolic process (GO:0008152);; biological process: cellular process (GO:0009987);; biological process: single-organism process (GO:0044699);; molecular function: catalytic activity (GO:0003824);; molecular function: receptor activity (GO:0004872);; molecular function: molecular transducer activity (GO:0060089);; biological process: signaling (GO:0023052);; biological process…
Tai6.10967	Tai6.10967	1.44094	63	1.34962	63	0.636	31	5.6269	256	4.92248	231	5.54687	239	0.34154	15	0.233121	11	0.781316	32	2.55487	137	4.3408	171	4.12684	186	3.2576e-08	2.17813	0.175241	1.04506	1.24432e-10	2.879	0.111134	0.48446	[R]	General function prediction only	--	K14664|0|sot:102601526|K14664 IAA-amino acid hydrolase [EC:3.5.1.-] | (RefSeq) IAA-amino acid hydrolase ILR1-like 2	--	--	--	Peptidase family M20/M25/M40;; Peptidase dimerisation domain	IAA-amino acid hydrolase ILR1-like 4 (Precursor) GN=F19C24.4 OS=Arabidopsis thaliana (Mouse-ear cress) PE=1 SV=2	E	Amino acid transport and metabolism	PREDICTED: IAA-amino acid hydrolase ILR1-like 2 [Nicotiana tomentosiformis]	--
Ipomoea_batatas_newGene_53240	--	4.10342	107	2.56889	71	2.78126	80	0.731302	20	0.468366	14	0.458295	12	0.458083	12	0.373071	11	1.40144	35	0.446004	15	0.188414	5	0.290844	8	1.24377e-06	-2.40743	0.00377473	1.88913	--	--	--	--	--	--	--	--	--	--	--	--	--	S	Function unknown	PREDICTED: uncharacterized protein LOC109169242 [Ipomoea nil]	--
Tai6.10695	Tai6.10695	8.27458	522	9.87736	658	9.97807	682	4.21135	278	4.49204	305	5.55963	348	26.1322	1646	25.5772	1727	25.0779	1478	14.668	1137	15.7574	891	9.53023	620	0.000115359	-0.964551	4.07903e-17	-1.35695	3.09184e-05	-0.837524	7.17012e-11	-1.48766	[Q]	Secondary metabolites biosynthesis, transport and catabolism	Molecular Function: binding (GO:0005488);; Molecular Function: oxidoreductase activity (GO:0016491);;	--	--	[Q]	Secondary metabolites biosynthesis, transport and catabolism	Cytochrome P450	Cytochrome P450 82C4 GN=CYP82C4 OS=Arabidopsis thaliana (Mouse-ear cress) PE=2 SV=1	Q	Secondary metabolites biosynthesis, transport and catabolism	PREDICTED: cytochrome P450 82C4-like [Solanum tuberosum]	molecular function: binding (GO:0005488);; molecular function: catalytic activity (GO:0003824);; biological process: metabolic process (GO:0008152)
Tai6.10515	Tai6.10515	4.46763	263	4.85499	292	4.02067	261	1.98251	113	3.48597	124	2.18964	116	5.16344	281	4.98138	311	5.47931	303	2.88527	203	3.04223	166	3.12838	181	1.16972e-06	-1.17075	0.659035	-0.12922	0.00144319	-0.663441	0.0048296	-0.654726	--	--	Molecular Function: acetylglucosaminyltransferase activity (GO:0008375);; Cellular Component: membrane (GO:0016020);; Biological Process: carbohydrate biosynthetic process (GO:0016051);; Molecular Function: protein xylosyltransferase activity (GO:0030158);;	K20891|5.23767e-128|sly:101255423|K20891 beta-glucuronosyltransferase [EC:2.4.1.-] | (RefSeq) beta-glucuronosyltransferase GlcAT14C	--	[G]	Carbohydrate transport and metabolism	Core-2/I-Branching enzyme	--	G	Carbohydrate transport and metabolism	PREDICTED: xylosyltransferase 2 [Nicotiana tomentosiformis]	molecular function: catalytic activity (GO:0003824);; biological process: metabolic process (GO:0008152);; cellular component: membrane (GO:0016020);; biological process: single-organism process (GO:0044699)
Tai6.28561	Tai6.28561	2.59528	166	2.48484	168	3.28444	231	8.71317	579	11.594	641	13.7308	578	5.24528	325	4.37788	300	4.9797	275	8.75004	686	14.2896	692	13.2045	750	6.56532e-14	1.53548	0.0560443	-0.531856	1.67301e-11	1.27244	0.145162	-0.285026	[RTKL]	General function prediction only;; Signal transduction mechanisms;; Transcription;; Replication, recombination and repair	Molecular Function: binding (GO:0005488);;	K04733|2.75987e-146|vvi:100264549|K04733 interleukin-1 receptor-associated kinase 4 [EC:2.7.11.1] | (RefSeq) putative wall-associated receptor kinase-like 11	--	--	--	Wall-associated receptor kinase galacturonan-binding;; Protein tyrosine kinase;; Protein kinase domain;; Calcium-binding EGF domain;; EGF domain;; Complement Clr-like EGF-like;; EGF-like domain	Wall-associated receptor kinase 2 (Precursor) GN=WAK2 OS=Arabidopsis thaliana (Mouse-ear cress) PE=1 SV=1	T	Signal transduction mechanisms	PREDICTED: wall-associated receptor kinase 5-like isoform X1 [Vitis vinifera]	molecular function: binding (GO:0005488)
Ipomoea_batatas_newGene_39319	--	0.791459	31	0.093089	3	0	0	0	0	0.151919	7	0.551317	21	0.696144	27	0.743819	18	0.465253	17	1.18308	45	1.00494	35	0.989307	39	--	--	0.899722	-0.158697	0.105872	0.887914	0.0640714	-1.42192	--	--	--	--	--	--	--	--	Uncharacterized protein At4g10930 OS=Arabidopsis thaliana OX=3702 GN=At4g10930 PE=2 SV=1	S	Function unknown	PREDICTED: uncharacterized protein At4g10930 isoform X2 [Ipomoea nil]	--
Ipomoea_batatas_newGene_23784	--	0	0	0	0	0.376974	6	3.53474	51	1.32093	20	3.38127	47	1.05536	15	0.742411	11	0	0	2.44094	43	2.03738	26	4.29404	62	0.00340971	2.46654	--	--	0.0193087	1.83387	0.850318	-0.135405	[HC]	Coenzyme transport and metabolism;; Energy production and conversion	Cellular Component: membrane (GO:0016020);;	--	--	[CR]	Energy production and conversion;; General function prediction only	FAD binding domain;; FAD dependent oxidoreductase;; Pyridine nucleotide-disulphide oxidoreductase;; FAD binding domain;; NAD(P)-binding Rossmann-like domain;; Pyridine nucleotide-disulphide oxidoreductase	Monooxygenase 1 OS=Arabidopsis thaliana OX=3702 GN=MO1 PE=2 SV=1	S	Function unknown	PREDICTED: uncharacterized protein LOC109177310 isoform X1 [Ipomoea nil]	cellular component: membrane (GO:0016020)
Ipomoea_batatas_newGene_56900	--	0.540937	52	1.53732	139	1.36384	142	0.184065	19	0.30092	31	0.589664	55	0.969416	92	0.986464	101	0.80454	70	0.062896	8	0.115632	9	0	0	0.104049	-1.23969	0.815384	0.169979	3.80831e-09	-3.36213	--	--	[I]	Lipid transport and metabolism	Molecular Function: phospholipase D activity (GO:0004630);; Molecular Function: calcium ion binding (GO:0005509);; Cellular Component: membrane (GO:0016020);; Biological Process: lipid catabolic process (GO:0016042);; Biological Process: phosphatidylcholine metabolic process (GO:0046470);; Molecular Function: N-acylphosphatidylethanolamine-specific phospholipase D activity (GO:0070290);;	K01115|0|sly:101244067|K01115 phospholipase D1/2 [EC:3.1.4.4] | (RefSeq) phospholipase D alpha 4	Glycerophospholipid metabolism (ko00564);; Ether lipid metabolism (ko00565);; Endocytosis (ko04144)	[I]	Lipid transport and metabolism	Phospholipase D C terminal;; Phospholipase D Active site motif;; PLD-like domain	Phospholipase D alpha 4 OS=Arabidopsis thaliana OX=3702 GN=PLDALPHA4 PE=2 SV=1	I	Lipid transport and metabolism	PREDICTED: phospholipase D alpha 4 [Ipomoea nil]	molecular function: catalytic activity (GO:0003824);; biological process: metabolic process (GO:0008152);; molecular function: binding (GO:0005488);; cellular component: membrane (GO:0016020);; biological process: single-organism process (GO:0044699);; biological process: cellular process (GO:0009987)
Tai6.38552	Tai6.38552	1.19047	72	0.973293	62	0.487834	33	27.7987	1745	26.1643	1696	30.8345	1833	4.95377	300	6.38955	414	5.37602	304	83.4856	6185	96.3158	5245	66.5248	4139	3.66544e-51	4.79869	7.08576e-10	-2.4336	1.79856e-119	3.92561	1.55274e-23	-1.56851	[Q]	Secondary metabolites biosynthesis, transport and catabolism	Molecular Function: copper ion binding (GO:0005507);; Molecular Function: L-ascorbate oxidase activity (GO:0008447);; Biological Process: lignin catabolic process (GO:0046274);; Cellular Component: apoplast (GO:0048046);; Molecular Function: hydroquinone:oxygen oxidoreductase activity (GO:0052716);; Biological Process: oxidation-reduction process (GO:0055114);;	K05909|0|sly:101251392|K05909 laccase [EC:1.10.3.2] | (RefSeq) laccase-3-like	--	[Q]	Secondary metabolites biosynthesis, transport and catabolism	Multicopper oxidase;; Multicopper oxidase;; Multicopper oxidase	Laccase-3 (Precursor) GN=LAC3 OS=Arabidopsis thaliana (Mouse-ear cress) PE=2 SV=2	Q	Secondary metabolites biosynthesis, transport and catabolism	PREDICTED: laccase-3-like [Nicotiana sylvestris]	molecular function: binding (GO:0005488);; molecular function: catalytic activity (GO:0003824);; biological process: metabolic process (GO:0008152);; biological process: single-organism process (GO:0044699);; biological process: cellular process (GO:0009987);; cellular component: extracellular region (GO:0005576)
Ipomoea_batatas_newGene_13420	--	1.26235	110	1.33568	125	1.50626	158	3.6046	291	3.97492	327	4.31933	329	0.78054	75	0.663472	57	1.22879	103	3.85978	384	4.80905	367	6.52834	489	1.09835e-05	1.17574	0.135524	0.743666	9.8577e-15	2.34476	0.0835152	-0.42154	[K]	Transcription	--	--	--	--	--	Protein kinase domain;; Protein tyrosine kinase;; Leucine rich repeat;; Leucine Rich repeats (2 copies);; Leucine Rich Repeat;; Leucine rich repeat N-terminal domain	Receptor-like protein kinase HSL1 OS=Arabidopsis thaliana OX=3702 GN=HSL1 PE=2 SV=1	S	Function unknown	PREDICTED: receptor-like protein kinase 5 [Ipomoea nil]	--
Ipomoea_batatas_newGene_19730	--	0.356423	55	0.541338	88	0.790954	126	0.326763	52	0.234303	39	0.170261	26	2.71366	393	2.03824	320	2.1402	291	0.696682	120	0.443294	62	0.612177	87	0.0877359	-1.10341	1.06702e-05	-1.72836	6.69575e-14	-1.84895	0.00594926	-1.12056	--	--	--	--	--	[T]	Signal transduction mechanisms	NB-ARC domain	Late blight resistance protein R1-A OS=Solanum demissum OX=50514 GN=R1A PE=3 SV=1	S	Function unknown	PREDICTED: putative late blight resistance protein homolog R1B-17 isoform X2 [Ipomoea nil]	--
Ipomoea_batatas_newGene_55326	--	0.341658	10	0.105958	4	0.773101	24	0.489274	14	0	0	0.376782	11	0.783793	22	0.90329	27	0.380329	10	1.59089	53	1.66646	41	1.85917	52	--	--	--	--	0.0224346	1.23097	0.00724495	-1.8694	--	--	--	--	--	--	--	GRAM domain	GEM-like protein 4 OS=Arabidopsis thaliana OX=3702 GN=At5g08350 PE=2 SV=1	S	Function unknown	PREDICTED: GEM-like protein 4 [Ipomoea nil]	--
Ipomoea_batatas_newGene_56177	--	2.20053	175	1.72569	129	1.76905	152	0.294575	23	0.404396	35	0.090092	7	5.4097	403	4.32809	342	4.91772	369	1.50002	144	0.802975	55	0.830872	66	6.96201e-06	-2.60261	1.53794e-05	-1.09908	9.4035e-12	-2.02614	0.00144875	-1.73638	--	--	--	--	--	[T]	Signal transduction mechanisms	NB-ARC domain;; Phloem protein 2	Putative late blight resistance protein homolog R1B-16 OS=Solanum demissum OX=50514 GN=R1B-16 PE=3 SV=1	S	Function unknown	PREDICTED: putative late blight resistance protein homolog R1A-3 isoform X2 [Ipomoea nil]	--
Ipomoea_batatas_newGene_6911	--	0.136621	5	0.127893	6	0.150039	6	0.820528	28	0.73325	26	0.569785	18	5.53703	188	3.97169	130	5.35094	176	4.78765	167	4.31141	126	3.43443	113	--	--	1.0343e-18	-4.25709	0.498234	-0.260814	8.14245e-13	-2.38305	--	--	--	--	--	[R]	General function prediction only	--	--	S	Function unknown	PREDICTED: uncharacterized protein LOC109191092 [Ipomoea nil]	--
Tai6.33781	Tai6.33781	1.36344	56	1.70468	74	1.61114	73	3.21566	137	3.59467	158	1.92814	78	11.3025	463	11.0155	484	4.71458	181	17.8991	898	18.5307	684	13.4903	569	0.0946341	0.84216	4.08258e-07	-2.25636	0.00581657	0.93962	7.71412e-23	-2.4807	--	--	Biological Process: transport (GO:0006810);; Cellular Component: membrane (GO:0016020);;	K15382|9.51257e-119|sot:102600144|K15382 solute carrier family 50 (sugar transporter) | (RefSeq) bidirectional sugar transporter N3-like	--	[R]	General function prediction only	Sugar efflux transporter for intercellular exchange	Bidirectional sugar transporter SWEET10 GN=SWEET10 OS=Arabidopsis thaliana (Mouse-ear cress) PE=2 SV=1	R	General function prediction only	PREDICTED: bidirectional sugar transporter SWEET12-like [Nicotiana tomentosiformis]	biological process: localization (GO:0051179);; cellular component: membrane (GO:0016020)
Tai6.33568	Tai6.33568	7.34486	147	5.60292	124	3.22956	66	2.81226	60	2.31161	47	3.16987	70	1.35291	17	0.482824	6	1.40191	15	1.52589	22	0	0	0.16797	2	0.233753	-0.808207	3.44773e-05	2.57326	--	--	0.00485977	2.06123	--	--	--	--	--	--	--	PLAT/LH2 domain	--	R	General function prediction only	PREDICTED: lipoxygenase homology domain-containing protein 1-like [Sesamum indicum]	--
Ipomoea_batatas_newGene_12030	--	0.374269	11	1.17513	37	1.58877	51	0.593867	17	0.582736	18	1.27806	37	11.8754	353	8.70515	280	7.60951	203	7.4436	270	10.2164	275	10.3311	310	0.843862	-0.275281	4.6335e-07	-2.70725	0.840484	0.0848852	4.04973e-22	-3.37828	--	--	Cellular Component: plasma membrane (GO:0005886);; Molecular Function: secondary active sulfate transmembrane transporter activity (GO:0008271);; Cellular Component: integral component of membrane (GO:0016021);; Biological Process: sulfate transmembrane transport (GO:1902358);;	K17470|1.56506e-45|sot:102579554|K17470 sulfate transporter 1, high-affinity | (RefSeq) sulfate transporter 1.3-like	--	[P]	Inorganic ion transport and metabolism	--	High affinity sulfate transporter 2 OS=Stylosanthes hamata OX=37660 GN=ST2 PE=2 SV=1	P	Inorganic ion transport and metabolism	PREDICTED: sulfate transporter 1.3-like isoform X2 [Ipomoea nil]	cellular component: cell (GO:0005623);; cellular component: membrane (GO:0016020);; cellular component: cell part (GO:0044464);; molecular function: transporter activity (GO:0005215);; biological process: cellular process (GO:0009987);; biological process: single-organism process (GO:0044699);; biological process: localization (GO:0051179);; cellular component: membrane part (GO:0044425)
Tai6.35699	Tai6.35699	15.1797	798	13.6078	755	10.497	609	14.8165	811	16.6734	942	15.7091	815	6.03733	319	6.93736	392	6.97075	344	7.58347	490	8.44106	401	8.39835	456	0.492368	0.230533	2.32086e-05	1.03992	0.0489169	0.382176	3.1723e-11	0.891329	[R]	General function prediction only	Cellular Component: cytosol (GO:0005829);;	--	--	[R]	General function prediction only	Ankyrin repeats (3 copies);; Ankyrin repeat;; Ankyrin repeats (many copies);; Ankyrin repeats (many copies);; Ankyrin repeat;; Ras family	Ras-related protein RABC2a GN=F12E4.310 OS=Arabidopsis thaliana (Mouse-ear cress) PE=1 SV=1	R	General function prediction only	PREDICTED: BRCA1-associated RING domain protein 1 [Nelumbo nucifera]	cellular component: cell (GO:0005623);; cellular component: cell part (GO:0044464)
Tai6.1626	Tai6.1626	9.11571	180	9.89205	206	11.2159	243	8.56781	176	12.8563	272	8.95672	174	4.56564	101	6.66579	163	3.97332	84	22.133	640	18.0453	402	37.7725	892	0.913523	-0.0699085	0.0276485	0.880822	1.31857e-14	2.42174	7.19982e-08	-1.6029	[OC]	Posttranslational modification, protein turnover, chaperones;; Energy production and conversion	Biological Process: sulfate assimilation (GO:0000103);; Biological Process: nuclear division (GO:0000280);; Cellular Component: mitochondrion (GO:0005739);; Cellular Component: cytosol (GO:0005829);; Cellular Component: plasma membrane (GO:0005886);; Biological Process: glycerol ether metabolic process (GO:0006662);; Biological Process: nucleolus organization (GO:0007000);; Molecular Function: el…	K03671|1.15638e-55|sly:101251883|K03671 thioredoxin 1 | (RefSeq) thioredoxin H2-like	--	[O]	Posttranslational modification, protein turnover, chaperones	Thioredoxin;; Thioredoxin-like domain;; Thioredoxin-like;; Redoxin;; AhpC/TSA family;; Protein of unknown function, DUF255	Thioredoxin H2 GN=TRX2 OS=Arabidopsis thaliana (Mouse-ear cress) PE=2 SV=2	O	Posttranslational modification, protein turnover, chaperones	PREDICTED: thioredoxin H2-like [Solanum lycopersicum]	biological process: metabolic process (GO:0008152);; biological process: cellular process (GO:0009987);; biological process: cellular component organization or biogenesis (GO:0071840);; cellular component: cell (GO:0005623);; cellular component: organelle (GO:0043226);; cellular component: cell part (GO:0044464);; cellular component: membrane (GO:0016020);; biological process: single-organism pro…
Tai6.15612	Tai6.15612	15.0679	524	13.469	496	15.3217	586	13.592	497	14.9729	559	13.401	457	7.8549	275	7.36043	277	8.02967	262	8.354	355	6.80736	215	6.0938	218	0.473392	-0.176787	1.46651e-09	1.07257	0.912804	-0.0380205	1.17396e-06	0.915632	[R]	General function prediction only	Molecular Function: GTP binding (GO:0005525);; Biological Process: small GTPase mediated signal transduction (GO:0007264);; Biological Process: protein transport (GO:0015031);;	K07901|1.60647e-126|tcc:TCM_042824|K07901 Ras-related protein Rab-8A | (RefSeq) Ras-related small GTP-binding family protein	Endocytosis (ko04144)	[TU]	Signal transduction mechanisms;; Intracellular trafficking, secretion, and vesicular transport	Ras family;; Miro-like protein;; ADP-ribosylation factor family;; Elongation factor Tu GTP binding domain;; Gtr1/RagA G protein conserved region;; 50S ribosome-binding GTPase	Ras-related protein RABE1c GN=F12M12.30 OS=Arabidopsis thaliana (Mouse-ear cress) PE=1 SV=1	U	Intracellular trafficking, secretion, and vesicular transport	hypothetical protein JCGZ_18427 [Jatropha curcas]	molecular function: binding (GO:0005488);; biological process: cellular process (GO:0009987);; biological process: signaling (GO:0023052);; biological process: single-organism process (GO:0044699);; biological process: response to stimulus (GO:0050896);; biological process: biological regulation (GO:0065007);; biological process: localization (GO:0051179)
Ipomoea_batatas_newGene_56807	--	1.84866	79	2.50289	107	3.02566	135	5.88975	251	5.72374	242	4.10611	161	0	0	0	0	0	0	0.035645	2	0	0	0	0	0.0210426	0.944846	1.41995e-16	5.60457	--	--	3.86592e-32	6.29012	[E]	Amino acid transport and metabolism	Biological Process: cellular amino acid biosynthetic process (GO:0008652);; Molecular Function: transferase activity, transferring acyl groups (GO:0016746);;	K00620|2.71232e-39|sot:102586102|K00620 glutamate N-acetyltransferase / amino-acid N-acetyltransferase [EC:2.3.1.35 2.3.1.1] | (RefSeq) arginine biosynthesis bifunctional protein ArgJ, chloroplastic	Arginine biosynthesis (ko00220);; 2-Oxocarboxylic acid metabolism (ko01210);; Biosynthesis of amino acids (ko01230)	[E]	Amino acid transport and metabolism	--	Arginine biosynthesis bifunctional protein ArgJ, chloroplastic OS=Vitis vinifera OX=29760 GN=VITISV_037692 PE=3 SV=1	E	Amino acid transport and metabolism	PREDICTED: arginine biosynthesis bifunctional protein ArgJ, chloroplastic isoform X5 [Ipomoea nil]	biological process: metabolic process (GO:0008152);; biological process: cellular process (GO:0009987);; biological process: single-organism process (GO:0044699);; molecular function: catalytic activity (GO:0003824)
Ipomoea_batatas_newGene_56909	--	0.755893	71	1.2434	113	1.03337	105	8.0965	771	6.16298	609	6.71307	611	1.5954	147	1.04177	104	1.24425	109	5.56587	628	6.55784	544	6.20235	587	2.00018e-26	2.80525	0.424966	-0.378736	2.84838e-28	2.28449	0.509079	0.145341	[M]	Cell wall/membrane/envelope biogenesis	Molecular Function: protein serine/threonine kinase activity (GO:0004674);; Molecular Function: ATP binding (GO:0005524);; Cellular Component: plasma membrane (GO:0005886);; Biological Process: protein phosphorylation (GO:0006468);; Biological Process: defense response (GO:0006952);; Cellular Component: plasmodesma (GO:0009506);; Cellular Component: integral component of membrane (GO:0016021);; M…	--	--	--	--	Protein tyrosine kinase;; Protein kinase domain;; D-mannose binding lectin;; S-locus glycoprotein domain;; PAN-like domain;; Domain of unknown function (DUF3403)	Receptor-like serine/threonine-protein kinase SD1-8 OS=Arabidopsis thaliana OX=3702 GN=SD18 PE=1 SV=1	T	Signal transduction mechanisms	PREDICTED: receptor-like serine/threonine-protein kinase SD1-8 [Ipomoea nil]	molecular function: catalytic activity (GO:0003824);; biological process: metabolic process (GO:0008152);; biological process: cellular process (GO:0009987);; molecular function: binding (GO:0005488);; cellular component: cell (GO:0005623);; cellular component: membrane (GO:0016020);; cellular component: cell part (GO:0044464);; biological process: response to stimulus (GO:0050896);; cellular com…
Ipomoea_batatas_newGene_18298	--	0.944667	96	1.16741	125	1.18052	132	0.487194	52	0.550807	60	0.42138	42	0.038731	4	0	0	0	0	0	0	0	0	0.037885	4	0.00438321	-1.13202	5.26345e-13	4.72222	--	--	3.81656e-09	3.73618	[R]	General function prediction only	--	--	--	[T]	Signal transduction mechanisms	NB-ARC domain	Putative late blight resistance protein homolog R1A-6 OS=Solanum demissum OX=50514 GN=R1A-6 PE=3 SV=2	S	Function unknown	PREDICTED: putative late blight resistance protein homolog R1B-14 isoform X3 [Ipomoea nil]	--
Tai6.32812	Tai6.32812	0.294367	5	0	0	0.132885	3	0	0	0	0	0	0	4.05516	66	4.38438	76	4.86876	73	3.23323	64	4.60115	67	3.96379	66	--	--	2.35932e-10	-3.4541	0.886632	-0.0782335	6.14489e-16	-5.1558	--	--	Molecular Function: DNA binding (GO:0003677);; Cellular Component: nucleus (GO:0005634);;	--	--	--	--	Methyl-CpG binding domain	Methyl-CpG-binding domain-containing protein 10 GN=MBD10 OS=Arabidopsis thaliana (Mouse-ear cress) PE=1 SV=1	K	Transcription	PREDICTED: methyl-CpG-binding domain-containing protein 11-like [Nicotiana tomentosiformis]	molecular function: binding (GO:0005488);; cellular component: cell (GO:0005623);; cellular component: organelle (GO:0043226);; cellular component: cell part (GO:0044464)
Tai6.17436	Tai6.17436	6.89171	217	6.83158	227	8.17067	283	4.03195	132	3.68874	125	3.62987	113	17.0641	538	11.2448	380	12.5848	371	4.53871	176	6.20334	176	5.58853	182	0.000160109	-1.02777	0.0239512	-0.707262	1.09829e-06	-1.2009	0.036543	-0.556228	--	--	Cellular Component: membrane (GO:0016020);;	--	--	--	--	EamA-like transporter family	WAT1-related protein At5g07050 GN=At5g07050 OS=Arabidopsis thaliana (Mouse-ear cress) PE=2 SV=1	S	Function unknown	PREDICTED: WAT1-related protein At5g07050-like [Citrus sinensis]	cellular component: membrane (GO:0016020)
Tai6.5263	Tai6.5263	4.93129	198	5.21418	221	6.90853	305	3.77798	158	3.76187	162	4.28949	170	2.39493	97	1.51801	66	1.22781	47	3.48544	172	2.96467	108	3.64915	151	0.0703785	-0.630318	2.00037e-05	1.7644	0.00549525	1.01615	0.575836	0.166835	--	--	Biological Process: very long-chain fatty acid metabolic process (GO:0000038);; Biological Process: phosphatidylglycerol biosynthetic process (GO:0006655);; Cellular Component: chloroplast thylakoid membrane (GO:0009535);; Cellular Component: photosystem II reaction center (GO:0009539);; Cellular Component: chloroplast stroma (GO:0009570);; Cellular Component: photosystem II oxygen evolving compl…	K08903|1.35841e-91|sot:102586634|K08903 photosystem II 13kDa protein | (RefSeq) photosystem II reaction center Psb28 protein	Photosynthesis (ko00195)	--	--	Psb28 protein	Photosystem II reaction center PSB28 protein, chloroplastic (Precursor) GN=P0504E02.24 OS=Oryza sativa subsp. japonica (Rice) PE=2 SV=2	R	General function prediction only	PREDICTED: photosystem II reaction center Psb28 protein {ECO:0000255|HAMAP-Rule:MF_01370} [Nicotiana tomentosiformis]	biological process: metabolic process (GO:0008152);; biological process: cellular process (GO:0009987);; biological process: single-organism process (GO:0044699);; cellular component: cell (GO:0005623);; cellular component: membrane (GO:0016020);; cellular component: organelle (GO:0043226);; cellular component: organelle part (GO:0044422);; cellular component: cell part (GO:0044464);; cellular co…
Ipomoea_batatas_newGene_29794	--	1.1658	15	1.45982	20	1.41887	20	0	0	1.01877	14	0	0	1.89842	24	1.75126	24	2.64563	31	7.39971	114	7.86189	89	7.09417	92	--	--	--	--	5.38228e-07	1.82848	0.0883303	-1.38283	--	--	Molecular Function: oxidoreductase activity, acting on CH-OH group of donors (GO:0016614);;	--	--	[V]	Defense mechanisms	--	Probable L-gulonolactone oxidase 6 OS=Arabidopsis thaliana OX=3702 GN=GULLO6 PE=3 SV=1	C	Energy production and conversion	PREDICTED: probable L-gulonolactone oxidase 6 [Ipomoea nil]	molecular function: catalytic activity (GO:0003824);; biological process: metabolic process (GO:0008152);; biological process: single-organism process (GO:0044699)
Tai6.54521	Tai6.54521	3.30232	65	3.78604	78	5.09218	109	7.40886	150	6.00268	126	7.94437	152	1.0731	21	1.92996	41	2.74527	50	12.1145	289	15.4726	272	15.1622	304	0.153336	0.657874	0.0613792	1.10362	6.31353e-18	2.85557	1.48898e-05	-1.02364	--	--	--	--	--	--	--	--	--	S	Function unknown	hydrogen peroxide induced protein 1 [Camellia sinensis]	--
Ipomoea_batatas_newGene_47259	--	2.73719	118	2.97909	137	2.51477	121	3.13335	144	2.70874	125	2.75566	116	0.764388	35	1.5515	72	1.19792	48	0.162292	9	0.367765	16	0.103709	5	0.918148	0.0625625	0.0084037	1.18097	0.00113133	-1.97888	7.61467e-14	3.25962	--	--	Cellular Component: plasma membrane (GO:0005886);; Molecular Function: zinc ion binding (GO:0008270);; Biological Process: plant-type secondary cell wall biogenesis (GO:0009834);; Cellular Component: integral component of membrane (GO:0016021);; Molecular Function: cellulose synthase (UDP-forming) activity (GO:0016760);; Biological Process: cellulose biosynthetic process (GO:0030244);; Biological…	K10999|1.09727e-156|sly:101246281|K10999 cellulose synthase A [EC:2.4.1.12] | (RefSeq) cellulose synthase A catalytic subunit 4 [UDP-forming]	--	--	--	Cellulose synthase;; Zinc-binding RING-finger	Cellulose synthase A catalytic subunit 4 [UDP-forming] OS=Arabidopsis thaliana OX=3702 GN=CESA4 PE=1 SV=1	M	Cell wall/membrane/envelope biogenesis	PREDICTED: cellulose synthase A catalytic subunit 4 [UDP-forming] [Ipomoea nil]	cellular component: cell (GO:0005623);; cellular component: membrane (GO:0016020);; cellular component: cell part (GO:0044464);; molecular function: binding (GO:0005488);; biological process: cellular process (GO:0009987);; biological process: cellular component organization or biogenesis (GO:0071840);; cellular component: membrane part (GO:0044425);; molecular function: catalytic activity (GO:00…
Tai6.17095	Tai6.17095	10.5344	254	11.1195	282	8.54404	226	8.50784	210	7.95922	204	7.82545	184	4.92627	120	3.23612	85	3.5883	83	3.17997	95	2.12616	48	2.98762	75	0.371471	-0.304163	6.01422e-05	1.32119	0.397838	-0.379207	1.27554e-07	1.40229	--	--	Cellular Component: nucleus (GO:0005634);; Cellular Component: chromosome (GO:0005694);; Molecular Function: zinc ion binding (GO:0008270);; Molecular Function: histone-lysine N-methyltransferase activity (GO:0018024);; Biological Process: histone lysine methylation (GO:0034968);;	--	--	[BK]	Chromatin structure and dynamics;; Transcription	Ubiquitin-binding WIYLD domain	Histone-lysine N-methyltransferase SUVR2 GN=MRH10.10 OS=Arabidopsis thaliana (Mouse-ear cress) PE=2 SV=2	B	Chromatin structure and dynamics	hypothetical protein JCGZ_17634 [Jatropha curcas]	cellular component: cell (GO:0005623);; cellular component: organelle (GO:0043226);; cellular component: cell part (GO:0044464);; molecular function: binding (GO:0005488);; molecular function: catalytic activity (GO:0003824);; biological process: metabolic process (GO:0008152);; biological process: cellular process (GO:0009987);; biological process: single-organism process (GO:0044699);; biologic…
Tai6.12319	Tai6.12319	1.48304	17	0.59077	7	1.04803	13	23.2351	264	14.0886	166	52.2122	562	0	0	0	0	0	0	0	0	0.675302	7	0.567444	7	1.19571e-11	3.81327	--	--	--	--	8.02071e-06	3.30409	--	--	--	--	--	--	--	Cysteine-rich TM module stress tolerance	--	--	--	--	--
Ipomoea_batatas_newGene_24056	--	0	0	0	0	0	0	0	0	0	0	0	0	1.58596	163	2.75133	628	1.56462	150	1.03325	130	1.35355	125	0	0	--	--	2.44311e-18	-5.81121	0.494106	-0.778804	--	--	--	--	Cellular Component: intracellular (GO:0005622);; Biological Process: protein targeting to vacuole (GO:0006623);; Cellular Component: integral component of membrane (GO:0016021);;	--	--	[R]	General function prediction only	Cytosolic domain of 10TM putative phosphate transporter;; Late exocytosis, associated with Golgi transport;; Calcium-dependent channel, 7TM region, putative phosphate;; Reverse transcriptase (RNA-dependent DNA polymerase);; Endonuclease/Exonuclease/phosphatase family;; Domain of unknown function (DUF4283);; Reverse transcriptase (RNA-dependent DNA polymerase)	CSC1-like protein At4g35870 OS=Arabidopsis thaliana OX=3702 GN=GFS10 PE=2 SV=1	S	Function unknown	PREDICTED: CSC1-like protein At4g35870 [Ipomoea nil]	cellular component: cell (GO:0005623);; cellular component: cell part (GO:0044464);; biological process: single-organism process (GO:0044699);; biological process: localization (GO:0051179);; cellular component: membrane (GO:0016020);; cellular component: membrane part (GO:0044425)
Ipomoea_batatas_newGene_23039	--	0	0	0	0	0	0	1.33028	34	0.576644	15	2.72076	65	0	0	0	0	0	0	0.061627	2	0.147937	4	0.200202	5	8.90155e-06	3.65708	--	--	--	--	--	--	--	--	Molecular Function: iron ion binding (GO:0005506);; Biological Process: fatty acid biosynthetic process (GO:0006633);; Cellular Component: integral component of membrane (GO:0016021);; Molecular Function: oxidoreductase activity (GO:0016491);; Biological Process: oxidation-reduction process (GO:0055114);;	--	--	--	--	WAX2 C-terminal domain	Protein ECERIFERUM 3 OS=Arabidopsis thaliana OX=3702 GN=CER3 PE=1 SV=1	S	Function unknown	PREDICTED: protein ECERIFERUM 3-like isoform X1 [Ipomoea nil]	molecular function: binding (GO:0005488);; biological process: metabolic process (GO:0008152);; biological process: cellular process (GO:0009987);; biological process: single-organism process (GO:0044699);; cellular component: membrane (GO:0016020);; cellular component: membrane part (GO:0044425);; molecular function: catalytic activity (GO:0003824)
Ipomoea_batatas_newGene_32877	--	0.039706	2	0	0	0	0	0	0	0	0	0	0	1.03706	35	0.968734	36	1.33745	43	0.214173	9	0.160579	5	0.361595	13	--	--	7.89238e-07	-3.44587	0.00251282	-1.79834	--	--	--	--	Molecular Function: DNA binding (GO:0003677);;	K09422|5.55763e-48|sot:102597000|K09422 myb proto-oncogene protein, plant | (RefSeq) transcription factor LAF1-like	--	[K]	Transcription	Myb-like DNA-binding domain;; Myb-like DNA-binding domain	Transcription factor LAF1 OS=Arabidopsis thaliana OX=3702 GN=LAF1 PE=1 SV=2	K	Transcription	PREDICTED: transcription factor LAF1-like [Ipomoea nil]	molecular function: binding (GO:0005488)
Tai6.47994	Tai6.47994	4.65454	185	4.05549	170	2.21264	97	0.137115	6	1.01587	44	0.154294	7	3.33027	133	3.36881	144	5.6141	209	0.771989	38	0.307069	12	0.256371	11	0.00375732	-2.28595	0.847527	-0.13026	3.59073e-10	-2.80128	--	--	--	--	Biological Process: carbohydrate metabolic process (GO:0005975);; Molecular Function: glucan endo-1,3-beta-D-glucosidase activity (GO:0042973);;	K19891|6.73235e-107|sly:101250269|K19891 glucan endo-1,3-beta-glucosidase 1/2/3 [EC:3.2.1.39] | (RefSeq) glucan endo-1,3-beta-glucosidase 1	Starch and sucrose metabolism (ko00500)	--	--	X8 domain;; Glycosyl hydrolases family 17	Glucan endo-1,3-beta-glucosidase 1 (Precursor) OS=Arabidopsis thaliana (Mouse-ear cress) PE=1 SV=3	R	General function prediction only	PREDICTED: glucan endo-1,3-beta-glucosidase 1 [Nicotiana tomentosiformis]	biological process: metabolic process (GO:0008152);; molecular function: catalytic activity (GO:0003824)
Tai6.27388	Tai6.27388	15.1276	686	15.3229	733	13.4723	673	16.6939	788	9.84112	480	12.0875	541	1.89879	87	7.4748	364	5.37075	228	11.1444	621	10.2359	419	21.6954	1015	0.699031	-0.199406	0.00485902	1.48071	0.0340188	1.4078	0.636162	-0.198805	--	--	Molecular Function: peroxidase activity (GO:0004601);; Molecular Function: iron ion binding (GO:0005506);; Molecular Function: calcium ion binding (GO:0005509);; Cellular Component: plasma membrane (GO:0005886);; Biological Process: iron ion transport (GO:0006826);; Biological Process: defense response (GO:0006952);; Molecular Function: electron carrier activity (GO:0009055);; Biological Process:…	K13447|0|cit:102610370|K13447 respiratory burst oxidase [EC:1.6.3.- 1.11.1.-] | (RefSeq) respiratory burst oxidase homolog protein B	Plant-pathogen interaction (ko04626)	[PQ]	Inorganic ion transport and metabolism;; Secondary metabolites biosynthesis, transport and catabolism	Ferric reductase NAD binding domain;; FAD-binding domain	Respiratory burst oxidase homolog protein B GN=RBOHB OS=Solanum tuberosum (Potato) PE=1 SV=1	PQ	Inorganic ion transport and metabolism;; Secondary metabolites biosynthesis, transport and catabolism	PREDICTED: respiratory burst oxidase homolog protein B [Nicotiana sylvestris]	molecular function: catalytic activity (GO:0003824);; molecular function: antioxidant activity (GO:0016209);; biological process: metabolic process (GO:0008152);; biological process: single-organism process (GO:0044699);; molecular function: binding (GO:0005488);; cellular component: cell (GO:0005623);; cellular component: membrane (GO:0016020);; cellular component: cell part (GO:0044464);; biolo…
Tai6.1302	Tai6.1302	1.16788	71	1.1502	74	0.817054	55	1.44261	91	1.61236	105	1.11379	67	0.041426	3	0.308792	21	0.404078	23	0.229407	17	0.48276	27	0.209507	14	0.496247	0.40027	0.0421827	1.5563	--	--	1.50279e-05	1.91372	--	--	--	--	--	[J]	Translation, ribosomal structure and biogenesis	--	Double-stranded RNA-binding protein 6 OS=Oryza sativa subsp. japonica (Rice) PE=2 SV=1	R	General function prediction only	PREDICTED: double-stranded RNA-binding protein 2-like [Nicotiana tomentosiformis]	--
Ipomoea_batatas_newGene_44209	--	7.58612	236	6.76756	222	7.72987	265	7.40449	240	7.59329	254	9.2197	283	15.8205	493	13.3021	444	17.2206	501	19.8407	758	16.3021	458	21.7254	697	0.977758	0.0145848	9.66217e-05	-0.869912	0.060239	0.417262	5.90485e-11	-1.28676	[V]	Defense mechanisms	Molecular Function: hydrolase activity (GO:0016787);;	K16904|5.73059e-49|gra:105796430|K16904 dCTP diphosphatase [EC:3.6.1.12] | (RefSeq) dCTP pyrophosphatase 1-like	Pyrimidine metabolism (ko00240)	--	--	MazG nucleotide pyrophosphohydrolase domain;; MazG-like family	--	S	Function unknown	PREDICTED: dCTP pyrophosphatase 1-like [Ipomoea nil]	molecular function: catalytic activity (GO:0003824);; biological process: metabolic process (GO:0008152)
Tai6.50005	Tai6.50005	5.03526	138	4.38546	127	4.94592	150	6.5562	188	5.05283	150	4.02735	110	3.23356	90	3.03261	91	2.27039	60	2.03315	68	1.45991	37	1.99846	57	0.98817	0.0109687	0.0149953	0.864232	0.228307	-0.527799	4.03799e-05	1.38073	[KL]	Transcription;; Replication, recombination and repair	--	--	--	[K]	Transcription	PHD-finger;; Zinc finger, C3HC4 type (RING finger);; Zinc finger, C3HC4 type (RING finger)	--	K	Transcription	PREDICTED: uncharacterized protein LOC104240191 [Nicotiana sylvestris]	--
Tai6.22648	Tai6.22648	0.249231	9	0.173263	6	0	0	0.290607	10	0.286281	10	0.215514	7	1.9213	62	2.22505	77	1.3225	40	1.66795	66	2.90405	85	3.5407	118	--	--	0.00108271	-2.45989	0.21831	0.622945	2.12682e-10	-2.98581	--	--	--	--	--	[K]	Transcription	Homeobox KN domain;; Associated with HOX;; Homeobox domain	BEL1-like homeodomain protein 4 GN=F27L4.6 OS=Arabidopsis thaliana (Mouse-ear cress) PE=1 SV=2	K	Transcription	PREDICTED: BEL1-like homeodomain protein 4 [Nicotiana sylvestris]	--
Ipomoea_batatas_newGene_3979	--	0	0	0	0	0	0	0	0	0	0	0	0	2.74141	68	2.77171	64	2.74492	58	2.89893	78	2.66426	54	2.45662	59	--	--	2.3011e-12	-4.76836	0.960718	0.027665	1.0198e-15	-5.1191	--	--	--	--	--	--	--	--	--	--	--	unnamed protein product [Coffea canephora]	--
Ipomoea_batatas_newGene_38811	--	1.72337	63	1.12088	44	1.67587	68	2.9213	111	1.87036	74	3.36305	121	2.56675	94	1.9675	78	2.54933	88	4.9889	224	5.79853	192	3.82091	144	0.315674	0.57539	0.463641	-0.335089	0.000180057	1.10017	0.0120605	-0.84736	--	--	Molecular Function: DNA binding (GO:0003677);;	K09422|1.73185e-54|sind:105155890|K09422 myb proto-oncogene protein, plant | (RefSeq) transcription factor RAX2-like	--	[K]	Transcription	Myb-like DNA-binding domain;; Myb-like DNA-binding domain	Transcription factor RAX3 OS=Arabidopsis thaliana OX=3702 GN=RAX3 PE=2 SV=1	K	Transcription	unnamed protein product [Coffea canephora]	molecular function: binding (GO:0005488)
Tai6.48010	Tai6.48010	16.7242	334	14.9732	315	17.2524	379	18.1451	377	20.5865	441	16.4613	324	6.24017	125	5.47279	118	5.88298	110	3.9042	96	5.74356	104	7.20686	149	0.902679	0.0512958	5.78121e-13	1.61813	0.947944	0.0356891	3.12125e-09	1.59874	--	--	Cellular Component: SCF ubiquitin ligase complex (GO:0019005);; Biological Process: methylglyoxal catabolic process to D-lactate via S-lactoyl-glutathione (GO:0019243);;	K10290|7.39584e-21|pop:POPTR_0007s01750g|K10290 F-box protein 3 | (RefSeq) POPTRDRAFT_562215; F-box family protein	--	[P]	Inorganic ion transport and metabolism	Protein of unknown function (DUF525)	F-box protein SKIP16 GN=SKIP16 OS=Arabidopsis thaliana (Mouse-ear cress) PE=1 SV=1	P	Inorganic ion transport and metabolism	F-box family protein [Populus trichocarpa]	cellular component: cell (GO:0005623);; cellular component: macromolecular complex (GO:0032991);; cellular component: cell part (GO:0044464);; biological process: metabolic process (GO:0008152);; biological process: cellular process (GO:0009987);; biological process: single-organism process (GO:0044699)
Tai6.31804	Tai6.31804	7.45339	193	9.28619	267	8.09353	232	5.28147	134	9.51397	248	5.65303	145	3.13727	82	2.17623	59	1.67662	39	2.63094	86	2.10765	47	1.53939	41	0.574104	-0.310173	9.02194e-06	1.76171	0.955956	-0.0401566	3.4009e-05	1.49315	--	--	Biological Process: mitotic G2 phase (GO:0000085);; Cellular Component: proteasome complex (GO:0000502);; Biological Process: response to abiotic stimulus (GO:0009628);; Biological Process: protein deneddylation (GO:0010388);; Biological Process: gene expression (GO:0010467);; Biological Process: RNA metabolic process (GO:0016070);; Biological Process: single organism reproductive process (GO:004…	K12177|1.74356e-24|pop:POPTR_0001s34180g|K12177 COP9 signalosome complex subunit 3 | (RefSeq) POPTRDRAFT_752684; hypothetical protein	--	[OT]	Posttranslational modification, protein turnover, chaperones;; Signal transduction mechanisms	--	COP9 signalosome complex subunit 3 GN=F18O22.40 OS=Arabidopsis thaliana (Mouse-ear cress) PE=1 SV=2	OT	Posttranslational modification, protein turnover, chaperones;; Signal transduction mechanisms	hypothetical protein CISIN_1g0144531mg, partial [Citrus sinensis]	biological process: biological phase (GO:0044848);; cellular component: cell (GO:0005623);; cellular component: macromolecular complex (GO:0032991);; cellular component: cell part (GO:0044464);; biological process: response to stimulus (GO:0050896);; biological process: metabolic process (GO:0008152);; biological process: cellular process (GO:0009987);; biological process: reproductive process (G…
Tai6.2700	Tai6.2700	1.3553	21	2.99077	48	3.79093	64	2.63898	42	3.56899	58	2.62769	40	0.238728	4	0.583704	10	0.189629	3	0.316024	6	0.351192	5	0.180128	3	0.93864	0.0957417	--	--	--	--	3.26343e-07	2.76218	[P]	Inorganic ion transport and metabolism	Molecular Function: copper-exporting ATPase activity (GO:0004008);; Molecular Function: copper ion binding (GO:0005507);; Molecular Function: ATP binding (GO:0005524);; Cellular Component: integral component of membrane (GO:0016021);; Biological Process: copper ion export (GO:0060003);;	K17686|1.67075e-67|pxb:103938269|K17686 Cu+-exporting ATPase [EC:3.6.3.54] | (RefSeq) probable copper-transporting ATPase HMA5	--	[P]	Inorganic ion transport and metabolism	E1-E2 ATPase	Probable copper-transporting ATPase HMA5 GN=HMA5 OS=Arabidopsis thaliana (Mouse-ear cress) PE=1 SV=2	P	Inorganic ion transport and metabolism	unknown [Zea mays subsp. mays]	molecular function: catalytic activity (GO:0003824);; molecular function: transporter activity (GO:0005215);; biological process: metabolic process (GO:0008152);; biological process: cellular process (GO:0009987);; biological process: single-organism process (GO:0044699);; biological process: localization (GO:0051179);; molecular function: binding (GO:0005488);; cellular component: membrane (GO:0…
Tai6.52942	Tai6.52942	1.00892	34	1.24594	44	1.06432	42	9.28853	316	8.44071	297	18.9397	611	1.04814	35	1.23439	44	0.847225	27	3.40102	138	3.84209	114	6.503	219	9.6962e-13	3.13893	0.832845	0.150858	5.61844e-08	2.08221	0.00107089	1.26794	--	--	Molecular Function: DNA binding (GO:0003677);; Biological Process: regulation of transcription, DNA-templated (GO:0006355);;	--	--	--	--	No apical meristem (NAM) protein	NAC domain-containing protein 90 GN=NAC090 OS=Arabidopsis thaliana (Mouse-ear cress) PE=2 SV=1	S	Function unknown	PREDICTED: NAC domain-containing protein 90-like [Solanum tuberosum]	molecular function: binding (GO:0005488);; biological process: biological regulation (GO:0065007)
Tai6.41141	Tai6.41141	0.234536	5	0.622127	11	0.429171	10	4.93925	78	3.60616	57	4.94473	70	0.627453	12	0.667562	13	0.550084	11	3.04459	57	1.29272	17	7.1306	112	3.98337e-07	2.77173	--	--	--	--	0.880303	0.114343	--	--	--	--	--	[QI]	Secondary metabolites biosynthesis, transport and catabolism;; Lipid transport and metabolism	Cytochrome P450	Cytochrome P450 CYP72A219 OS=Panax ginseng (Korean ginseng) PE=2 SV=1	Q	Secondary metabolites biosynthesis, transport and catabolism	PREDICTED: secologanin synthase-like [Solanum tuberosum]	--
Tai6.8835	Tai6.8835	1.21052	30	0.683234	18	0.411925	12	3.54637	91	1.30346	35	3.14364	77	1.07669	27	0.504251	14	0.733931	17	6.48002	196	3.39409	76	4.01435	102	0.0715296	1.3673	0.88767	0.146604	1.62748e-08	2.46788	0.12401	-0.761235	--	--	Molecular Function: DNA binding (GO:0003677);; Biological Process: DNA recombination (GO:0006310);; Molecular Function: zinc ion binding (GO:0008270);; Biological Process: DNA integration (GO:0015074);;	--	--	[R]	General function prediction only	--	Endonuclease OS=Nicotiana tabacum (Common tobacco) PE=2 SV=1	R	General function prediction only	Gag-Pol [Ipomoea batatas]	molecular function: binding (GO:0005488);; biological process: metabolic process (GO:0008152);; biological process: cellular process (GO:0009987)
Ipomoea_batatas_newGene_6582	--	0.359597	20	0.354958	21	0.214103	13	0.320085	19	0.151069	9	0.260811	14	1.60151	87	1.19023	70	0.791602	41	0.191798	13	0.396939	20	0.281353	16	--	--	0.00322994	-1.66934	0.000642794	-1.75849	--	--	--	--	--	--	--	--	--	F-box domain;; F-box-like	F-box protein At1g49360 OS=Arabidopsis thaliana OX=3702 GN=At1g49360 PE=2 SV=1	S	Function unknown	PREDICTED: F-box/kelch-repeat protein At1g57790-like isoform X1 [Ipomoea nil]	--
Ipomoea_batatas_newGene_27960	--	0	0	0	0	0	0	0	0	0	0	0.090062	4	0.651515	28	0.862866	39	0.836971	33	0.194789	11	0	0	0.091794	4	--	--	1.55082e-07	-3.86326	0.00378278	-2.17114	--	--	[Q]	Secondary metabolites biosynthesis, transport and catabolism	Molecular Function: flavonol synthase activity (GO:0045431);; Molecular Function: metal ion binding (GO:0046872);; Biological Process: flavonol biosynthetic process (GO:0051555);; Biological Process: oxidation-reduction process (GO:0055114);;	--	--	[QR]	Secondary metabolites biosynthesis, transport and catabolism;; General function prediction only	non-haem dioxygenase in morphine synthesis N-terminal;; 2OG-Fe(II) oxygenase superfamily	S-norcoclaurine synthase 1 OS=Coptis japonica OX=3442 GN=NCS1 PE=1 SV=1	S	Function unknown	PREDICTED: S-norcoclaurine synthase 1-like [Ipomoea nil]	molecular function: catalytic activity (GO:0003824);; biological process: metabolic process (GO:0008152);; biological process: single-organism process (GO:0044699);; molecular function: binding (GO:0005488)
Ipomoea_batatas_newGene_32533	--	3.11291	172	2.10983	123	1.96508	120	5.56032	320	3.39896	202	5.2182	285	0.64833	36	0.204064	13	0.271871	15	1.41153	86	1.51964	47	2.39675	114	0.0736828	0.801456	8.66955e-06	2.45414	0.00128315	1.76044	6.73267e-06	1.60061	[T]	Signal transduction mechanisms	Molecular Function: ATP binding (GO:0005524);; Cellular Component: intracellular (GO:0005622);; Biological Process: I-kappaB phosphorylation (GO:0007252);; Molecular Function: IkappaB kinase activity (GO:0008384);;	K04733|0|sot:102604589|K04733 interleukin-1 receptor-associated kinase 4 [EC:2.7.11.1] | (RefSeq) PTI1-like tyrosine-protein kinase At3g15890	--	[T]	Signal transduction mechanisms	Protein tyrosine kinase;; Protein kinase domain	PTI1-like tyrosine-protein kinase At3g15890 OS=Arabidopsis thaliana OX=3702 GN=At3g15890 PE=2 SV=1	T	Signal transduction mechanisms	PREDICTED: PTI1-like tyrosine-protein kinase At3g15890 [Ipomoea nil]	molecular function: binding (GO:0005488);; cellular component: cell (GO:0005623);; cellular component: cell part (GO:0044464);; biological process: metabolic process (GO:0008152);; biological process: cellular process (GO:0009987);; molecular function: catalytic activity (GO:0003824)
Ipomoea_batatas_newGene_644	--	3.8195	113	5.37948	167	5.88924	191	3.01927	93	2.58387	82	2.49757	73	14.393	424	12.8705	406	16.3836	451	6.28864	227	7.7069	205	6.49032	197	0.0422316	-0.862988	2.54821e-06	-1.39712	9.64367e-07	-0.980722	4.82448e-08	-1.33984	--	--	Molecular Function: peroxidase activity (GO:0004601);; Cellular Component: extracellular region (GO:0005576);; Biological Process: response to oxidative stress (GO:0006979);; Molecular Function: heme binding (GO:0020037);; Biological Process: hydrogen peroxide catabolic process (GO:0042744);; Molecular Function: metal ion binding (GO:0046872);; Biological Process: oxidation-reduction process (GO:…	K00430|1.09663e-136|cic:CICLE_v10016043mg|K00430 peroxidase [EC:1.11.1.7] | (RefSeq) hypothetical protein	Phenylpropanoid biosynthesis (ko00940)	--	--	Peroxidase	Peroxidase 55 OS=Arabidopsis thaliana OX=3702 GN=PER55 PE=1 SV=1	G	Carbohydrate transport and metabolism	PREDICTED: peroxidase 55 [Ipomoea nil]	molecular function: catalytic activity (GO:0003824);; molecular function: antioxidant activity (GO:0016209);; biological process: metabolic process (GO:0008152);; biological process: single-organism process (GO:0044699);; cellular component: extracellular region (GO:0005576);; biological process: response to stimulus (GO:0050896);; molecular function: binding (GO:0005488);; biological process: ce…
Tai6.22634	Tai6.22634	4.29077	404	4.01929	419	4.10111	445	4.06857	399	5.94781	427	4.52615	401	0.849097	96	1.42023	171	1.02909	108	0.741539	102	0.394086	40	0.586556	68	0.772765	-0.0903007	9.39767e-09	1.75773	0.0617407	-0.794033	1.98096e-22	2.47296	[G]	Carbohydrate transport and metabolism	Molecular Function: glucosylceramidase activity (GO:0004348);; Cellular Component: plasma membrane (GO:0005886);; Biological Process: glucosylceramide catabolic process (GO:0006680);; Cellular Component: integral component of membrane (GO:0016021);;	K17108|9.05136e-176|tcc:TCM_020354|K17108 non-lysosomal glucosylceramidase [EC:3.2.1.45] | (RefSeq) Beta-glucosidase, GBA2 type family protein isoform 1	Other glycan degradation (ko00511);; Sphingolipid metabolism (ko00600)	[G]	Carbohydrate transport and metabolism	beta-Glucocerebrosidase 2 N terminal;; beta-Glucocerebrosidase 2 N terminal	--	G	Carbohydrate transport and metabolism	unnamed protein product [Coffea canephora]	molecular function: catalytic activity (GO:0003824);; biological process: metabolic process (GO:0008152);; cellular component: cell (GO:0005623);; cellular component: membrane (GO:0016020);; cellular component: cell part (GO:0044464);; biological process: cellular process (GO:0009987);; biological process: single-organism process (GO:0044699);; cellular component: membrane part (GO:0044425)
Tai6.49208	Tai6.49208	2.27641	148	3.80462	243	3.13822	226	0.584351	41	1.05492	75	0.623775	42	3.70148	225	2.44236	160	3.24621	194	1.33814	102	0.977187	61	1.04702	66	2.97303e-05	-1.75569	0.994122	-0.0042157	1.30339e-05	-1.2928	0.23042	-0.519207	--	--	--	--	--	--	--	--	--	S	Function unknown	PREDICTED: uncharacterized protein LOC104225094 [Nicotiana sylvestris]	--
Tai6.50096	Tai6.50096	0.971607	26	0.953924	27	0.604858	20	6.07256	165	6.07502	170	7.2908	187	2.07832	55	1.01819	29	0.978147	25	21.7111	679	11.434	262	15.3187	405	9.19544e-15	2.73658	0.512726	-0.502857	6.28331e-23	3.4331	4.05758e-06	-1.29461	[V]	Defense mechanisms	--	--	--	[Q]	Secondary metabolites biosynthesis, transport and catabolism	ABC transporter	ABC transporter C family member 3 GN=MJG19.3 OS=Arabidopsis thaliana (Mouse-ear cress) PE=1 SV=1	Q	Secondary metabolites biosynthesis, transport and catabolism	PREDICTED: ABC transporter C family member 3-like [Nicotiana sylvestris]	--
Tai6.48861	Tai6.48861	1.98484	59	1.97944	61	1.37592	45	2.32064	69	1.50526	48	1.68092	49	0.751196	23	0.580134	20	0.391507	11	0.479327	18	0.44551	13	0.644408	20	0.964114	0.0442209	0.0183816	1.38963	--	--	0.00104198	1.51511	[E]	Amino acid transport and metabolism	Molecular Function: acetyl-CoA:L-glutamate N-acetyltransferase activity (GO:0004042);; Molecular Function: glutamate N-acetyltransferase activity (GO:0004358);; Biological Process: arginine biosynthetic process (GO:0006526);; Biological Process: pyrimidine ribonucleotide biosynthetic process (GO:0009220);; Cellular Component: chloroplast stroma (GO:0009570);;	K00620|3.16115e-55|sly:101265059|K00620 glutamate N-acetyltransferase / amino-acid N-acetyltransferase [EC:2.3.1.35 2.3.1.1] | (RefSeq) arginine biosynthesis bifunctional protein ArgJ, chloroplastic	Arginine biosynthesis (ko00220);; 2-Oxocarboxylic acid metabolism (ko01210);; Biosynthesis of amino acids (ko01230)	[E]	Amino acid transport and metabolism	ArgJ family	Arginine biosynthesis bifunctional protein ArgJ beta chain {ECO:0000255|HAMAP-Rule:MF_03124} (Precursor) GN=VITISV_037692 OS=Vitis vinifera (Grape) PE=3 SV=1	E	Amino acid transport and metabolism	PREDICTED: arginine biosynthesis bifunctional protein ArgJ, chloroplastic isoform X1 [Solanum lycopersicum]	molecular function: catalytic activity (GO:0003824);; biological process: metabolic process (GO:0008152);; biological process: cellular process (GO:0009987);; biological process: single-organism process (GO:0044699);; cellular component: cell (GO:0005623);; cellular component: organelle (GO:0043226);; cellular component: organelle part (GO:0044422);; cellular component: cell part (GO:0044464)
Tai6.4360	Tai6.4360	0.750423	42	0.653077	39	0.4341	27	0.292851	17	0.539376	33	0.438379	25	2.08504	117	2.66969	160	1.72502	87	1.86426	120	2.53585	122	1.7369	101	0.622312	-0.45509	0.000435367	-1.59173	0.958207	-0.028033	1.99015e-08	-2.09106	--	--	--	--	--	--	--	PLAC8 family	Cell number regulator 13 GN=CNR13 OS=Zea mays (Maize) PE=2 SV=1	R	General function prediction only	PREDICTED: protein MID1-COMPLEMENTING ACTIVITY 1-like [Sesamum indicum]	--
Tai6.35509	Tai6.35509	10.3126	527	13.6457	736	12.168	717	43.6092	2256	38.067	2044	36.7438	1937	20.0859	1077	18.0638	1010	18.0638	905	37.085	2436	41.2748	1911	49.0779	2499	8.72629e-20	1.68678	0.00282769	-0.620475	2.00973e-18	1.21869	0.330457	-0.162005	--	--	Molecular Function: DNA binding (GO:0003677);; Cellular Component: nucleus (GO:0005634);; Biological Process: regulation of transcription, DNA-templated (GO:0006355);; Biological Process: auxin-activated signaling pathway (GO:0009734);; Biological Process: flower development (GO:0009908);; Molecular Function: protein dimerization activity (GO:0046983);;	--	--	--	--	AUX/IAA family	Auxin response factor 6 GN=ARF6 OS=Arabidopsis thaliana (Mouse-ear cress) PE=1 SV=2	K	Transcription	PREDICTED: auxin response factor 6 [Vitis vinifera]	molecular function: binding (GO:0005488);; cellular component: cell (GO:0005623);; cellular component: organelle (GO:0043226);; cellular component: cell part (GO:0044464);; biological process: biological regulation (GO:0065007);; biological process: cellular process (GO:0009987);; biological process: signaling (GO:0023052);; biological process: single-organism process (GO:0044699);; biological pr…
Tai6.6043	Tai6.6043	0.475415	63	0.386408	55	0.651484	96	0.838675	116	0.843282	121	0.958543	126	0.200089	27	0.304495	44	0.139898	18	0.196043	32	0.311198	38	0.117761	17	0.208588	0.55352	0.0167211	1.31906	0.972411	0.0321708	1.59456e-06	1.87247	--	--	--	--	--	[T]	Signal transduction mechanisms	NB-ARC domain;; AAA domain	Putative late blight resistance protein homolog R1B-8 GN=R1B-8 OS=Solanum demissum (Wild potato) PE=5 SV=1	T	Signal transduction mechanisms	PREDICTED: putative late blight resistance protein homolog R1B-16 [Nicotiana tomentosiformis]	--
Ipomoea_batatas_newGene_36006	--	1.80608	93	1.57651	53	1.79177	102	1.15295	49	2.36128	89	3.57212	95	3.29233	177	1.629	99	3.91173	171	2.04868	89	1.33205	33	0.635099	25	0.629319	-0.339479	0.287924	-0.53148	0.00149986	-1.52492	0.269373	0.622124	--	--	--	K13457|6.30176e-109|sind:105171600|K13457 disease resistance protein RPM1 | (RefSeq) putative late blight resistance protein homolog R1B-16	Plant-pathogen interaction (ko04626)	[T]	Signal transduction mechanisms	NB-ARC domain	Putative late blight resistance protein homolog R1A-4 OS=Solanum demissum OX=50514 GN=R1A-4 PE=5 SV=2	S	Function unknown	PREDICTED: putative late blight resistance protein homolog R1A-10 isoform X2 [Ipomoea nil]	--
Tai6.41871	Tai6.41871	0.20574	24	0.480841	57	0.394908	30	0.188128	23	0.200039	26	0.36077	43	7.47882	506	7.30201	547	5.36314	418	3.72652	322	4.05754	249	5.07409	368	0.903629	0.140959	4.21846e-48	-3.98	0.00648241	-0.600359	2.58535e-24	-3.20431	--	--	--	--	--	--	--	--	--	--	--	--	--
Tai6.28450	Tai6.28450	16.2278	167	15.4269	167	14.9973	170	47.815	511	52.5375	580	44.9678	455	7.76467	80	20.7704	229	1.81852	18	6.40046	81	9.12209	85	52.5479	557	6.3429e-16	1.54753	0.535588	0.562747	0.472673	0.791388	0.381744	0.723344	--	--	--	--	--	--	--	--	--	--	--	--	--
Ipomoea_batatas_newGene_27560	--	0.696344	35	1.6086	86	1.02761	57	1.48307	78	1.05388	57	1.22789	61	2.81882	142	4.08017	221	2.44442	112	1.24266	77	1.63624	75	1.04218	55	0.507994	0.445666	0.000260911	-1.58762	0.00270294	-1.09486	0.828692	-0.105551	--	--	Cellular Component: integral component of membrane (GO:0016021);; Biological Process: oxidation-reduction process (GO:0055114);;	--	--	[T]	Signal transduction mechanisms	Protein of unknown function (DUF568);; Eukaryotic cytochrome b561	Cytochrome b561 and DOMON domain-containing protein At2g04850 OS=Arabidopsis thaliana OX=3702 GN=At2g04850 PE=2 SV=2	S	Function unknown	PREDICTED: cytochrome b561 and DOMON domain-containing protein At2g04850 [Ipomoea nil]	cellular component: membrane (GO:0016020);; cellular component: membrane part (GO:0044425);; biological process: metabolic process (GO:0008152);; biological process: single-organism process (GO:0044699)
Tai6.2535	Tai6.2535	0.590822	23	1.0432	55	0.164667	10	0.211172	10	0.211156	13	0.614338	31	5.86601	250	5.30824	221	5.32539	191	2.2709	111	1.80625	63	2.23363	90	--	--	9.05626e-17	-3.38412	7.88255e-07	-1.28002	4.20078e-05	-2.01097	--	--	--	--	--	--	--	Targeting protein for Xklp2 (TPX2)	Protein WVD2-like 1 GN=WDL1 OS=Arabidopsis thaliana (Mouse-ear cress) PE=1 SV=1	S	Function unknown	PREDICTED: rab11 family-interacting protein 1-like [Nicotiana tomentosiformis]	--
Tai6.22539	Tai6.22539	1.16682	34	4.81803	148	4.04416	129	5.68048	171	7.78699	243	5.03293	144	6.75615	196	2.83083	88	7.63437	207	8.60559	306	12.9135	338	14.4217	431	0.118946	1.03427	0.241536	-0.833389	0.00515173	1.10756	0.000792722	-0.973264	--	--	Cellular Component: cytoplasm (GO:0005737);; Biological Process: killing of cells of other organism (GO:0031640);; Biological Process: defense response to fungus (GO:0050832);;	--	--	--	--	Thaumatin family	Osmotin-like protein TPM-1 (Precursor; Fragment) GN=TPM-1 OS=Solanum lycopersicum (Tomato) PE=2 SV=1	R	General function prediction only	thaumatin-like protein [Capsicum annuum]	cellular component: cell (GO:0005623);; cellular component: cell part (GO:0044464);; biological process: cell killing (GO:0001906);; biological process: multi-organism process (GO:0051704);; biological process: biological regulation (GO:0065007);; biological process: response to stimulus (GO:0050896)
Tai6.10789	Tai6.10789	43.5377	1663	46.0884	1858	52.5238	2211	20.4685	814	23.8633	980	20.6044	776	30.076	1152	25.6597	1053	27.9153	999	10.7547	505	12.2153	422	12.0797	476	1.87958e-11	-1.20005	1.17183e-06	0.896317	7.84976e-16	-1.14933	8.40115e-09	0.82974	[H]	Coenzyme transport and metabolism	Molecular Function: uroporphyrin-III C-methyltransferase activity (GO:0004851);; Biological Process: threonine catabolic process (GO:0006567);; Biological Process: siroheme biosynthetic process (GO:0019354);; Biological Process: methylation (GO:0032259);; Molecular Function: precorrin-2 dehydrogenase activity (GO:0043115);; Biological Process: oxidation-reduction process (GO:0055114);;	--	--	[H]	Coenzyme transport and metabolism	Tetrapyrrole (Corrin/Porphyrin) Methylases	Uroporphyrinogen-III C-methyltransferase GN=cobA OS=Cyanidium caldarium PE=3 SV=1	H	Coenzyme transport and metabolism	PREDICTED: uroporphyrinogen-III C-methyltransferase [Solanum lycopersicum]	molecular function: catalytic activity (GO:0003824);; biological process: metabolic process (GO:0008152);; biological process: cellular process (GO:0009987);; biological process: single-organism process (GO:0044699)
Ipomoea_batatas_newGene_5839	--	6.21219	265	6.38	273	10.0091	456	1.72804	74	0.597868	29	0.786417	34	0.305728	16	0.136055	7	0.677395	31	0.294037	18	0.480446	17	0.345503	17	2.64858e-08	-2.72271	5.81677e-12	3.72953	--	--	--	--	--	--	--	--	--	--	--	--	Brefeldin A-inhibited guanine nucleotide-exchange protein 5 OS=Arabidopsis thaliana OX=3702 GN=BIG5 PE=1 SV=2	--	--	PREDICTED: brefeldin A-inhibited guanine nucleotide-exchange protein 5 [Ipomoea nil]	--
Tai6.34135	Tai6.34135	2.08848	47	2.81212	66	2.21584	47	3.26537	75	3.73429	89	3.6832	81	7.20513	158	5.10032	125	8.30454	170	8.2263	222	6.73236	135	7.78085	176	0.0969475	0.721615	2.85427e-05	-1.54594	0.524656	0.233306	1.34615e-05	-1.1024	[U]	Intracellular trafficking, secretion, and vesicular transport	Cellular Component: cis-Golgi network (GO:0005801);; Biological Process: ER to Golgi vesicle-mediated transport (GO:0006888);; Biological Process: myo-inositol hexakisphosphate biosynthetic process (GO:0010264);;	K20303|3.74438e-95|csv:101222006|K20303 trafficking protein particle complex subunit 4 | (RefSeq) trafficking protein particle complex subunit 4	--	[U]	Intracellular trafficking, secretion, and vesicular transport	Sybindin-like family;; Sedlin, N-terminal conserved region	--	U	Intracellular trafficking, secretion, and vesicular transport	PREDICTED: trafficking protein particle complex subunit 4 [Sesamum indicum]	cellular component: cell (GO:0005623);; cellular component: organelle (GO:0043226);; cellular component: cell part (GO:0044464);; biological process: single-organism process (GO:0044699);; biological process: localization (GO:0051179);; biological process: metabolic process (GO:0008152);; biological process: cellular process (GO:0009987)
Tai6.23500	Tai6.23500	15.1771	640	15.3803	685	10.234	476	8.94123	393	10.3945	471	8.52044	355	39.7707	1681	31.0803	1408	38.1542	1506	21.8814	1134	24.4065	930	22.6508	986	0.11197	-0.498318	1.20458e-08	-1.36421	0.000228806	-0.558569	2.45567e-22	-1.34535	--	--	Cellular Component: nucleosome (GO:0000786);; Molecular Function: DNA binding (GO:0003677);; Cellular Component: nucleus (GO:0005634);; Biological Process: nucleosome assembly (GO:0006334);; Biological Process: regulation of transcription, DNA-templated (GO:0006355);;	--	--	--	--	linker histone H1 and H5 family	HMG-Y-related protein A OS=Glycine max (Soybean) PE=2 SV=1	R	General function prediction only	Histone H1, putative [Ricinus communis]	cellular component: cell (GO:0005623);; cellular component: macromolecular complex (GO:0032991);; cellular component: organelle (GO:0043226);; cellular component: organelle part (GO:0044422);; cellular component: cell part (GO:0044464);; molecular function: binding (GO:0005488);; biological process: cellular process (GO:0009987);; biological process: cellular component organization or biogenesis …
Tai6.52504	Tai6.52504	3.65902	86	5.23454	130	4.43532	115	7.08479	173	8.05705	203	6.54091	151	1.60984	38	1.26877	32	1.16489	26	2.44568	71	2.03418	43	2.24524	55	0.0229485	0.743822	0.000160264	1.58417	0.0922875	0.783257	4.54775e-09	1.56751	[E]	Amino acid transport and metabolism	Molecular Function: oxidoreductase activity (GO:0016491);; Biological Process: oxidation-reduction process (GO:0055114);;	--	--	[R]	General function prediction only	FAD dependent oxidoreductase	--	R	General function prediction only	PREDICTED: putative oxidoreductase TDA3 [Sesamum indicum]	molecular function: catalytic activity (GO:0003824);; biological process: metabolic process (GO:0008152);; biological process: single-organism process (GO:0044699)
Tai6.46380	Tai6.46380	0	0	0.372987	11	0.526905	16	1.8315	53	2.27737	67	2.1935	60	0.009087	1	0.017543	1	0.274369	8	0.296572	10	0.58604	15	0.188927	6	0.027106	1.96917	--	--	--	--	1.22603e-05	2.17462	--	--	Molecular Function: oxidoreductase activity (GO:0016491);; Biological Process: single-organism metabolic process (GO:0044710);; Molecular Function: metal ion binding (GO:0046872);;	K05909|5.79875e-138|sly:101261512|K05909 laccase [EC:1.10.3.2] | (RefSeq) laccase-14-like	--	[Q]	Secondary metabolites biosynthesis, transport and catabolism	Multicopper oxidase;; Multicopper oxidase	Laccase-14 (Precursor) GN=LAC14 OS=Arabidopsis thaliana (Mouse-ear cress) PE=2 SV=1	Q	Secondary metabolites biosynthesis, transport and catabolism	PREDICTED: laccase-14-like [Solanum lycopersicum]	molecular function: catalytic activity (GO:0003824);; biological process: metabolic process (GO:0008152);; biological process: single-organism process (GO:0044699);; molecular function: binding (GO:0005488)
Tai6.46894	Tai6.46894	0.450593	9	0.892705	17	0.442248	9	1.06575	20	1.5551	30	1.08309	20	1.80283	31	3.07585	57	3.98665	67	2.51859	55	3.27306	52	2.38227	44	--	--	0.000812772	-2.05057	0.992605	-0.00708478	0.0201671	-1.0531	[R]	General function prediction only	Cellular Component: Golgi apparatus (GO:0005794);; Molecular Function: electron carrier activity (GO:0009055);; Biological Process: toxin catabolic process (GO:0009407);; Biological Process: response to chitin (GO:0010200);; Biological Process: response to cyclopentenone (GO:0010583);; Molecular Function: oxidoreductase activity (GO:0016491);; Biological Process: hydrogen peroxide catabolic proce…	--	--	[C]	Energy production and conversion	Pyridine nucleotide-disulphide oxidoreductase	--	C	Energy production and conversion	PREDICTED: apoptosis-inducing factor homolog B-like [Nicotiana tomentosiformis]	cellular component: cell (GO:0005623);; cellular component: organelle (GO:0043226);; cellular component: cell part (GO:0044464);; molecular function: electron carrier activity (GO:0009055);; biological process: metabolic process (GO:0008152);; biological process: cellular process (GO:0009987);; biological process: single-organism process (GO:0044699);; biological process: response to stimulus (GO…
Ipomoea_batatas_newGene_20570	--	0	0	0	0	0	0	0.374527	26	0	0	0.133434	9	0	0	0	0	0.034316	3	1.89836	152	1.29671	77	2.3561	158	--	--	--	--	1.51418e-20	5.54093	8.60228e-05	-2.58404	[QV]	Secondary metabolites biosynthesis, transport and catabolism;; Defense mechanisms	Molecular Function: iron ion binding (GO:0005506);; Cellular Component: membrane (GO:0016020);; Molecular Function: oxidoreductase activity, acting on paired donors, with incorporation or reduction of molecular oxygen, NAD(P)H as one donor, and incorporation of one atom of oxygen (GO:0016709);; Molecular Function: heme binding (GO:0020037);; Biological Process: secondary metabolite biosynthetic p…	K20562|1.42215e-170|spen:107017993|K20562 biphenyl-4-hydroxylase | (RefSeq) cytochrome P450 CYP736A12-like	--	[Q]	Secondary metabolites biosynthesis, transport and catabolism	Cytochrome P450;; Protein kinase domain;; Protein tyrosine kinase	Cytochrome P450 CYP736A12 OS=Panax ginseng OX=4054 PE=2 SV=1	Q	Secondary metabolites biosynthesis, transport and catabolism	PREDICTED: cytochrome P450 CYP736A12-like [Ipomoea nil]	molecular function: binding (GO:0005488);; cellular component: membrane (GO:0016020);; molecular function: catalytic activity (GO:0003824);; biological process: metabolic process (GO:0008152);; biological process: single-organism process (GO:0044699)
Ipomoea_batatas_newGene_40485	--	0.032748	4	0	0	0.038606	5	0	0	0	0	0	0	0.95461	80	0.771491	70	0.981023	87	0.723952	60	0.840987	60	0.921407	70	--	--	8.85083e-11	-3.47029	0.581062	-0.268731	1.78714e-15	-5.09805	[K]	Transcription	--	--	--	--	--	Protein kinase domain;; Protein tyrosine kinase;; Leucine rich repeat;; Leucine Rich repeats (2 copies);; Leucine Rich Repeat	Probable LRR receptor-like serine/threonine-protein kinase At3g47570 OS=Arabidopsis thaliana OX=3702 GN=At3g47570 PE=2 SV=1	S	Function unknown	PREDICTED: receptor kinase-like protein Xa21 isoform X1 [Ipomoea nil]	--
Ipomoea_batatas_newGene_8348	--	0	0	0	0	0	0	0	0	0	0	0	0	2.84472	107	2.05228	72	1.56679	51	0	0	0.633779	18	0.243969	9	--	--	2.73492e-12	-4.79937	0.00218554	-2.27151	--	--	--	--	--	--	--	--	--	Terpene synthase family, metal binding domain	Germacrene-D synthase OS=Ocimum basilicum OX=39350 GN=GDS PE=1 SV=1	S	Function unknown	PREDICTED: (-)-germacrene D synthase-like [Ipomoea nil]	--
Tai6.28004	Tai6.28004	0.746798	30	0.413016	18	1.2714	59	0.13786	7	0.291072	14	0.431396	18	1.92607	73	1.7677	81	1.26322	48	1.12437	59	0.808634	31	1.11202	49	0.044693	-1.49327	0.421581	-0.48983	0.317717	-0.490508	0.00282501	-1.59038	--	--	--	--	--	--	--	No apical meristem (NAM) protein	Protein CUP-SHAPED COTYLEDON 3 OS=Arabidopsis thaliana (Mouse-ear cress) PE=1 SV=1	S	Function unknown	PREDICTED: NAC domain-containing protein 21/22-like [Nicotiana sylvestris]	--
Tai6.45811	Tai6.45811	1.46535	82	2.03362	125	1.52672	100	6.34735	356	7.22426	453	5.88663	314	4.15437	224	3.00421	171	3.29679	164	15.9362	1053	18.2156	872	17.908	979	1.08873e-14	1.94808	0.00444795	-0.942635	1.01227e-41	2.38143	1.12776e-18	-1.39234	[RTKL]	General function prediction only;; Signal transduction mechanisms;; Transcription;; Replication, recombination and repair	--	--	--	--	--	Protein tyrosine kinase;; Protein kinase domain;; PAN-like domain;; PAN domain	G-type lectin S-receptor-like serine/threonine-protein kinase At4g03230 (Precursor) GN=At4g03230 OS=Arabidopsis thaliana (Mouse-ear cress) PE=3 SV=3	T	Signal transduction mechanisms	PREDICTED: G-type lectin S-receptor-like serine/threonine-protein kinase At4g27290 [Nicotiana sylvestris]	--
Tai6.41510	Tai6.41510	21.2341	581	20.647	596	9.36233	282	20.6626	588	22.0303	648	22.5265	608	6.74259	185	4.96859	146	6.17356	159	8.0516	271	7.63297	188	5.21823	148	0.414543	0.431806	0.000943406	1.37256	0.370438	0.311522	1.08314e-14	1.55867	[O]	Posttranslational modification, protein turnover, chaperones	Molecular Function: glutathione transferase activity (GO:0004364);;	K00799|1.31985e-121|sly:101261142|K00799 glutathione S-transferase [EC:2.5.1.18] | (RefSeq) glutathione S-transferase T1	Glutathione metabolism (ko00480)	[O]	Posttranslational modification, protein turnover, chaperones	Glutathione S-transferase, N-terminal domain;; Glutathione S-transferase, N-terminal domain;; Glutathione S-transferase, N-terminal domain;; Glutathione S-transferase, C-terminal domain;; Glutathione S-transferase, C-terminal domain	Glutathione S-transferase T1 GN=MEE6.28 OS=Arabidopsis thaliana (Mouse-ear cress) PE=2 SV=1	O	Posttranslational modification, protein turnover, chaperones	PREDICTED: glutathione S-transferase T1-like [Solanum lycopersicum]	molecular function: catalytic activity (GO:0003824);; biological process: metabolic process (GO:0008152)
Ipomoea_batatas_newGene_44353	--	2.24921	102	2.92291	120	1.55831	88	0.597479	23	0.553358	27	0.348044	16	1.48137	61	1.33848	79	3.80718	166	0.379706	26	0	0	0.049751	4	8.56347e-06	-2.00308	0.94401	-0.0587471	0.000253041	-2.68821	--	--	[G]	Carbohydrate transport and metabolism	Biological Process: flavonoid metabolic process (GO:0009812);; Molecular Function: UDP-glucosyltransferase activity (GO:0035251);;	--	--	[GC]	Carbohydrate transport and metabolism;; Energy production and conversion	UDP-glucoronosyl and UDP-glucosyl transferase	Beta-D-glucosyl crocetin beta-1,6-glucosyltransferase OS=Gardenia jasminoides OX=114476 GN=UGT94E5 PE=1 SV=1	S	Function unknown	PREDICTED: beta-D-glucosyl crocetin beta-1,6-glucosyltransferase-like [Ipomoea nil]	biological process: metabolic process (GO:0008152);; molecular function: catalytic activity (GO:0003824)
Ipomoea_batatas_newGene_2072	--	1.46538	39	1.59875	45	1.40893	41	0.455207	13	0.530411	16	0.52184	14	0	0	0	0	0	0	0	0	0	0	0	0	0.0244275	-1.35649	2.43577e-08	4.20558	--	--	--	--	--	--	--	--	--	--	--	--	--	--	--	--	--
Tai6.54320	Tai6.54320	2.44954	67	2.20827	64	1.04996	32	2.43451	69	2.78194	81	2.177	58	1.3195	37	1.09451	32	1.41531	36	0.93182	32	1.09935	28	0.465812	13	0.629319	0.386164	0.47442	0.495789	0.515039	-0.452322	0.00325654	1.34247	[G]	Carbohydrate transport and metabolism	Molecular Function: hydrolase activity, hydrolyzing O-glycosyl compounds (GO:0004553);; Biological Process: carbohydrate metabolic process (GO:0005975);;	K19355|3.40662e-165|sly:101264677|K19355 mannan endo-1,4-beta-mannosidase [EC:3.2.1.78] | (RefSeq) mannan endo-1,4-beta-mannosidase 2	Fructose and mannose metabolism (ko00051)	--	--	Cellulase (glycosyl hydrolase family 5);; Sugar-binding cellulase-like;; Glycosyl hydrolase catalytic core	Mannan endo-1,4-beta-mannosidase 2 (Precursor) GN=MAN2 OS=Arabidopsis thaliana (Mouse-ear cress) PE=2 SV=1	R	General function prediction only	hypothetical protein MIMGU_mgv1a007803mg [Erythranthe guttata]	molecular function: catalytic activity (GO:0003824);; biological process: metabolic process (GO:0008152)
Ipomoea_batatas_newGene_30753	--	1.68552	130	1.37508	112	1.61156	130	1.74064	140	1.3165	105	1.63618	126	4.46568	325	3.47874	271	2.70712	195	2.81243	261	3.64113	244	3.23337	255	0.873108	-0.101582	0.00518238	-0.920165	0.980887	-0.0100699	3.1391e-05	-1.03844	[R]	General function prediction only	--	K09527|9.53532e-152|sot:102597112|K09527 DnaJ homolog subfamily C member 7 | (RefSeq) inactive TPR repeat-containing thioredoxin TTL3-like	--	[R]	General function prediction only	Tetratricopeptide repeat;; Tetratricopeptide repeat;; Tetratricopeptide repeat;; Tetratricopeptide repeat;; TPR repeat;; Tetratricopeptide repeat;; Anaphase-promoting complex, cyclosome, subunit 3;; Tetratricopeptide repeat;; Tetratricopeptide repeat;; Tetratricopeptide repeat;; Tetratricopeptide repeat;; Tetratricopeptide repeat;; Tetratricopeptide repeat	Inactive TPR repeat-containing thioredoxin TTL3 OS=Arabidopsis thaliana OX=3702 GN=TTL3 PE=1 SV=2	S	Function unknown	PREDICTED: TPR repeat-containing thioredoxin TTL1 [Ipomoea nil]	--
Ipomoea_batatas_newGene_16836	--	20.9577	787	35.2362	1455	28.8259	1208	2.82384	116	9.44197	409	5.36641	239	12.3884	509	21.2949	895	23.7949	895	6.72588	331	1.77504	72	1.51873	66	0.00015184	-1.8507	0.329772	0.405666	0.00255171	-1.99515	0.277219	0.661541	--	--	--	--	--	--	--	--	--	--	--	PREDICTED: uncharacterized protein LOC109180036 [Ipomoea nil]	--
Ipomoea_batatas_newGene_19788	--	0.083143	5	0.050654	3	0.248674	14	0.320224	20	0.389213	22	0.602205	31	6.46186	333	6.59333	367	6.48542	315	5.87454	371	6.06237	282	5.6432	300	--	--	2.80876e-37	-4.74679	0.812832	-0.062316	3.59595e-40	-3.58792	[V]	Defense mechanisms	--	--	--	[IR]	Lipid transport and metabolism;; General function prediction only	AAA domain, putative AbiEii toxin, Type IV TA system;; ABC transporter;; ABC transporter;; AAA domain	ABC transporter A family member 11 OS=Arabidopsis thaliana OX=3702 GN=ABCA11 PE=3 SV=1	S	Function unknown	PREDICTED: ABC transporter A family member 9-like [Ipomoea nil]	--
Ipomoea_batatas_newGene_13007	--	4.82921	174	11.784	448	17.6885	702	5.77032	217	6.93638	269	5.32157	189	2.39749	87	1.81399	71	2.37573	81	1.13932	51	0.894783	30	0.776822	29	0.184433	-0.879141	4.24894e-05	2.18107	0.00909007	-1.05833	1.22398e-18	2.49823	[K]	Transcription	--	--	--	--	--	Leucine rich repeat;; Leucine Rich repeats (2 copies);; Leucine Rich Repeat;; Leucine rich repeat N-terminal domain	Leucine-rich repeat extensin-like protein 6 OS=Arabidopsis thaliana OX=3702 GN=LRX6 PE=2 SV=1	S	Function unknown	PREDICTED: leucine-rich repeat extensin-like protein 6 [Ipomoea nil]	--
Tai6.49667	Tai6.49667	1.19201	28	1.49853	36	0.427228	11	1.19426	29	1.97851	49	2.62083	59	3.29442	76	3.52764	87	2.50895	55	5.25235	147	4.77656	99	7.20981	170	0.233703	0.983937	0.00600351	-1.57291	0.00777567	0.931231	7.08558e-05	-1.515	--	--	Molecular Function: beta-galactosidase activity (GO:0004565);; Biological Process: carbohydrate metabolic process (GO:0005975);; Molecular Function: carbohydrate binding (GO:0030246);;	--	--	[G]	Carbohydrate transport and metabolism	--	Beta-galactosidase 12 (Precursor) GN=BGAL12 OS=Arabidopsis thaliana (Mouse-ear cress) PE=2 SV=1	G	Carbohydrate transport and metabolism	PREDICTED: ss-galactosidase isoform X1 [Solanum lycopersicum]	molecular function: catalytic activity (GO:0003824);; biological process: metabolic process (GO:0008152);; molecular function: binding (GO:0005488)
Tai6.9404	Tai6.9404	8.7438	688	0	0	4.5546	395	0	0	0	0	0	0	8.80567	695	3.98883	338	9.47895	699	0.139844	14	1.97543	141	0	0	8.91761e-38	-7.92625	0.954972	-0.0390825	0.220272	-1.25114	--	--	[P]	Inorganic ion transport and metabolism	--	K01537|0|tcc:TCM_020728|K01537 Ca2+-transporting ATPase [EC:3.6.3.8] | (RefSeq) Autoinhibited calcium ATPase	--	[P]	Inorganic ion transport and metabolism	Cation transporting ATPase, C-terminus;; haloacid dehalogenase-like hydrolase;; Putative hydrolase of sodium-potassium ATPase alpha subunit;; haloacid dehalogenase-like hydrolase;; E1-E2 ATPase	Calcium-transporting ATPase 12, plasma membrane-type GN=ACA12 OS=Arabidopsis thaliana (Mouse-ear cress) PE=2 SV=1	P	Inorganic ion transport and metabolism	unnamed protein product [Coffea canephora]	--
Ipomoea_batatas_newGene_1940	--	0.785388	12	1.06258	17	0.924577	16	122.479	1880	110.555	1752	105.196	1529	0.473713	7	1.17593	19	0.691811	10	100.456	1820	95.2727	1269	100.468	1529	1.64747e-112	6.63397	--	--	1.5753e-145	6.81522	0.351076	0.138621	--	--	--	--	--	--	--	Trypsin and protease inhibitor	Factor Xa inhibitor BuXI OS=Bauhinia ungulata OX=231278 PE=1 SV=1	O	Posttranslational modification, protein turnover, chaperones	PREDICTED: kunitz trypsin inhibitor 2-like [Ipomoea nil]	--
Ipomoea_batatas_newGene_48886	--	0	0	0.210057	10	0.072091	4	0.178222	9	0.07635	5	0.351724	17	1.71562	81	1.51945	85	1.18503	67	0.921155	51	1.16033	63	0.814722	38	--	--	1.06992e-11	-4.07015	0.264293	-0.529492	0.000671279	-1.94472	--	--	--	--	--	--	--	WRC;; QLQ	Growth-regulating factor 7 OS=Arabidopsis thaliana OX=3702 GN=GRF7 PE=2 SV=1	K	Transcription	PREDICTED: growth-regulating factor 7 [Ipomoea nil]	--
Tai6.27662	Tai6.27662	0.298057	9	0.224486	8	0.276182	10	0.738598	23	0.556338	18	0.371632	11	8.81997	245	9.12247	275	9.75863	250	9.80413	343	9.88405	248	8.64581	264	--	--	3.17286e-32	-4.3789	0.482896	0.172154	1.19372e-38	-3.87633	[S]	Function unknown	--	--	--	[S]	Function unknown	Domain of unknown function DUF59	MIP18 family protein At1g68310 GN=At1g68310 OS=Arabidopsis thaliana (Mouse-ear cress) PE=2 SV=2	S	Function unknown	PREDICTED: MIP18 family protein At1g68310-like isoform X1 [Solanum tuberosum]	--
Ipomoea_batatas_newGene_38612	--	4.03843	92	6.87374	179	3.96673	113	1.8455	50	1.61701	37	1.29374	34	0.963458	21	1.37383	35	1.71782	32	0.827193	24	1.52158	33	0.28684	8	0.00236874	-1.29976	8.70481e-05	1.71433	0.721568	-0.322411	0.282047	0.703093	[K]	Transcription	Molecular Function: protein kinase activity (GO:0004672);; Biological Process: phosphorylation (GO:0016310);;	K04733|2.94597e-60|mtr:MTR_8g014690|K04733 interleukin-1 receptor-associated kinase 4 [EC:2.7.11.1] | (RefSeq) LRR receptor-like kinase plant-like protein	--	--	--	Leucine rich repeat;; Leucine Rich repeats (2 copies);; Carbohydrate-binding protein of the ER	LRR receptor-like serine/threonine-protein kinase IOS1 OS=Arabidopsis thaliana OX=3702 GN=IOS1 PE=1 SV=1	T	Signal transduction mechanisms	PREDICTED: putative leucine-rich repeat receptor-like protein kinase At2g19210 [Ipomoea nil]	molecular function: catalytic activity (GO:0003824);; biological process: metabolic process (GO:0008152);; biological process: cellular process (GO:0009987)
Tai6.52845	Tai6.52845	4.29508	51	3.8079	50	3.40799	52	6.38377	88	8.43432	132	6.46806	71	0	0	0	0	0	0	0	0	0	0	0	0	0.104998	0.807793	2.61801e-10	4.61168	--	--	2.79149e-19	5.5657	[J]	Translation, ribosomal structure and biogenesis	Molecular Function: structural constituent of ribosome (GO:0003735);; Cellular Component: nucleolus (GO:0005730);; Cellular Component: mitochondrion (GO:0005739);; Biological Process: translation (GO:0006412);; Cellular Component: chloroplast (GO:0009507);; Biological Process: embryo development ending in seed dormancy (GO:0009793);; Molecular Function: transferase activity, transferring hexosyl …	K02894|1.26266e-20|smo:SELMODRAFT_228682|K02894 large subunit ribosomal protein L23e | (RefSeq) hypothetical protein	Ribosome (ko03010)	[J]	Translation, ribosomal structure and biogenesis	Ribosomal protein L14p/L23e	60S ribosomal protein L23 GN=T27C4.4 OS=Arabidopsis thaliana (Mouse-ear cress) PE=2 SV=3	J	Translation, ribosomal structure and biogenesis	hypothetical protein M569_15227, partial [Genlisea aurea]	molecular function: structural molecule activity (GO:0005198);; cellular component: cell (GO:0005623);; cellular component: organelle (GO:0043226);; cellular component: organelle part (GO:0044422);; cellular component: cell part (GO:0044464);; biological process: metabolic process (GO:0008152);; biological process: cellular process (GO:0009987);; biological process: reproductive process (GO:00224…
Tai6.40939	Tai6.40939	28.146	1184	21.7498	966	16.3928	760	4.44374	195	8.69643	393	5.21403	217	15.5184	655	25.3151	1144	26.2631	1035	9.66191	500	4.28885	163	3.56157	155	1.79558e-06	-1.82397	0.840644	0.104265	1.37793e-06	-1.75274	0.988285	0.00824052	[G]	Carbohydrate transport and metabolism	Molecular Function: hydrolase activity, hydrolyzing O-glycosyl compounds (GO:0004553);; Cellular Component: cell wall (GO:0005618);; Biological Process: cellular glucan metabolic process (GO:0006073);; Molecular Function: xyloglucan:xyloglucosyl transferase activity (GO:0016762);; Cellular Component: apoplast (GO:0048046);;	K08235|8.51474e-172|sot:102592757|K08235 xyloglucan:xyloglucosyl transferase [EC:2.4.1.207] | (RefSeq) probable xyloglucan endotransglucosylase/hydrolase protein 8	--	--	--	Glycosyl hydrolases family 16;; Xyloglucan endo-transglycosylase (XET) C-terminus	Probable xyloglucan endotransglucosylase/hydrolase protein 8 (Precursor) GN=XTH8 OS=Arabidopsis thaliana (Mouse-ear cress) PE=2 SV=2	R	General function prediction only	PREDICTED: probable xyloglucan endotransglucosylase/hydrolase protein 8-like [Solanum tuberosum]	molecular function: catalytic activity (GO:0003824);; biological process: metabolic process (GO:0008152);; cellular component: cell (GO:0005623);; cellular component: cell part (GO:0044464);; biological process: cellular process (GO:0009987);; cellular component: extracellular region (GO:0005576)
Ipomoea_batatas_newGene_62936	--	1.42163	114	1.78804	150	2.09675	186	1.56078	132	1.80429	154	1.38342	109	5.37417	429	4.76376	407	4.55562	338	5.39257	526	5.59377	404	5.82581	487	0.713429	-0.21427	7.11649e-06	-1.28972	0.129014	0.30037	2.50806e-23	-1.84395	[P]	Inorganic ion transport and metabolism	Molecular Function: magnesium ion binding (GO:0000287);; Molecular Function: phospholipid-translocating ATPase activity (GO:0004012);; Molecular Function: ATP binding (GO:0005524);; Cellular Component: integral component of membrane (GO:0016021);; Biological Process: phospholipid translocation (GO:0045332);;	K01530|0|sot:102593677|K01530 phospholipid-translocating ATPase [EC:3.6.3.1] | (RefSeq) putative phospholipid-transporting ATPase 9	--	[R]	General function prediction only	Phospholipid-translocating P-type ATPase C-terminal;; Cation transport ATPase (P-type)	Putative phospholipid-transporting ATPase 9 OS=Arabidopsis thaliana OX=3702 GN=ALA9 PE=3 SV=1	U	Intracellular trafficking, secretion, and vesicular transport	PREDICTED: putative phospholipid-transporting ATPase 9 [Ipomoea nil]	molecular function: binding (GO:0005488);; molecular function: catalytic activity (GO:0003824);; molecular function: transporter activity (GO:0005215);; biological process: metabolic process (GO:0008152);; biological process: cellular process (GO:0009987);; biological process: single-organism process (GO:0044699);; biological process: localization (GO:0051179);; cellular component: membrane (GO:0…
Ipomoea_batatas_newGene_3811	--	6.45192	792	5.15992	662	6.08072	813	1.93346	248	2.40045	318	2.30387	280	2.88088	356	5.30053	691	4.6407	536	1.63443	248	1.95752	218	0.929074	119	3.82476e-17	-1.53055	0.0583434	0.642342	4.14784e-05	-1.35031	0.147763	0.482362	[K]	Transcription	Molecular Function: protein kinase activity (GO:0004672);; Molecular Function: ATP binding (GO:0005524);; Cellular Component: plasma membrane (GO:0005886);; Biological Process: protein phosphorylation (GO:0006468);; Cellular Component: integral component of membrane (GO:0016021);;	--	--	--	--	Protein tyrosine kinase;; Protein kinase domain;; Leucine Rich repeats (2 copies);; Leucine rich repeat;; Leucine rich repeat N-terminal domain;; Leucine Rich repeat;; Leucine Rich Repeat	Probable inactive receptor kinase At5g10020 OS=Arabidopsis thaliana OX=3702 GN=At5g10020 PE=1 SV=2	T	Signal transduction mechanisms	PREDICTED: probable inactive receptor kinase At5g10020 [Ipomoea nil]	molecular function: catalytic activity (GO:0003824);; biological process: metabolic process (GO:0008152);; biological process: cellular process (GO:0009987);; molecular function: binding (GO:0005488);; cellular component: cell (GO:0005623);; cellular component: membrane (GO:0016020);; cellular component: cell part (GO:0044464);; cellular component: membrane part (GO:0044425)
Ipomoea_batatas_newGene_58352	--	0.067482	3	0.272697	11	0.478516	20	1.46706	58	1.65898	61	1.29416	49	0.331741	13	1.0949	31	0.625293	22	1.15985	40	0.158602	6	0.875357	35	0.0124456	1.83614	--	--	0.827669	0.223183	0.13312	0.916288	--	--	Molecular Function: DNA binding (GO:0003677);;	K09422|4.65405e-86|sot:102602587|K09422 myb proto-oncogene protein, plant | (RefSeq) transcription factor RAX2-like	--	[K]	Transcription	Myb-like DNA-binding domain;; Myb-like DNA-binding domain	Transcription factor MYB36 OS=Arabidopsis thaliana OX=3702 GN=MYB36 PE=1 SV=1	K	Transcription	PREDICTED: transcription factor RAX2-like [Ipomoea nil]	molecular function: binding (GO:0005488)
Ipomoea_batatas_newGene_61470	--	0	0	0	0	0.341684	14	1.67989	65	1.02227	41	2.41181	88	2.18726	82	1.73959	70	0.768351	27	5.0292	229	6.44403	216	8.29612	317	0.0146794	2.14584	0.027233	-1.85276	1.89689e-07	2.03292	1.99654e-07	-1.87721	[C]	Energy production and conversion	Molecular Function: D-arabinono-1,4-lactone oxidase activity (GO:0003885);; Cellular Component: membrane (GO:0016020);; Molecular Function: flavin adenine dinucleotide binding (GO:0050660);; Biological Process: oxidation-reduction process (GO:0055114);;	--	--	[V]	Defense mechanisms	FAD binding domain	Probable L-gulonolactone oxidase 6 OS=Arabidopsis thaliana OX=3702 GN=GULLO6 PE=3 SV=1	C	Energy production and conversion	PREDICTED: probable L-gulonolactone oxidase 6 isoform X2 [Ipomoea nil]	molecular function: catalytic activity (GO:0003824);; biological process: metabolic process (GO:0008152);; biological process: single-organism process (GO:0044699);; cellular component: membrane (GO:0016020);; molecular function: binding (GO:0005488)
Ipomoea_batatas_newGene_56230	--	7.91212	542	9.30864	689	4.50698	345	0.897443	67	2.23596	176	1.49584	98	0.795772	54	0.766989	66	1.21791	91	0.324978	31	0.214294	17	0.054689	5	5.30544e-05	-1.87875	5.3527e-11	2.53681	0.00275562	-1.77017	2.34566e-05	2.28331	--	--	Cellular Component: membrane (GO:0016020);;	--	--	[R]	General function prediction only	Domain of unknown function;; Ankyrin repeats (many copies);; Ankyrin repeats (3 copies);; Ankyrin repeats (many copies);; Ankyrin repeat;; Ankyrin repeat	--	S	Function unknown	PREDICTED: ankyrin repeat-containing protein NPR4-like [Ipomoea nil]	cellular component: membrane (GO:0016020)
Tai6.38435	Tai6.38435	1.66248	44	1.47436	59	1.23259	48	5.04188	159	5.15237	184	3.88714	129	2.13988	81	0.822059	41	0.751401	12	7.09517	235	5.88239	170	5.94311	172	2.86757e-07	1.66372	0.934647	0.0870788	0.000140791	1.94308	0.23886	-0.30853	--	--	Molecular Function: protein serine/threonine kinase activity (GO:0004674);; Molecular Function: protein serine/threonine/tyrosine kinase activity (GO:0004712);; Molecular Function: protein tyrosine kinase activity (GO:0004713);; Molecular Function: ATP binding (GO:0005524);; Cellular Component: cytosol (GO:0005829);; Biological Process: protein phosphorylation (GO:0006468);; Biological Process: a…	--	--	[T]	Signal transduction mechanisms	Protein tyrosine kinase;; Protein kinase domain;; Protein tyrosine kinase	Serine/threonine-protein kinase HT1 GN=HT1 OS=Arabidopsis thaliana (Mouse-ear cress) PE=1 SV=1	T	Signal transduction mechanisms	kinase family protein [Populus trichocarpa]	molecular function: catalytic activity (GO:0003824);; biological process: metabolic process (GO:0008152);; biological process: cellular process (GO:0009987);; molecular function: binding (GO:0005488);; cellular component: cell (GO:0005623);; cellular component: cell part (GO:0044464);; biological process: cellular component organization or biogenesis (GO:0071840)
Tai6.46543	Tai6.46543	1.95669	136	2.51903	184	2.48142	189	11.5457	831	14.591	1084	11.3993	777	3.59306	248	2.82994	207	3.08514	198	15.4177	1309	35.6716	2209	30.0149	2119	1.97517e-26	2.37684	0.29982	-0.360391	8.17091e-30	3.09706	8.79355e-05	-1.11181	[E]	Amino acid transport and metabolism	--	--	--	[E]	Amino acid transport and metabolism	POT family	Protein NRT1/ PTR FAMILY 4.3 GN=F23H11.6 OS=Arabidopsis thaliana (Mouse-ear cress) PE=2 SV=1	P	Inorganic ion transport and metabolism	PREDICTED: protein NRT1/ PTR FAMILY 4.3-like [Nicotiana sylvestris]	--
Ipomoea_batatas_newGene_37885	--	0.172312	6	0.416329	14	0.558708	16	0.129643	5	0.125822	5	0.120406	4	2.46529	68	1.44952	44	1.73494	46	0.770677	29	0.801421	20	0.449619	14	--	--	0.00229668	-1.85958	0.0205182	-1.20297	--	--	--	--	--	--	--	--	--	--	--	--	--	--	--
Ipomoea_batatas_newGene_13116	--	0.32174	22	1.02506	70	0.668791	50	1.86258	130	1.52117	76	1.74012	105	0.974564	62	0.700168	51	0.499296	32	0.33609	28	0.629036	35	0.371871	25	0.0161832	1.36385	0.671467	-0.325135	0.305843	-0.603127	6.80554e-05	1.64029	--	--	--	--	--	[U]	Intracellular trafficking, secretion, and vesicular transport	Endonuclease/Exonuclease/phosphatase family	Type I inositol polyphosphate 5-phosphatase 4 OS=Arabidopsis thaliana OX=3702 GN=IP5P4 PE=2 SV=1	T	Signal transduction mechanisms	PREDICTED: type IV inositol polyphosphate 5-phosphatase 7-like [Ipomoea nil]	--
Ipomoea_batatas_newGene_29786	--	0.352433	11	0.116457	4	0.408439	14	0	0	0.331369	11	0	0	2.52278	76	1.65049	53	1.57035	44	1.19186	44	0.754568	21	1.46493	45	--	--	0.000560626	-1.87711	0.288685	-0.591732	--	--	--	--	--	--	--	--	--	Leucine Rich repeats (2 copies);; Leucine rich repeat;; Leucine Rich Repeat	TMV resistance protein N OS=Nicotiana glutinosa OX=35889 GN=N PE=1 SV=1	S	Function unknown	PREDICTED: TMV resistance protein N-like [Ipomoea nil]	--
Tai6.45929	Tai6.45929	115.887	5148	91.6816	4298	138.049	6759	67.1943	3107	52.1648	2491	76.5742	3354	100.843	4491	121.937	5820	111.538	4640	60.6045	3309	66.5658	2672	73.3006	3360	6.08039e-05	-0.998402	0.139908	0.307635	1.12861e-05	-0.636077	0.728848	-0.0825939	--	--	Molecular Function: transcription factor activity, sequence-specific DNA binding (GO:0003700);; Cellular Component: nucleus (GO:0005634);; Biological Process: regulation of transcription, DNA-templated (GO:0006355);; Molecular Function: sequence-specific DNA binding (GO:0043565);;	K09338|2.57643e-68|pxb:103931261|K09338 homeobox-leucine zipper protein | (RefSeq) homeobox-leucine zipper protein HAT22-like	--	[K]	Transcription	Homeobox associated leucine zipper;; Homeobox domain	Homeobox-leucine zipper protein HAT22 GN=HAT22 OS=Arabidopsis thaliana (Mouse-ear cress) PE=1 SV=1	K	Transcription	unnamed protein product [Coffea canephora]	molecular function: nucleic acid binding transcription factor activity (GO:0001071);; biological process: biological regulation (GO:0065007);; cellular component: cell (GO:0005623);; cellular component: organelle (GO:0043226);; cellular component: cell part (GO:0044464);; molecular function: binding (GO:0005488)
Tai6.20182	Tai6.20182	14.2703	257	8.3758	159	11.9233	237	23.5282	441	24.7825	479	24.9515	443	34.6372	625	37.9914	734	31.3544	528	54.2835	1199	50.5271	821	54.2268	1006	3.50186e-05	0.826554	1.59649e-09	-1.26037	3.32853e-06	0.703144	1.42911e-20	-1.16149	--	--	Biological Process: response to stress (GO:0006950);;	--	--	--	--	Universal stress protein family	--	S	Function unknown	PREDICTED: uncharacterized protein C167.05-like [Nicotiana sylvestris]	biological process: response to stimulus (GO:0050896)
Ipomoea_batatas_newGene_32636	--	0	0	0.271357	11	0	0	0	0	0	0	0	0	0	0	0	0	0	0	1.8437	80	1.61554	52	3.85726	140	--	--	--	--	2.85437e-16	5.70784	6.29897e-17	-5.34475	--	--	--	--	--	--	--	--	--	--	--	--	--
Tai6.18713	Tai6.18713	28.5743	2373	29.2927	2757	34.5739	2975	13.4617	1133	11.2965	1082	11.6668	950	35.198	3036	30.2587	2780	28.6319	2413	18.3128	1675	14.0882	1145	15.4112	1386	1.06985e-17	-1.36358	0.952082	0.0162995	2.80113e-14	-0.940318	0.000887802	-0.426761	--	--	Molecular Function: protein kinase activity (GO:0004672);; Molecular Function: ATP binding (GO:0005524);; Biological Process: protein phosphorylation (GO:0006468);; Cellular Component: membrane (GO:0016020);;	K04733|2.36504e-106|pda:103722780|K04733 interleukin-1 receptor-associated kinase 4 [EC:2.7.11.1] | (RefSeq) protein MALE DISCOVERER 2	--	--	--	Protein tyrosine kinase;; Protein kinase domain	Inactive receptor-like serine/threonine-protein kinase At2g40270 (Precursor) GN=At2g40270 OS=Arabidopsis thaliana (Mouse-ear cress) PE=2 SV=2	T	Signal transduction mechanisms	PREDICTED: probable inactive receptor-like protein kinase At3g56050 [Eucalyptus grandis]	molecular function: catalytic activity (GO:0003824);; biological process: metabolic process (GO:0008152);; biological process: cellular process (GO:0009987);; molecular function: binding (GO:0005488);; cellular component: membrane (GO:0016020)
Ipomoea_batatas_newGene_53257	--	0	0	0	0	0	0	0.578003	9	1.17193	17	1.35432	18	0	0	0	0	0.558734	8	6.7065	111	9.21948	113	15.4335	215	--	--	--	--	0.0167962	2.22133	8.98507e-12	-3.02476	[DPM]	Cell cycle control, cell division, chromosome partitioning;; Inorganic ion transport and metabolism;; Cell wall/membrane/envelope biogenesis	--	K05909|1.1829e-30|sind:105158918|K05909 laccase [EC:1.10.3.2] | (RefSeq) laccase-14-like	--	[Q]	Secondary metabolites biosynthesis, transport and catabolism	Multicopper oxidase	Laccase-21 OS=Oryza sativa subsp. japonica OX=39947 GN=LAC21 PE=2 SV=1	Q	Secondary metabolites biosynthesis, transport and catabolism	PREDICTED: laccase-14-like [Ipomoea nil]	--
Ipomoea_batatas_newGene_15105	--	1.88325	94	1.06825	58	0.755318	48	0.35354	22	0.802789	39	0.165125	10	0.861657	45	1.42192	75	2.48244	96	0.308911	19	0.191495	10	0.200762	12	0.0650786	-1.39196	0.966002	0.0361996	1.61951e-05	-2.17267	--	--	--	--	Biological Process: GDP-mannose transport (GO:0015784);; Cellular Component: integral component of membrane (GO:0016021);;	K15356|0|sot:102585828|K15356 GDP-mannose transporter | (RefSeq) GDP-mannose transporter GONST2	--	[GOU]	Carbohydrate transport and metabolism;; Posttranslational modification, protein turnover, chaperones;; Intracellular trafficking, secretion, and vesicular transport	Triose-phosphate Transporter family	GDP-mannose transporter GONST2 OS=Arabidopsis thaliana OX=3702 GN=GONST2 PE=2 SV=1	U	Intracellular trafficking, secretion, and vesicular transport	PREDICTED: GDP-mannose transporter GONST2-like isoform X1 [Ipomoea nil]	biological process: single-organism process (GO:0044699);; biological process: localization (GO:0051179);; cellular component: membrane (GO:0016020);; cellular component: membrane part (GO:0044425)
Ipomoea_batatas_newGene_55024	--	0.83802	44	0.648345	42	1.47605	81	1.34461	73	0.893591	50	1.14269	60	3.02194	150	4.23659	221	2.45085	113	2.93185	182	3.60766	162	2.97891	160	0.960544	-0.0505547	0.00803274	-1.20597	0.814962	0.106649	7.88726e-07	-1.43327	--	--	Molecular Function: S-adenosylmethionine-homocysteine S-methyltransferase activity (GO:0008898);; Biological Process: methionine biosynthetic process (GO:0009086);; Biological Process: methylation (GO:0032259);;	K00547|9.01428e-24|sind:105156388|K00547 homocysteine S-methyltransferase [EC:2.1.1.10] | (RefSeq) homocysteine S-methyltransferase 1-like	Cysteine and methionine metabolism (ko00270)	[E]	Amino acid transport and metabolism	--	Homocysteine S-methyltransferase 1 OS=Zea mays OX=4577 GN=HMT-1 PE=2 SV=1	E	Amino acid transport and metabolism	PREDICTED: homocysteine S-methyltransferase 1 isoform X1 [Ipomoea nil]	molecular function: catalytic activity (GO:0003824);; biological process: metabolic process (GO:0008152);; biological process: cellular process (GO:0009987);; biological process: single-organism process (GO:0044699)
Ipomoea_batatas_newGene_19222	--	5.8008	138	2.78364	71	6.91085	181	2.13036	50	1.0768	28	1.52949	37	5.09058	123	10.1461	262	11.7757	264	0.683222	21	0.325394	8	0.726807	18	3.68327e-06	-1.94921	0.515283	-0.361773	7.39738e-17	-3.51289	--	--	--	--	Cellular Component: plant-type vacuole membrane (GO:0009705);; Molecular Function: malate transmembrane transporter activity (GO:0015140);; Biological Process: malate transport (GO:0015743);; Cellular Component: integral component of membrane (GO:0016021);;	--	--	[R]	General function prediction only	Aluminium activated malate transporter;; Fusaric acid resistance protein-like	Aluminum-activated malate transporter 10 OS=Arabidopsis thaliana OX=3702 GN=ALMT10 PE=3 SV=2	S	Function unknown	PREDICTED: aluminum-activated malate transporter 10-like [Ipomoea nil]	cellular component: cell (GO:0005623);; cellular component: membrane (GO:0016020);; cellular component: organelle (GO:0043226);; cellular component: organelle part (GO:0044422);; cellular component: cell part (GO:0044464);; molecular function: transporter activity (GO:0005215);; biological process: cellular process (GO:0009987);; biological process: single-organism process (GO:0044699);; biologic…
Ipomoea_batatas_newGene_34112	--	27.2219	546	23.2581	491	28.1236	620	2.14419	44	3.51953	74	1.55193	32	0	0	0	0	0.13464	3	0	0	0.09059	2	0	0	1.34676e-24	-3.43388	1.18171e-51	7.56608	--	--	6.7089e-10	4.02755	--	--	--	--	--	--	--	--	--	--	--	--	--
Tai6.18446	Tai6.18446	5.53509	216	3.76664	155	5.18581	194	1.21795	50	1.05951	34	1.48516	58	4.07331	160	4.00168	168	1.56299	58	1.65446	79	1.5826	57	1.04029	43	2.74263e-07	-2.02276	0.222135	0.681898	0.038851	-0.995578	0.547005	-0.310309	[QR]	Secondary metabolites biosynthesis, transport and catabolism;; General function prediction only	Molecular Function: methyltransferase activity (GO:0008168);;	--	--	[R]	General function prediction only	O-methyltransferase	Trans-resveratrol di-O-methyltransferase GN=ROMT OS=Vitis vinifera (Grape) PE=1 SV=2	R	General function prediction only	PREDICTED: trans-resveratrol di-O-methyltransferase-like [Nicotiana sylvestris]	molecular function: catalytic activity (GO:0003824);; biological process: metabolic process (GO:0008152)
Ipomoea_batatas_newGene_10967	--	1.06926	36	1.9495	68	1.40422	51	3.84327	134	2.5204	91	2.31862	77	0	0	0.056767	2	0.266704	9	0.531823	24	0.376031	12	0.529966	20	0.0285338	1.0943	0.0107288	2.14063	--	--	7.1709e-08	2.22059	--	--	Molecular Function: threonine-type endopeptidase activity (GO:0004298);; Cellular Component: nucleus (GO:0005634);; Cellular Component: cytoplasm (GO:0005737);; Cellular Component: proteasome core complex (GO:0005839);; Biological Process: proteolysis involved in cellular protein catabolic process (GO:0051603);;	K02739|4.23656e-19|aly:ARALYDRAFT_475769|K02739 20S proteasome subunit beta 2 [EC:3.4.25.1] | (RefSeq) hypothetical protein	Proteasome (ko03050)	[O]	Posttranslational modification, protein turnover, chaperones	Glycogen recognition site of AMP-activated protein kinase	Proteasome subunit beta type-7-A OS=Arabidopsis thaliana OX=3702 GN=PBB1 PE=1 SV=2	O	Posttranslational modification, protein turnover, chaperones	PREDICTED: sucrose nonfermenting 4-like protein isoform X1 [Ipomoea nil]	molecular function: catalytic activity (GO:0003824);; biological process: metabolic process (GO:0008152);; cellular component: cell (GO:0005623);; cellular component: organelle (GO:0043226);; cellular component: cell part (GO:0044464);; cellular component: macromolecular complex (GO:0032991)
Tai6.14118	Tai6.14118	6.52635	696	6.98993	820	7.85325	917	10.5699	1161	8.9527	1025	8.35817	1016	21.4817	2483	18.7827	2319	18.9483	2042	20.7697	2915	21.6458	2282	19.5053	2322	0.137103	0.368158	2.14704e-16	-1.42941	0.257707	0.164323	5.22851e-25	-1.24691	--	--	--	--	--	[D]	Cell cycle control, cell division, chromosome partitioning	RNA recognition motif 2;; RNA recognition motif. (a.k.a. RRM, RBD, or RNP domain);; RNA recognition motif. (a.k.a. RRM, RBD, or RNP domain);; RNA recognition motif (a.k.a. RRM, RBD, or RNP domain)	Protein MEI2-like 2 GN=OJ1008_D06.12-1 OS=Oryza sativa subsp. japonica (Rice) PE=2 SV=1	D	Cell cycle control, cell division, chromosome partitioning	PREDICTED: protein MEI2-like 2 [Solanum lycopersicum]	--
Tai6.38739	Tai6.38739	2.78711	98	3.91949	145	3.69408	143	3.13877	115	3.05638	115	2.78926	97	32.9401	1027	30.7326	1029	26.9555	788	20.8286	800	23.6045	665	19.4396	625	0.764804	-0.171793	3.67536e-36	-2.85333	0.0175778	-0.40487	6.21234e-54	-2.66711	--	--	--	--	--	--	--	--	--	--	--	PREDICTED: BTB/POZ domain-containing protein POB1-like isoform X1 [Nicotiana sylvestris]	--
Tai6.25750	Tai6.25750	2.40783	70	4.20213	121	3.42765	105	2.90826	83	2.69868	80	3.76085	101	31.9867	869	28.6544	837	26.1831	665	30.1067	1005	28.2396	693	30.9583	867	0.985566	-0.0151159	6.33907e-37	-3.04054	0.494002	0.138457	5.99385e-70	-3.24051	--	--	--	--	--	[TZ]	Signal transduction mechanisms;; Cytoskeleton	Protein of unknown function (DUF3633)	Protein DA1-related 1 GN=DAR1 OS=Arabidopsis thaliana (Mouse-ear cress) PE=1 SV=3	TZ	Signal transduction mechanisms;; Cytoskeleton	unnamed protein product [Coffea canephora]	--
Tai6.24197	Tai6.24197	2.13046	77	2.04328	78	3.40494	135	4.31368	161	3.65445	141	6.54137	231	2.65949	96	2.63003	102	2.76365	93	5.48373	241	5.05129	164	7.46849	276	0.21197	0.684551	0.757835	0.16422	9.31734e-06	1.22114	0.339704	-0.349351	--	--	Molecular Function: acetylglucosaminyltransferase activity (GO:0008375);; Cellular Component: membrane (GO:0016020);;	--	--	--	--	Core-2/I-Branching enzyme	--	S	Function unknown	PREDICTED: uncharacterized protein LOC102579219 [Solanum tuberosum]	molecular function: catalytic activity (GO:0003824);; biological process: metabolic process (GO:0008152);; cellular component: membrane (GO:0016020)
Tai6.29660	Tai6.29660	13.4877	917	10.0235	720	12.6616	949	16.7172	1182	13.8026	1007	18.1	1200	9.55771	651	8.22099	601	8.74356	557	7.48376	623	5.69905	350	6.52878	459	0.416761	0.240131	4.08563e-05	0.678613	0.116678	-0.325431	1.50597e-11	1.22415	[V]	Defense mechanisms	Biological Process: drug transmembrane transport (GO:0006855);; Molecular Function: drug transmembrane transporter activity (GO:0015238);; Molecular Function: antiporter activity (GO:0015297);; Cellular Component: membrane (GO:0016020);;	K03327|0|sly:101263312|K03327 multidrug resistance protein, MATE family | (RefSeq) protein DETOXIFICATION 12	--	[R]	General function prediction only	MatE	MATE efflux family protein 9 GN=F3L12.7 OS=Arabidopsis thaliana (Mouse-ear cress) PE=2 SV=1	S	Function unknown	PREDICTED: MATE efflux family protein 5-like isoform X1 [Nicotiana sylvestris]	biological process: cellular process (GO:0009987);; biological process: single-organism process (GO:0044699);; biological process: response to stimulus (GO:0050896);; biological process: localization (GO:0051179);; molecular function: transporter activity (GO:0005215);; cellular component: membrane (GO:0016020)
Tai6.34738	Tai6.34738	11.6173	175	9.11964	145	7.23929	120	2.76291	44	1.58884	26	1.35299	21	0	0	3.54996	58	2.04996	29	0.407519	8	1.33251	19	2.65963	42	1.62241e-05	-2.12477	0.358792	0.880993	0.914731	-0.14409	--	--	--	--	Cellular Component: integral component of membrane (GO:0016021);;	--	--	--	--	Hypoxia induced protein conserved region	--	S	Function unknown	conserved hypothetical protein [Ricinus communis]	cellular component: membrane (GO:0016020);; cellular component: membrane part (GO:0044425)
Ipomoea_batatas_newGene_39088	--	5.35633	77	3.72327	57	4.52713	72	4.2875	64	4.68514	72	4.27041	61	2.14287	31	1.38806	22	2.43012	33	1.2418	23	1.91164	25	1.39476	21	0.722349	-0.215453	0.00754444	1.29939	0.740384	-0.254219	0.000762531	1.36242	--	--	--	--	--	--	--	--	--	--	--	--	--
Ipomoea_batatas_newGene_52941	--	0.59564	14	0.228349	6	0	0	0.468147	13	0.691744	17	0.234372	6	1.55175	38	1.61263	44	1.58119	35	0.460036	15	1.41119	30	0.511503	14	--	--	0.107411	-1.42609	0.221072	-0.801425	--	--	--	--	Cellular Component: Golgi apparatus (GO:0005794);; Cellular Component: plasma membrane (GO:0005886);;	--	--	--	--	--	Uncharacterized membrane protein At1g75140 OS=Arabidopsis thaliana OX=3702 GN=At1g75140 PE=1 SV=3	T	Signal transduction mechanisms	PREDICTED: SPX and EXS domain-containing protein 5-like [Ipomoea nil]	cellular component: cell (GO:0005623);; cellular component: organelle (GO:0043226);; cellular component: cell part (GO:0044464);; cellular component: membrane (GO:0016020)
Tai6.48196	Tai6.48196	26.8038	1345	22.7772	1200	25.642	1459	22.9685	1222	17.1401	931	19.3305	959	21.2742	1061	20.4479	1117	18.7477	923	38.1032	2364	43.856	2129	33.0334	1723	0.071887	-0.461096	0.000425885	0.49409	2.77842e-11	1.03288	5.91353e-08	-1.01266	--	--	--	--	--	--	--	ACT domain	ACT domain-containing protein ACR11 {ECO:0000305} (Precursor) OS=Arabidopsis thaliana (Mouse-ear cress) PE=1 SV=1	S	Function unknown	PREDICTED: unknown protein DS12 from 2D-PAGE of leaf, chloroplastic-like [Nicotiana sylvestris]	--
Ipomoea_batatas_newGene_10386	--	4.17699	204	4.97615	257	4.41634	238	11.3331	576	13.5098	709	10.7333	517	4.47664	220	4.60854	242	4.96766	228	8.48807	510	8.06857	356	12.5418	632	9.73499e-12	1.37833	0.991492	-0.00400145	3.95077e-06	1.12413	0.408602	0.227701	[R]	General function prediction only	--	K06911|8.01673e-56|spen:107029451|K06911 uncharacterized protein | (RefSeq) pirin-like protein	--	[U]	Intracellular trafficking, secretion, and vesicular transport	Pirin C-terminal cupin domain;; Ras family	Pirin-like protein OS=Solanum lycopersicum OX=4081 PE=2 SV=1	S	Function unknown	PREDICTED: pirin-like protein [Ipomoea nil]	--
Ipomoea_batatas_newGene_26694	--	5.2278	335	5.06046	375	4.51001	306	5.08997	341	5.69768	430	7.00181	479	2.99328	206	3.24566	234	2.56429	154	3.24638	234	1.8479	110	2.19034	157	0.382688	0.331929	0.00807983	0.740817	0.537013	-0.233466	5.4871e-07	1.28697	--	--	--	--	--	--	--	PLAC8 family	Cell number regulator 13 OS=Zea mays OX=4577 GN=CNR13 PE=2 SV=1	S	Function unknown	PREDICTED: protein MID1-COMPLEMENTING ACTIVITY 1-like isoform X2 [Ipomoea nil]	--
Ipomoea_batatas_newGene_10631	--	8.78071	373	8.54318	383	9.37497	439	8.4608	374	6.03117	275	0.595729	25	11.9935	510	10.1353	462	8.42916	335	19.2502	649	14.6763	563	12.9544	567	0.670302	-0.586323	0.915189	-0.0417254	0.0243781	0.480146	0.204001	-1.01254	--	--	--	--	--	--	--	Domain of unknown function (DUF4228);; Inositol 1, 3, 4-trisphosphate 5/6-kinase	Inositol-tetrakisphosphate 1-kinase 3 OS=Arabidopsis thaliana OX=3702 GN=ITPK3 PE=1 SV=2	S	Function unknown	PREDICTED: uncharacterized protein LOC109173701 [Ipomoea nil]	--
Ipomoea_batatas_newGene_46122	--	0	0	0.287538	11	0.220718	9	1.34894	47	1.07055	39	1.12231	37	0.08776	3	0.390065	14	0.417098	13	1.25768	52	0.629438	19	0.46509	16	0.00717623	2.23726	--	--	--	--	0.444178	0.466617	--	--	--	--	--	--	--	GDP-fucose protein O-fucosyltransferase	Protein MANNAN SYNTHESIS-RELATED 1 OS=Arabidopsis thaliana OX=3702 GN=MSR1 PE=2 SV=1	--	--	PREDICTED: uncharacterized protein LOC109151062 [Ipomoea nil]	--
Tai6.52771	Tai6.52771	9.20118	137	11.0714	174	10.4757	172	12.0231	187	11.668	187	11.5567	170	4.28683	64	4.41252	71	3.53631	50	7.01197	129	4.60534	62	5.46175	84	0.643254	0.191375	7.13667e-05	1.32265	0.181376	0.551767	0.000600607	0.952603	--	--	--	--	--	--	--	--	--	S	Function unknown	PREDICTED: uncharacterized protein LOC102583038 isoform X1 [Solanum tuberosum]	--
Tai6.13845	Tai6.13845	1.50102	67	1.84701	88	1.49959	74	2.39595	105	2.83631	136	3.0007	132	1.48214	67	2.09037	100	1.47369	62	3.50933	188	2.82736	114	4.77698	219	0.0461342	0.751659	0.938092	-0.0466249	0.000788557	1.16912	0.154478	-0.481376	--	--	--	--	--	[S]	Function unknown	Glycolipid transfer protein (GLTP)	--	S	Function unknown	PREDICTED: ceramide-1-phosphate transfer protein isoform X1 [Nicotiana sylvestris]	--
Tai6.17319	Tai6.17319	11.2151	518	11.9849	592	13.6702	827	7.73594	385	7.96304	401	7.26402	345	5.70631	304	6.21372	347	5.51713	270	4.2467	276	5.89096	280	5.56461	299	0.00182596	-0.845722	1.3695e-05	1.14974	0.870472	-0.0557184	0.109708	0.352119	[E]	Amino acid transport and metabolism	Molecular Function: aminopeptidase activity (GO:0004177);; Biological Process: cellular process (GO:0009987);; Molecular Function: manganese ion binding (GO:0030145);;	K14213|0|tcc:TCM_037703|K14213 Xaa-Pro dipeptidase [EC:3.4.13.9] | (RefSeq) Metallopeptidase M24 family protein isoform 1	--	[R]	General function prediction only	Metallopeptidase family M24	--	R	General function prediction only	Metallopeptidase M24 family protein isoform 1 [Theobroma cacao]	molecular function: catalytic activity (GO:0003824);; biological process: metabolic process (GO:0008152);; biological process: cellular process (GO:0009987);; molecular function: binding (GO:0005488)
Ipomoea_batatas_newGene_21970	--	2.70384	88	2.41838	82	1.86533	62	0.487623	19	1.41381	49	0.803878	29	1.91332	67	2.25776	78	1.79845	55	1.38652	46	0.217262	8	0.254399	8	0.0778504	-1.13483	0.690626	0.2243	0.0183768	-1.51712	0.479718	0.551645	[I]	Lipid transport and metabolism	Biological Process: lipid metabolic process (GO:0006629);; Cellular Component: membrane (GO:0016020);; Molecular Function: oxidoreductase activity, acting on paired donors, with oxidation of a pair of donors resulting in the reduction of molecular oxygen to two molecules of water (GO:0016717);;	K20416|2.67308e-83|sot:102601797|K20416 palmitoyl-[glycerolipid] 7-desaturase [EC:1.14.19.42] | (RefSeq) palmitoyl-monogalactosyldiacylglycerol delta-7 desaturase, chloroplastic	--	[I]	Lipid transport and metabolism	Fatty acid desaturase	Palmitoyl-monogalactosyldiacylglycerol delta-7 desaturase, chloroplastic OS=Arabidopsis thaliana OX=3702 GN=ADS3 PE=1 SV=2	I	Lipid transport and metabolism	PREDICTED: palmitoyl-monogalactosyldiacylglycerol delta-7 desaturase, chloroplastic-like [Ipomoea nil]	biological process: metabolic process (GO:0008152);; biological process: single-organism process (GO:0044699);; cellular component: membrane (GO:0016020);; molecular function: catalytic activity (GO:0003824)
Ipomoea_batatas_newGene_58993	--	2.2262	98	3.31262	153	3.0645	148	2.40169	110	2.72314	129	3.71317	160	0	0	0	0	0	0	0	0	0	0	0	0	0.911039	0.0843491	6.81585e-19	5.87033	--	--	5.2422e-24	6.0411	--	--	Cellular Component: membrane (GO:0016020);;	K17338|5.48681e-11|sot:102585262|K17338 receptor expression-enhancing protein 1/2/3/4 | (RefSeq) putative HVA22-like protein g	--	[V]	Defense mechanisms	--	HVA22-like protein j OS=Arabidopsis thaliana OX=3702 GN=HVA22J PE=2 SV=2	U	Intracellular trafficking, secretion, and vesicular transport	PREDICTED: putative HVA22-like protein g isoform X2 [Ipomoea nil]	cellular component: membrane (GO:0016020)
Ipomoea_batatas_newGene_26233	--	0.121202	5	0.486178	21	0.089965	4	0	0	0.057874	3	0	0	1.37153	54	1.49263	58	2.64657	91	0.154167	7	0.571577	20	0.316758	12	--	--	9.26888e-08	-3.15281	0.00037957	-2.02628	--	--	[Q]	Secondary metabolites biosynthesis, transport and catabolism	--	K13356|1.82409e-137|sind:105170000|K13356 alcohol-forming fatty acyl-CoA reductase [EC:1.2.1.84] | (RefSeq) alcohol-forming fatty acyl-CoA reductase-like	Cutin, suberine and wax biosynthesis (ko00073);; Peroxisome (ko04146)	[I]	Lipid transport and metabolism	Male sterility protein;; Male sterility protein;; Male sterility protein	Alcohol-forming fatty acyl-CoA reductase OS=Simmondsia chinensis OX=3999 PE=1 SV=1	S	Function unknown	PREDICTED: fatty acyl-CoA reductase 3-like [Ipomoea nil]	--
Tai6.29029	Tai6.29029	0.540847	39	0.726388	57	0.531946	44	0.248375	20	0.3516	28	0.450866	29	1.45962	108	1.24022	98	0.949831	66	0.947457	86	0.953022	64	0.771974	59	0.335788	-0.662234	0.0234716	-0.993243	0.446677	-0.336035	0.000686078	-1.35647	--	--	Molecular Function: structural constituent of ribosome (GO:0003735);; Cellular Component: ribosome (GO:0005840);; Biological Process: translation (GO:0006412);;	--	--	--	--	--	60S ribosomal protein L18a-like protein GN=At1g29970 OS=Arabidopsis thaliana (Mouse-ear cress) PE=2 SV=2	S	Function unknown	PREDICTED: 60S ribosomal protein L18a-like protein [Sesamum indicum]	molecular function: structural molecule activity (GO:0005198);; cellular component: cell (GO:0005623);; cellular component: macromolecular complex (GO:0032991);; cellular component: organelle (GO:0043226);; cellular component: cell part (GO:0044464);; biological process: metabolic process (GO:0008152);; biological process: cellular process (GO:0009987)
Tai6.20453	Tai6.20453	265.693	6099	251.316	6088	245.254	6204	112.376	2685	118.375	2921	109.978	2489	284.2	6539	283.366	6988	263.437	5663	130.966	3694	105.549	2189	108.693	2575	2.66421e-30	-1.22502	0.984527	0.00378791	3.69135e-20	-1.16291	0.672179	-0.0714988	--	--	--	--	--	--	--	Protein of unknown function, DUF538	--	R	General function prediction only	PREDICTED: uncharacterized protein LOC105046447 [Elaeis guineensis]	--
Tai6.7461	Tai6.7461	2.06367	95	1.34042	76	1.42867	88	3.01236	175	4.1979	255	2.39719	137	1.41595	84	1.6092	96	2.09282	109	4.85514	337	4.21414	216	5.23334	315	0.0178342	0.945841	0.970867	-0.0198587	3.84759e-10	1.56457	0.0277348	-0.624469	[V]	Defense mechanisms	Biological Process: drug transmembrane transport (GO:0006855);; Molecular Function: drug transmembrane transporter activity (GO:0015238);; Molecular Function: antiporter activity (GO:0015297);; Cellular Component: membrane (GO:0016020);;	K03327|0|cit:102628882|K03327 multidrug resistance protein, MATE family | (RefSeq) protein DETOXIFICATION 16-like	--	[R]	General function prediction only	MatE	MATE efflux family protein 6 GN=F3L12.10 OS=Arabidopsis thaliana (Mouse-ear cress) PE=3 SV=2	S	Function unknown	hypothetical protein CISIN_1g010345mg [Citrus sinensis]	biological process: cellular process (GO:0009987);; biological process: single-organism process (GO:0044699);; biological process: response to stimulus (GO:0050896);; biological process: localization (GO:0051179);; molecular function: transporter activity (GO:0005215);; cellular component: membrane (GO:0016020)
Tai6.11775	Tai6.11775	1.72372	87	1.75135	97	1.72329	97	1.45676	77	1.61588	89	1.65272	99	6.10861	324	5.20218	308	5.30387	281	5.62511	373	2.63118	123	5.66474	307	0.897029	-0.0889585	2.44684e-12	-1.63232	0.68255	-0.191825	3.87049e-05	-1.48523	[GC]	Carbohydrate transport and metabolism;; Energy production and conversion	Molecular Function: transferase activity (GO:0016740);;	--	--	[GC]	Carbohydrate transport and metabolism;; Energy production and conversion	UDP-glucoronosyl and UDP-glucosyl transferase	7-deoxyloganetic acid glucosyltransferase GN=UGT709C2 OS=Catharanthus roseus (Madagascar periwinkle) PE=1 SV=1	CG	Energy production and conversion;; Carbohydrate transport and metabolism	PREDICTED: 7-deoxyloganetic acid glucosyltransferase-like [Solanum lycopersicum]	molecular function: catalytic activity (GO:0003824);; biological process: metabolic process (GO:0008152)
Tai6.24659	Tai6.24659	0.608015	19	0.57013	19	0.486759	17	14.0277	428	10.9024	344	13.3861	388	0.487125	16	1.76259	57	1.16964	36	29.5948	1080	26.4296	712	28.8399	891	6.34655e-37	4.18648	0.338791	-0.754693	2.3736e-50	4.47628	5.12523e-13	-1.20565	[O]	Posttranslational modification, protein turnover, chaperones	Molecular Function: glutathione transferase activity (GO:0004364);; Biological Process: auxin-activated signaling pathway (GO:0009734);;	K00799|6.74395e-96|vvi:100256700|K00799 glutathione S-transferase [EC:2.5.1.18] | (RefSeq) probable glutathione S-transferase	Glutathione metabolism (ko00480)	[O]	Posttranslational modification, protein turnover, chaperones	Glutathione S-transferase, N-terminal domain;; Glutathione S-transferase, C-terminal domain;; Glutathione S-transferase, N-terminal domain;; Glutathione S-transferase, C-terminal domain;; Glutathione S-transferase, N-terminal domain;; Glutathione S-transferase, C-terminal domain	Probable glutathione S-transferase parA GN=PARA OS=Nicotiana tabacum (Common tobacco) PE=2 SV=1	O	Posttranslational modification, protein turnover, chaperones	probable glutathione S-transferase [Ipomoea batatas]	molecular function: catalytic activity (GO:0003824);; biological process: metabolic process (GO:0008152);; biological process: cellular process (GO:0009987);; biological process: signaling (GO:0023052);; biological process: single-organism process (GO:0044699);; biological process: response to stimulus (GO:0050896);; biological process: biological regulation (GO:0065007)
Tai6.49021	Tai6.49021	0.782575	27	7.36028	259	4.92722	181	0.456849	16	0.083599	3	0.526676	18	4.86724	163	12.3646	442	6.07017	189	1.09774	45	2.13517	65	1.34874	47	--	--	0.166692	-1.03628	5.9731e-07	-2.10154	0.00516002	-1.72388	--	--	Molecular Function: catalytic activity (GO:0003824);;	--	--	[Q]	Secondary metabolites biosynthesis, transport and catabolism	Cytochrome P450	Cytochrome P450 82C4 GN=CYP82C4 OS=Arabidopsis thaliana (Mouse-ear cress) PE=2 SV=1	Q	Secondary metabolites biosynthesis, transport and catabolism	unnamed protein product [Coffea canephora]	molecular function: catalytic activity (GO:0003824)
Tai6.43694	Tai6.43694	8.78874	374	14.0055	629	9.71903	456	6.89009	306	5.94878	272	8.93152	375	44.903	1915	46.3503	2119	32.8402	1309	18.3304	959	15.852	610	18.1077	795	0.29169	-0.399677	2.87997e-18	-1.99213	3.28964e-10	-1.13528	1.453e-10	-1.29165	[M]	Cell wall/membrane/envelope biogenesis	Biological Process: sucrose metabolic process (GO:0005985);; Biological Process: biosynthetic process (GO:0009058);; Molecular Function: sucrose synthase activity (GO:0016157);;	K00695|0|sot:102577594|K00695 sucrose synthase [EC:2.4.1.13] | (RefSeq) SS16, sus4; Sucrose synthase	Starch and sucrose metabolism (ko00500)	[M]	Cell wall/membrane/envelope biogenesis	Sucrose synthase;; Glycosyl transferases group 1;; Glycosyl transferases group 1	Sucrose synthase OS=Solanum lycopersicum (Tomato) PE=2 SV=1	M	Cell wall/membrane/envelope biogenesis	sucrose sythase [Nicotiana langsdorffii x Nicotiana sanderae]	biological process: metabolic process (GO:0008152);; biological process: cellular process (GO:0009987);; biological process: single-organism process (GO:0044699);; molecular function: catalytic activity (GO:0003824)
Tai6.36980	Tai6.36980	0.657832	22	0.620447	22	1.76152	65	1.11109	39	2.25213	81	0.93844	31	8.22201	273	7.20823	257	6.16906	192	6.98728	284	7.93569	238	6.42242	220	0.912662	0.142131	1.2139e-06	-2.20617	0.828733	0.074622	1.11052e-10	-2.21284	[DKL]	Cell cycle control, cell division, chromosome partitioning;; Transcription;; Replication, recombination and repair	Biological Process: regulation of cyclin-dependent protein serine/threonine kinase activity (GO:0000079);; Biological Process: regulation of transcription, DNA-templated (GO:0006355);; Cellular Component: DNA-directed RNA polymerase II, holoenzyme (GO:0016591);; Molecular Function: protein kinase binding (GO:0019901);;	K15161|2.0317e-147|sot:102592474|K15161 cyclin C | (RefSeq) cyclin-C1-2-like	--	[K]	Transcription	Cyclin, N-terminal domain;; Cyclin, C-terminal domain;; Transcription factor TFIIB repeat	Cyclin-C1-2 GN=CYCC1-2 OS=Arabidopsis thaliana (Mouse-ear cress) PE=2 SV=1	D	Cell cycle control, cell division, chromosome partitioning	PREDICTED: cyclin-C1-2-like isoform X2 [Nicotiana sylvestris]	biological process: biological regulation (GO:0065007);; cellular component: cell (GO:0005623);; cellular component: membrane-enclosed lumen (GO:0031974);; cellular component: macromolecular complex (GO:0032991);; cellular component: organelle (GO:0043226);; cellular component: organelle part (GO:0044422);; cellular component: cell part (GO:0044464);; molecular function: binding (GO:0005488)
Tai6.22506	Tai6.22506	2.8052	188	4.152	461	2.33662	234	5.34245	545	2.44352	153	4.54327	223	4.57893	462	9.71425	615	5.84702	412	11.1453	701	9.04111	652	6.97951	491	0.590092	0.461455	3.38015e-06	-1.14443	0.176778	0.348461	0.0296957	-0.946079	[R]	General function prediction only	Molecular Function: nucleotide binding (GO:0000166);; Molecular Function: nucleic acid binding (GO:0003676);;	K12891|1.50967e-62|pxb:103962198|K12891 splicing factor, arginine/serine-rich 2 | (RefSeq) serine/arginine-rich splicing factor SC35-like	Spliceosome (ko03040)	[A]	RNA processing and modification	RNA recognition motif. (a.k.a. RRM, RBD, or RNP domain);; RNA recognition motif (a.k.a. RRM, RBD, or RNP domain);; RNA recognition motif. (a.k.a. RRM, RBD, or RNP domain)	Serine/arginine-rich splicing factor SC35 GN=SC35 OS=Arabidopsis thaliana (Mouse-ear cress) PE=1 SV=1	A	RNA processing and modification	unnamed protein product [Coffea canephora]	molecular function: binding (GO:0005488)
Tai6.20052	Tai6.20052	0.722268	38	1.07661	59	0.425173	31	1.37144	79	1.17203	84	0.613751	40	3.84568	128	4.48849	130	5.06776	119	3.42927	157	4.73586	126	7.18935	166	0.19578	0.829238	9.52261e-07	-1.71311	0.391245	0.279396	0.00127078	-1.12527	--	--	--	--	--	--	--	Eukaryotic protein of unknown function (DUF1764)	--	S	Function unknown	PREDICTED: uncharacterized protein C6G9.01c [Solanum lycopersicum]	--
Ipomoea_batatas_newGene_58324	--	0.586373	19	1.88133	63	1.2497	44	5.27272	174	4.56804	156	5.82223	182	2.0433	65	1.76047	60	2.67701	80	4.36591	170	4.00882	115	8.07932	264	9.45607e-08	2.25423	0.0960944	-0.961068	0.000445026	1.37089	0.792875	-0.119119	--	--	Molecular Function: nucleic acid binding (GO:0003676);; Biological Process: DNA integration (GO:0015074);; Molecular Function: hydrolase activity (GO:0016787);;	--	--	[R]	General function prediction only	--	Uncharacterized mitochondrial protein AtMg00820 OS=Arabidopsis thaliana OX=3702 GN=AtMg00820 PE=4 SV=1	K	Transcription	PREDICTED: uncharacterized protein LOC109174400 [Ipomoea nil]	molecular function: binding (GO:0005488);; biological process: metabolic process (GO:0008152);; biological process: cellular process (GO:0009987);; molecular function: catalytic activity (GO:0003824)
Tai6.43457	Tai6.43457	12.1212	351	11.8796	363	14.4141	460	10.2341	309	11.8935	370	10.093	288	5.67932	165	6.7647	211	5.39824	147	10.3396	368	9.88092	259	9.89016	296	0.198949	-0.363203	1.04157e-06	1.24276	8.87736e-05	0.835171	0.860274	0.0422357	[O]	Posttranslational modification, protein turnover, chaperones	Biological Process: metabolic process (GO:0008152);; Molecular Function: amino acid binding (GO:0016597);;	--	--	--	--	--	ACT domain-containing protein ACR2 {ECO:0000305} OS=Arabidopsis thaliana (Mouse-ear cress) PE=3 SV=1	S	Function unknown	PREDICTED: uncharacterized protein LOC104221191 [Nicotiana sylvestris]	biological process: metabolic process (GO:0008152);; molecular function: binding (GO:0005488)
Tai6.687	Tai6.687	27.2766	718	32.7893	911	25.8759	751	49.2291	1350	33.3243	943	44.3879	1152	25.3127	669	25.0386	708	18.9709	468	37.7814	1222	52.8244	1255	52.5028	1426	0.0369763	0.600461	0.236614	0.314242	3.62274e-08	1.12285	0.407004	-0.215696	[G]	Carbohydrate transport and metabolism	--	--	--	[G]	Carbohydrate transport and metabolism	pfkB family carbohydrate kinase	Adenosine kinase GN=ADK OS=Physcomitrella patens subsp. patens (Moss) PE=2 SV=1	G	Carbohydrate transport and metabolism	PREDICTED: adenosine kinase [Nicotiana sylvestris]	--
Tai6.2580	Tai6.2580	0.868595	63	0.75709	58	0.732077	59	1.67784	127	1.66823	130	2.72969	195	0.14755	11	0.471911	37	0.321355	22	0.101817	10	0.315168	21	0.206706	16	0.00531124	1.20174	0.0553185	1.23518	--	--	7.33737e-12	2.90857	--	--	--	--	--	--	--	Plant protein of unknown function;; Plant protein of unknown function	UPF0481 protein At3g47200 GN=At3g47200 OS=Arabidopsis thaliana (Mouse-ear cress) PE=2 SV=1	S	Function unknown	PREDICTED: UPF0481 protein At3g47200-like [Eucalyptus grandis]	--
Ipomoea_batatas_newGene_60954	--	2.96214	84	3.25718	95	2.68406	76	2.66988	74	1.93125	57	2.81894	79	1.32746	38	0.382723	13	0.935987	25	0.983395	32	0.668596	18	0.669436	20	0.763369	-0.212853	0.0145517	1.46656	--	--	0.000517589	1.45924	[Q]	Secondary metabolites biosynthesis, transport and catabolism	Molecular Function: iron ion binding (GO:0005506);; Molecular Function: oxidoreductase activity (GO:0016491);; Biological Process: oxidation-reduction process (GO:0055114);;	--	--	[QR]	Secondary metabolites biosynthesis, transport and catabolism;; General function prediction only	2OG-Fe(II) oxygenase superfamily;; non-haem dioxygenase in morphine synthesis N-terminal	1-aminocyclopropane-1-carboxylate oxidase homolog 2 OS=Arabidopsis thaliana OX=3702 GN=At1g06640 PE=2 SV=1	S	Function unknown	2-oxoglutarate-Fe(II) type oxidoreductase isoform X2 [Quercus suber]	molecular function: binding (GO:0005488);; molecular function: catalytic activity (GO:0003824);; biological process: metabolic process (GO:0008152);; biological process: single-organism process (GO:0044699)
Ipomoea_batatas_newGene_21522	--	1.51681	49	1.7776	61	1.76548	63	0.521449	18	0.142895	5	0.534812	18	51.4711	1665	35.3923	1227	25.2877	764	7.37563	293	9.49147	277	8.91625	297	0.021616	-1.68798	7.57643e-33	-4.13516	2.79687e-14	-1.97181	4.7946e-29	-4.11126	--	--	--	--	--	[K]	Transcription	CCT motif	Zinc finger protein CONSTANS-LIKE 16 OS=Arabidopsis thaliana OX=3702 GN=COL16 PE=1 SV=2	K	Transcription	PREDICTED: zinc finger protein CONSTANS-LIKE 16-like [Ipomoea nil]	--
Ipomoea_batatas_newGene_5815	--	10.7646	1159	5.70468	653	11.3492	1341	4.3237	490	4.39332	506	4.93275	527	0.630126	69	1.5733	184	1.2649	130	1.30495	175	1.14502	114	0.923243	105	2.85395e-16	-1.32065	9.96562e-18	3.15226	0.928711	0.0564726	5.83935e-22	1.90391	[V]	Defense mechanisms	Molecular Function: nucleotide binding (GO:0000166);; Biological Process: transport (GO:0006810);; Cellular Component: membrane (GO:0016020);; Molecular Function: ATPase activity (GO:0016887);;	--	--	[Q]	Secondary metabolites biosynthesis, transport and catabolism	ABC transporter transmembrane region;; ABC transporter	ABC transporter C family member 10 OS=Arabidopsis thaliana OX=3702 GN=ABCC10 PE=2 SV=2	V	Defense mechanisms	PREDICTED: ABC transporter C family member 10-like isoform X2 [Ipomoea nil]	molecular function: binding (GO:0005488);; biological process: localization (GO:0051179);; cellular component: membrane (GO:0016020);; molecular function: catalytic activity (GO:0003824);; biological process: metabolic process (GO:0008152)
Ipomoea_batatas_newGene_58398	--	0.168842	17	0.075286	8	0.14438	16	0	0	0.01443	2	0.0734	7	1.14207	109	1.27989	131	1.1248	100	1.54779	181	0.523595	45	0.501937	50	--	--	1.59195e-10	-2.52688	0.610879	-0.329705	2.9241e-08	-3.55107	[T]	Signal transduction mechanisms	Cellular Component: integral component of membrane (GO:0016021);;	--	--	[R]	General function prediction only	Ankyrin repeats (3 copies);; Ankyrin repeats (many copies);; Ankyrin repeats (many copies);; Ankyrin repeat;; Ankyrin repeat;; Domain of unknown function	Ankyrin repeat-containing protein At5g02620 OS=Arabidopsis thaliana OX=3702 GN=At5g02620 PE=1 SV=1	S	Function unknown	PREDICTED: ankyrin repeat-containing protein At5g02620-like [Ipomoea nil]	cellular component: membrane (GO:0016020);; cellular component: membrane part (GO:0044425)
Tai6.50016	Tai6.50016	17.5933	422	21.5194	536	20.9082	530	22.6311	564	20.2192	522	22.6626	542	11.358	225	9.63223	204	10.1925	189	8.64751	226	8.4779	168	7.18579	162	0.63442	0.155309	1.68453e-08	1.23555	0.689714	-0.126989	1.95434e-18	1.50939	--	--	--	--	--	--	--	--	--	S	Function unknown	PREDICTED: uncharacterized protein LOC104602730 [Nelumbo nucifera]	--
Tai6.4382	Tai6.4382	2.27592	39	2.07701	38	2.28679	43	2.44315	44	2.0948	39	2.48356	42	1.23688	22	1.54668	29	1.95372	32	0.910603	19	0.623729	10	0.544503	10	0.991158	-0.0103959	0.36689	0.554132	--	--	0.00316009	1.48531	[J]	Translation, ribosomal structure and biogenesis	Molecular Function: aminoacyl-tRNA ligase activity (GO:0004812);; Molecular Function: ATP binding (GO:0005524);; Cellular Component: cytoplasm (GO:0005737);; Biological Process: tRNA aminoacylation for protein translation (GO:0006418);;	K01892|1.01213e-39|cic:CICLE_v10013364mg|K01892 histidyl-tRNA synthetase [EC:6.1.1.21] | (RefSeq) hypothetical protein	Aminoacyl-tRNA biosynthesis (ko00970)	[J]	Translation, ribosomal structure and biogenesis	--	--	J	Translation, ribosomal structure and biogenesis	hypothetical protein MIMGU_mgv1a005185mg [Erythranthe guttata]	molecular function: catalytic activity (GO:0003824);; biological process: metabolic process (GO:0008152);; molecular function: binding (GO:0005488);; cellular component: cell (GO:0005623);; cellular component: cell part (GO:0044464);; biological process: cellular process (GO:0009987);; biological process: single-organism process (GO:0044699)
Tai6.26770	Tai6.26770	25.7559	1584	36.3185	2357	36.3251	2461	39.7007	2540	39.4394	2606	42.2128	2559	77.4237	4771	73.5574	4859	65.1543	3751	48.1755	3639	55.7519	3096	47.3649	3005	0.297431	0.311809	2.27043e-06	-1.06732	0.00227324	-0.416906	0.00180957	-0.366618	--	--	Molecular Function: ATP binding (GO:0005524);; Biological Process: obsolete ATP catabolic process (GO:0006200);; Molecular Function: xenobiotic-transporting ATPase activity (GO:0008559);; Cellular Component: integral component of membrane (GO:0016021);; Biological Process: transmembrane transport (GO:0055085);;	--	--	[IR]	Lipid transport and metabolism;; General function prediction only	ABC transporter transmembrane region 2;; ABC transporter	ABC transporter D family member 1 GN=At4g39850 OS=Arabidopsis thaliana (Mouse-ear cress) PE=1 SV=1	Q	Secondary metabolites biosynthesis, transport and catabolism	PREDICTED: ABC transporter D family member 1 [Nicotiana sylvestris]	molecular function: binding (GO:0005488);; biological process: metabolic process (GO:0008152);; biological process: cellular process (GO:0009987);; biological process: single-organism process (GO:0044699);; molecular function: catalytic activity (GO:0003824);; molecular function: transporter activity (GO:0005215);; biological process: response to stimulus (GO:0050896);; biological process: locali…
Ipomoea_batatas_newGene_26851	--	0.051393	3	0.096811	5	0.099551	5	0.071271	3	0	0	0	0	2.38624	90	1.73086	73	2.70103	96	1.87818	89	1.46608	51	1.43233	57	--	--	1.18504e-11	-3.68553	0.395318	-0.378585	2.3872e-13	-4.40392	--	--	--	--	--	--	--	--	--	--	--	PREDICTED: uncharacterized protein LOC109155623 isoform X3 [Ipomoea nil]	--
Ipomoea_batatas_newGene_38551	--	0.158044	10	0.950414	58	0.735578	47	0	0	0	0	0.03611	3	2.32816	134	1.07071	66	1.27817	69	0	0	0	0	0	0	--	--	0.0643987	-1.30722	2.13097e-16	-5.70226	--	--	--	--	Molecular Function: transferase activity (GO:0016740);;	K19861|1.88309e-158|sind:105164989|K19861 benzyl alcohol O-benzoyltransferase [EC:2.3.1.196 2.3.1.232] | (RefSeq) methanol O-anthraniloyltransferase-like	--	--	--	Transferase family	Methanol O-anthraniloyltransferase OS=Vitis labrusca OX=103355 GN=AMAT PE=1 SV=1	S	Function unknown	PREDICTED: methanol O-anthraniloyltransferase-like [Ipomoea nil]	molecular function: catalytic activity (GO:0003824);; biological process: metabolic process (GO:0008152)
Ipomoea_batatas_newGene_705	--	6.43755	274	8.14076	366	7.09238	333	3.0411	135	3.48365	160	3.40578	143	8.48007	362	10.6647	488	8.46769	338	3.25312	171	2.89255	112	2.69797	119	5.9378e-06	-1.07156	0.273533	-0.315872	2.28199e-12	-1.51276	0.737955	0.105128	[M]	Cell wall/membrane/envelope biogenesis	Cellular Component: Golgi apparatus (GO:0005794);; Biological Process: plant-type secondary cell wall biogenesis (GO:0009834);; Molecular Function: glucuronosyltransferase activity (GO:0015020);; Cellular Component: integral component of membrane (GO:0016021);; Biological Process: xylan biosynthetic process (GO:0045492);;	K20890|0|sot:102593702|K20890 xylan alpha-glucuronosyltransferase [EC:2.4.1.-] | (RefSeq) UDP-glucuronate:xylan alpha-glucuronosyltransferase 2-like	--	[G]	Carbohydrate transport and metabolism	Glycosyl transferase family 8;; Nucleotide-diphospho-sugar transferase	UDP-glucuronate:xylan alpha-glucuronosyltransferase 2 OS=Arabidopsis thaliana OX=3702 GN=GUX2 PE=2 SV=1	O	Posttranslational modification, protein turnover, chaperones	PREDICTED: UDP-glucuronate:xylan alpha-glucuronosyltransferase 2 isoform X1 [Ipomoea nil]	cellular component: cell (GO:0005623);; cellular component: organelle (GO:0043226);; cellular component: cell part (GO:0044464);; biological process: cellular process (GO:0009987);; biological process: cellular component organization or biogenesis (GO:0071840);; molecular function: catalytic activity (GO:0003824);; biological process: metabolic process (GO:0008152);; cellular component: membrane …
Ipomoea_batatas_newGene_4001	--	0.400952	9	0.176125	5	0	0	0	0	0.4352	11	0.358374	8	0.257036	6	1.83403	41	1.28912	28	3.38432	90	3.67468	73	1.94904	43	--	--	0.227667	-1.15407	0.0511932	1.2845	1.44896e-05	-2.70181	--	--	Cellular Component: membrane (GO:0016020);;	--	--	--	--	Domain of unknown function (DUF588)	Casparian strip membrane protein 2 OS=Triphysaria pusilla OX=188295 PE=2 SV=1	S	Function unknown	PREDICTED: casparian strip membrane protein 2-like [Ipomoea nil]	cellular component: membrane (GO:0016020)
Tai6.30733	Tai6.30733	6.70235	594	7.49739	472	7.14977	651	5.66955	461	5.97285	491	5.9957	445	2.4597	169	3.35477	298	3.73302	214	2.48671	206	3.45644	239	2.97841	245	0.0086567	-0.453266	2.14358e-07	1.4683	0.866091	0.0789769	1.91493e-05	0.944478	--	--	Cellular Component: cytoplasm (GO:0005737);; Biological Process: RNA metabolic process (GO:0016070);;	K12611|3.59569e-137|vvi:100242537|K12611 mRNA-decapping enzyme 1B [EC:3.-.-.-] | (RefSeq) mRNA-decapping enzyme-like protein	RNA degradation (ko03018)	[KA]	Transcription;; RNA processing and modification	Dcp1-like decapping family	mRNA-decapping enzyme-like protein GN=At1g08370 OS=Arabidopsis thaliana (Mouse-ear cress) PE=1 SV=2	AK	RNA processing and modification;; Transcription	PREDICTED: mRNA-decapping enzyme-like protein [Vitis vinifera]	cellular component: cell (GO:0005623);; cellular component: cell part (GO:0044464);; biological process: metabolic process (GO:0008152);; biological process: cellular process (GO:0009987)
Tai6.38227	Tai6.38227	2.89719	144	2.90665	153	2.28887	126	3.51887	182	5.53247	295	5.58024	270	6.50805	324	7.64157	407	4.88374	227	4.99259	305	5.44211	244	3.37565	173	0.0322761	0.805893	0.000577968	-1.1219	0.293008	-0.360834	0.953956	0.0230931	--	--	Cellular Component: integral component of membrane (GO:0016021);; Biological Process: transmembrane transport (GO:0055085);;	K13947|0|sot:102591513|K13947 auxin efflux carrier family | (RefSeq) auxin efflux carrier component 1-like	--	--	--	Membrane transport protein	Probable auxin efflux carrier component 1b GN=OsJ_32878 OS=Oryza sativa subsp. japonica (Rice) PE=2 SV=1	S	Function unknown	PREDICTED: probable auxin efflux carrier component 1b isoform X1 [Sesamum indicum]	cellular component: membrane (GO:0016020);; cellular component: membrane part (GO:0044425);; biological process: cellular process (GO:0009987);; biological process: single-organism process (GO:0044699);; biological process: localization (GO:0051179)
Tai6.54681	Tai6.54681	6.60274	87	5.27612	73	5.85139	84	1.96682	27	1.2685	18	1.8368	24	5.24511	69	2.91131	41	3.19206	39	1.79921	29	2.11037	25	1.48799	21	0.000133108	-1.78205	0.133384	0.770057	0.102909	-0.880584	--	--	--	--	--	--	--	--	--	Protein of unknown function (DUF1997)	--	S	Function unknown	PREDICTED: uncharacterized protein LOC102603431 [Solanum tuberosum]	--
Ipomoea_batatas_newGene_45072	--	5.76429	290	3.60916	192	7.96214	441	1.39466	74	2.23119	121	6.2673	311	2.01001	103	2.06357	113	1.7007	82	5.4921	342	2.76986	128	2.26668	120	0.196598	-0.969129	2.25476e-10	1.86243	0.0278625	0.9082	0.841295	-0.138628	[G]	Carbohydrate transport and metabolism	Molecular Function: transferase activity, transferring glycosyl groups (GO:0016757);;	K13495|0|sind:105159838|K13495 cis-zeatin O-glucosyltransferase [EC:2.4.1.215] | (RefSeq) zeatin O-glucosyltransferase-like	Zeatin biosynthesis (ko00908)	[GC]	Carbohydrate transport and metabolism;; Energy production and conversion	UDP-glucoronosyl and UDP-glucosyl transferase	Zeatin O-glucosyltransferase OS=Phaseolus lunatus OX=3884 GN=ZOG1 PE=2 SV=1	S	Function unknown	PREDICTED: zeatin O-glucosyltransferase-like [Ipomoea nil]	molecular function: catalytic activity (GO:0003824);; biological process: metabolic process (GO:0008152)
Tai6.16032	Tai6.16032	0.111747	2	0.368623	5	0	0	1.25229	18	0.142241	3	0.368108	6	5.99398	93	1.38228	24	5.36083	78	8.41274	160	7.50507	104	0.067626	2	--	--	8.04396e-07	-3.60036	0.861721	0.234825	--	--	[H]	Coenzyme transport and metabolism	Molecular Function: porphobilinogen synthase activity (GO:0004655);; Biological Process: pentose-phosphate shunt (GO:0006098);; Biological Process: rRNA processing (GO:0006364);; Biological Process: protoporphyrinogen IX biosynthetic process (GO:0006782);; Cellular Component: chloroplast stroma (GO:0009570);; Biological Process: chlorophyll biosynthetic process (GO:0015995);; Molecular Function: …	K01698|1.21765e-47|pvu:PHAVU_009G1271000|K01698 porphobilinogen synthase [EC:4.2.1.24] | (RefSeq) hypothetical protein	Porphyrin and chlorophyll metabolism (ko00860)	[H]	Coenzyme transport and metabolism	Delta-aminolevulinic acid dehydratase	Delta-aminolevulinic acid dehydratase, chloroplastic (Precursor; Fragment) GN=HEMB OS=Pisum sativum (Garden pea) PE=1 SV=1	H	Coenzyme transport and metabolism	unknown [Glycine max]	molecular function: catalytic activity (GO:0003824);; biological process: metabolic process (GO:0008152);; biological process: cellular process (GO:0009987);; biological process: single-organism process (GO:0044699);; cellular component: cell (GO:0005623);; cellular component: organelle (GO:0043226);; cellular component: organelle part (GO:0044422);; cellular component: cell part (GO:0044464);; m…
Ipomoea_batatas_newGene_29373	--	4.05266	389	4.01459	407	2.62826	278	21.0896	2106	18.2015	1877	16.6415	1575	4.97845	479	5.67699	586	5.01065	451	15.6944	1851	18.7914	1629	13.0438	1292	2.97315e-22	2.36796	0.0834692	-0.515433	3.32671e-23	1.67414	0.387928	0.183898	[QV]	Secondary metabolites biosynthesis, transport and catabolism;; Defense mechanisms	Molecular Function: iron ion binding (GO:0005506);; Molecular Function: steroid hydroxylase activity (GO:0008395);; Biological Process: brassinosteroid homeostasis (GO:0010268);; Cellular Component: integral component of membrane (GO:0016021);; Biological Process: brassinosteroid metabolic process (GO:0016131);; Molecular Function: oxidoreductase activity, acting on paired donors, with incorporat…	K15639|0|sot:102582293|K15639 PHYB activation tagged suppressor 1 [EC:1.14.-.-] | (RefSeq) cytochrome P450 734A1-like	Brassinosteroid biosynthesis (ko00905)	[QI]	Secondary metabolites biosynthesis, transport and catabolism;; Lipid transport and metabolism	Cytochrome P450;; Reverse transcriptase-like	Cytochrome P450 734A1 OS=Arabidopsis thaliana OX=3702 GN=CYP734A1 PE=2 SV=1	Q	Secondary metabolites biosynthesis, transport and catabolism	PREDICTED: cytochrome P450 734A1-like [Ipomoea nil]	molecular function: binding (GO:0005488);; molecular function: catalytic activity (GO:0003824);; biological process: metabolic process (GO:0008152);; biological process: single-organism process (GO:0044699);; biological process: biological regulation (GO:0065007);; cellular component: membrane (GO:0016020);; cellular component: membrane part (GO:0044425)
Tai6.8682	Tai6.8682	0	0	0	0	0	0	0.697807	8	0	0	0	0	7.20037	80	4.73905	57	5.90128	61	8.50704	116	7.72795	77	7.68032	88	--	--	3.31121e-12	-4.75735	0.200073	0.501163	1.32787e-10	-3.90378	--	--	--	--	--	--	--	--	--	--	--	--	--
Ipomoea_batatas_newGene_59836	--	1.80081	46	0.980811	27	1.21054	34	0.787558	21	0.218778	7	0.916286	23	0	0	0	0	0	0	0	0	0	0	0	0	0.24246	-1.02668	4.18466e-08	4.1582	--	--	--	--	--	--	--	--	--	--	--	--	--	--	--	--	--
Tai6.7328	Tai6.7328	67.0234	1110	64.6945	1131	62.7981	1146	15.2416	263	11.5549	206	10.6496	174	3.53078	59	11.5575	206	8.73897	136	5.08976	104	3.37584	51	3.29681	57	5.04107e-25	-2.38443	3.83892e-11	2.88088	0.108391	-0.846273	5.83983e-07	1.53469	--	--	--	K14496|2.96494e-11|sot:102580990|K14496 abscisic acid receptor PYR/PYL family | (RefSeq) abscisic acid receptor PYL4-like	Plant hormone signal transduction (ko04075)	--	--	--	Abscisic acid receptor PYL4 GN=T19C21.20 OS=Arabidopsis thaliana (Mouse-ear cress) PE=1 SV=1	R	General function prediction only	PREDICTED: abscisic acid receptor PYL4-like [Solanum tuberosum]	--
Tai6.27927	Tai6.27927	9.95396	428	8.84375	412	7.13137	340	9.30658	417	7.96288	364	7.46883	314	3.54084	161	2.59294	126	3.11385	132	3.40445	182	3.53486	138	3.18786	142	0.813509	-0.116206	3.45886e-07	1.46705	0.657281	0.160594	3.11752e-09	1.19769	--	--	--	--	--	--	--	--	--	O	Posttranslational modification, protein turnover, chaperones	PREDICTED: uncharacterized protein LOC102583357 [Solanum tuberosum]	--
Tai6.5486	Tai6.5486	3.50985	116	4.09912	146	5.80951	180	5.94711	181	3.82624	121	3.46715	113	15.3772	473	11.3753	392	11.5689	333	13.5813	501	16.1566	424	19.0217	563	0.877266	-0.118272	8.68597e-06	-1.33249	0.168174	0.347697	3.49618e-13	-1.81988	[J]	Translation, ribosomal structure and biogenesis	Molecular Function: structural constituent of ribosome (GO:0003735);; Cellular Component: ribosome (GO:0005840);; Biological Process: pentose-phosphate shunt (GO:0006098);; Biological Process: translation (GO:0006412);; Cellular Component: chloroplast (GO:0009507);;	K02916|8.56376e-32|sot:102598919|K02916 large subunit ribosomal protein L35 | (RefSeq) 50S ribosomal protein L35, chloroplastic	Ribosome (ko03010)	--	--	Ribosomal protein L35	50S ribosomal protein L35, chloroplastic (Precursor) GN=RPL35 OS=Spinacia oleracea (Spinach) PE=1 SV=1	J	Translation, ribosomal structure and biogenesis	hypothetical protein MIMGU_mgv1a015658mg [Erythranthe guttata]	molecular function: structural molecule activity (GO:0005198);; cellular component: cell (GO:0005623);; cellular component: macromolecular complex (GO:0032991);; cellular component: organelle (GO:0043226);; cellular component: cell part (GO:0044464);; biological process: metabolic process (GO:0008152);; biological process: cellular process (GO:0009987);; biological process: single-organism proces…
Ipomoea_batatas_newGene_21693	--	15.3755	530	27.0382	964	33.9436	1261	15.0745	540	8.53904	316	9.46831	323	62.7193	2007	57.0166	2084	49.5238	1059	13.123	556	12.6159	382	15.8139	563	0.020253	-1.12167	0.0684257	-0.825754	1.32749e-12	-1.70065	0.254452	-0.354614	[P]	Inorganic ion transport and metabolism	Molecular Function: zinc ion transmembrane transporter activity (GO:0005385);; Cellular Component: integral component of membrane (GO:0016021);; Biological Process: zinc II ion transmembrane transport (GO:0071577);;	K14709|3.91424e-158|sly:101255999|K14709 solute carrier family 39 (zinc transporter), member 1/2/3 | (RefSeq) zinc transporter	--	[P]	Inorganic ion transport and metabolism	ZIP Zinc transporter	Zinc transporter 1 OS=Oryza sativa subsp. japonica OX=39947 GN=ZIP1 PE=1 SV=1	P	Inorganic ion transport and metabolism	PREDICTED: zinc transporter 2 [Ipomoea nil]	molecular function: transporter activity (GO:0005215);; biological process: cellular process (GO:0009987);; biological process: single-organism process (GO:0044699);; biological process: localization (GO:0051179);; cellular component: membrane (GO:0016020);; cellular component: membrane part (GO:0044425)
Tai6.52663	Tai6.52663	5.14501	186	5.70113	217	5.04624	197	5.79893	219	8.13837	328	7.82553	282	15.957	604	12.5981	511	13.3371	472	16.8563	783	20.0677	685	19.7855	771	0.168657	0.474492	2.09784e-10	-1.38256	0.00380245	0.529144	1.96669e-14	-1.44741	[R]	General function prediction only	--	--	--	[T]	Signal transduction mechanisms	TPR repeat;; Tetratricopeptide repeat;; Tetratricopeptide repeat;; Tetratricopeptide repeat;; Tetratricopeptide repeat;; Tetratricopeptide repeat;; Tetratricopeptide repeat;; Tetratricopeptide repeat;; Tetratricopeptide repeat;; Anaphase-promoting complex, cyclosome, subunit 3;; Fis1 C-terminal tetratricopeptide repeat;; Tetratricopeptide repeat	Probable UDP-N-acetylglucosamine--peptide N-acetylglucosaminyltransferase SPINDLY GN=SPY OS=Arabidopsis thaliana (Mouse-ear cress) PE=1 SV=1	T	Signal transduction mechanisms	PREDICTED: uncharacterized protein LOC101248015 [Solanum lycopersicum]	--
Tai6.2613	Tai6.2613	68.777	1521	54.4219	1272	65.7076	1596	61.9784	1427	59.4052	1416	64.0665	1387	18.4319	438	24.4665	587	21.8802	436	37.9106	1065	34.0852	729	51.6284	1117	0.336361	-0.18056	1.51214e-22	1.71681	1.74714e-07	1.01217	0.00255879	0.511352	[G]	Carbohydrate transport and metabolism	Molecular Function: glucose-6-phosphate isomerase activity (GO:0004347);; Cellular Component: cytosol (GO:0005829);; Biological Process: gluconeogenesis (GO:0006094);; Biological Process: glycolytic process (GO:0006096);; Biological Process: response to sucrose (GO:0009744);; Biological Process: flavonoid biosynthetic process (GO:0009813);; Biological Process: defense response to fungus, incompat…	K01810|4.61037e-105|sot:102577825|K01810 glucose-6-phosphate isomerase [EC:5.3.1.9] | (RefSeq) GPI; glucose-6-phosphate isomerase	Glycolysis / Gluconeogenesis (ko00010);; Pentose phosphate pathway (ko00030);; Starch and sucrose metabolism (ko00500);; Amino sugar and nucleotide sugar metabolism (ko00520);; Carbon metabolism (ko01200)	[G]	Carbohydrate transport and metabolism	Phosphoglucose isomerase	Glucose-6-phosphate isomerase, cytosolic GN=PGIC OS=Oenothera mexicana (Mexican evening primrose) PE=3 SV=1	G	Carbohydrate transport and metabolism	PREDICTED: glucose-6-phosphate isomerase, cytosolic isoform X1 [Nicotiana sylvestris]	molecular function: catalytic activity (GO:0003824);; biological process: metabolic process (GO:0008152);; cellular component: cell (GO:0005623);; cellular component: cell part (GO:0044464);; biological process: single-organism process (GO:0044699);; biological process: cellular process (GO:0009987);; biological process: response to stimulus (GO:0050896);; biological process: immune system proces…
Ipomoea_batatas_newGene_38363	--	0	0	1.63735	49	1.17436	37	7.86726	229	5.77675	174	6.70299	185	0.951506	27	0.833195	25	0.346029	10	1.13978	40	2.93684	75	0	0	0.294921	1.20274	0.958952	-0.0651083	0.544745	0.667667	0.263867	0.979306	[DPM]	Cell cycle control, cell division, chromosome partitioning;; Inorganic ion transport and metabolism;; Cell wall/membrane/envelope biogenesis	Molecular Function: copper ion binding (GO:0005507);; Molecular Function: oxidoreductase activity, oxidizing metal ions (GO:0016722);; Biological Process: lignin catabolic process (GO:0046274);; Cellular Component: apoplast (GO:0048046);; Molecular Function: hydroquinone:oxygen oxidoreductase activity (GO:0052716);; Biological Process: oxidation-reduction process (GO:0055114);;	K05909|3.26437e-85|sly:100147721|K05909 laccase [EC:1.10.3.2] | (RefSeq) laccase	--	[Q]	Secondary metabolites biosynthesis, transport and catabolism	Multicopper oxidase	Laccase-7 OS=Arabidopsis thaliana OX=3702 GN=LAC7 PE=2 SV=1	Q	Secondary metabolites biosynthesis, transport and catabolism	PREDICTED: laccase-7-like [Ipomoea nil]	molecular function: binding (GO:0005488);; molecular function: catalytic activity (GO:0003824);; biological process: metabolic process (GO:0008152);; biological process: single-organism process (GO:0044699);; biological process: cellular process (GO:0009987);; cellular component: extracellular region (GO:0005576)
Tai6.31168	Tai6.31168	4.14181	201	3.57727	184	3.2193	172	8.81822	446	8.91398	465	11.4389	545	4.62337	228	5.16698	271	4.58598	208	6.42747	382	5.55536	241	8.24134	408	3.85932e-07	1.31058	0.409337	-0.265854	0.0310476	0.560031	0.0564635	0.472469	[RTKL]	General function prediction only;; Signal transduction mechanisms;; Transcription;; Replication, recombination and repair	--	--	--	--	--	Domain of unknown function (DUF3403);; Protein tyrosine kinase;; Protein kinase domain;; Protein tyrosine kinase;; Protein kinase domain	Receptor-like serine/threonine-protein kinase SD1-7 (Precursor) GN=F1E22.15 OS=Arabidopsis thaliana (Mouse-ear cress) PE=1 SV=1	T	Signal transduction mechanisms	PREDICTED: G-type lectin S-receptor-like serine/threonine-protein kinase At4g27290 [Sesamum indicum]	--
Ipomoea_batatas_newGene_27935	--	8.40286	414	5.52303	286	7.84981	431	1.1841	62	1.87295	101	2.42914	120	1.56452	78	2.21051	110	2.05734	90	0.23682	15	0.268893	13	0.448976	23	2.29813e-09	-2.09649	3.28564e-19	2.18967	1.10963e-07	-2.24208	1.05577e-06	2.19568	[J]	Translation, ribosomal structure and biogenesis	Molecular Function: organic cyclic compound binding (GO:0097159);; Molecular Function: heterocyclic compound binding (GO:1901363);;	K12831|2.89559e-112|sot:102590051|K12831 splicing factor 3B subunit 4 | (RefSeq) splicing factor 3B subunit 4-like	Spliceosome (ko03040)	[A]	RNA processing and modification	RNA recognition motif. (a.k.a. RRM, RBD, or RNP domain)	Oligouridylate-binding protein 1A OS=Arabidopsis thaliana OX=3702 GN=UBP1A PE=1 SV=1	A	RNA processing and modification	PREDICTED: splicing factor 3B subunit 4-like [Ipomoea nil]	molecular function: binding (GO:0005488)
Ipomoea_batatas_newGene_34502	--	4.66036	95	4.88204	105	5.4098	121	5.58795	118	6.32214	138	5.03757	101	0	0	0	0	0	0	0	0	0	0	0	0	0.87305	0.096558	6.15033e-18	5.73873	--	--	3.718e-23	5.93741	--	--	--	--	--	--	--	--	--	--	--	PREDICTED: protein FAR1-RELATED SEQUENCE 5-like [Ipomoea nil]	--
Ipomoea_batatas_newGene_33715	--	9.1169	915	10.1401	1139	9.61798	1126	8.70963	933	9.47374	1087	9.6141	1011	5.22552	554	4.73754	522	4.84303	482	4.38834	580	4.01532	391	4.0242	447	0.881942	-0.0493792	4.03618e-09	1.01442	0.591818	-0.115665	4.43961e-16	1.06929	--	--	Molecular Function: actin binding (GO:0003779);; Molecular Function: ammonium transmembrane transporter activity (GO:0008519);; Cellular Component: integral component of membrane (GO:0016021);; Molecular Function: hydrolase activity, acting on ester bonds (GO:0016788);; Biological Process: actin filament bundle assembly (GO:0051017);; Biological Process: ammonium transmembrane transport (GO:00724…	--	--	[Z]	Cytoskeleton	Gelsolin repeat;; Villin headpiece domain;; Gelsolin repeat	Villin-1 OS=Arabidopsis thaliana OX=3702 GN=VLN1 PE=2 SV=2	S	Function unknown	PREDICTED: villin-1 [Ipomoea nil]	molecular function: binding (GO:0005488);; molecular function: transporter activity (GO:0005215);; biological process: cellular process (GO:0009987);; biological process: single-organism process (GO:0044699);; biological process: localization (GO:0051179);; cellular component: membrane (GO:0016020);; cellular component: membrane part (GO:0044425);; molecular function: catalytic activity (GO:00038…
Ipomoea_batatas_newGene_7838	--	8.38538	238	6.80546	209	5.92547	177	2.44964	70	2.79974	87	2.3377	65	4.72544	137	5.8342	187	5.68872	153	1.86267	66	2.71868	73	1.77888	55	1.29966e-05	-1.47798	0.245162	0.433345	0.000143043	-1.20644	0.76586	0.136449	--	--	Molecular Function: ATP binding (GO:0005524);; Cellular Component: kinesin complex (GO:0005871);; Biological Process: microtubule-based movement (GO:0007018);; Molecular Function: microtubule binding (GO:0008017);; Molecular Function: ATP-dependent microtubule motor activity, plus-end-directed (GO:0008574);;	K10398|3.77803e-98|sly:101255463|K10398 kinesin family member 11 | (RefSeq) kinesin-like protein KIN-5D	--	[Z]	Cytoskeleton	--	Kinesin-like protein KIN-5D OS=Arabidopsis thaliana OX=3702 GN=KIN5D PE=3 SV=1	Z	Cytoskeleton	PREDICTED: kinesin-like protein KIN-5D isoform X2 [Ipomoea nil]	molecular function: binding (GO:0005488);; cellular component: cell (GO:0005623);; cellular component: macromolecular complex (GO:0032991);; cellular component: organelle (GO:0043226);; cellular component: organelle part (GO:0044422);; cellular component: cell part (GO:0044464);; biological process: cellular process (GO:0009987);; biological process: single-organism process (GO:0044699);; molecul…
Ipomoea_batatas_newGene_29499	--	0	0	0	0	0	0	0	0	0	0	0	0	2.15249	69	1.31781	45	2.00401	60	1.24867	49	1.01184	29	1.17104	39	--	--	6.58817e-11	-4.54762	0.297931	-0.531435	9.86888e-11	-4.3875	--	--	--	--	--	--	--	--	--	--	--	--	--
Tai6.19903	Tai6.19903	0.073957	4	0.036943	3	0.221106	13	2.25828	122	1.89698	106	1.82501	93	0.275704	15	0.235505	14	0.559039	28	2.73547	174	1.95429	92	2.90265	155	1.34881e-10	3.23351	--	--	5.9262e-11	2.6878	0.254245	-0.384219	[Q]	Secondary metabolites biosynthesis, transport and catabolism	Molecular Function: monooxygenase activity (GO:0004497);; Molecular Function: iron ion binding (GO:0005506);; Molecular Function: electron carrier activity (GO:0009055);; Molecular Function: oxidoreductase activity, acting on paired donors, with incorporation or reduction of molecular oxygen (GO:0016705);; Molecular Function: heme binding (GO:0020037);; Biological Process: oxidation-reduction pro…	--	--	[QI]	Secondary metabolites biosynthesis, transport and catabolism;; Lipid transport and metabolism	Cytochrome P450	Cytochrome P450 CYP72A219 OS=Panax ginseng (Korean ginseng) PE=2 SV=1	Q	Secondary metabolites biosynthesis, transport and catabolism	PREDICTED: secologanin synthase-like [Solanum tuberosum]	molecular function: catalytic activity (GO:0003824);; biological process: metabolic process (GO:0008152);; biological process: single-organism process (GO:0044699);; molecular function: binding (GO:0005488);; molecular function: electron carrier activity (GO:0009055)
Tai6.20340	Tai6.20340	18.0943	659	19.9857	768	22.0402	884	17.3095	656	16.9196	662	17.0219	611	0	0	3.35673	132	0	0	0	0	0	0	0	0	0.246057	-0.292082	0.503314	0.488432	--	--	6.70065e-56	8.18206	--	--	--	--	--	--	--	--	--	--	--	--	--
Ipomoea_batatas_newGene_28888	--	8.19747	512	9.42244	621	6.86899	473	2.70362	176	5.02432	338	3.11634	192	4.90115	307	5.67284	381	6.05027	354	6.44547	495	1.77976	101	1.64601	107	0.00274061	-1.07771	0.0163084	0.552418	0.285705	-0.601589	0.922992	0.0656842	--	--	--	--	--	--	--	DUF761-associated sequence motif	Protein LONGIFOLIA 2 OS=Arabidopsis thaliana OX=3702 GN=LNG2 PE=1 SV=1	--	--	PREDICTED: protein LONGIFOLIA 1-like [Ipomoea nil]	--
Tai6.28528	Tai6.28528	3.23851	85	15.4559	474	13.6638	361	6.43145	162	8.78631	227	7.20625	171	37.6215	1093	32.1283	1118	20.9578	556	14.5356	554	18.3366	560	10.9543	368	0.813099	-0.241405	0.00115024	-1.76008	0.007478	-0.817933	2.4303e-08	-1.40834	--	--	--	--	--	[QI]	Secondary metabolites biosynthesis, transport and catabolism;; Lipid transport and metabolism	Cytochrome P450	Alkane hydroxylase MAH1 {ECO:0000303|PubMed:17905869} OS=Arabidopsis thaliana (Mouse-ear cress) PE=2 SV=1	Q	Secondary metabolites biosynthesis, transport and catabolism	unnamed protein product [Coffea canephora]	--
Tai6.12541	Tai6.12541	11.371	729	1.50337	102	10.0771	712	1.13341	76	1.79974	124	2.50415	159	1.14726	74	8.582	591	8.39369	504	1.49073	118	0.856206	50	0.833974	56	1.16484e-12	-2.49892	0.501022	0.656289	0.0144704	-1.87387	0.154252	0.650943	--	--	Molecular Function: metal ion binding (GO:0046872);;	--	--	[O]	Posttranslational modification, protein turnover, chaperones	Ring finger domain;; RING-H2 zinc finger;; Zinc finger, C3HC4 type (RING finger);; Anaphase-promoting complex subunit 11 RING-H2 finger	RING-H2 finger protein ATL46 GN=ATL46 OS=Arabidopsis thaliana (Mouse-ear cress) PE=2 SV=1	O	Posttranslational modification, protein turnover, chaperones	PREDICTED: RING-H2 finger protein ATL46-like [Nicotiana tomentosiformis]	molecular function: binding (GO:0005488)
Tai6.36583	Tai6.36583	8.81118	1305	10.3176	1569	11.8014	1941	23.729	3635	20.6063	3311	21.2316	3156	16.3275	2396	19.0628	2904	16.4881	2238	16.5755	2911	21.5891	2829	23.1597	3200	2.49575e-06	1.00789	0.0127501	-0.567148	0.113644	0.294552	0.486125	0.13238	--	--	Cellular Component: 1,3-beta-D-glucan synthase complex (GO:0000148);; Molecular Function: 1,3-beta-D-glucan synthase activity (GO:0003843);; Biological Process: (1->3)-beta-D-glucan biosynthetic process (GO:0006075);;	K11000|0|sot:102595703|K11000 callose synthase [EC:2.4.1.-] | (RefSeq) callose synthase 2	--	[M]	Cell wall/membrane/envelope biogenesis	1,3-beta-glucan synthase subunit FKS1, domain-1;; Vta1 like;; 1,3-beta-glucan synthase component	Callose synthase 2 GN=F22D22.29 OS=Arabidopsis thaliana (Mouse-ear cress) PE=2 SV=3	M	Cell wall/membrane/envelope biogenesis	PREDICTED: callose synthase 2-like [Nicotiana sylvestris]	cellular component: cell (GO:0005623);; cellular component: membrane (GO:0016020);; cellular component: macromolecular complex (GO:0032991);; cellular component: membrane part (GO:0044425);; cellular component: cell part (GO:0044464);; molecular function: catalytic activity (GO:0003824);; biological process: metabolic process (GO:0008152);; biological process: cellular process (GO:0009987);; biol…
Tai6.54742	Tai6.54742	28.0981	537	36.4629	735	42.9956	905	157.242	3125	122.337	2511	158.852	2991	50.431	966	41.603	854	44.4449	795	122.068	2865	131.439	2268	145.085	2859	6.14363e-13	1.92196	0.528455	-0.222421	9.15921e-33	1.63247	0.68301	0.0855795	--	--	--	K07766|2.27331e-30|sot:102602940|K07766 diphosphoinositol-polyphosphate diphosphatase [EC:3.6.1.52] | (RefSeq) nudix hydrolase 18, mitochondrial-like	--	[T]	Signal transduction mechanisms	--	Nudix hydrolase 17, mitochondrial (Precursor) GN=T8O11.16 OS=Arabidopsis thaliana (Mouse-ear cress) PE=2 SV=1	L	Replication, recombination and repair	PREDICTED: nudix hydrolase 17, mitochondrial-like [Nicotiana sylvestris]	--
Ipomoea_batatas_newGene_51644	--	3.42201	333	5.3076	540	3.41146	370	4.77807	482	4.90495	546	4.42165	439	0.173437	10	0.990463	71	1.22326	83	0.18103	19	0.224671	21	0.146417	14	0.0358439	0.430546	0.00076794	2.20902	--	--	5.36158e-67	4.55728	--	--	--	K13453|4.22466e-80|sly:101263413|K13453 disease resistance protein | (RefSeq) PRF; disease resistance protein PRF	--	[T]	Signal transduction mechanisms	NB-ARC domain;; NB-ARC domain	Putative late blight resistance protein homolog R1A-3 OS=Solanum demissum OX=50514 GN=R1A-3 PE=5 SV=2	S	Function unknown	PREDICTED: putative late blight resistance protein homolog R1A-10 isoform X2 [Ipomoea nil]	--
Tai6.17375	Tai6.17375	0.651088	10	1.27167	25	1.854	40	0.607855	10	1.23328	19	1.40197	20	4.94566	75	5.27718	84	4.7187	64	3.08639	55	5.29049	70	4.64194	72	--	--	0.04066	-1.29736	0.848309	-0.110148	9.86075e-05	-1.8436	--	--	--	--	--	--	--	--	--	--	--	--	--
Ipomoea_batatas_newGene_56335	--	1.80384	70	1.9502	88	2.00917	100	12.6058	563	9.97359	468	10.7616	463	2.47843	105	2.30384	96	0.954626	41	8.75443	472	9.01066	366	8.26243	384	1.54293e-21	2.45399	0.867009	0.125901	2.9205e-14	2.29629	0.176093	0.263048	--	--	Molecular Function: calmodulin binding (GO:0005516);; Cellular Component: plasma membrane (GO:0005886);; Biological Process: defense response (GO:0006952);; Biological Process: response to biotic stimulus (GO:0009607);; Cellular Component: integral component of membrane (GO:0016021);;	K08472|7.63034e-170|sot:107063032|K08472 mlo protein | (RefSeq) MLO1; MLO-like protein 12	--	--	--	Mlo family	MLO-like protein 12 OS=Arabidopsis thaliana OX=3702 GN=MLO12 PE=2 SV=2	--	--	PREDICTED: MLO-like protein 12 [Ipomoea nil]	molecular function: binding (GO:0005488);; cellular component: cell (GO:0005623);; cellular component: membrane (GO:0016020);; cellular component: cell part (GO:0044464);; biological process: response to stimulus (GO:0050896);; cellular component: membrane part (GO:0044425)
Tai6.15279	Tai6.15279	18.6919	672	19.1982	756	21.5295	883	19.3119	721	13.6639	524	19.8081	715	5.81852	190	4.37894	154	3.21451	99	3.83227	155	4.15903	124	3.43694	115	0.528997	-0.266644	1.65763e-14	2.35448	0.785771	-0.12811	1.346e-23	2.24201	--	--	Cellular Component: chloroplast (GO:0009507);; Biological Process: cellular metabolic process (GO:0044237);;	--	--	--	--	Photosystem II Pbs27	Photosystem II D1 precursor processing protein PSB27-H2, chloroplastic (Precursor) GN=T25N20.4 OS=Arabidopsis thaliana (Mouse-ear cress) PE=1 SV=1	S	Function unknown	PREDICTED: photosystem II D1 precursor processing protein PSB27-H2, chloroplastic [Nicotiana tomentosiformis]	cellular component: cell (GO:0005623);; cellular component: organelle (GO:0043226);; cellular component: cell part (GO:0044464);; biological process: metabolic process (GO:0008152);; biological process: cellular process (GO:0009987)
Tai6.45299	Tai6.45299	0	0	0	0	0	0	0.285671	9	0	0	0.14403	5	0	0	0	0	0.228219	7	8.51266	296	28.1564	719	34.791	1015	--	--	--	--	0.00585925	2.50645	1.77596e-07	-3.80962	--	--	Biological Process: catabolic process (GO:0009056);; Molecular Function: hydrolase activity, acting on glycosyl bonds (GO:0016798);; Biological Process: macromolecule metabolic process (GO:0043170);;	K01183|4.94958e-118|sot:102583127|K01183 chitinase [EC:3.2.1.14] | (RefSeq) endochitinase EP3	Amino sugar and nucleotide sugar metabolism (ko00520)	[R]	General function prediction only	Chitinase class I;; Chitin recognition protein	Chitinase 5 (Precursor) OS=Oryza sativa subsp. japonica (Rice) PE=2 SV=1	G	Carbohydrate transport and metabolism	unnamed protein product [Coffea canephora]	biological process: metabolic process (GO:0008152);; molecular function: catalytic activity (GO:0003824)
Tai6.26047	Tai6.26047	0.115214	4	0	0	0.134567	5	0	0	0	0	0.174671	6	1.24211	42	1.4153	52	1.42134	45	1.11979	47	1.50971	46	0.960677	34	--	--	2.75318e-06	-2.7394	0.897464	-0.0851015	2.57102e-05	-2.93794	--	--	Molecular Function: nucleotide binding (GO:0000166);;	--	--	--	--	NB-ARC domain	TMV resistance protein N GN=N OS=Nicotiana glutinosa (Tobacco) PE=1 SV=1	T	Signal transduction mechanisms	PREDICTED: TMV resistance protein N-like [Nicotiana sylvestris]	molecular function: binding (GO:0005488)
Tai6.26074	Tai6.26074	3.76274	132	3.62386	134	2.76534	107	13.5007	485	17.6858	663	15.8341	542	8.44902	297	8.77119	328	6.83157	224	13.1945	561	12.1571	385	12.497	450	2.21098e-18	2.13792	0.000109523	-1.13591	0.000121822	0.736106	0.185467	0.249981	--	--	--	--	--	--	--	NLI interacting factor-like phosphatase	--	K	Transcription	PREDICTED: uncharacterized protein LOC101251060 [Solanum lycopersicum]	--
Tai6.14233	Tai6.14233	10.1569	393	10.5839	465	13.5353	593	9.73114	373	7.92732	323	10.2878	346	32.2859	1460	32.9048	1592	33.5176	1397	27.5209	1468	27.8952	1022	26.2052	1136	0.105194	-0.518586	1.76607e-13	-1.51187	0.0301935	-0.272049	2.63309e-37	-1.7969	[O]	Posttranslational modification, protein turnover, chaperones	Cellular Component: cytoplasm (GO:0005737);; Biological Process: aromatic amino acid family metabolic process (GO:0009072);; Molecular Function: maleylacetoacetate isomerase activity (GO:0016034);; Molecular Function: transferase activity (GO:0016740);;	K01800|1.18205e-103|sly:101248052|K01800 maleylacetoacetate isomerase [EC:5.2.1.2] | (RefSeq) glutathione S-transferase zeta class	Tyrosine metabolism (ko00350)	[O]	Posttranslational modification, protein turnover, chaperones	Glutathione S-transferase, N-terminal domain;; Glutathione S-transferase, N-terminal domain;; Glutathione S-transferase, N-terminal domain;; Glutathione S-transferase, C-terminal domain;; Glutathione S-transferase, C-terminal domain	Glutathione S-transferase zeta class OS=Euphorbia esula (Leafy spurge) PE=2 SV=1	O	Posttranslational modification, protein turnover, chaperones	PREDICTED: glutathione S-transferase zeta class-like [Nicotiana tomentosiformis]	cellular component: cell (GO:0005623);; cellular component: cell part (GO:0044464);; biological process: metabolic process (GO:0008152);; biological process: cellular process (GO:0009987);; biological process: single-organism process (GO:0044699);; molecular function: catalytic activity (GO:0003824)
Ipomoea_batatas_newGene_13269	--	2.31626	132	3.68314	215	4.73943	285	17.2845	960	11.2036	643	24.5727	1296	9.19835	496	8.97432	532	5.95824	303	4.48533	316	6.41373	325	2.64432	155	2.8541e-06	2.05335	0.0227059	-0.970354	0.0763223	-0.661624	5.50169e-07	1.73901	[V]	Defense mechanisms	Molecular Function: ATP binding (GO:0005524);; Cellular Component: plasma membrane (GO:0005886);; Cellular Component: integral component of membrane (GO:0016021);; Molecular Function: ATPase activity, coupled to transmembrane movement of substances (GO:0042626);; Biological Process: transmembrane transport (GO:0055085);;	--	--	[Q]	Secondary metabolites biosynthesis, transport and catabolism	ABC transporter;; ABC-transporter extracellular N-terminal	ABC transporter G family member 31 OS=Oryza sativa subsp. japonica OX=39947 GN=ABCG31 PE=2 SV=3	V	Defense mechanisms	PREDICTED: ABC transporter G family member 32-like [Ipomoea nil]	molecular function: binding (GO:0005488);; cellular component: cell (GO:0005623);; cellular component: membrane (GO:0016020);; cellular component: cell part (GO:0044464);; cellular component: membrane part (GO:0044425);; molecular function: catalytic activity (GO:0003824);; molecular function: transporter activity (GO:0005215);; biological process: metabolic process (GO:0008152);; biological proc…
Tai6.3368	Tai6.3368	0.367408	18	0.160927	9	0.281311	15	0.319831	16	0.21478	11	0.258086	13	1.05691	46	0.73707	37	0.816195	37	1.64342	96	1.61373	70	1.56349	77	--	--	0.0611534	-1.07559	0.00793645	0.995184	2.14009e-09	-2.40962	--	--	Molecular Function: diacylglycerol O-acyltransferase activity (GO:0004144);; Biological Process: glycerolipid biosynthetic process (GO:0045017);;	--	--	--	--	Protein of unknown function (DUF1298);; Wax ester synthase-like Acyl-CoA acyltransferase domain	O-acyltransferase WSD1 GN=WSD1 OS=Arabidopsis thaliana (Mouse-ear cress) PE=2 SV=1	S	Function unknown	PREDICTED: O-acyltransferase WSD1-like [Nicotiana sylvestris]	molecular function: catalytic activity (GO:0003824);; biological process: metabolic process (GO:0008152);; biological process: cellular process (GO:0009987);; biological process: single-organism process (GO:0044699)
Tai6.7262	Tai6.7262	54.0727	2784	48.4672	2634	53.7242	3048	40.9229	2193	43.487	2406	44.5586	2262	20.4585	1056	31.0137	1716	31.3881	1514	24.6123	1557	28.6576	1333	26.3054	1398	0.00270738	-0.386202	2.06506e-05	1.05973	0.913089	0.0360518	9.51318e-09	0.641615	[E]	Amino acid transport and metabolism	Molecular Function: L-aspartate:2-oxoglutarate aminotransferase activity (GO:0004069);; Biological Process: L-phenylalanine biosynthetic process (GO:0009094);; Cellular Component: chloroplast stroma (GO:0009570);; Biological Process: embryo development ending in seed dormancy (GO:0009793);; Molecular Function: pyridoxal phosphate binding (GO:0030170);; Molecular Function: aspartate-prephenate ami…	K15849|0|sly:100736464|K15849 bifunctional aspartate aminotransferase and glutamate/aspartate-prephenate aminotransferase [EC:2.6.1.1 2.6.1.78 2.6.1.79] | (RefSeq) PAT; prephenate aminotransferase	Tyrosine metabolism (ko00350);; Phenylalanine metabolism (ko00360);; Phenylalanine, tyrosine and tryptophan biosynthesis (ko00400);; Isoquinoline alkaloid biosynthesis (ko00950);; Tropane, piperidine and pyridine alkaloid biosynthesis (ko00960);; Biosynthesis of amino acids (ko01230)	[E]	Amino acid transport and metabolism	Aminotransferase class I and II	Bifunctional aspartate aminotransferase and glutamate/aspartate-prephenate aminotransferase (Precursor) OS=Petunia hybrida (Petunia) PE=1 SV=1	E	Amino acid transport and metabolism	RecName: Full=Bifunctional aspartate aminotransferase and glutamate/aspartate-prephenate aminotransferase; Short=PhPPA-AT; Flags: Precursor [Petunia x hybrida]	molecular function: catalytic activity (GO:0003824);; biological process: metabolic process (GO:0008152);; biological process: cellular process (GO:0009987);; biological process: single-organism process (GO:0044699);; cellular component: cell (GO:0005623);; cellular component: organelle (GO:0043226);; cellular component: organelle part (GO:0044422);; cellular component: cell part (GO:0044464);; b…
Tai6.38846	Tai6.38846	0.737157	28	0.340105	14	0.476082	20	1.71908	67	3.00894	120	2.56182	94	0.400143	15	0.372153	15	0.522217	19	0.550694	25	2.41923	81	3.01811	115	0.000298949	1.75449	--	--	--	--	0.769762	0.205954	--	--	Molecular Function: transcription factor activity, sequence-specific DNA binding (GO:0003700);; Biological Process: regulation of transcription, DNA-templated (GO:0006355);; Biological Process: jasmonic acid mediated signaling pathway (GO:0009867);; Molecular Function: sequence-specific DNA binding (GO:0043565);; Biological Process: defense response to fungus (GO:0050832);;	--	--	--	--	WRKY DNA -binding domain	Probable WRKY transcription factor 50 GN=WRKY50 OS=Arabidopsis thaliana (Mouse-ear cress) PE=2 SV=1	K	Transcription	PREDICTED: probable WRKY transcription factor 50 [Eucalyptus grandis]	molecular function: nucleic acid binding transcription factor activity (GO:0001071);; biological process: biological regulation (GO:0065007);; biological process: cellular process (GO:0009987);; biological process: signaling (GO:0023052);; biological process: single-organism process (GO:0044699);; biological process: response to stimulus (GO:0050896);; molecular function: binding (GO:0005488);; b…
Tai6.25510	Tai6.25510	1.48554	28	3.31948	65	1.89599	39	0.524603	11	0.590493	12	1.35758	25	5.59342	104	5.25623	104	7.4409	129	0.444925	11	1.49511	25	0.935976	18	0.299958	-0.901818	7.97004e-05	-1.58939	1.23125e-07	-2.37317	--	--	--	--	--	--	--	--	--	--	--	--	--	--	--
Ipomoea_batatas_newGene_35663	--	0.528321	32	0.79533	51	0.520028	35	22.5431	1481	22.1435	1528	18.5182	1102	0.555185	36	0.602488	39	0.420196	24	11.1302	862	11.469	630	13.3137	849	3.242e-93	5.16659	0.921254	0.0765321	1.44729e-87	4.49989	3.37916e-06	0.772182	[IR]	Lipid transport and metabolism;; General function prediction only	--	--	--	--	--	GDSL-like Lipase/Acylhydrolase	GDSL esterase/lipase 1 OS=Arabidopsis thaliana OX=3702 GN=GLIP1 PE=1 SV=1	S	Function unknown	PREDICTED: GDSL esterase/lipase 1-like [Ipomoea nil]	--
Tai6.50626	Tai6.50626	2.83874	49	2.81338	52	1.90035	37	1.0738	20	2.85387	53	2.03648	35	3.28908	57	2.98943	56	4.08079	66	5.66284	121	5.06938	79	5.51839	99	0.790154	-0.275902	0.496107	-0.383752	0.0400359	0.726349	0.000812464	-1.38199	--	--	--	--	--	--	--	--	--	--	--	--	--
Tai6.10076	Tai6.10076	33.7449	913	17.2055	520	20.687	642	21.0761	620	17.7232	536	17.1252	477	10.6258	311	15.9917	475	11.512	312	7.4716	263	9.83097	255	13.5947	410	0.101601	-0.547765	0.000292224	1.1196	0.672437	-0.177977	0.00704602	0.744834	[R]	General function prediction only	Molecular Function: nucleotide binding (GO:0000166);; Molecular Function: nucleic acid binding (GO:0003676);;	--	--	[R]	General function prediction only	RNA recognition motif. (a.k.a. RRM, RBD, or RNP domain);; RNA recognition motif (a.k.a. RRM, RBD, or RNP domain);; RNA recognition motif. (a.k.a. RRM, RBD, or RNP domain)	Glycine-rich RNA-binding protein GRP1A OS=Sinapis alba (White mustard) PE=2 SV=1	A	RNA processing and modification	Chain A, Solution Structure Of The Nt. Gr-rbp1 Rrm Domain	molecular function: binding (GO:0005488)
Ipomoea_batatas_newGene_46565	--	1.18294	90	0.630842	51	0.991718	83	0.190487	15	0.154762	13	0.325265	25	0.606026	46	0.676084	55	0.981775	70	0	0	0.072071	5	0.187164	15	7.54393e-05	-2.08725	0.210829	0.607134	0.00189432	-2.31492	--	--	[L]	Replication, recombination and repair	Biological Process: base-excision repair (GO:0006284);; Molecular Function: DNA-3-methyladenine glycosylase activity (GO:0008725);;	K01246|2.44596e-145|sot:102595001|K01246 DNA-3-methyladenine glycosylase I [EC:3.2.2.20] | (RefSeq) probable GMP synthase [glutamine-hydrolyzing]	Base excision repair (ko03410)	--	--	Methyladenine glycosylase	--	L	Replication, recombination and repair	PREDICTED: uncharacterized protein LOC109177393 [Ipomoea nil]	biological process: metabolic process (GO:0008152);; biological process: cellular process (GO:0009987);; biological process: single-organism process (GO:0044699);; biological process: response to stimulus (GO:0050896);; molecular function: catalytic activity (GO:0003824)
Ipomoea_batatas_newGene_42347	--	0.219051	27	0.466352	61	0.365799	50	0.424362	55	0.970521	128	0.925065	112	0.72037	89	0.575207	76	0.34168	40	1.10839	167	1.21568	135	1.13415	144	0.0540945	1.18119	0.284515	-0.678659	0.00181299	1.11578	0.127423	-0.594635	[K]	Transcription	--	--	--	[R]	General function prediction only	Leucine rich repeat;; Leucine Rich repeats (2 copies);; Leucine Rich Repeat;; Leucine Rich repeat;; Leucine rich repeat N-terminal domain	Receptor-like protein EIX2 OS=Solanum lycopersicum OX=4081 GN=EIX2 PE=1 SV=2	S	Function unknown	PREDICTED: LRR receptor-like serine/threonine-protein kinase GSO1 [Ipomoea nil]	--
Tai6.20744	Tai6.20744	348.192	4685	357.992	5084	370.101	5488	53.425	749	18.3559	266	37.4742	498	490.534	6617	370.337	5354	341.085	4298	16.4713	273	13.3358	163	26.3056	366	9.27388e-15	-3.13589	0.919113	-0.0352418	7.47881e-68	-4.21085	0.0461661	0.844931	--	--	Molecular Function: transcription cofactor activity (GO:0003712);; Molecular Function: histone acetyltransferase activity (GO:0004402);; Cellular Component: nucleus (GO:0005634);; Biological Process: regulation of transcription, DNA-templated (GO:0006355);; Molecular Function: zinc ion binding (GO:0008270);; Biological Process: histone acetylation (GO:0016573);;	--	--	[K]	Transcription	BTB/POZ domain	BTB/POZ and TAZ domain-containing protein 1 GN=BT1 OS=Arabidopsis thaliana (Mouse-ear cress) PE=1 SV=1	K	Transcription	PREDICTED: BTB/POZ and TAZ domain-containing protein 1 [Nicotiana sylvestris]	molecular function: protein binding transcription factor activity (GO:0000988);; biological process: biological regulation (GO:0065007);; molecular function: catalytic activity (GO:0003824);; biological process: metabolic process (GO:0008152);; cellular component: cell (GO:0005623);; cellular component: organelle (GO:0043226);; cellular component: cell part (GO:0044464);; molecular function: bind…
Tai6.2368	Tai6.2368	26.0978	1347	23.9347	1304	23.3617	1329	27.1506	1459	28.2065	1565	25.0564	1276	8.32109	431	9.13887	507	9.09197	440	7.66923	487	9.00055	420	8.08942	431	0.841888	0.0556723	5.93371e-26	1.58575	0.981557	-0.00639568	1.50604e-37	1.63614	[R]	General function prediction only	--	K14004|0|sly:101265789|K14004 protein transport protein SEC13 | (RefSeq) protein transport protein SEC13 homolog B	RNA transport (ko03013);; Protein processing in endoplasmic reticulum (ko04141)	[U]	Intracellular trafficking, secretion, and vesicular transport	WD domain, G-beta repeat	Protein transport protein SEC13 homolog B {ECO:0000305} OS=Arabidopsis thaliana (Mouse-ear cress) PE=1 SV=1	U	Intracellular trafficking, secretion, and vesicular transport	PREDICTED: protein SEC13 homolog [Nicotiana tomentosiformis]	--
Tai6.44151	Tai6.44151	1.84075	117	4.21333	282	3.71596	260	14.5678	960	8.44426	575	14.4489	902	1.70869	109	1.76648	121	1.68894	101	4.21374	328	4.11024	235	4.73634	310	2.103e-06	1.9673	0.0988236	0.759653	5.67245e-11	1.40321	1.19105e-08	1.4276	[O]	Posttranslational modification, protein turnover, chaperones	Molecular Function: ATP binding (GO:0005524);; Molecular Function: nucleoside-triphosphatase activity (GO:0017111);;	--	--	[O]	Posttranslational modification, protein turnover, chaperones	Domain associated at C-terminal with AAA;; ATPase family associated with various cellular activities (AAA)	26S protease regulatory subunit 6A homolog B GN=F7G19.2 OS=Arabidopsis thaliana (Mouse-ear cress) PE=1 SV=3	O	Posttranslational modification, protein turnover, chaperones	PREDICTED: probable mitochondrial chaperone BCS1-A [Nicotiana tomentosiformis]	molecular function: binding (GO:0005488);; molecular function: catalytic activity (GO:0003824);; biological process: metabolic process (GO:0008152)
Tai6.10988	Tai6.10988	17.2214	907	18.1033	1006	15.0785	875	8.81409	483	6.07475	344	7.88772	410	3.12798	166	2.48845	141	2.20501	109	0.96634	63	0.988565	48	1.04722	57	1.3131e-05	-1.11961	5.36805e-31	2.68	9.04271e-05	-1.2324	2.89445e-29	2.77467	[R]	General function prediction only	--	--	--	[R]	General function prediction only	WD domain, G-beta repeat	Transcription initiation factor TFIID subunit 5 GN=TAF5 OS=Arabidopsis thaliana (Mouse-ear cress) PE=1 SV=1	R	General function prediction only	PREDICTED: vegetative incompatibility protein HET-E-1-like [Nicotiana tomentosiformis]	--
Ipomoea_batatas_newGene_47708	--	0.070998	3	0	0	0	0	0	0	0.205656	10	0.072822	4	1.71406	40	1.13309	43	1.41586	41	0.300997	16	0.12394	5	0.480303	22	--	--	8.9368e-07	-3.33539	0.0333278	-1.32949	--	--	--	--	Cellular Component: Golgi apparatus (GO:0005794);; Cellular Component: integral component of membrane (GO:0016021);; Molecular Function: O-acetyltransferase activity (GO:0016413);; Biological Process: cell wall organization or biogenesis (GO:0071554);;	--	--	--	--	GDSL/SGNH-like Acyl-Esterase family found in Pmr5 and Cas1p	Protein trichome birefringence-like 2 OS=Arabidopsis thaliana OX=3702 GN=TBL2 PE=2 SV=1	S	Function unknown	PREDICTED: protein trichome birefringence-like 4 [Ipomoea nil]	cellular component: cell (GO:0005623);; cellular component: organelle (GO:0043226);; cellular component: cell part (GO:0044464);; cellular component: membrane (GO:0016020);; cellular component: membrane part (GO:0044425);; molecular function: catalytic activity (GO:0003824);; biological process: metabolic process (GO:0008152);; biological process: cellular process (GO:0009987)
Tai6.13441	Tai6.13441	2.4113	103	3.38574	153	3.16102	149	2.92301	130	2.47889	114	2.95374	125	1.33283	57	2.35839	108	1.92792	77	0.934896	49	0.837711	33	1.08936	48	0.930741	-0.0602302	0.168517	0.652389	0.066736	-0.817488	5.39484e-06	1.42089	--	--	--	--	--	--	--	--	Microtubule-associated protein TORTIFOLIA1 GN=T24A18.10 OS=Arabidopsis thaliana (Mouse-ear cress) PE=1 SV=2	S	Function unknown	PREDICTED: microtubule-associated protein TORTIFOLIA1-like [Nicotiana sylvestris]	--
Ipomoea_batatas_newGene_54965	--	4.11594	176	2.88937	133	2.3523	82	1.33711	64	1.71982	84	0.641816	31	6.97679	302	8.83763	426	12.1405	517	1.65965	91	1.52734	63	1.84971	82	0.123142	-1.05023	0.00102264	-1.48853	9.13147e-17	-2.31409	0.407048	-0.403679	--	--	Molecular Function: phosphoprotein binding (GO:0051219);;	--	--	--	--	--	Interactor of constitutive active ROPs 2, chloroplastic OS=Arabidopsis thaliana OX=3702 GN=ICR2 PE=1 SV=1	S	Function unknown	PREDICTED: interactor of constitutive active ROPs 2, chloroplastic-like [Ipomoea nil]	molecular function: binding (GO:0005488)
Tai6.11990	Tai6.11990	0.981315	91	1.07876	100	0.446149	45	3.14131	291	3.6095	345	3.1908	279	2.47161	207	1.78961	153	1.33509	92	2.56268	253	2.24455	170	1.2922	103	1.60605e-07	1.99391	0.0906216	-0.951762	0.685422	0.223983	0.0155605	0.757058	--	--	--	K12617|0|sot:102594467|K12617 DNA topoisomerase 2-associated protein PAT1 | (RefSeq) uncharacterized LOC102594467	RNA degradation (ko03018)	--	--	Topoisomerase II-associated protein PAT1	--	S	Function unknown	PREDICTED: uncharacterized protein LOC104097371 [Nicotiana tomentosiformis]	--
Tai6.42293	Tai6.42293	4.39092	249	5.50964	330	3.52002	220	16.1159	951	14.622	891	13.9461	780	6.1716	344	4.95597	302	5.28046	281	13.1358	915	15.7902	809	15.0729	882	5.58312e-21	1.82787	0.251551	-0.331141	7.24267e-21	1.5142	0.895897	-0.0273028	--	--	--	K21026|4.54907e-159|sly:101256134|K21026 acetylajmaline esterase [EC:3.1.1.80] | (RefSeq) GDSL esterase/lipase At1g28610-like	--	--	--	GDSL-like Lipase/Acylhydrolase	GDSL esterase/lipase At1g28590 (Precursor) GN=At1g28590 OS=Arabidopsis thaliana (Mouse-ear cress) PE=2 SV=2	I	Lipid transport and metabolism	PREDICTED: GDSL esterase/lipase At1g28610-like isoform X1 [Solanum lycopersicum]	--
Tai6.8513	Tai6.8513	2.18532	80	6.88383	265	5.11313	206	8.88182	337	9.63292	377	10.5178	381	16.8286	619	14.2876	562	9.55324	326	31.641	1414	34.908	1147	38.0191	1433	0.0045597	1.25329	0.00033634	-1.61866	1.90254e-10	1.42542	1.6986e-37	-1.87743	[IQR]	Lipid transport and metabolism;; Secondary metabolites biosynthesis, transport and catabolism;; General function prediction only	Molecular Function: 3-oxoacyl-[acyl-carrier-protein] reductase (NADPH) activity (GO:0004316);; Biological Process: oxidation-reduction process (GO:0055114);;	--	--	[R]	General function prediction only	Enoyl-(Acyl carrier protein) reductase;; short chain dehydrogenase;; KR domain	Secoisolariciresinol dehydrogenase (Fragment) OS=Forsythia intermedia (Border forsythia) PE=1 SV=1	Q	Secondary metabolites biosynthesis, transport and catabolism	short chain alcohol dehydrogenase, putative [Ricinus communis]	molecular function: catalytic activity (GO:0003824);; biological process: metabolic process (GO:0008152);; biological process: single-organism process (GO:0044699)
Ipomoea_batatas_newGene_26796	--	1.07415	68	1.10297	73	1.01208	70	1.23779	81	1.19509	81	0.679962	43	4.36525	275	4.17965	282	5.3364	314	4.1526	320	4.33061	246	4.65061	301	0.950024	-0.0589729	2.08774e-13	-1.95957	0.958667	0.0175652	9.76458e-14	-2.03983	[K]	Transcription	Molecular Function: nucleotide binding (GO:0000166);;	--	--	--	--	Leucine Rich repeats (2 copies);; Leucine rich repeat;; Leucine Rich Repeat	TMV resistance protein N OS=Nicotiana glutinosa OX=35889 GN=N PE=1 SV=1	S	Function unknown	PREDICTED: TMV resistance protein N-like [Ipomoea nil]	molecular function: binding (GO:0005488)
Ipomoea_batatas_newGene_19465	--	0.690684	46	0.688227	48	0.897131	65	0.133595	10	0.346896	25	0.37459	25	0.351792	23	0.098937	7	0.181463	12	0.048544	4	0	0	0	0	0.0543572	-1.30719	0.0127677	1.65792	--	--	--	--	[K]	Transcription	--	--	--	--	--	Leucine rich repeat;; Leucine Rich repeats (2 copies);; Leucine Rich Repeat;; Leucine rich repeat N-terminal domain	Receptor-like protein kinase OS=Ipomoea nil OX=35883 GN=INRPK1 PE=2 SV=2	S	Function unknown	PREDICTED: uncharacterized protein LOC109165085 [Ipomoea nil]	--
Tai6.35928	Tai6.35928	1.48225	38	1.14714	32	1.82743	52	1.5456	42	1.00117	28	1.17152	30	0.804502	21	0.464895	13	0.404425	10	2.08371	66	2.06137	48	2.23684	60	0.589045	-0.420435	0.021836	1.42226	0.000151777	1.8418	0.0783371	-0.759927	--	--	Biological Process: response to molecule of fungal origin (GO:0002238);; Cellular Component: plasma membrane (GO:0005886);; Biological Process: response to stress (GO:0006950);;	--	--	--	--	Universal stress protein family	--	S	Function unknown	PREDICTED: universal stress protein A-like protein [Sesamum indicum]	biological process: response to stimulus (GO:0050896);; cellular component: cell (GO:0005623);; cellular component: membrane (GO:0016020);; cellular component: cell part (GO:0044464)
Tai6.42336	Tai6.42336	1.73986	52	0.435889	20	1.44262	53	1.39034	38	0.861914	32	1.3694	43	2.92067	120	2.80186	125	3.67404	144	2.81607	144	2.77781	105	3.28808	143	0.476798	-0.473299	0.00070064	-1.19372	0.944343	0.0321611	6.58859e-08	-1.72671	[RTKL]	General function prediction only;; Signal transduction mechanisms;; Transcription;; Replication, recombination and repair	Molecular Function: protein serine/threonine kinase activity (GO:0004674);; Molecular Function: protein tyrosine kinase activity (GO:0004713);; Molecular Function: ATP binding (GO:0005524);; Biological Process: regulation of transcription, DNA-templated (GO:0006355);; Biological Process: protein phosphorylation (GO:0006468);; Biological Process: positive regulation of translation (GO:0045727);;	K08287|3.27171e-60|fve:101310038|K08287 dual-specificity kinase [EC:2.7.12.1] | (RefSeq) serine/threonine-protein kinase AFC1	--	[T]	Signal transduction mechanisms	Protein kinase domain;; Protein kinase domain	Serine/threonine-protein kinase AFC1 GN=F4P12_270 OS=Arabidopsis thaliana (Mouse-ear cress) PE=2 SV=2	T	Signal transduction mechanisms	PREDICTED: serine/threonine-protein kinase AFC1 isoform X2 [Sesamum indicum]	molecular function: catalytic activity (GO:0003824);; biological process: metabolic process (GO:0008152);; biological process: cellular process (GO:0009987);; molecular function: binding (GO:0005488);; biological process: biological regulation (GO:0065007)
Tai6.45046	Tai6.45046	0.556296	29	0.349971	16	1.60384	90	0.357025	19	0.387775	19	0.287208	15	1.83316	94	0.891756	46	0.680435	28	1.32106	83	0.783616	36	1.12365	60	0.0330969	-1.50202	0.91927	0.102386	0.91704	0.0861097	0.000522726	-1.58342	--	--	Cellular Component: plasma membrane (GO:0005886);; Cellular Component: plasmodesma (GO:0009506);; Cellular Component: integral component of membrane (GO:0016021);;	K15377|0|pop:POPTR_0011s12170g|K15377 solute carrier family 44 (choline transporter-like protein), member 2/4/5 | (RefSeq) POPTRDRAFT_728407; choline transporter-related family protein	--	[I]	Lipid transport and metabolism	Plasma-membrane choline transporter	--	I	Lipid transport and metabolism	PREDICTED: choline transporter-like protein 2 [Nicotiana tomentosiformis]	cellular component: cell (GO:0005623);; cellular component: membrane (GO:0016020);; cellular component: cell part (GO:0044464);; cellular component: cell junction (GO:0030054);; cellular component: membrane part (GO:0044425)
Ipomoea_batatas_newGene_18085	--	6.10815	314	6.68427	363	8.0108	454	2.47688	133	1.56361	87	2.33893	119	6.04789	312	5.67846	314	4.76244	230	2.36956	150	1.57172	73	2.17198	116	4.67206e-07	-1.71226	0.123218	0.469352	7.66298e-07	-1.29376	0.986268	0.00801973	--	--	Molecular Function: transferase activity, transferring glycosyl groups (GO:0016757);;	--	--	--	--	Core-2/I-Branching enzyme	--	S	Function unknown	PREDICTED: uncharacterized protein LOC109169334 isoform X2 [Ipomoea nil]	molecular function: catalytic activity (GO:0003824);; biological process: metabolic process (GO:0008152)
Tai6.38239	Tai6.38239	16.8165	944	16.3495	968	16.2794	1007	21.6309	1263	23.1198	1394	20.3325	1125	1.7508	99	2.32356	141	2.49436	132	2.65657	124	1.78001	91	1.70489	99	0.0477073	0.325971	6.53309e-41	2.96514	0.58805	-0.21495	1.90809e-123	3.52446	[R]	General function prediction only	--	--	--	[R]	General function prediction only	Alpha/beta hydrolase family;; Alpha/beta hydrolase family	--	R	General function prediction only	PREDICTED: alpha/beta hydrolase domain-containing protein 17B-like [Solanum tuberosum]	--
Tai6.6728	Tai6.6728	2.33963	19	3.3928	30	4.82463	44	10.6412	90	6.41531	56	17.7153	142	4.76354	39	3.50427	31	3.985	31	15.8183	158	14.5801	107	20.2293	170	0.0415096	1.38582	0.955188	-0.0491835	7.99573e-10	2.04301	0.229988	-0.55154	--	--	--	--	--	--	--	--	--	--	--	--	--
Ipomoea_batatas_newGene_36145	--	0.206533	6	0.319502	10	0.29068	9	0	0	0	0	0.189593	5	1.54809	42	1.87362	54	1.21777	31	0.247871	9	0.966549	24	0.164152	5	--	--	0.000645552	-2.04049	0.0552437	-1.36125	--	--	[G]	Carbohydrate transport and metabolism	Molecular Function: sugar:proton symporter activity (GO:0005351);; Molecular Function: glucose transmembrane transporter activity (GO:0005355);; Cellular Component: integral component of plasma membrane (GO:0005887);; Biological Process: proton transport (GO:0015992);; Biological Process: glucose import (GO:0046323);; Biological Process: glucose transmembrane transport (GO:1904659);;	--	--	[R]	General function prediction only	Sugar (and other) transporter;; Major Facilitator Superfamily	Sugar transport protein 7 OS=Arabidopsis thaliana OX=3702 GN=STP7 PE=1 SV=1	G	Carbohydrate transport and metabolism	PREDICTED: sugar carrier protein A-like [Ipomoea nil]	molecular function: transporter activity (GO:0005215);; biological process: cellular process (GO:0009987);; biological process: single-organism process (GO:0044699);; biological process: localization (GO:0051179);; cellular component: cell (GO:0005623);; cellular component: membrane (GO:0016020);; cellular component: membrane part (GO:0044425);; cellular component: cell part (GO:0044464)
Ipomoea_batatas_newGene_7441	--	6.81	329	3.82778	194	3.37846	180	1.44173	73	1.75072	91	1.34696	65	3.00169	146	3.77138	196	5.95976	270	0.966924	58	0.790747	35	0.527708	27	4.28226e-05	-1.69117	0.550386	0.347235	2.19511e-09	-2.2339	0.0358854	0.859404	--	--	--	--	--	--	--	Zinc-finger domain of monoamine-oxidase A repressor R1	--	S	Function unknown	PREDICTED: cell division cycle-associated protein 7-like [Ipomoea nil]	--
Ipomoea_batatas_newGene_48728	--	0.444009	19	0.327423	15	0.170714	8	4.08988	175	4.81031	213	4.32097	175	0	0	0.056948	3	0.055552	3	0.902007	46	2.83409	106	4.81448	204	3.78004e-17	3.47459	--	--	4.44163e-13	4.67502	0.367458	0.508016	[V]	Defense mechanisms	Molecular Function: hydrolase activity (GO:0016787);;	--	--	[T]	Signal transduction mechanisms	NUDIX domain	Nudix hydrolase 2 OS=Arabidopsis thaliana OX=3702 GN=NUDT2 PE=1 SV=1	S	Function unknown	PREDICTED: nudix hydrolase 2-like [Ipomoea nil]	molecular function: catalytic activity (GO:0003824);; biological process: metabolic process (GO:0008152)
Tai6.9806	Tai6.9806	3.05667	50	3.24348	56	2.50047	45	2.28529	39	3.32772	59	2.49153	41	0	0	0	0	0	0	0.312172	7	0.301865	5	0	0	0.933399	-0.0794053	1.39714e-09	4.47259	--	--	1.09138e-05	2.73167	--	--	--	--	--	--	--	--	--	--	--	--	--
Tai6.51038	Tai6.51038	35.1872	1628	31.1802	1528	23.6488	1203	7.62522	367	11.7904	588	9.40263	432	38.1213	1762	45.62	2276	34.8019	1510	10.2644	578	8.58988	355	4.97856	235	6.7213e-09	-1.62202	0.323538	-0.304441	8.00286e-19	-2.1857	0.52496	0.231324	--	--	Biological Process: polysaccharide biosynthetic process (GO:0000271);; Cellular Component: plasma membrane (GO:0005886);; Biological Process: water transport (GO:0006833);; Biological Process: pattern specification process (GO:0007389);; Biological Process: regulation of cell size (GO:0008361);; Biological Process: response to salt stress (GO:0009651);; Cellular Component: plant-type vacuole memb…	--	--	--	--	EamA-like transporter family	Protein WALLS ARE THIN 1 GN=WAT1 OS=Arabidopsis thaliana (Mouse-ear cress) PE=1 SV=1	S	Function unknown	PREDICTED: protein WALLS ARE THIN 1-like [Nicotiana sylvestris]	biological process: metabolic process (GO:0008152);; biological process: single-organism process (GO:0044699);; cellular component: cell (GO:0005623);; cellular component: membrane (GO:0016020);; cellular component: cell part (GO:0044464);; biological process: localization (GO:0051179);; biological process: multicellular organismal process (GO:0032501);; biological process: developmental process …
Ipomoea_batatas_newGene_33338	--	3.28672	71	4.48126	102	1.81722	44	0	0	2.07125	48	0.467432	10	1.39888	31	2.09437	49	2.8091	57	0.570534	16	0.258814	6	0.733727	17	0.445653	-0.950547	0.619277	0.348104	0.00679982	-1.59749	--	--	--	--	Molecular Function: polygalacturonase activity (GO:0004650);; Cellular Component: extracellular region (GO:0005576);; Biological Process: carbohydrate metabolic process (GO:0005975);; Biological Process: cell wall organization (GO:0071555);;	K01184|1.51291e-62|sot:102592358|K01184 polygalacturonase [EC:3.2.1.15] | (RefSeq) polygalacturonase-like	Pentose and glucuronate interconversions (ko00040);; Starch and sucrose metabolism (ko00500)	--	--	Glycosyl hydrolases family 28	Polygalacturonase OS=Prunus persica OX=3760 PE=2 SV=1	M	Cell wall/membrane/envelope biogenesis	PREDICTED: polygalacturonase-like [Ipomoea nil]	molecular function: catalytic activity (GO:0003824);; biological process: metabolic process (GO:0008152);; cellular component: extracellular region (GO:0005576);; biological process: cellular process (GO:0009987);; biological process: cellular component organization or biogenesis (GO:0071840)
Tai6.48855	Tai6.48855	1.529	75	1.04268	54	1.06753	58	1.73882	89	1.08256	57	1.03182	49	5.74088	274	5.13796	260	3.68158	161	4.76702	276	7.67324	324	7.88786	378	0.943067	-0.071211	7.15341e-06	-1.63517	0.103649	0.54477	1.07704e-12	-2.26448	--	--	--	--	--	--	--	Thaumatin family;; Thaumatin family	Thaumatin-like protein 1 (Precursor) OS=Prunus persica (Peach) PE=2 SV=1	R	General function prediction only	PREDICTED: pathogenesis-related protein 5-like [Nicotiana tomentosiformis]	--
Ipomoea_batatas_newGene_19027	--	0.291613	6	0.509368	11	0.694461	15	3.64052	71	2.28342	46	4.96937	92	1.36016	26	1.1392	23	0.449605	8	0.535494	13	0.653996	12	0.334879	7	0.000212042	2.31024	--	--	--	--	2.72233e-06	2.35011	--	--	Molecular Function: transcription factor activity, sequence-specific DNA binding (GO:0003700);; Biological Process: regulation of transcription, DNA-templated (GO:0006355);; Molecular Function: sequence-specific DNA binding (GO:0043565);;	--	--	--	--	WRKY DNA -binding domain	Probable WRKY transcription factor 56 OS=Arabidopsis thaliana OX=3702 GN=WRKY56 PE=2 SV=1	K	Transcription	PREDICTED: probable WRKY transcription factor 43 [Ipomoea nil]	molecular function: nucleic acid binding transcription factor activity (GO:0001071);; biological process: biological regulation (GO:0065007);; molecular function: binding (GO:0005488)
Tai6.45766	Tai6.45766	0.356199	15	0.279101	13	0.526519	23	1.72914	72	3.24753	139	3.11916	122	0.974789	39	0.794339	35	0.953454	37	4.45584	217	5.61623	201	3.60698	148	3.05529e-06	2.28091	0.182883	-0.8072	6.77318e-14	2.298	0.0274656	-0.765366	--	--	Molecular Function: DNA binding (GO:0003677);; Biological Process: regulation of transcription, DNA-templated (GO:0006355);;	--	--	--	--	No apical meristem (NAM) protein	NAC domain-containing protein 86 {ECO:0000312|EMBL:AED92405.1} OS=Arabidopsis thaliana (Mouse-ear cress) PE=2 SV=1	S	Function unknown	PREDICTED: NAC domain-containing protein 86-like [Solanum lycopersicum]	molecular function: binding (GO:0005488);; biological process: biological regulation (GO:0065007)
Tai6.22883	Tai6.22883	6.38818	153	5.3842	136	6.42377	169	4.0132	100	3.2649	84	2.09431	50	7.14647	171	4.16879	107	3.90287	88	2.00544	59	1.95307	43	1.34609	34	0.0192637	-1.02959	0.381748	0.428239	0.000936742	-1.32959	0.114319	0.702127	--	--	--	--	--	[A]	RNA processing and modification	--	--	A	RNA processing and modification	hypothetical protein MIMGU_mgv1a004524mg [Erythranthe guttata]	--
Ipomoea_batatas_newGene_4417	--	0.598224	28	1.18813	59	1.33282	68	2.10456	102	0.907548	46	1.63584	75	1.4071	66	0.161473	9	0.420535	19	0.402844	23	0.190771	8	0.260916	13	0.53537	0.544777	0.650791	0.456839	--	--	4.17633e-05	2.07018	--	--	Molecular Function: binding (GO:0005488);; Molecular Function: oxidoreductase activity (GO:0016491);;	--	--	[Q]	Secondary metabolites biosynthesis, transport and catabolism	Cytochrome P450	Cytochrome P450 82A3 OS=Glycine max OX=3847 GN=CYP82A3 PE=2 SV=1	Q	Secondary metabolites biosynthesis, transport and catabolism	PREDICTED: cytochrome P450 CYP82D47-like [Ipomoea nil]	molecular function: binding (GO:0005488);; molecular function: catalytic activity (GO:0003824);; biological process: metabolic process (GO:0008152)
Tai6.44997	Tai6.44997	2.59931	193	2.83391	229	2.66409	212	5.34239	379	5.49307	414	5.09267	390	1.31053	90	1.10411	79	1.01941	70	0.629825	92	0.861224	52	1.06123	75	3.28603e-06	0.911601	2.42329e-06	1.35511	0.833453	-0.108271	6.78329e-30	2.36868	--	--	--	--	--	--	--	Calmodulin binding protein-like	--	S	Function unknown	PREDICTED: uncharacterized protein LOC104104261 [Nicotiana tomentosiformis]	--
Tai6.20990	Tai6.20990	0.046786	3	0	0	0.275091	14	1.64325	74	1.77031	82	1.26757	54	0.280027	13	0.520215	25	0.250287	11	1.20289	64	2.15266	84	10.1688	452	3.18723e-05	2.55297	--	--	7.92609e-07	3.09378	0.0353712	-1.30974	--	--	--	--	--	--	--	AP2 domain	Ethylene-responsive transcription factor ERF110 GN=ERF110 OS=Arabidopsis thaliana (Mouse-ear cress) PE=2 SV=2	K	Transcription	PREDICTED: ethylene-responsive transcription factor ABR1-like [Sesamum indicum]	--
Ipomoea_batatas_newGene_57247	--	1.2267	41	5.21904	182	5.57262	203	5.32127	184	4.14141	147	3.73986	122	1.67877	56	1.55978	56	1.31867	41	1.50218	62	1.62689	49	2.23456	77	0.816338	0.258243	0.125489	1.06904	0.538509	0.320174	0.00032734	1.17746	[R]	General function prediction only	Molecular Function: chitinase activity (GO:0004568);; Biological Process: carbohydrate metabolic process (GO:0005975);; Biological Process: chitin catabolic process (GO:0006032);; Molecular Function: chitin binding (GO:0008061);; Biological Process: cell wall macromolecule catabolic process (GO:0016998);;	K01183|3.31825e-104|sot:102583127|K01183 chitinase [EC:3.2.1.14] | (RefSeq) endochitinase EP3	Amino sugar and nucleotide sugar metabolism (ko00520)	[R]	General function prediction only	Chitinase class I;; Chitin recognition protein;; Chitinase class I	Endochitinase EP3 OS=Arabidopsis thaliana OX=3702 GN=EP3 PE=1 SV=1	G	Carbohydrate transport and metabolism	PREDICTED: endochitinase EP3-like [Ipomoea nil]	molecular function: catalytic activity (GO:0003824);; biological process: metabolic process (GO:0008152);; molecular function: binding (GO:0005488);; biological process: cellular process (GO:0009987)
Tai6.14232	Tai6.14232	0.627311	12	0.376369	8	0.018815	1	0	0	0.157076	3	0.097338	3	2.8411	52	2.09194	41	3.46865	60	2.45187	56	1.40364	24	3.38397	64	--	--	0.0049329	-2.08713	0.914229	-0.0825358	--	--	--	--	Molecular Function: catalytic activity (GO:0003824);; Biological Process: DNA repair (GO:0006281);;	--	--	--	--	--	--	S	Function unknown	PREDICTED: uncharacterized protein LOC104105510 isoform X1 [Nicotiana tomentosiformis]	molecular function: catalytic activity (GO:0003824);; biological process: metabolic process (GO:0008152);; biological process: cellular process (GO:0009987);; biological process: single-organism process (GO:0044699);; biological process: response to stimulus (GO:0050896)
Tai6.64	Tai6.64	0	0	2.77203	91	1.53046	53	3.16193	103	0.546456	19	2.29336	71	16.1889	505	14.4299	482	12.9057	376	8.66661	319	9.48434	267	6.27553	202	0.767514	0.43414	0.220187	-1.13164	0.00116998	-0.744751	0.000213542	-1.8039	[RTKL]	General function prediction only;; Signal transduction mechanisms;; Transcription;; Replication, recombination and repair	Biological Process: activation of MAPKK activity (GO:0000186);; Molecular Function: MAP kinase kinase kinase activity (GO:0004709);; Molecular Function: ATP binding (GO:0005524);; Cellular Component: integral component of membrane (GO:0016021);; Molecular Function: 2-alkenal reductase [NAD(P)] activity (GO:0032440);; Biological Process: oxidation-reduction process (GO:0055114);;	--	--	--	--	Protein kinase domain;; Protein tyrosine kinase	Leucine-rich repeat receptor-like protein kinase TDR (Precursor) GN=TDR OS=Arabidopsis thaliana (Mouse-ear cress) PE=1 SV=1	T	Signal transduction mechanisms	PREDICTED: receptor-like protein kinase HSL1 [Sesamum indicum]	biological process: biological regulation (GO:0065007);; molecular function: catalytic activity (GO:0003824);; molecular function: molecular transducer activity (GO:0060089);; biological process: metabolic process (GO:0008152);; biological process: cellular process (GO:0009987);; biological process: signaling (GO:0023052);; biological process: single-organism process (GO:0044699);; biological pro…
Tai6.6553	Tai6.6553	12.4939	351	12.0396	357	8.7302	275	11.8116	345	10.8377	344	12.3889	342	4.27812	122	4.1969	129	6.21589	168	5.4168	190	4.12235	108	5.10344	150	0.851587	0.0893727	0.000558668	1.16482	0.836504	0.0946528	9.15804e-09	1.17092	--	--	Cellular Component: signal recognition particle, endoplasmic reticulum targeting (GO:0005786);; Biological Process: SRP-dependent cotranslational protein targeting to membrane (GO:0006614);; Molecular Function: 7S RNA binding (GO:0008312);; Molecular Function: endoplasmic reticulum signal peptide binding (GO:0030942);; Biological Process: negative regulation of translational elongation (GO:004590…	K03104|7.46783e-54|sot:102601948|K03104 signal recognition particle subunit SRP14 | (RefSeq) signal recognition particle 14 kDa protein	Protein export (ko03060)	[U]	Intracellular trafficking, secretion, and vesicular transport	Signal recognition particle 14kD protein	Signal recognition particle 14 kDa protein GN=SRP14 OS=Arabidopsis thaliana (Mouse-ear cress) PE=2 SV=2	U	Intracellular trafficking, secretion, and vesicular transport	PREDICTED: signal recognition particle 14 kDa protein-like [Sesamum indicum]	cellular component: cell (GO:0005623);; cellular component: macromolecular complex (GO:0032991);; cellular component: cell part (GO:0044464);; biological process: single-organism process (GO:0044699);; biological process: localization (GO:0051179);; biological process: cellular component organization or biogenesis (GO:0071840);; molecular function: binding (GO:0005488);; biological process: biolo…
Ipomoea_batatas_newGene_46269	--	75.1437	903	54.4538	759	52.6487	766	7.20577	99	8.23737	117	5.31483	70	12.6461	168	12.1941	173	14.5935	181	1.38336	23	2.01133	24	1.32393	19	3.49277e-32	-3.09499	8.38067e-26	2.27227	9.22188e-19	-2.83013	7.64775e-07	1.91906	[IQR]	Lipid transport and metabolism;; Secondary metabolites biosynthesis, transport and catabolism;; General function prediction only	--	--	--	[R]	General function prediction only	short chain dehydrogenase;; Enoyl-(Acyl carrier protein) reductase;; KR domain	Secoisolariciresinol dehydrogenase (Fragment) OS=Forsythia intermedia OX=55183 PE=1 SV=1	S	Function unknown	PREDICTED: secoisolariciresinol dehydrogenase-like [Ipomoea nil]	--
Ipomoea_batatas_newGene_28777	--	0	0	0.286026	15	0.298632	15	1.70963	88	0.628556	30	1.10682	49	0.621393	31	0.868692	41	0.995136	40	2.56406	156	2.1555	97	4.16522	184	0.057572	1.81539	0.120464	-1.38324	1.21551e-07	1.89275	0.00547249	-1.26829	[L]	Replication, recombination and repair	Molecular Function: nucleic acid binding (GO:0003676);; Molecular Function: helicase activity (GO:0004386);; Molecular Function: ATP binding (GO:0005524);;	K03257|0|csv:101221456|K03257 translation initiation factor 4A | (RefSeq) eukaryotic initiation factor 4A-11	RNA transport (ko03013)	[J]	Translation, ribosomal structure and biogenesis	DEAD/DEAH box helicase;; Helicase conserved C-terminal domain;; Type III restriction enzyme, res subunit	Eukaryotic initiation factor 4A-3 OS=Oryza sativa subsp. japonica OX=39947 GN=Os02g0146600 PE=1 SV=1	L	Replication, recombination and repair	PREDICTED: eukaryotic initiation factor 4A-8 [Ipomoea nil]	molecular function: binding (GO:0005488);; molecular function: catalytic activity (GO:0003824);; biological process: metabolic process (GO:0008152)
Tai6.44828	Tai6.44828	1.48045	173	1.77217	219	1.486	192	1.99058	243	1.76175	222	3.39736	392	0.267765	32	0.239864	31	0.131403	15	0.234677	34	0.181042	20	0.151805	19	0.236962	0.592866	4.85832e-11	2.66774	0.94027	-0.067175	4.14141e-21	3.33269	--	--	--	K00737|0|sot:102580971|K00737 beta-1,4-mannosyl-glycoprotein beta-1,4-N-acetylglucosaminyltransferase [EC:2.4.1.144] | (RefSeq) uncharacterized LOC102580971	N-Glycan biosynthesis (ko00510)	--	--	Glycosyltransferase family 17	Ribosomal protein S4, mitochondrial GN=RPS4 OS=Arabidopsis thaliana (Mouse-ear cress) PE=2 SV=2	G	Carbohydrate transport and metabolism	PREDICTED: beta-1,4-mannosyl-glycoprotein 4-beta-N-acetylglucosaminyltransferase-like [Solanum tuberosum]	--
Tai6.26891	Tai6.26891	0.501441	17	0.212618	8	0.160863	6	0.482938	17	0.221357	9	0.265271	9	3.51894	120	2.66584	97	3.11627	99	2.10894	88	1.99613	61	2.48757	87	--	--	7.14734e-08	-2.74345	0.317315	-0.384516	1.548e-08	-2.49934	[R]	General function prediction only	Molecular Function: GTP binding (GO:0005525);; Biological Process: small GTPase mediated signal transduction (GO:0007264);; Biological Process: protein transport (GO:0015031);; Molecular Function: hydrolase activity (GO:0016787);;	K07904|1.42656e-128|cit:102627602|K07904 Ras-related protein Rab-11A | (RefSeq) ras-related protein RABA1d	Endocytosis (ko04144)	[U]	Intracellular trafficking, secretion, and vesicular transport	Ras family;; Miro-like protein;; ADP-ribosylation factor family;; 50S ribosome-binding GTPase	Ras-related protein RIC2 OS=Oryza sativa subsp. japonica (Rice) PE=2 SV=2	U	Intracellular trafficking, secretion, and vesicular transport	PREDICTED: ras-related protein RABA1d-like [Citrus sinensis]	molecular function: binding (GO:0005488);; biological process: cellular process (GO:0009987);; biological process: signaling (GO:0023052);; biological process: single-organism process (GO:0044699);; biological process: response to stimulus (GO:0050896);; biological process: biological regulation (GO:0065007);; biological process: localization (GO:0051179);; molecular function: catalytic activity …
Tai6.18590	Tai6.18590	2.38916	37	2.79444	46	3.99702	68	3.39216	55	2.23483	37	1.74827	27	0.887775	14	0.731008	13	0.351732	6	0	0	0.145666	3	0.521989	9	0.66725	-0.385103	0.00226394	1.92097	--	--	0.00139976	2.25311	--	--	Molecular Function: nucleotide binding (GO:0000166);; Cellular Component: cytosol (GO:0005829);; Molecular Function: oxidoreductase activity (GO:0016491);; Biological Process: oxidation-reduction process (GO:0055114);;	--	--	[R]	General function prediction only	Oxidoreductase family, NAD-binding Rossmann fold	--	R	General function prediction only	PREDICTED: uncharacterized protein LOC104223588 [Nicotiana sylvestris]	molecular function: binding (GO:0005488);; cellular component: cell (GO:0005623);; cellular component: cell part (GO:0044464);; molecular function: catalytic activity (GO:0003824);; biological process: metabolic process (GO:0008152);; biological process: single-organism process (GO:0044699)
Ipomoea_batatas_newGene_61933	--	3.84286	74	2.15671	44	3.74904	79	2.69423	54	2.43943	50	3.42564	65	0	0	0.208223	5	0	0	0.21442	6	0	0	0	0	0.427756	-0.447114	3.79579e-07	3.73119	--	--	2.0434e-08	3.57068	--	--	Molecular Function: DNA binding (GO:0003677);;	--	--	--	--	--	--	--	--	PREDICTED: uncharacterized protein LOC109161852 [Ipomoea nil]	molecular function: binding (GO:0005488)
Ipomoea_batatas_newGene_56403	--	1.53409	142	1.75957	172	2.04337	208	1.66214	160	1.23838	123	1.51568	131	0.959489	89	1.00619	100	1.02678	89	0.540378	62	0.327569	28	0.52567	51	0.458183	-0.355983	0.00471624	0.929304	0.0173768	-0.929405	1.42044e-05	1.47368	--	--	--	K17604|0|sot:102583321|K17604 zinc finger SWIM domain-containing protein 3 | (RefSeq) protein FAR1-RELATED SEQUENCE 6-like	--	--	--	MULE transposase domain;; FAR1 DNA-binding domain	Protein FAR1-RELATED SEQUENCE 6 OS=Arabidopsis thaliana OX=3702 GN=FRS6 PE=2 SV=1	S	Function unknown	PREDICTED: protein FAR1-RELATED SEQUENCE 6-like isoform X1 [Ipomoea nil]	--
Ipomoea_batatas_newGene_56913	--	0.079185	3	1.4126	38	0.431291	13	2.11054	56	1.00986	28	2.73059	69	2.43413	62	1.56142	43	1.88717	45	0.994813	32	1.16925	27	0.873176	23	0.00589279	2.0857	0.00131393	-2.09294	0.123961	-0.784129	0.153221	0.786651	--	--	Molecular Function: transferase activity, transferring acyl groups other than amino-acyl groups (GO:0016747);;	--	--	--	--	Transferase family	Shikimate O-hydroxycinnamoyltransferase OS=Nicotiana tabacum OX=4097 GN=HST PE=1 SV=1	S	Function unknown	PREDICTED: shikimate O-hydroxycinnamoyltransferase-like [Ipomoea nil]	molecular function: catalytic activity (GO:0003824);; biological process: metabolic process (GO:0008152)
Ipomoea_batatas_newGene_41619	--	2.73149	190	1.91684	158	1.57967	136	0.958501	78	0.774062	65	0.477604	37	3.95601	310	3.03726	255	5.10459	373	4.54705	436	6.17202	434	4.87092	392	0.00352638	-1.38964	0.025884	-0.843876	0.119587	0.450294	1.05189e-22	-2.74741	[HJ]	Coenzyme transport and metabolism;; Translation, ribosomal structure and biogenesis	--	K14487|0|rcu:8287873|K14487 auxin responsive GH3 gene family | (RefSeq) indole-3-acetic acid-amido synthetase GH3.6	Plant hormone signal transduction (ko04075)	--	--	GH3 auxin-responsive promoter	Indole-3-acetic acid-amido synthetase GH3.6 OS=Arabidopsis thaliana OX=3702 GN=GH3.6 PE=1 SV=1	S	Function unknown	PREDICTED: indole-3-acetic acid-amido synthetase GH3.6-like [Ipomoea nil]	--
Ipomoea_batatas_newGene_31204	--	1.67481	86	1.55291	85	0.820389	47	7.31052	391	6.74641	373	4.70755	239	3.45981	179	2.91587	161	3.09859	149	7.35925	465	7.43138	345	9.62543	510	6.71528e-08	2.13625	0.00607396	-1.14541	1.99966e-11	1.43864	0.119311	-0.41975	[T]	Signal transduction mechanisms	Molecular Function: protein kinase activity (GO:0004672);; Molecular Function: ATP binding (GO:0005524);; Biological Process: protein phosphorylation (GO:0006468);; Cellular Component: integral component of membrane (GO:0016021);;	--	--	--	--	Protein kinase domain;; Protein tyrosine kinase;; Leucine rich repeat;; Leucine Rich repeats (2 copies);; Leucine Rich Repeat	MDIS1-interacting receptor like kinase 2 OS=Arabidopsis thaliana OX=3702 GN=MIK2 PE=1 SV=3	S	Function unknown	PREDICTED: MDIS1-interacting receptor like kinase 2-like [Ipomoea nil]	molecular function: catalytic activity (GO:0003824);; biological process: metabolic process (GO:0008152);; biological process: cellular process (GO:0009987);; molecular function: binding (GO:0005488);; cellular component: membrane (GO:0016020);; cellular component: membrane part (GO:0044425)
Tai6.4002	Tai6.4002	0.874432	21	1.5957	40	1.06768	28	1.7343	42	3.87606	97	2.46695	57	0.900449	21	0.338153	9	0	0	0.401217	12	1.24987	27	0.557753	14	0.0474888	1.21803	--	--	--	--	0.00534469	1.53406	--	--	--	--	--	--	--	CW-type Zinc Finger	--	D	Cell cycle control, cell division, chromosome partitioning	PREDICTED: MORC family CW-type zinc finger protein 2B-like [Solanum tuberosum]	--
Ipomoea_batatas_newGene_21846	--	2.52015	105	3.14122	138	2.71234	125	2.24378	98	2.08888	94	1.84296	76	3.95397	165	5.8201	260	4.39322	171	2.02572	104	1.74301	66	1.01802	44	0.382164	-0.388753	0.048441	-0.695842	5.78448e-05	-1.40128	0.502793	0.298556	--	--	--	--	--	--	--	Sieve element occlusion N-terminus	--	S	Function unknown	PREDICTED: uncharacterized protein LOC109187550 [Ipomoea nil]	--
Tai6.10416	Tai6.10416	7.45624	223	4.58543	142	4.82473	165	5.2815	171	7.48999	248	5.49873	168	15.7744	517	15.0401	557	15.7467	510	16.8916	710	12.4215	391	16.6479	601	0.952644	-0.0417086	2.76286e-08	-1.34791	0.682853	0.112235	9.37699e-12	-1.51512	--	--	--	--	--	--	--	--	Uncharacterized protein At5g64816 (Precursor) GN=At5g64816 OS=Arabidopsis thaliana (Mouse-ear cress) PE=2 SV=1	S	Function unknown	PREDICTED: uncharacterized protein At5g64816-like [Nicotiana sylvestris]	--
Tai6.50143	Tai6.50143	15.5435	493	11.8249	415	6.06442	215	33.9173	1079	26.286	850	26.8498	790	16.7107	528	16.9185	571	13.1423	389	75.2679	2851	80.8538	2168	80.7828	2471	0.00553615	1.22086	0.475252	-0.375799	1.22138e-63	2.34849	1.55158e-22	-1.47009	--	--	--	--	--	--	--	--	--	--	--	--	--
Tai6.32898	Tai6.32898	3.47149	92	2.87272	83	3.09974	90	4.7362	134	4.99096	144	3.66903	99	7.05771	192	10.1639	289	9.49837	236	10.251	335	11.58	278	11.9397	326	0.368608	0.404352	2.53895e-05	-1.28296	0.107935	0.418662	1.1597e-09	-1.3242	--	--	--	K11673|3.71095e-90|sot:102601622|K11673 actin-related protein 8 | (RefSeq) actin-related protein 9	--	[Z]	Cytoskeleton	Actin	Actin-related protein 9 GN=ARP9 OS=Arabidopsis thaliana (Mouse-ear cress) PE=2 SV=1	Z	Cytoskeleton	PREDICTED: actin-related protein 9 isoform X4 [Nicotiana sylvestris]	--
Ipomoea_batatas_newGene_2453	--	0	0	0.283987	9	0	0	0	0	0	0	0.138376	5	1.03984	31	0.999548	32	1.50639	42	0.390462	15	0.735637	20	0.459918	15	--	--	1.14991e-07	-3.89828	0.134926	-0.916583	--	--	--	--	Molecular Function: GTPase activator activity (GO:0005096);; Cellular Component: cytoplasm (GO:0005737);; Cellular Component: plasma membrane (GO:0005886);; Molecular Function: Rab GTPase binding (GO:0017137);; Biological Process: regulation of exocytosis (GO:0017157);; Molecular Function: syntaxin binding (GO:0019905);;	--	--	[U]	Intracellular trafficking, secretion, and vesicular transport	--	--	S	Function unknown	PREDICTED: uncharacterized protein LOC109167711 [Ipomoea nil]	molecular function: enzyme regulator activity (GO:0030234);; biological process: biological regulation (GO:0065007);; cellular component: cell (GO:0005623);; cellular component: cell part (GO:0044464);; cellular component: membrane (GO:0016020);; molecular function: binding (GO:0005488)
Tai6.6605	Tai6.6605	5.43636	402	4.15446	324	4.19852	342	4.84823	373	4.57381	363	5.2466	382	12.6788	939	9.12557	724	10.3381	715	13.1315	1192	9.34149	624	7.66859	585	0.939859	-0.0371015	5.35603e-05	-1.00789	0.989435	0.00544381	3.96986e-06	-1.06564	[RTKL]	General function prediction only;; Signal transduction mechanisms;; Transcription;; Replication, recombination and repair	Molecular Function: protein serine/threonine kinase activity (GO:0004674);; Molecular Function: ATP binding (GO:0005524);; Biological Process: protein phosphorylation (GO:0006468);; Biological Process: signal transduction (GO:0007165);;	--	--	[T]	Signal transduction mechanisms	Protein kinase domain;; Protein tyrosine kinase;; NAF domain;; Kinase-like	CBL-interacting protein kinase 18 OS=Oryza sativa subsp. japonica (Rice) PE=2 SV=1	T	Signal transduction mechanisms	CBL-interacting protein kinase 07 [Vitis vinifera]	molecular function: catalytic activity (GO:0003824);; biological process: metabolic process (GO:0008152);; biological process: cellular process (GO:0009987);; molecular function: binding (GO:0005488);; biological process: response to stimulus (GO:0050896);; biological process: biological regulation (GO:0065007)
Tai6.26292	Tai6.26292	0.212454	8	0.459733	18	0.255325	11	1.62585	63	5.59257	222	2.20878	81	3.18192	118	4.19117	166	3.75492	130	6.62627	300	8.71795	290	9.36012	356	1.74075e-06	2.99833	8.61128e-16	-3.46016	1.3486e-06	1.21409	0.00182122	-1.32714	--	--	Molecular Function: peptidase activity (GO:0008233);;	--	--	[O]	Posttranslational modification, protein turnover, chaperones	Papain family cysteine protease;; Peptidase C1-like family;; Cathepsin propeptide inhibitor domain (I29)	Senescence-specific cysteine protease SAG12 {ECO:0000305} (Precursor) OS=Arabidopsis thaliana (Mouse-ear cress) PE=1 SV=1	O	Posttranslational modification, protein turnover, chaperones	PREDICTED: zingipain-1-like [Nicotiana tomentosiformis]	molecular function: catalytic activity (GO:0003824);; biological process: metabolic process (GO:0008152)
Tai6.2974	Tai6.2974	0.841924	37	0.884499	40	1.66281	79	1.06712	48	1.1732	54	1.02485	44	5.63903	242	4.05735	187	3.41485	137	4.92995	260	2.69487	105	4.91655	217	0.767046	-0.255945	0.000795311	-1.51909	0.944035	0.0396876	2.39705e-08	-1.88302	[R]	General function prediction only	--	--	--	--	--	Alpha/beta hydrolase family;; alpha/beta hydrolase fold;; Alpha/beta hydrolase family	Probable strigolactone esterase D14 homolog GN=D14 OS=Arabidopsis thaliana (Mouse-ear cress) PE=1 SV=1	R	General function prediction only	PREDICTED: probable esterase KAI2 [Nicotiana sylvestris]	--
Tai6.15691	Tai6.15691	4.21933	151	4.44057	168	3.17204	128	7.60211	295	5.94592	244	5.87421	212	12.6715	489	10.6673	451	9.24179	341	16.1201	767	20.6701	753	15.4738	625	0.0185003	0.775825	1.23312e-08	-1.50433	0.00019528	0.780077	1.40371e-13	-1.52398	--	--	--	--	--	[I]	Lipid transport and metabolism	Acyl CoA binding protein	Acyl-CoA-binding domain-containing protein 3 (Precursor) GN=ACBP3 OS=Arabidopsis thaliana (Mouse-ear cress) PE=1 SV=1	I	Lipid transport and metabolism	PREDICTED: acyl-CoA-binding domain-containing protein 3-like isoform X2 [Nicotiana sylvestris]	--
Tai6.10752	Tai6.10752	20.3844	302	22.1865	347	20.5898	336	59.4419	917	43.4249	692	71.8798	1050	22.2002	330	24.1639	385	21.8668	304	46.7674	851	51.1295	684	48.6651	744	1.31692e-06	1.4065	0.919695	-0.0314027	3.69518e-16	1.18621	0.436449	0.201105	--	--	Molecular Function: iron ion binding (GO:0005506);; Cellular Component: cytoplasm (GO:0005737);; Biological Process: response to stress (GO:0006950);; Molecular Function: linoleate 13S-lipoxygenase activity (GO:0016165);; Biological Process: oxylipin biosynthetic process (GO:0031408);; Biological Process: root development (GO:0048364);; Biological Process: oxidation-reduction process (GO:0055114)…	K15718|3.66332e-24|sly:101263535|K15718 linoleate 9S-lipoxygenase [EC:1.13.11.58] | (RefSeq) probable linoleate 9S-lipoxygenase 5	Linoleic acid metabolism (ko00591)	--	--	--	Probable linoleate 9S-lipoxygenase 5 GN=LOX1.5 OS=Solanum tuberosum (Potato) PE=2 SV=1	S	Function unknown	lipoxygenase LOX1 [Ipomoea nil]	molecular function: binding (GO:0005488);; cellular component: cell (GO:0005623);; cellular component: cell part (GO:0044464);; biological process: response to stimulus (GO:0050896);; molecular function: catalytic activity (GO:0003824);; biological process: metabolic process (GO:0008152);; biological process: single-organism process (GO:0044699);; biological process: cellular process (GO:0009987)…
Ipomoea_batatas_newGene_30916	--	1.42009	227	1.96515	329	2.20342	388	2.15774	359	1.88411	304	2.43906	385	0	0	0.040679	7	0.053902	9	0	0	0	0	0	0	0.78806	0.158761	3.34711e-17	4.85611	--	--	6.55345e-41	7.34196	[K]	Transcription	--	--	--	--	--	TIR domain;; NB-ARC domain;; Leucine rich repeat;; TIR domain;; Leucine Rich repeats (2 copies)	TMV resistance protein N OS=Nicotiana glutinosa OX=35889 GN=N PE=1 SV=1	S	Function unknown	PREDICTED: TMV resistance protein N-like [Ipomoea nil]	--
Ipomoea_batatas_newGene_360	--	0.100911	8	0.279232	21	0.434795	35	0.08719	7	0.082536	7	0.132241	10	0.772792	56	0.786355	61	1.11677	42	1.43618	74	1.43317	50	0.77846	38	--	--	0.150886	-1.03068	0.947103	0.0438813	1.96273e-06	-2.39852	--	--	--	--	--	--	--	--	--	--	--	PREDICTED: uncharacterized protein LOC109191718 [Ipomoea nil]	--
Ipomoea_batatas_newGene_50738	--	0	0	0.251011	14	0	0	0	0	0.243219	14	8.3e-05	1	0.236016	13	1.20192	67	0.656697	32	0.770642	49	0	0	0.603774	33	--	--	1.62298e-05	-3.36905	0.772572	-0.348966	--	--	[R]	General function prediction only	--	--	--	[T]	Signal transduction mechanisms	NB-ARC domain	Putative late blight resistance protein homolog R1B-17 OS=Solanum demissum OX=50514 GN=R1B-17 PE=3 SV=1	S	Function unknown	PREDICTED: putative late blight resistance protein homolog R1A-3 isoform X1 [Ipomoea nil]	--
Tai6.10643	Tai6.10643	6.0961	164	6.16779	183	5.37111	156	2.43919	81	3.46832	102	4.6715	129	5.65514	161	7.94291	220	6.71807	184	2.8041	88	2.47542	68	3.30385	93	0.166934	-0.625978	0.653068	-0.169322	5.87689e-05	-1.11847	0.473602	0.287448	--	--	--	--	--	--	--	--	Transcription factor bHLH133 GN=BHLH133 OS=Arabidopsis thaliana (Mouse-ear cress) PE=2 SV=1	S	Function unknown	PREDICTED: transcription factor bHLH68 [Solanum lycopersicum]	--
Tai6.2626	Tai6.2626	64.6213	2735	35.0279	1565	45.2214	2109	5.36624	237	11.4779	522	5.4082	226	23.048	978	24.8376	1130	33.4997	1328	3.24345	169	3.27149	126	6.5176	285	4.76767e-14	-2.7948	2.36066e-05	1.10614	2.91024e-17	-2.45263	0.131887	0.655974	[E]	Amino acid transport and metabolism	Molecular Function: asparaginase activity (GO:0004067);;	K13051|0|sot:102584425|K13051 beta-aspartyl-peptidase (threonine type) [EC:3.4.19.5] | (RefSeq) probable isoaspartyl peptidase/L-asparaginase 2	--	[E]	Amino acid transport and metabolism	Asparaginase	Isoaspartyl peptidase/L-asparaginase 2 subunit beta (Precursor) GN=At3g16150 OS=Arabidopsis thaliana (Mouse-ear cress) PE=2 SV=2	E	Amino acid transport and metabolism	PREDICTED: probable isoaspartyl peptidase/L-asparaginase 2 [Nicotiana sylvestris]	molecular function: catalytic activity (GO:0003824);; biological process: metabolic process (GO:0008152)
Tai6.35689	Tai6.35689	3.16389	50	3.51732	60	4.30342	77	2.82741	47	2.75653	48	1.94601	31	11.5125	180	9.60905	163	10.1518	144	7.74513	150	5.4388	74	6.9267	113	0.35325	-0.586061	0.000270521	-1.24476	0.115441	-0.511475	0.000164284	-1.34435	--	--	Molecular Function: protein serine/threonine kinase activity (GO:0004674);; Molecular Function: protein tyrosine kinase activity (GO:0004713);; Molecular Function: protein binding (GO:0005515);; Molecular Function: ATP binding (GO:0005524);; Cellular Component: plasma membrane (GO:0005886);; Biological Process: glycolytic process (GO:0006096);; Biological Process: water transport (GO:0006833);; B…	K14502|5.85105e-13|sot:102600959|K14502 protein brassinosteroid insensitive 2 [EC:2.7.11.1] | (RefSeq) shaggy-related protein kinase eta	Plant hormone signal transduction (ko04075)	[G]	Carbohydrate transport and metabolism	--	Shaggy-related protein kinase eta GN=F28A21.120 OS=Arabidopsis thaliana (Mouse-ear cress) PE=1 SV=2	T	Signal transduction mechanisms	PREDICTED: shaggy-related protein kinase eta [Nicotiana tomentosiformis]	molecular function: catalytic activity (GO:0003824);; biological process: metabolic process (GO:0008152);; biological process: cellular process (GO:0009987);; molecular function: binding (GO:0005488);; cellular component: cell (GO:0005623);; cellular component: membrane (GO:0016020);; cellular component: cell part (GO:0044464);; biological process: single-organism process (GO:0044699);; biologica…
Tai6.17247	Tai6.17247	5.21899	129	5.28605	138	4.17331	114	6.20446	160	8.07995	214	6.69247	163	0.418949	11	0.522025	14	0	0	1.41954	43	0.716605	16	1.7223	44	0.171728	0.496568	9.43598e-05	2.85843	--	--	3.69137e-10	2.2283	--	--	--	--	--	--	--	--	--	--	--	--	--
Tai6.47902	Tai6.47902	13.7175	169	15.7711	205	19.0945	259	21.9805	282	18.4611	245	15.814	192	7.41268	92	9.50603	126	5.9619	69	10.0188	152	10.7825	120	8.935	114	0.833117	0.126249	0.00268201	1.15451	0.220933	0.451805	0.000691027	0.846693	--	--	--	--	--	[R]	General function prediction only	Reticulon	Reticulon-like protein B22 GN=RTNLB22 OS=Arabidopsis thaliana (Mouse-ear cress) PE=2 SV=1	S	Function unknown	PREDICTED: reticulon-like protein B22 [Nicotiana tomentosiformis]	--
Tai6.19230	Tai6.19230	32.4251	585	54.9126	1087	57.563	1249	24.3038	465	32.758	636	26.1616	474	2.284	65	5.03713	101	0.405998	9	0.135708	6	0.090494	3	0.003345	2	0.0473261	-0.797711	0.000826269	2.64849	--	--	2.00692e-62	6.47189	--	--	--	--	--	--	--	--	--	--	--	--	--
Tai6.37316	Tai6.37316	47.8809	4768	45.4389	4773	46.1649	5072	28.9389	3080	27.2227	3328	25.4082	2835	57.5936	6309	49.0241	5990	49.9301	5206	25.7707	3528	24.3989	2465	21.2187	2423	2.1096e-11	-0.712817	0.238906	-0.18768	1.48071e-17	-1.03085	0.416136	0.115832	--	--	--	K16732|0|sot:102598747|K16732 protein regulator of cytokinesis 1 | (RefSeq) 65-kDa microtubule-associated protein 6	--	[DZ]	Cell cycle control, cell division, chromosome partitioning;; Cytoskeleton	Microtubule associated protein (MAP65/ASE1 family)	65-kDa microtubule-associated protein 6 GN=MAP65-6 OS=Arabidopsis thaliana (Mouse-ear cress) PE=1 SV=1	Z	Cytoskeleton	PREDICTED: 65-kDa microtubule-associated protein 6-like [Solanum tuberosum]	--
Tai6.49922	Tai6.49922	29.8394	916	32.0304	1030	30.8483	1032	7.89972	265	10.8297	403	7.64208	237	28.5681	1028	24.2525	936	23.0568	731	7.1084	331	7.0983	211	4.83141	167	2.40225e-11	-1.69848	0.511535	0.172213	1.0063e-17	-1.87868	0.331085	0.322075	--	--	--	--	--	--	--	--	--	--	--	--	--
Tai6.3191	Tai6.3191	4.98399	152	4.43479	143	3.00694	101	6.95914	221	9.71223	319	6.41349	193	2.75556	85	4.62397	152	3.57888	103	10.9867	412	12.7621	352	16.6165	523	0.0415422	0.847672	0.706582	0.217501	5.13039e-12	1.912	0.00158223	-0.835356	--	--	--	--	--	--	--	Phloem protein 2	Protein PHLOEM PROTEIN 2-LIKE A9 GN=PP2A9 OS=Arabidopsis thaliana (Mouse-ear cress) PE=2 SV=1	R	General function prediction only	unnamed protein product [Coffea canephora]	--
Ipomoea_batatas_newGene_55947	--	2.62533	319	2.21482	273	3.72971	473	1.04164	129	1.65631	211	1.50028	174	2.62916	312	1.88588	238	2.92657	322	1.52923	220	1.60967	169	1.32131	160	0.000288053	-1.19939	0.200102	0.46603	0.0175937	-0.637848	0.725414	-0.119449	--	--	--	--	--	[T]	Signal transduction mechanisms	NB-ARC domain;; NB-ARC domain	Putative late blight resistance protein homolog R1A-6 OS=Solanum demissum OX=50514 GN=R1A-6 PE=3 SV=2	S	Function unknown	PREDICTED: putative late blight resistance protein homolog R1B-17 [Ipomoea nil]	--
Ipomoea_batatas_newGene_39210	--	0.097767	5	0.243652	11	0.177127	9	0.495199	22	0.32142	15	0.366549	15	1.47185	61	0.961507	43	1.06275	41	0.587088	30	0.565856	22	0.463633	20	--	--	9.50876e-05	-2.29515	0.0743034	-0.914064	--	--	--	--	--	--	--	--	--	--	--	--	--	--	--
Ipomoea_batatas_newGene_36181	--	2.66951	425	2.50687	421	1.90769	334	1.54314	256	2.28209	390	1.55673	244	5.14013	819	6.71035	1146	6.54882	975	4.40301	860	4.94548	710	3.82456	627	0.3447	-0.398949	2.17452e-07	-1.27188	0.0587254	-0.38435	2.36612e-10	-1.31533	[I]	Lipid transport and metabolism	Molecular Function: phospholipase D activity (GO:0004630);; Molecular Function: calcium ion binding (GO:0005509);; Biological Process: response to water deprivation (GO:0009414);; Biological Process: response to salt stress (GO:0009651);; Biological Process: response to abscisic acid (GO:0009737);; Cellular Component: membrane (GO:0016020);; Biological Process: membrane lipid catabolic process (G…	K01115|0|sot:102591907|K01115 phospholipase D1/2 [EC:3.1.4.4] | (RefSeq) phospholipase D alpha 1-like	Glycerophospholipid metabolism (ko00564);; Ether lipid metabolism (ko00565);; Endocytosis (ko04144)	[I]	Lipid transport and metabolism	Phospholipase D C terminal;; Phospholipase D Active site motif;; C2 domain;; PLD-like domain	Phospholipase D alpha 1 OS=Vigna unguiculata OX=3917 GN=PLD1 PE=2 SV=1	I	Lipid transport and metabolism	PREDICTED: phospholipase D alpha 1-like [Ipomoea nil]	molecular function: catalytic activity (GO:0003824);; biological process: metabolic process (GO:0008152);; molecular function: binding (GO:0005488);; biological process: response to stimulus (GO:0050896);; cellular component: membrane (GO:0016020);; biological process: cellular process (GO:0009987);; biological process: single-organism process (GO:0044699)
Ipomoea_batatas_newGene_30919	--	0	0	0.159111	7	0.077697	4	0.199373	8	0.39739	16	0.070504	3	4.86857	177	8.59662	335	2.60692	90	4.53128	204	3.60601	119	8.32071	316	--	--	3.78445e-14	-4.78292	0.850673	0.134641	2.64218e-17	-4.02835	--	--	--	--	--	--	--	Ulp1 protease family, C-terminal catalytic domain	--	S	Function unknown	PREDICTED: uncharacterized protein LOC109160468 isoform X1 [Ipomoea nil]	--
Tai6.20773	Tai6.20773	8.16832	172	9.23874	205	2.64777	62	0	0	2.62135	60	4.51073	94	0	0	0	0	0	0	0	0	0	0	0	0	0.770567	-0.426191	3.47477e-14	5.36739	--	--	--	--	--	--	--	--	--	--	--	--	--	--	--	--	--
Tai6.5565	Tai6.5565	1.02924	45	1.17429	43	1.91734	71	2.52107	92	1.89809	78	3.29341	110	5.41086	206	5.82167	215	6.88571	222	7.40535	308	5.57398	181	5.13421	190	0.264782	0.623422	2.11029e-08	-1.76284	0.82169	0.0812393	1.33672e-05	-1.22894	[K]	Transcription	--	K12585|8.04599e-55|vvi:100267912|K12585 exosome complex exonuclease DIS3/RRP44 [EC:3.1.13.-] | (RefSeq) exosome complex exonuclease RRP44 homolog A	RNA degradation (ko03018)	[J]	Translation, ribosomal structure and biogenesis	RNB domain	Inactive exonuclease DIS3L2 OS=Arabidopsis thaliana (Mouse-ear cress) PE=2 SV=1	J	Translation, ribosomal structure and biogenesis	hypothetical protein CISIN_1g0081671mg, partial [Citrus sinensis]	--
Ipomoea_batatas_newGene_60241	--	0.99526	46	1.05057	39	1.94728	71	1.71994	62	1.38997	51	1.0836	35	0.093195	4	0.174423	9	0	0	0.553021	26	0.310104	14	0.29284	15	0.756877	-0.257921	0.000582918	2.6339	--	--	0.00964343	1.26971	--	--	--	--	--	--	--	--	--	S	Function unknown	PREDICTED: uncharacterized protein LOC109187658 [Ipomoea nil]	--
Tai6.7546	Tai6.7546	1.51042	44	2.14404	56	1.40161	45	2.31158	70	2.34136	73	4.34717	124	9.52659	275	7.34398	228	9.35277	253	6.50671	231	5.37588	140	5.59891	167	0.12552	0.893842	1.62467e-15	-2.35547	0.0674745	-0.473644	0.00582077	-0.956622	[P]	Inorganic ion transport and metabolism	Biological Process: ion transport (GO:0006811);; Cellular Component: membrane (GO:0016020);;	K05389|1.57857e-65|sot:102586034|K05389 potassium channel subfamily K, other eukaryote | (RefSeq) StKCO1a; two-pore potassium channel 1	--	[P]	Inorganic ion transport and metabolism	Ion channel;; Ion transport protein	Two-pore potassium channel 1 GN=MDF20.7 OS=Arabidopsis thaliana (Mouse-ear cress) PE=1 SV=2	P	Inorganic ion transport and metabolism	PREDICTED: two-pore potassium channel 1 isoform X2 [Nicotiana tomentosiformis]	biological process: single-organism process (GO:0044699);; biological process: localization (GO:0051179);; cellular component: membrane (GO:0016020)
Tai6.13333	Tai6.13333	2.39619	118	2.54654	132	2.05903	111	1.11832	57	1.77961	94	1.90035	92	0.854644	42	0.71988	38	0.610183	28	1.01554	61	0.27005	12	0.621376	32	0.338414	-0.512234	3.1318e-05	1.62503	0.938724	-0.0709176	0.0379847	1.10412	[RTKL]	General function prediction only;; Signal transduction mechanisms;; Transcription;; Replication, recombination and repair	Molecular Function: calmodulin-dependent protein kinase activity (GO:0004683);; Molecular Function: calcium ion binding (GO:0005509);; Molecular Function: ATP binding (GO:0005524);; Biological Process: protein phosphorylation (GO:0006468);; Biological Process: abscisic acid-activated signaling pathway (GO:0009738);;	K13412|0|sly:101260223|K13412 calcium-dependent protein kinase [EC:2.7.11.1] | (RefSeq) calcium-dependent protein kinase SK5	Plant-pathogen interaction (ko04626)	[T]	Signal transduction mechanisms	Protein kinase domain;; EF hand;; EF-hand domain pair;; EF-hand domain;; Protein tyrosine kinase;; EF-hand domain pair;; EF hand;; Cytoskeletal-regulatory complex EF hand	Calcium-dependent protein kinase SK5 OS=Glycine max (Soybean) PE=1 SV=1	T	Signal transduction mechanisms	PREDICTED: calcium-dependent protein kinase SK5 [Solanum lycopersicum]	molecular function: catalytic activity (GO:0003824);; biological process: metabolic process (GO:0008152);; biological process: cellular process (GO:0009987);; molecular function: binding (GO:0005488);; biological process: signaling (GO:0023052);; biological process: single-organism process (GO:0044699);; biological process: response to stimulus (GO:0050896);; biological process: biological regula…
Ipomoea_batatas_newGene_25215	--	0.473188	28	0.356061	22	0.093378	7	8.90938	541	16.0612	1007	5.94252	342	0.942051	56	0.736264	47	1.25094	69	5.50534	395	7.00414	370	8.67529	523	6.45561e-16	4.38532	0.0594652	-1.32272	4.82046e-24	2.84901	0.246919	0.45822	[QV]	Secondary metabolites biosynthesis, transport and catabolism;; Defense mechanisms	Molecular Function: monooxygenase activity (GO:0004497);; Molecular Function: iron ion binding (GO:0005506);; Biological Process: multicellular organism development (GO:0007275);; Biological Process: brassinosteroid homeostasis (GO:0010268);; Cellular Component: integral component of membrane (GO:0016021);; Biological Process: sterol metabolic process (GO:0016125);; Biological Process: brassinost…	K20667|0|sot:102595905|K20667 beta-amyrin 28-monooxygenase [EC:1.14.13.201] | (RefSeq) beta-amyrin 28-oxidase-like	--	[QI]	Secondary metabolites biosynthesis, transport and catabolism;; Lipid transport and metabolism	Cytochrome P450	Beta-amyrin 28-oxidase OS=Panax ginseng OX=4054 PE=2 SV=1	Q	Secondary metabolites biosynthesis, transport and catabolism	PREDICTED: beta-amyrin 28-oxidase-like [Ipomoea nil]	molecular function: catalytic activity (GO:0003824);; biological process: metabolic process (GO:0008152);; biological process: single-organism process (GO:0044699);; molecular function: binding (GO:0005488);; biological process: multicellular organismal process (GO:0032501);; biological process: developmental process (GO:0032502);; biological process: biological regulation (GO:0065007);; cellular…
Tai6.12078	Tai6.12078	1.78159	86	1.46718	75	1.7649	94	3.33675	167	1.91818	100	2.03379	97	3.85445	186	4.03942	209	4.21643	190	5.29805	313	5.73814	250	6.23624	310	0.55549	0.373008	0.00010066	-1.03097	0.00513874	0.601425	1.64763e-05	-1.24141	--	--	Biological Process: mitotic cell cycle (GO:0000278);; Biological Process: developmental process involved in reproduction (GO:0003006);; Biological Process: protein targeting (GO:0006605);; Biological Process: nucleocytoplasmic transport (GO:0006913);; Biological Process: organelle organization (GO:0006996);; Biological Process: post-embryonic development (GO:0009791);; Biological Process: cell di…	K14557|1.44315e-96|sly:101257911|K14557 U3 small nucleolar RNA-associated protein 6 | (RefSeq) U3 small nucleolar RNA-associated protein 6 homolog	Ribosome biogenesis in eukaryotes (ko03008)	[R]	General function prediction only	--	--	A	RNA processing and modification	PREDICTED: U3 small nucleolar RNA-associated protein 6 homolog [Nicotiana sylvestris]	biological process: cellular process (GO:0009987);; biological process: single-organism process (GO:0044699);; biological process: reproductive process (GO:0022414);; biological process: developmental process (GO:0032502);; biological process: localization (GO:0051179);; biological process: cellular component organization or biogenesis (GO:0071840);; biological process: multicellular organismal p…
Tai6.23582	Tai6.23582	53.4575	4036	46.3669	3694	54.2635	4515	142.731	11214	143.043	11605	130.038	9679	45.9585	3478	42.1341	3418	41.9923	2969	144.178	13374	157.413	10734	136.452	10629	2.5372e-29	1.29488	0.000912162	0.432023	1.83721e-76	1.8402	0.296372	-0.125631	--	--	Biological Process: metabolic process (GO:0008152);; Molecular Function: hydrolase activity (GO:0016787);;	K14493|0|sly:101253192|K14493 gibberellin receptor GID1 [EC:3.-.-.-] | (RefSeq) gibberellin receptor GID1B-like	Plant hormone signal transduction (ko04075)	[V]	Defense mechanisms	alpha/beta hydrolase fold;; Carboxylesterase family	Gibberellin receptor GID1B GN=T20O10.110 OS=Arabidopsis thaliana (Mouse-ear cress) PE=1 SV=1	T	Signal transduction mechanisms	gibberellin receptor GID1B [Petunia x hybrida]	biological process: metabolic process (GO:0008152);; molecular function: catalytic activity (GO:0003824)
Tai6.21440	Tai6.21440	39.953	806	44.8971	955	34.8895	775	42.6666	895	37.3789	810	40.7781	811	6.26564	127	5.0516	110	11.0849	210	6.96988	173	9.11195	150	6.99571	146	0.897793	0.046443	1.68848e-10	2.30859	0.884563	0.0801741	3.49618e-48	2.36395	[J]	Translation, ribosomal structure and biogenesis	Molecular Function: RNA binding (GO:0003723);; Molecular Function: structural constituent of ribosome (GO:0003735);; Biological Process: translation (GO:0006412);; Cellular Component: small ribosomal subunit (GO:0015935);;	K02969|1.94349e-79|crb:CARUB_v10027301mg|K02969 small subunit ribosomal protein S20e | (RefSeq) hypothetical protein	Ribosome (ko03010)	[J]	Translation, ribosomal structure and biogenesis	Ribosomal protein S10p/S20e	40S ribosomal protein S20-1 GN=RPS20C OS=Arabidopsis thaliana (Mouse-ear cress) PE=2 SV=2	J	Translation, ribosomal structure and biogenesis	hypothetical protein JCGZ_26227 [Jatropha curcas]	molecular function: binding (GO:0005488);; molecular function: structural molecule activity (GO:0005198);; biological process: metabolic process (GO:0008152);; biological process: cellular process (GO:0009987);; cellular component: cell (GO:0005623);; cellular component: macromolecular complex (GO:0032991);; cellular component: organelle (GO:0043226);; cellular component: organelle part (GO:00444…
Ipomoea_batatas_newGene_37916	--	1.85137	113	2.39114	154	2.29435	155	30.9647	1964	23.6788	1551	37.8526	2275	5.45023	333	3.37824	222	4.52475	259	11.2514	843	14.3195	789	6.19877	390	5.85599e-42	3.70984	0.0074052	-0.930814	4.65348e-05	1.29469	8.9197e-07	1.43766	--	--	Biological Process: cutin biosynthetic process (GO:0010143);; Cellular Component: integral component of membrane (GO:0016021);; Biological Process: dephosphorylation (GO:0016311);; Molecular Function: phosphatase activity (GO:0016791);; Molecular Function: glycerol-3-phosphate 2-O-acyltransferase activity (GO:0090447);;	K13508|0|sot:102604721|K13508 glycerol-3-phosphate acyltransferase [EC:2.3.1.15] | (RefSeq) glycerol-3-phosphate acyltransferase 5-like	Glycerolipid metabolism (ko00561);; Glycerophospholipid metabolism (ko00564)	--	--	haloacid dehalogenase-like hydrolase;; Acyltransferase	Glycerol-3-phosphate acyltransferase 7 OS=Arabidopsis thaliana OX=3702 GN=GPAT7 PE=1 SV=1	I	Lipid transport and metabolism	PREDICTED: glycerol-3-phosphate acyltransferase 5-like [Ipomoea nil]	biological process: metabolic process (GO:0008152);; cellular component: membrane (GO:0016020);; cellular component: membrane part (GO:0044425);; biological process: cellular process (GO:0009987);; molecular function: catalytic activity (GO:0003824)
Ipomoea_batatas_newGene_15147	--	4.31347	129	5.4025	166	6.9124	228	23.5544	727	16.5565	532	14.3242	421	7.05622	213	7.71434	250	9.88367	279	26.4036	975	25.6019	695	32.394	1005	2.45566e-05	1.54548	0.333938	-0.410208	1.36547e-20	1.84377	0.00508257	-0.680327	[F]	Nucleotide transport and metabolism	Molecular Function: catalytic activity (GO:0003824);; Biological Process: nucleoside metabolic process (GO:0009116);; Cellular Component: integral component of membrane (GO:0016021);;	--	--	--	--	Phosphorylase superfamily	Bark storage protein A OS=Populus deltoides OX=3696 GN=BSPA PE=2 SV=1	F	Nucleotide transport and metabolism	PREDICTED: bark storage protein A [Ipomoea nil]	molecular function: catalytic activity (GO:0003824);; biological process: metabolic process (GO:0008152);; biological process: cellular process (GO:0009987);; biological process: single-organism process (GO:0044699);; cellular component: membrane (GO:0016020);; cellular component: membrane part (GO:0044425)
Tai6.32311	Tai6.32311	1.56572	43	0.0246	1	6.85141	206	0.343736	10	0.275512	9	0.769303	21	11.9929	327	9.95171	291	9.71369	248	9.33239	312	10.6778	263	8.69005	244	0.000404446	-2.55288	0.09589	-1.02651	0.889258	-0.0459849	5.9319e-33	-4.10408	[R]	General function prediction only	Molecular Function: magnesium ion binding (GO:0000287);; Molecular Function: GTPase activity (GO:0003924);; Molecular Function: GTP binding (GO:0005525);; Biological Process: obsolete GTP catabolic process (GO:0006184);;	--	--	[R]	General function prediction only	50S ribosome-binding GTPase;; Ferrous iron transport protein B;; ADP-ribosylation factor family	Probable GTP-binding protein OBGM, mitochondrial (Precursor) GN=ATOBGM OS=Arabidopsis thaliana (Mouse-ear cress) PE=2 SV=1	R	General function prediction only	PREDICTED: mitochondrial ribosome-associated GTPase 2-like [Solanum tuberosum]	molecular function: binding (GO:0005488);; molecular function: catalytic activity (GO:0003824);; biological process: metabolic process (GO:0008152);; biological process: cellular process (GO:0009987);; biological process: single-organism process (GO:0044699)
Ipomoea_batatas_newGene_6794	--	4.30731	100	3.1673	78	1.81258	47	0	0	0	0	0	0	0	0	0.285977	8	0.509748	12	0	0	0	0	0	0	1.8606e-11	-5.08819	0.00481579	2.28056	--	--	--	--	[G]	Carbohydrate transport and metabolism	Cellular Component: cell wall (GO:0005618);; Biological Process: auxin-activated signaling pathway (GO:0009734);; Molecular Function: manganese ion binding (GO:0030145);; Molecular Function: nutrient reservoir activity (GO:0045735);; Cellular Component: apoplast (GO:0048046);;	--	--	--	--	Cupin;; Cupin domain	Auxin-binding protein ABP19a OS=Prunus persica OX=3760 GN=ABP19A PE=3 SV=1	S	Function unknown	PREDICTED: germin-like protein [Ipomoea nil]	cellular component: cell (GO:0005623);; cellular component: cell part (GO:0044464);; biological process: cellular process (GO:0009987);; biological process: signaling (GO:0023052);; biological process: single-organism process (GO:0044699);; biological process: response to stimulus (GO:0050896);; biological process: biological regulation (GO:0065007);; molecular function: binding (GO:0005488);; mo…
Tai6.46265	Tai6.46265	12.9678	597	14.728	710	16.7776	844	8.66143	422	8.69172	441	8.66472	400	6.48182	302	6.47593	337	5.56678	252	4.33198	252	3.48146	160	4.9992	252	0.000327379	-0.794705	1.32535e-08	1.30428	0.141453	-0.390505	8.41013e-06	0.891929	[RTKL]	General function prediction only;; Signal transduction mechanisms;; Transcription;; Replication, recombination and repair	Molecular Function: protein serine/threonine kinase activity (GO:0004674);; Molecular Function: ATP binding (GO:0005524);; Biological Process: protein phosphorylation (GO:0006468);; Biological Process: signal transduction (GO:0007165);;	--	--	[T]	Signal transduction mechanisms	Protein kinase domain;; Protein tyrosine kinase;; Kinase-like	CBL-interacting protein kinase 23 GN=OJ1027_G06.32 OS=Oryza sativa subsp. japonica (Rice) PE=2 SV=1	T	Signal transduction mechanisms	CBL-interacting serine/threonine-protein kinase 23 isoform 5, partial [Theobroma cacao]	molecular function: catalytic activity (GO:0003824);; biological process: metabolic process (GO:0008152);; biological process: cellular process (GO:0009987);; molecular function: binding (GO:0005488);; biological process: response to stimulus (GO:0050896);; biological process: biological regulation (GO:0065007)
Tai6.24550	Tai6.24550	1.6779	146	1.40725	129	0.994291	96	1.42659	129	1.92353	180	1.53188	131	3.21294	280	3.80475	355	3.78736	308	3.54313	378	2.98149	234	2.69513	242	0.740865	0.21111	7.52153e-05	-1.25803	0.667762	-0.129077	5.89255e-05	-0.947999	--	--	--	--	--	--	--	linker histone H1 and H5 family	--	R	General function prediction only	unnamed protein product [Coffea canephora]	--
Ipomoea_batatas_newGene_59941	--	0.1392	4	0.181389	6	0.302241	10	0	0	0.097959	4	0.067375	2	3.65085	105	2.65898	82	2.23105	60	1.39729	50	0.734876	19	1.16816	35	--	--	5.08296e-08	-2.98253	0.0110055	-1.16625	--	--	--	--	Molecular Function: hydrolase activity, acting on ester bonds (GO:0016788);;	--	--	--	--	--	GDSL esterase/lipase 2 OS=Arabidopsis thaliana OX=3702 GN=GLIP2 PE=2 SV=1	S	Function unknown	PREDICTED: GDSL esterase/lipase 2-like [Ipomoea nil]	molecular function: catalytic activity (GO:0003824);; biological process: metabolic process (GO:0008152)
Tai6.10934	Tai6.10934	28.2414	3289	27.1925	3342	30.3946	3901	6.73673	817	8.50167	1064	8.92953	1026	16.1097	1881	26.6329	3332	26.3174	2870	5.05861	724	5.51995	581	4.70674	566	1.63568e-26	-1.90306	0.147923	0.457717	5.03319e-23	-2.04646	0.000283882	0.601373	[E]	Amino acid transport and metabolism	Molecular Function: glycine dehydrogenase (decarboxylating) activity (GO:0004375);; Molecular Function: ATP binding (GO:0005524);; Cellular Component: mitochondrion (GO:0005739);; Biological Process: glycine catabolic process (GO:0006546);; Cellular Component: chloroplast envelope (GO:0009941);; Molecular Function: pyridoxal phosphate binding (GO:0030170);; Biological Process: response to cadmium…	K00281|0|sot:102601213|K00281 glycine dehydrogenase [EC:1.4.4.2] | (RefSeq) gdcsP; glycine dehydrogenase (decarboxylating), mitochondrial-like	Glycine, serine and threonine metabolism (ko00260);; Glyoxylate and dicarboxylate metabolism (ko00630);; Carbon metabolism (ko01200)	[E]	Amino acid transport and metabolism	Glycine cleavage system P-protein;; Aminotransferase class-V;; Beta-eliminating lyase	Glycine dehydrogenase (decarboxylating), mitochondrial (Precursor) GN=GDCSP OS=Solanum tuberosum (Potato) PE=2 SV=1	E	Amino acid transport and metabolism	RecName: Full=Glycine dehydrogenase (decarboxylating), mitochondrial; AltName: Full=Glycine cleavage system P protein; AltName: Full=Glycine decarboxylase; AltName: Full=Glycine dehydrogenase (aminomethyl-transferring); Flags: Precursor [Solanum tuberosum]	molecular function: catalytic activity (GO:0003824);; biological process: metabolic process (GO:0008152);; biological process: single-organism process (GO:0044699);; molecular function: binding (GO:0005488);; cellular component: cell (GO:0005623);; cellular component: organelle (GO:0043226);; cellular component: cell part (GO:0044464);; biological process: cellular process (GO:0009987);; cellular…
Tai6.45558	Tai6.45558	3.47559	116	4.4197	155	4.75547	174	2.76832	96	2.92725	105	2.53418	83	5.96769	199	5.76732	206	5.53247	172	7.65651	313	4.74578	143	6.52008	224	0.118722	-0.625095	0.333387	-0.34443	0.509563	0.230965	1.60164e-05	-1.21316	[GEPR]	Carbohydrate transport and metabolism;; Amino acid transport and metabolism;; Inorganic ion transport and metabolism;; General function prediction only	--	--	--	[S]	Function unknown	--	UNC93-like protein 2 GN=At1g18010 OS=Arabidopsis thaliana (Mouse-ear cress) PE=2 SV=2	S	Function unknown	hypothetical protein POPTR_0012s00200g [Populus trichocarpa]	--
Ipomoea_batatas_newGene_37945	--	3.43845	221	5.82683	369	6.28962	416	3.865	252	3.26113	230	2.24232	139	2.00444	101	1.33158	75	1.57236	69	2.09383	78	1.40221	61	2.14833	88	0.231302	-0.618103	8.51389e-07	1.88412	0.896087	-0.0729346	2.0477e-05	1.35003	--	--	--	--	--	--	--	--	--	S	Function unknown	PREDICTED: disease resistance protein RPP13-like [Ipomoea nil]	--
Tai6.38880	Tai6.38880	0.28437	15	0.777627	33	0.30538	18	3.77181	188	2.45136	125	4.57054	202	0.607867	22	0.610108	35	0.508799	26	1.22923	63	1.19001	43	1.2185	57	1.72602e-12	3.09019	0.407492	-0.588431	0.0473601	0.935875	2.18324e-06	1.56788	[HC]	Coenzyme transport and metabolism;; Energy production and conversion	--	--	--	[CR]	Energy production and conversion;; General function prediction only	FAD binding domain;; FAD dependent oxidoreductase;; Lycopene cyclase protein;; Tryptophan halogenase;; FAD binding domain;; Thi4 family	--	C	Energy production and conversion	PREDICTED: zeaxanthin epoxidase, chloroplastic-like [Nicotiana sylvestris]	--
Tai6.18209	Tai6.18209	0.917881	20	1.51106	34	1.49022	35	1.08155	24	1.37576	32	0.651555	14	0.59521	13	0.824931	19	0.629709	13	2.40333	63	2.76695	54	1.72832	38	0.835393	-0.240043	--	--	0.000899629	1.66065	0.0321055	-1.06477	--	--	--	--	--	--	--	--	Probable WRKY transcription factor 31 GN=WRKY31 OS=Arabidopsis thaliana (Mouse-ear cress) PE=2 SV=1	K	Transcription	PREDICTED: WRKY transcription factor 6-like [Solanum tuberosum]	--
Tai6.17602	Tai6.17602	10.6578	548	9.82471	533	8.27681	469	22.1921	1187	21.8738	1208	20.4951	1039	18.7943	968	16.5712	915	20.575	990	35.1508	2220	34.5578	1604	32.114	1703	1.05729e-09	1.11213	5.69861e-05	-0.842773	1.72098e-13	0.956172	7.72519e-11	-0.704896	[M]	Cell wall/membrane/envelope biogenesis	Molecular Function: polygalacturonase activity (GO:0004650);; Cellular Component: extracellular region (GO:0005576);; Cellular Component: vacuolar membrane (GO:0005774);; Biological Process: carbohydrate metabolic process (GO:0005975);;	--	--	--	--	Glycosyl hydrolases family 28;; Pectate lyase superfamily protein;; Right handed beta helix region	Probable polygalacturonase OS=Vitis vinifera (Grape) PE=1 SV=1	R	General function prediction only	PREDICTED: probable polygalacturonase At3g15720 isoform X1 [Nicotiana tomentosiformis]	molecular function: catalytic activity (GO:0003824);; biological process: metabolic process (GO:0008152);; cellular component: extracellular region (GO:0005576);; cellular component: cell (GO:0005623);; cellular component: membrane (GO:0016020);; cellular component: organelle (GO:0043226);; cellular component: organelle part (GO:0044422);; cellular component: cell part (GO:0044464)
Tai6.27510	Tai6.27510	22.6186	418	19.9054	388	18.5337	378	24.8451	478	24.0081	477	24.8869	454	9.52528	177	9.69513	193	5.80463	101	12.0106	273	12.936	216	11.8549	226	0.505282	0.1951	5.16513e-05	1.35208	0.0390311	0.627675	2.41955e-09	0.941862	--	--	Molecular Function: protein dimerization activity (GO:0046983);;	--	--	--	--	--	Transcription factor bHLH130 GN=T24P15.19 OS=Arabidopsis thaliana (Mouse-ear cress) PE=1 SV=1	K	Transcription	PREDICTED: transcription factor bHLH130-like [Populus euphratica]	molecular function: binding (GO:0005488)
Tai6.8956	Tai6.8956	9.4246	140	10.4544	164	12.5385	205	3.13523	49	11.058	176	3.99146	59	10.7445	160	10.2795	164	11.2646	157	20.6977	377	14.4779	194	13.3717	205	0.284521	-0.8152	0.714191	0.148811	0.0166832	0.669249	0.00317567	-1.3387	[R]	General function prediction only	Molecular Function: oxidoreductase activity, acting on paired donors, with incorporation or reduction of molecular oxygen, 2-oxoglutarate as one donor, and incorporation of one atom each of oxygen into both donors (GO:0016706);; Biological Process: oxidation-reduction process (GO:0055114);;	K05933|3.21337e-87|pxb:103946813|K05933 aminocyclopropanecarboxylate oxidase [EC:1.14.17.4] | (RefSeq) 1-aminocyclopropane-1-carboxylate oxidase 2	Cysteine and methionine metabolism (ko00270)	[QR]	Secondary metabolites biosynthesis, transport and catabolism;; General function prediction only	2OG-Fe(II) oxygenase superfamily	1-aminocyclopropane-1-carboxylate oxidase 2 GN=ACO2 OS=Malus domestica (Apple) PE=2 SV=1	Q	Secondary metabolites biosynthesis, transport and catabolism	PREDICTED: 1-aminocyclopropane-1-carboxylate oxidase 2 [Pyrus x bretschneideri]	molecular function: catalytic activity (GO:0003824);; biological process: metabolic process (GO:0008152);; biological process: single-organism process (GO:0044699)
Tai6.8526	Tai6.8526	42.4488	1076	36.5473	918	14.0712	394	48.5355	1279	36.6502	999	15.2228	382	60.0314	1525	48.8908	1331	45.0717	1070	93.4323	2820	81.8497	1874	92.0465	2321	0.915935	0.152947	0.164033	-0.69258	2.14254e-08	0.85295	5.40118e-05	-1.35593	[OC]	Posttranslational modification, protein turnover, chaperones;; Energy production and conversion	Biological Process: glycerol ether metabolic process (GO:0006662);; Molecular Function: electron carrier activity (GO:0009055);; Molecular Function: protein disulfide oxidoreductase activity (GO:0015035);; Biological Process: cell redox homeostasis (GO:0045454);;	K03671|1.49567e-60|sly:101265882|K03671 thioredoxin 1 | (RefSeq) thioredoxin-like protein CXXS1	--	[O]	Posttranslational modification, protein turnover, chaperones	Thioredoxin	Thioredoxin-like protein CXXS1 GN=CXXS1 OS=Arabidopsis thaliana (Mouse-ear cress) PE=2 SV=2	O	Posttranslational modification, protein turnover, chaperones	PREDICTED: thioredoxin-like protein CXXS1 [Nicotiana sylvestris]	biological process: metabolic process (GO:0008152);; biological process: single-organism process (GO:0044699);; molecular function: electron carrier activity (GO:0009055);; molecular function: catalytic activity (GO:0003824);; biological process: cellular process (GO:0009987);; biological process: biological regulation (GO:0065007)
Ipomoea_batatas_newGene_51012	--	1.54876	49	2.17041	72	1.93211	67	1.52962	50	2.01536	68	2.60792	81	0.627087	20	0.585913	20	0.331492	10	0.716239	28	0.608808	18	0.537701	18	0.856213	0.153921	0.00369904	1.62664	--	--	0.000643855	1.48674	--	--	Cellular Component: ribosome (GO:0005840);;	--	--	--	--	Ribosomal protein S21	--	S	Function unknown	PREDICTED: uncharacterized protein LOC109155613 [Ipomoea nil]	cellular component: cell (GO:0005623);; cellular component: macromolecular complex (GO:0032991);; cellular component: organelle (GO:0043226);; cellular component: cell part (GO:0044464)
Ipomoea_batatas_newGene_10319	--	2.13819	111	5.99644	328	6.68074	381	3.36098	181	2.04193	114	3.45347	176	2.43753	127	2.09401	117	1.16604	57	1.11518	71	1.36644	64	1.16112	62	0.460667	-0.577827	0.0555935	1.16177	0.25617	-0.530904	0.000463412	1.17405	--		--	--	--	[T]	Signal transduction mechanisms	Protein tyrosine kinase;; Protein kinase domain	Rust resistance kinase Lr10 OS=Triticum aestivum OX=4565 GN=LRK10 PE=2 SV=1	T	Signal transduction mechanisms	PREDICTED: LEAF RUST 10 DISEASE-RESISTANCE LOCUS RECEPTOR-LIKE PROTEIN KINASE-like 2.5 [Ipomoea nil]	--
Tai6.9605	Tai6.9605	3.19934	81	3.2369	86	2.13663	60	1.15916	31	0.88453	24	1.24929	31	2.28856	58	3.84748	105	4.28507	101	1.33128	42	0.571656	13	0.967298	26	0.0196431	-1.22892	0.709377	-0.23573	0.00108792	-1.5855	0.887946	0.100665	--	--	Cellular Component: plasma membrane (GO:0005886);; Biological Process: proton transport (GO:0015992);; Cellular Component: vacuolar proton-transporting V-type ATPase complex (GO:0016471);; Molecular Function: hydrolase activity, acting on acid anhydrides, catalyzing transmembrane movement of substances (GO:0016820);;	K02152|6.9954e-36|pop:POPTR_0008s04010g|K02152 V-type H+-transporting ATPase subunit G | (RefSeq) POPTRDRAFT_655913; Vacuolar ATP synthase subunit G 2 family protein	Oxidative phosphorylation (ko00190);; Phagosome (ko04145)	[C]	Energy production and conversion	Vacuolar (H+)-ATPase G subunit	V-type proton ATPase subunit G 2 GN=VATG2 OS=Nicotiana tabacum (Common tobacco) PE=3 SV=1	C	Energy production and conversion	PREDICTED: V-type proton ATPase subunit G 1-like [Populus euphratica]	cellular component: cell (GO:0005623);; cellular component: membrane (GO:0016020);; cellular component: cell part (GO:0044464);; biological process: single-organism process (GO:0044699);; biological process: localization (GO:0051179);; cellular component: macromolecular complex (GO:0032991);; cellular component: organelle (GO:0043226);; cellular component: organelle part (GO:0044422);; cellular c…
Ipomoea_batatas_newGene_3023	--	1.46582	67	1.90049	91	3.50981	170	1.81441	85	2.20597	108	1.5671	70	0.579304	27	0.241179	12	0.700906	30	1.02391	22	0.287783	12	0.6079	11	0.571863	-0.423999	0.00111297	1.99961	--	--	1.74403e-08	2.32058	--	--	--	--	--	--	--	--	--	--	--	uncharacterized protein LOC110890743 [Helianthus annuus]	--
Tai6.26108	Tai6.26108	4.40702	81	3.12759	63	4.91733	103	7.35334	139	3.5276	72	4.76539	86	0	0	0.341339	8	0	0	3.9122	87	2.13756	36	2.20308	42	0.938664	0.0735907	0.138524	1.24397	1.49592e-05	3.21539	0.0829195	0.800644	--	--	--	--	--	--	--	Early nodulin 93 ENOD93 protein	Early nodulin-93 OS=Glycine max (Soybean) PE=2 SV=1	S	Function unknown	uncharacterized protein LOC100306683 [Glycine max]	--
Tai6.6662	Tai6.6662	2.72232	290	4.56715	513	2.30616	271	1.35188	150	1.67562	192	2.61517	276	0.071931	8	0.328427	38	0.154132	16	0.141394	19	0	0	0	0	0.388778	-0.453044	2.19336e-10	3.34673	--	--	0.0891443	1.35841	--	--	--	--	--	[T]	Signal transduction mechanisms	Leucine rich repeat;; NB-ARC domain;; Poxvirus A32 protein;; NACHT domain	Putative late blight resistance protein homolog R1B-17 GN=R1B-17 OS=Solanum demissum (Wild potato) PE=3 SV=1	T	Signal transduction mechanisms	PREDICTED: putative late blight resistance protein homolog R1A-10 [Sesamum indicum]	--
Ipomoea_batatas_newGene_59406	--	0	0	0	0	0	0	0	0	0.087956	4	0	0	4.2736	137	3.05734	106	3.45998	102	4.64456	186	3.39601	101	3.92351	131	--	--	1.15133e-17	-5.50848	0.472037	0.274362	5.75663e-24	-5.35349	--	--	Cellular Component: exocyst (GO:0000145);; Biological Process: exocytosis (GO:0006887);;	K06110|7.57142e-18|sita:101770742|K06110 exocyst complex component 3 | (RefSeq) exocyst complex component SEC6	--	[U]	Intracellular trafficking, secretion, and vesicular transport	--	Exocyst complex component SEC6 OS=Arabidopsis thaliana OX=3702 GN=SEC6 PE=1 SV=1	U	Intracellular trafficking, secretion, and vesicular transport	PREDICTED: exocyst complex component 3-like [Ipomoea nil]	cellular component: cell (GO:0005623);; cellular component: macromolecular complex (GO:0032991);; cellular component: cell part (GO:0044464);; biological process: cellular process (GO:0009987);; biological process: single-organism process (GO:0044699);; biological process: localization (GO:0051179)
Tai6.10828	Tai6.10828	0.614913	18	0.326118	11	0.106803	4	10.1917	311	9.77833	308	9.80387	283	0	0	0.2159	7	0.321195	9	15.0973	543	22.3397	591	37.9759	1147	2.21421e-22	4.30536	--	--	4.6011e-11	4.88917	3.00346e-05	-1.33097	--	--	Molecular Function: transcription factor activity, sequence-specific DNA binding (GO:0003700);; Biological Process: regulation of transcription, DNA-templated (GO:0006355);; Molecular Function: sequence-specific DNA binding (GO:0043565);;	--	--	--	--	WRKY DNA -binding domain	Probable WRKY transcription factor 75 GN=WRKY75 OS=Arabidopsis thaliana (Mouse-ear cress) PE=2 SV=1	K	Transcription	PREDICTED: probable WRKY transcription factor 75 [Nicotiana tomentosiformis]	molecular function: nucleic acid binding transcription factor activity (GO:0001071);; biological process: biological regulation (GO:0065007);; molecular function: binding (GO:0005488)
Tai6.47925	Tai6.47925	0.79724	21	0.226666	8	0	0	1.41309	40	1.27299	41	1.57888	51	3.55031	106	6.25817	207	3.05219	74	5.02775	153	5.82273	150	8.29095	236	0.27982	1.20599	0.200003	-1.19977	0.296163	0.521223	1.3935e-08	-1.95414	--	--	Molecular Function: catalytic activity (GO:0003824);; Molecular Function: ATP binding (GO:0005524);; Cellular Component: transcription factor TFIIF complex (GO:0005674);; Biological Process: transcription initiation from RNA polymerase II promoter (GO:0006367);; Biological Process: protein targeting to membrane (GO:0006612);; Biological Process: membrane fusion (GO:0006944);; Biological Process: …	--	--	--	--	--	--	S	Function unknown	PREDICTED: uncharacterized protein LOC102586253 [Solanum tuberosum]	molecular function: catalytic activity (GO:0003824);; molecular function: binding (GO:0005488);; cellular component: cell (GO:0005623);; cellular component: membrane-enclosed lumen (GO:0031974);; cellular component: macromolecular complex (GO:0032991);; cellular component: organelle (GO:0043226);; cellular component: organelle part (GO:0044422);; cellular component: cell part (GO:0044464);; biolo…
Tai6.8054	Tai6.8054	1.7221	80	2.11057	103	1.97493	101	3.29452	158	3.26556	162	2.99955	137	25.6908	1185	22.0872	1092	22.6122	975	51.0115	2884	53.6247	2229	51.1491	2428	0.0329887	0.693889	1.82934e-67	-3.46444	1.29541e-27	1.23648	7.62813e-237	-4.04104	[R]	General function prediction only	--	--	--	[QR]	Secondary metabolites biosynthesis, transport and catabolism;; General function prediction only	2OG-Fe(II) oxygenase superfamily;; non-haem dioxygenase in morphine synthesis N-terminal	1-aminocyclopropane-1-carboxylate oxidase homolog 1 GN=At1g06620 OS=Arabidopsis thaliana (Mouse-ear cress) PE=2 SV=1	Q	Secondary metabolites biosynthesis, transport and catabolism	PREDICTED: 1-aminocyclopropane-1-carboxylate oxidase homolog 1-like [Sesamum indicum]	--
Ipomoea_batatas_newGene_45479	--	5.26207	185	4.33653	148	4.83393	172	3.97944	134	3.34987	119	4.03335	129	5.71416	186	6.77999	237	8.58181	261	3.71025	148	3.78074	111	2.04813	70	0.141891	-0.510726	0.449227	-0.288753	0.00262803	-1.00679	0.637867	0.193132	--	--	Biological Process: microtubule cytoskeleton organization (GO:0000226);; Biological Process: preprophase band assembly (GO:0000913);; Molecular Function: calcium ion binding (GO:0005509);; Molecular Function: protein binding (GO:0005515);; Cellular Component: nucleus (GO:0005634);; Cellular Component: centrosome (GO:0005813);; Cellular Component: spindle (GO:0005819);; Cellular Component: phragmo…	K11583|2.30108e-111|crb:CARUB_v10000854mg|K11583 serine/threonine-protein phosphatase 2A regulatory subunit B'' | (RefSeq) hypothetical protein	mRNA surveillance pathway (ko03015)	[A]	RNA processing and modification	--	Probable serine/threonine-protein phosphatase 2A regulatory subunit B&apos;&apos; subunit TON2 OS=Arabidopsis thaliana OX=3702 GN=TON2 PE=1 SV=1	T	Signal transduction mechanisms	PREDICTED: probable serine/threonine-protein phosphatase 2A regulatory subunit B&apos;&apos; subunit TON2 isoform X1 [Ipomoea nil]	biological process: cellular process (GO:0009987);; biological process: single-organism process (GO:0044699);; biological process: cellular component organization or biogenesis (GO:0071840);; molecular function: binding (GO:0005488);; cellular component: cell (GO:0005623);; cellular component: organelle (GO:0043226);; cellular component: cell part (GO:0044464);; cellular component: organelle part…
Tai6.12566	Tai6.12566	0.422029	9	0.586694	14	0.694674	17	10.2311	225	10.1381	230	9.86001	205	0.503413	11	1.25795	29	1.25041	25	13.7167	355	20.7684	395	20.2548	440	1.14976e-25	3.81716	--	--	7.54486e-34	4.05505	0.000153498	-0.881532	--	--	Biological Process: metabolic process (GO:0008152);; Molecular Function: terpene synthase activity (GO:0010333);; Molecular Function: metal ion binding (GO:0046872);;	K14182|2.34018e-67|sot:102595695|K14182 vetispiradiene synthase [EC:4.2.3.21] | (RefSeq) PVS4; vetispiradiene synthase 1-like	Sesquiterpenoid and triterpenoid biosynthesis (ko00909)	--	--	Terpene synthase, N-terminal domain	Viridiflorene synthase GN=TPS31 OS=Solanum lycopersicum (Tomato) PE=1 SV=1	R	General function prediction only	PREDICTED: vetispiradiene synthase 1-like, partial [Nicotiana tomentosiformis]	biological process: metabolic process (GO:0008152);; molecular function: catalytic activity (GO:0003824);; molecular function: binding (GO:0005488)
Tai6.25305	Tai6.25305	2.79614	196	2.85222	210	2.70464	229	12.126	928	7.09431	532	11.543	795	21.6122	1622	11.4042	918	9.49542	667	20.9939	1940	32.7527	2202	25.0986	1932	1.94262e-07	1.72707	2.89358e-08	-2.12858	0.00241756	0.952454	1.75509e-08	-1.42708	[C]	Energy production and conversion	Molecular Function: malate synthase activity (GO:0004474);; Biological Process: glyoxylate cycle (GO:0006097);; Biological Process: tricarboxylic acid cycle (GO:0006099);; Cellular Component: glyoxysome (GO:0009514);;	K01638|0|sly:101267103|K01638 malate synthase [EC:2.3.3.9] | (RefSeq) malate synthase, glyoxysomal	Pyruvate metabolism (ko00620);; Glyoxylate and dicarboxylate metabolism (ko00630);; Carbon metabolism (ko01200)	[C]	Energy production and conversion	Malate synthase	Malate synthase, glyoxysomal (Fragment) OS=Glycine max (Soybean) PE=2 SV=1	C	Energy production and conversion	PREDICTED: malate synthase, glyoxysomal [Nicotiana tomentosiformis]	molecular function: catalytic activity (GO:0003824);; biological process: metabolic process (GO:0008152);; biological process: cellular process (GO:0009987);; biological process: single-organism process (GO:0044699);; cellular component: cell (GO:0005623);; cellular component: organelle (GO:0043226);; cellular component: cell part (GO:0044464)
Tai6.11237	Tai6.11237	0.155047	7	0.183002	9	0.161571	8	0	0	0.336151	17	0.324358	15	3.65796	164	2.84179	137	2.01724	85	2.19315	121	2.6229	106	1.95571	90	--	--	9.38046e-13	-3.53627	0.612954	-0.232284	1.24616e-05	-2.65893	--	--	Molecular Function: binding (GO:0005488);;	--	--	--	--	Myb-like DNA-binding domain	Transcription factor MYB1R1 OS=Solanum tuberosum (Potato) PE=2 SV=1	K	Transcription	Myb-like transcription factor family protein, putative [Theobroma cacao]	molecular function: binding (GO:0005488)
Tai6.2209	Tai6.2209	0.22392	4	0.670947	10	0.540457	9	0.141518	2	0.791953	12	0.738841	10	3.75562	51	5.70019	83	4.7278	60	5.1177	85	6.48567	80	7.35792	103	--	--	8.9394e-07	-2.75632	0.257673	0.492291	7.83704e-10	-3.0583	--	--	--	K17800|9.35189e-06|sot:102600829|K17800 LETM1 and EF-hand domain-containing protein 1, mitochondrial | (RefSeq) LETM1 and EF-hand domain-containing protein 1, mitochondrial	--	--	--	--	--	--	--	--	--
Tai6.37632	Tai6.37632	4.89867	179	7.38428	287	6.2205	252	5.49357	209	6.70517	280	4.64621	164	2.60713	95	2.37308	94	2.22018	78	2.83549	157	3.6087	121	2.57258	115	0.967714	-0.0281297	2.53984e-05	1.27948	0.0600314	0.570844	0.0142124	0.676828	--	--	Molecular Function: calcium ion binding (GO:0005509);;	--	--	[P]	Inorganic ion transport and metabolism	EF-hand domain pair;; EF hand;; EF-hand domain;; EF hand	--	T	Signal transduction mechanisms	PREDICTED: calcium uptake protein 1, mitochondrial-like [Solanum tuberosum]	molecular function: binding (GO:0005488)
Tai6.35620	Tai6.35620	4.26001	87	5.03924	117	4.79078	107	5.88858	122	7.34176	170	6.27597	128	19.5769	413	20.6866	457	19.1501	378	17.679	464	22.2019	397	16.8906	358	0.248152	0.471567	1.12577e-20	-2.00312	0.996952	0.00112684	6.31111e-14	-1.54193	--	--	Molecular Function: nucleic acid binding (GO:0003676);; Cellular Component: cytoplasm (GO:0005737);; Biological Process: DNA repair (GO:0006281);; Biological Process: DNA recombination (GO:0006310);; Molecular Function: hydrolase activity, acting on ester bonds (GO:0016788);;	K07447|1.97351e-29|vvi:100266792|K07447 putative holliday junction resolvase [EC:3.1.-.-] | (RefSeq) putative pre-16S rRNA nuclease	--	--	--	Uncharacterised protein family (UPF0081)	--	S	Function unknown	PREDICTED: uncharacterized protein LOC100266792 isoform X2 [Vitis vinifera]	molecular function: binding (GO:0005488);; cellular component: cell (GO:0005623);; cellular component: cell part (GO:0044464);; biological process: metabolic process (GO:0008152);; biological process: cellular process (GO:0009987);; biological process: single-organism process (GO:0044699);; biological process: response to stimulus (GO:0050896);; molecular function: catalytic activity (GO:0003824)
Tai6.49432	Tai6.49432	19.1918	1014	14.6926	819	20.449	1190	22.9764	1263	21.128	1199	22.6007	1177	41.2477	2184	38.4469	2181	39.1445	1936	40.7925	2647	42.8449	2044	46.1297	2514	0.695344	0.10324	6.96828e-11	-0.869591	0.102018	0.223629	9.17218e-18	-1.00533	--	--	Molecular Function: ion channel activity (GO:0005216);; Biological Process: ion transport (GO:0006811);; Cellular Component: integral component of membrane (GO:0016021);; Biological Process: transmembrane transport (GO:0055085);;	K05391|0|sly:101267716|K05391 cyclic nucleotide gated channel, other eukaryote | (RefSeq) probable cyclic nucleotide-gated ion channel 5	Plant-pathogen interaction (ko04626)	[PT]	Inorganic ion transport and metabolism;; Signal transduction mechanisms	Cyclic nucleotide-binding domain;; Ion transport protein	Probable cyclic nucleotide-gated ion channel 6 GN=CNGC6 OS=Arabidopsis thaliana (Mouse-ear cress) PE=1 SV=2	P	Inorganic ion transport and metabolism	PREDICTED: probable cyclic nucleotide-gated ion channel 5 [Nicotiana sylvestris]	molecular function: transporter activity (GO:0005215);; biological process: cellular process (GO:0009987);; biological process: single-organism process (GO:0044699);; biological process: localization (GO:0051179);; cellular component: membrane (GO:0016020);; cellular component: membrane part (GO:0044425)
Tai6.45877	Tai6.45877	16.1716	1111	14.1509	1026	15.4667	1171	8.19608	586	7.59587	561	8.14487	552	17.6576	1216	20.7419	1531	17.6645	1137	11.0897	937	8.36205	519	9.0679	643	4.46165e-12	-1.0389	0.600129	-0.119042	5.39525e-07	-0.867837	0.116816	-0.302725	--	--	Molecular Function: chaperone binding (GO:0051087);;	--	--	[T]	Signal transduction mechanisms	BAG domain	BAG family molecular chaperone regulator 1 GN=BAG1 OS=Arabidopsis thaliana (Mouse-ear cress) PE=1 SV=1	T	Signal transduction mechanisms	PREDICTED: BAG family molecular chaperone regulator 2 [Nicotiana sylvestris]	molecular function: binding (GO:0005488)
Tai6.45551	Tai6.45551	3.65999	65	2.54488	48	2.43161	48	2.8841	54	3.74834	72	2.94196	52	0.849011	16	2.0818	40	0.320104	6	0.294547	7	0.512709	9	1.11859	21	0.985112	0.0171508	0.12645	1.19492	--	--	0.000371041	1.89681	--	--	--	--	--	--	--	--	--	--	--	--	--
Ipomoea_batatas_newGene_20943	--	0	0	0.179194	5	0.130479	4	0.70489	19	0.327753	10	0.598321	15	3.09392	80	1.50066	41	1.55242	38	0.611703	19	1.46087	34	1.45408	39	--	--	4.50644e-06	-3.22878	0.341655	-0.634545	--	--	[G]	Carbohydrate transport and metabolism	Cellular Component: integral component of plasma membrane (GO:0005887);; Biological Process: water transport (GO:0006833);; Biological Process: cellular water homeostasis (GO:0009992);; Molecular Function: water channel activity (GO:0015250);; Molecular Function: glycerol channel activity (GO:0015254);; Biological Process: glycerol transport (GO:0015793);; Biological Process: ion transmembrane tr…	K09874|1.93497e-94|spen:107013831|K09874 aquaporin NIP | (RefSeq) aquaporin NIP1-1-like	--	[G]	Carbohydrate transport and metabolism	Major intrinsic protein	Aquaporin NIP1-1 OS=Oryza sativa subsp. japonica OX=39947 GN=NIP1-1 PE=2 SV=1	G	Carbohydrate transport and metabolism	PREDICTED: aquaporin NIP1-1-like [Ipomoea nil]	cellular component: cell (GO:0005623);; cellular component: membrane (GO:0016020);; cellular component: membrane part (GO:0044425);; cellular component: cell part (GO:0044464);; biological process: single-organism process (GO:0044699);; biological process: localization (GO:0051179);; biological process: cellular process (GO:0009987);; biological process: biological regulation (GO:0065007);; molec…
Ipomoea_batatas_newGene_55641	--	1.8769	86	1.6033	77	1.9603	99	0.346615	17	0.247795	13	0.190245	9	2.16285	99	2.3604	116	2.56665	110	0.261045	15	0.629089	26	0.492869	24	5.90845e-08	-2.61263	0.698447	-0.167622	2.38414e-07	-2.11516	--	--	--	--	--	--	--	--	--	NPH3 family	BTB/POZ domain-containing protein At3g22104 OS=Arabidopsis thaliana OX=3702 GN=At3g22104 PE=2 SV=1	--	--	PREDICTED: BTB/POZ domain-containing protein At3g22104-like [Ipomoea nil]	--
Ipomoea_batatas_newGene_56313	--	2.00339	54	4.70135	134	3.16195	94	15.9091	444	9.33397	269	20.9981	556	11.0119	296	9.52077	275	3.91702	99	5.38216	178	7.75163	188	5.6569	157	1.08215e-07	2.32418	0.0123417	-1.3557	0.613342	-0.272836	0.000335335	1.19107	--	--	Cellular Component: plasma membrane (GO:0005886);; Cellular Component: integral component of membrane (GO:0016021);;	--	--	--	--	Domain of unknown function (DUF588)	CASP-like protein 1B2 OS=Populus trichocarpa OX=3694 GN=POPTRDRAFT_798217 PE=3 SV=3	S	Function unknown	PREDICTED: CASP-like protein 1B2 [Ipomoea nil]	cellular component: cell (GO:0005623);; cellular component: membrane (GO:0016020);; cellular component: cell part (GO:0044464);; cellular component: membrane part (GO:0044425)
Tai6.37100	Tai6.37100	1.75564	47	0.43695	13	1.34529	40	0.216809	6	0.064384	2	0.25347	7	6.48274	172	10.3238	293	6.12021	152	5.32321	173	2.86912	69	1.9038	52	0.000361115	-2.52218	3.97294e-07	-2.01804	0.0239761	-1.01902	1.67949e-10	-3.5022	--	--	Molecular Function: hydrolase activity (GO:0016787);;	--	--	[I]	Lipid transport and metabolism	Lipase (class 3)	Phospholipase A1-IIalpha GN=At1g06250 OS=Arabidopsis thaliana (Mouse-ear cress) PE=2 SV=1	I	Lipid transport and metabolism	Pn47p [Ipomoea nil]	molecular function: catalytic activity (GO:0003824);; biological process: metabolic process (GO:0008152)
Tai6.4420	Tai6.4420	10.0015	819	11.1526	969	12.35	1113	7.19358	614	6.69208	593	7.57991	610	10.8466	761	8.34337	732	10.7052	551	4.33626	371	3.79453	282	2.97928	261	0.00122725	-0.693309	0.0250941	0.547506	6.94369e-10	-1.11807	5.15622e-09	0.959283	--	--	Molecular Function: aspartic-type endopeptidase activity (GO:0004190);; Biological Process: proteolysis (GO:0006508);; Cellular Component: anchored component of plasma membrane (GO:0046658);;	--	--	[O]	Posttranslational modification, protein turnover, chaperones	Xylanase inhibitor N-terminal;; Eukaryotic aspartyl protease;; Xylanase inhibitor C-terminal	Aspartic proteinase-like protein 1 (Precursor) GN=At5g10080 OS=Arabidopsis thaliana (Mouse-ear cress) PE=1 SV=1	O	Posttranslational modification, protein turnover, chaperones	PREDICTED: aspartic proteinase-like protein 1-like isoform X3 [Solanum tuberosum]	molecular function: catalytic activity (GO:0003824);; biological process: metabolic process (GO:0008152);; cellular component: cell (GO:0005623);; cellular component: membrane (GO:0016020);; cellular component: membrane part (GO:0044425);; cellular component: cell part (GO:0044464)
Tai6.21400	Tai6.21400	2.17785	37	0.357559	7	0.308885	16	0.230023	12	0.336189	17	0.54777	26	0.90621	43	0.647565	28	1.76195	51	2.48587	98	2.15934	49	3.31013	117	--	--	0.561943	-0.466008	0.0393584	1.03008	2.45863e-05	-2.01439	--	--	Cellular Component: intracellular membrane-bounded organelle (GO:0043231);; Cellular Component: cytoplasmic part (GO:0044444);;	--	--	--	--	--	Nuclear transport factor 2 GN=NTF2 OS=Arabidopsis thaliana (Mouse-ear cress) PE=1 SV=1	S	Function unknown	PREDICTED: uncharacterized protein LOC101248296 [Solanum lycopersicum]	cellular component: cell (GO:0005623);; cellular component: organelle (GO:0043226);; cellular component: cell part (GO:0044464)
Tai6.12159	Tai6.12159	25.1653	535	24.0246	539	19.5933	459	23.0147	509	26.5862	607	27.1791	570	43.1601	919	46.7771	1068	51.2186	1019	55.8991	1459	58.044	1114	51.7901	1135	0.717566	0.131635	1.99918e-06	-0.937463	0.028645	0.325492	1.73027e-19	-1.15262	--	--	--	--	--	--	--	--	--	--	--	--	--
Ipomoea_batatas_newGene_11779	--	0.460832	28	1.18019	48	0.539143	25	0.55382	28	0.412312	25	0.548401	31	4.97959	167	1.43356	76	1.66691	63	4.53143	180	1.88804	61	3.33018	108	0.972647	0.0391706	0.00499277	-1.62453	0.825656	0.156651	6.9564e-06	-1.86013	--	--	--	--	--	--	--	--	--	--	--	PREDICTED: probable pectate lyase 5 [Ipomoea nil]	--
Tai6.51483	Tai6.51483	56.841	1693	49.2675	1549	45.8172	1504	22.6271	702	16.8138	539	20.135	592	56.1055	1675	56.9303	1822	49.7669	1388	18.6136	682	17.1708	462	12.3955	381	4.6215e-10	-1.39887	0.890902	0.0377181	1.63429e-20	-1.64141	0.330757	0.253087	--	--	Molecular Function: enzyme inhibitor activity (GO:0004857);; Cellular Component: cell wall (GO:0005618);; Molecular Function: pectinesterase activity (GO:0030599);; Biological Process: cell wall modification (GO:0042545);; Biological Process: negative regulation of catalytic activity (GO:0043086);; Molecular Function: aspartyl esterase activity (GO:0045330);; Biological Process: pectin catabolic …	--	--	--	--	Pectinesterase	Pectinesterase 34 GN=F2K15.80 OS=Arabidopsis thaliana (Mouse-ear cress) PE=2 SV=1	S	Function unknown	PREDICTED: probable pectinesterase/pectinesterase inhibitor 34 [Sesamum indicum]	molecular function: enzyme regulator activity (GO:0030234);; biological process: biological regulation (GO:0065007);; cellular component: cell (GO:0005623);; cellular component: cell part (GO:0044464);; molecular function: catalytic activity (GO:0003824);; biological process: metabolic process (GO:0008152);; biological process: cellular process (GO:0009987);; biological process: cellular componen…
Tai6.10613	Tai6.10613	5.40448	123	8.29965	199	7.22882	180	9.04664	211	9.97625	240	6.88308	152	11.8411	269	5.82655	142	7.42295	157	32.3365	881	34.0365	683	36.3653	832	0.452202	0.354475	0.648157	-0.258076	8.4599e-16	2.05249	1.28659e-27	-1.9928	[G]	Carbohydrate transport and metabolism	Biological Process: carbohydrate metabolic process (GO:0005975);; Molecular Function: beta-glucosidase activity (GO:0008422);;	--	--	--	--	Glycosyl hydrolase family 3 N terminal domain	--	G	Carbohydrate transport and metabolism	PREDICTED: lysosomal beta glucosidase-like, partial [Prunus mume]	biological process: metabolic process (GO:0008152);; molecular function: catalytic activity (GO:0003824)
Ipomoea_batatas_newGene_53270	--	0	0	0	0	0	0	0.546606	17	2.66794	81	0.216309	7	0	0	1.11924	34	0	0	1.82563	64	3.00843	77	1.51858	45	--	--	--	--	0.457189	0.792731	0.336801	-0.720494	--	--	Molecular Function: peroxidase activity (GO:0004601);; Cellular Component: extracellular region (GO:0005576);; Biological Process: response to oxidative stress (GO:0006979);; Molecular Function: heme binding (GO:0020037);; Biological Process: hydrogen peroxide catabolic process (GO:0042744);; Molecular Function: metal ion binding (GO:0046872);; Biological Process: oxidation-reduction process (GO:…	K00430|1.67722e-101|fve:101306995|K00430 peroxidase [EC:1.11.1.7] | (RefSeq) peroxidase 15	Phenylpropanoid biosynthesis (ko00940)	--	--	Peroxidase	Lignin-forming anionic peroxidase OS=Nicotiana tabacum OX=4097 PE=2 SV=1	G	Carbohydrate transport and metabolism	peroxidase 15-like [Prunus avium]	molecular function: catalytic activity (GO:0003824);; molecular function: antioxidant activity (GO:0016209);; biological process: metabolic process (GO:0008152);; biological process: single-organism process (GO:0044699);; cellular component: extracellular region (GO:0005576);; biological process: response to stimulus (GO:0050896);; molecular function: binding (GO:0005488);; biological process: ce…
Tai6.12555	Tai6.12555	31.8207	1598	24.397	1293	38.6886	2141	5.71575	300	5.27494	286	5.47802	273	14.2713	719	20.8233	1124	18.6523	878	2.60471	161	3.0694	140	2.54977	133	1.67168e-49	-2.702	1.25494e-05	1.073	2.73752e-36	-2.56791	4.23502e-06	0.937033	--	--	--	--	--	--	--	DUF761-associated sequence motif	--	S	Function unknown	PREDICTED: uncharacterized protein LOC104106327 [Nicotiana tomentosiformis]	--
Ipomoea_batatas_newGene_39547	--	1.39305	70	2.347	117	2.70044	138	3.17228	163	3.20033	162	2.20049	99	2.58566	128	2.91148	144	1.86919	79	1.26232	76	1.08648	44	1.20222	57	0.564366	0.382531	0.875151	-0.10558	0.0131463	-0.92272	0.00031422	1.18371	--	--	--	--	--	--	--	TIR domain;; TIR domain;; MTH538 TIR-like domain (DUF1863);; NB-ARC domain	TMV resistance protein N OS=Nicotiana glutinosa OX=35889 GN=N PE=1 SV=1	S	Function unknown	PREDICTED: uncharacterized protein LOC109147853 [Ipomoea nil]	--
Tai6.30253	Tai6.30253	0.155791	6	0.287336	11	0.08311	3	0.363629	14	0.531802	20	0.793652	28	1.32854	45	1.07204	40	1.51077	49	0.596695	26	0.418243	14	0.825369	30	--	--	1.55013e-05	-2.64055	0.129294	-0.846039	--	--	[TZDR]	Signal transduction mechanisms;; Cytoskeleton;; Cell cycle control, cell division, chromosome partitioning;; General function prediction only	Molecular Function: calcium ion binding (GO:0005509);; Molecular Function: 2-alkenal reductase [NAD(P)] activity (GO:0032440);; Biological Process: oxidation-reduction process (GO:0055114);;	K13448|7.94315e-93|cam:101501496|K13448 calcium-binding protein CML | (RefSeq) calmodulin-like protein 11	Plant-pathogen interaction (ko04626)	[T]	Signal transduction mechanisms	EF hand;; EF-hand domain pair;; EF-hand domain pair;; EF-hand domain;; EF hand;; EF-hand domain;; Secreted protein acidic and rich in cysteine Ca binding region;; Cytoskeletal-regulatory complex EF hand	Calmodulin-like protein 8 OS=Arabidopsis thaliana (Mouse-ear cress) PE=2 SV=1	T	Signal transduction mechanisms	PREDICTED: calmodulin-like protein 11 [Sesamum indicum]	molecular function: binding (GO:0005488);; molecular function: catalytic activity (GO:0003824);; biological process: metabolic process (GO:0008152);; biological process: single-organism process (GO:0044699)
Ipomoea_batatas_newGene_55267	--	1.91555	106	2.2478	104	1.18656	89	0.328928	24	1.55308	68	0.46699	32	0.187696	13	0.324789	17	0.304929	20	0.071193	7	0	0	0.080849	6	0.0626436	-1.1641	3.49749e-07	2.36131	--	--	--	--	--	--	--	--	--	--	--	--	--	G	Carbohydrate transport and metabolism	uncharacterized protein LOC110928595 [Helianthus annuus]	--
Ipomoea_batatas_newGene_43257	--	2.00613	71	2.13883	82	1.71625	67	4.53756	166	5.68548	218	5.43385	186	12.3515	427	8.40483	306	6.44616	201	11.801	484	15.0304	486	13.7392	494	3.04524e-06	1.37463	3.36394e-07	-1.97419	0.0267236	0.684364	7.76328e-12	-1.38062	--	--	--	--	--	--	--	WRKY DNA -binding domain;; WRKY DNA -binding domain	Probable WRKY transcription factor 35 OS=Arabidopsis thaliana OX=3702 GN=WRKY35 PE=2 SV=1	K	Transcription	PREDICTED: probable WRKY transcription factor 65 isoform X1 [Ipomoea nil]	--
Tai6.15507	Tai6.15507	0	0	0.309319	9	0.08417	3	0.253744	7	0.104233	3	0.322084	9	1.1271	30	1.75526	50	1.08793	27	1.01065	33	1.27771	31	0.659247	19	--	--	2.83209e-05	-3.02034	0.691115	-0.289402	--	--	--	--	--	--	--	--	--	Plant protein 1589 of unknown function (A_thal_3526)	--	S	Function unknown	PREDICTED: uncharacterized protein LOC104106573 [Nicotiana tomentosiformis]	--
Tai6.10543	Tai6.10543	2.93619	79	4.50044	127	4.13608	122	3.52803	99	2.70932	78	2.74726	73	2.16635	59	0.08362	3	1.87338	47	1.04046	35	1.73344	42	0.394792	11	0.65062	-0.283703	0.252319	1.02495	0.85137	-0.218863	0.0140134	1.28389	--	--	Molecular Function: copper ion binding (GO:0005507);; Molecular Function: electron carrier activity (GO:0009055);; Biological Process: glucuronoxylan metabolic process (GO:0010413);; Cellular Component: anchored component of membrane (GO:0031225);; Biological Process: xylan biosynthetic process (GO:0045492);;	--	--	--	--	Plastocyanin-like domain	Blue copper protein (Precursor) OS=Pisum sativum (Garden pea) PE=2 SV=1	R	General function prediction only	PREDICTED: basic blue protein-like [Nicotiana sylvestris]	molecular function: binding (GO:0005488);; molecular function: electron carrier activity (GO:0009055);; biological process: metabolic process (GO:0008152);; biological process: cellular process (GO:0009987);; cellular component: membrane (GO:0016020);; cellular component: membrane part (GO:0044425);; biological process: single-organism process (GO:0044699);; biological process: cellular component…
Tai6.30501	Tai6.30501	6.79243	339	7.19059	378	6.6378	365	8.28422	430	9.00067	482	9.3084	457	17.3993	868	14.9733	801	14.9109	695	16.2827	996	16.8989	760	14.7858	760	0.135659	0.332759	1.13457e-09	-1.09122	0.556953	0.116498	3.01238e-11	-0.894292	--	--	Molecular Function: zinc ion binding (GO:0008270);;	--	--	[O]	Posttranslational modification, protein turnover, chaperones	--	--	O	Posttranslational modification, protein turnover, chaperones	hypothetical protein JCGZ_14090 [Jatropha curcas]	molecular function: binding (GO:0005488)
Tai6.29264	Tai6.29264	0	0	0.077462	3	0	0	0	0	0	0	0	0	6.44028	184	5.43686	166	5.27273	141	3.86963	136	3.36414	87	3.95773	116	--	--	3.71698e-22	-6.00006	0.0868097	-0.501525	7.6236e-23	-5.9089	[S]	Function unknown	Molecular Function: structural molecule activity (GO:0005198);; Biological Process: iron-sulfur cluster assembly (GO:0016226);; Molecular Function: iron-sulfur cluster binding (GO:0051536);;	K13628|1.77947e-73|sly:101267077|K13628 iron-sulfur cluster assembly protein | (RefSeq) iron-sulfur assembly protein IscA-like 1, mitochondrial	--	[P]	Inorganic ion transport and metabolism	Iron-sulphur cluster biosynthesis	Iron-sulfur assembly protein IscA-like 1, mitochondrial (Precursor) GN=At2g16710 OS=Arabidopsis thaliana (Mouse-ear cress) PE=2 SV=2	P	Inorganic ion transport and metabolism	PREDICTED: iron-sulfur assembly protein IscA-like 1, mitochondrial [Solanum lycopersicum]	molecular function: structural molecule activity (GO:0005198);; biological process: metabolic process (GO:0008152);; biological process: cellular component organization or biogenesis (GO:0071840);; molecular function: binding (GO:0005488)
Tai6.46928	Tai6.46928	3.83037	289	4.67077	373	2.26019	183	3.57146	281	5.38084	435	3.50681	256	1.07086	67	1.51267	112	2.08038	120	1.62827	134	1.73637	79	1.33761	76	0.490998	0.374887	0.0065232	1.21067	0.938252	-0.0469319	1.78454e-09	1.66979	--	--	--	--	--	--	--	Sieve element occlusion C-terminus	--	S	Function unknown	PREDICTED: uncharacterized protein LOC104114193 [Nicotiana tomentosiformis]	--
Ipomoea_batatas_newGene_38584	--	2.82197	64	1.47161	35	0.839089	21	2.55403	60	4.44167	107	3.52085	78	0.570184	13	0.642884	16	1.24546	27	0.413028	12	0.744591	16	0.528633	13	0.350185	0.755461	0.218672	0.975951	--	--	2.64059e-07	2.27631	--	--	--	--	--	--	--	--	--	--	--	--	--
Ipomoea_batatas_newGene_19111	--	3.10643	77	2.52077	73	3.19673	95	9.1822	231	8.52002	228	8.50958	201	2.70537	74	2.30131	69	5.03854	124	4.98644	161	5.37648	130	7.68499	211	9.32056e-07	1.28645	0.984888	-0.0136157	0.0307142	0.884497	0.246678	0.348422	--	--	--	--	--	[O]	Posttranslational modification, protein turnover, chaperones	Zinc finger, C3HC4 type (RING finger);; Prokaryotic RING finger family 4	--	S	Function unknown	PREDICTED: death-associated inhibitor of apoptosis 1-like [Ipomoea nil]	--
Tai6.52930	Tai6.52930	0	0	0	0	0.087382	2	3.257	36	2.75684	31	2.13639	23	0.192132	3	0	0	0	0	0.504705	7	1.51951	15	0.950081	11	2.08479e-05	3.25223	--	--	--	--	--	--	--	--	--	--	--	--	--	Protein of unknown function (DUF1475)	--	S	Function unknown	PREDICTED: uncharacterized protein LOC104231606 isoform X2 [Nicotiana sylvestris]	--
Tai6.19740	Tai6.19740	3.09557	112	2.36788	91	2.8797	115	16.8691	635	12.1264	472	8.76667	313	4.47471	163	3.17862	124	1.46431	50	0.129503	6	3.03234	100	10.6395	397	6.10444e-08	1.92217	0.922956	0.0772385	0.753056	0.403078	0.423325	0.732846	[RTKL]	General function prediction only;; Signal transduction mechanisms;; Transcription;; Replication, recombination and repair	Molecular Function: protein serine/threonine kinase activity (GO:0004674);; Molecular Function: ATP binding (GO:0005524);; Cellular Component: plasma membrane (GO:0005886);; Biological Process: protein phosphorylation (GO:0006468);;	--	--	[T]	Signal transduction mechanisms	Protein tyrosine kinase;; Protein kinase domain	Receptor like protein kinase S.2 GN=F24L7.6 OS=Arabidopsis thaliana (Mouse-ear cress) PE=2 SV=2	T	Signal transduction mechanisms	PREDICTED: receptor like protein kinase S.2 [Nicotiana tomentosiformis]	molecular function: catalytic activity (GO:0003824);; biological process: metabolic process (GO:0008152);; biological process: cellular process (GO:0009987);; molecular function: binding (GO:0005488);; cellular component: cell (GO:0005623);; cellular component: membrane (GO:0016020);; cellular component: cell part (GO:0044464)
Tai6.5966	Tai6.5966	2.01887	101	1.63797	86	11.1772	611	0.815965	43	0.705334	38	0.841833	42	5.22362	260	5.12078	273	2.59689	121	0.535716	33	0.594934	27	0.701015	36	2.97303e-05	-2.63811	0.4232	0.619812	2.27515e-12	-2.57475	0.55665	0.303191	--	--	--	--	--	--	--	Protein of unknown function DUF260	LOB domain-containing protein 37 GN=K8K14.16 OS=Arabidopsis thaliana (Mouse-ear cress) PE=2 SV=1	S	Function unknown	PREDICTED: LOB domain-containing protein 37 [Nicotiana tomentosiformis]	--
Ipomoea_batatas_newGene_2454	--	1.11962	46	1.13324	48	1.51912	64	0.376377	18	0.5092	24	0.564358	22	2.15736	72	2.34905	81	3.55996	106	2.89975	113	3.18989	93	1.31173	44	0.0191149	-1.2772	0.261749	-0.564783	0.957674	-0.0372281	0.000110185	-1.78696	--	--	Molecular Function: GTPase activator activity (GO:0005096);; Cellular Component: cytoplasm (GO:0005737);; Cellular Component: plasma membrane (GO:0005886);; Molecular Function: Rab GTPase binding (GO:0017137);; Biological Process: regulation of exocytosis (GO:0017157);; Molecular Function: syntaxin binding (GO:0019905);; Biological Process: positive regulation of GTPase activity (GO:0043547);;	--	--	[U]	Intracellular trafficking, secretion, and vesicular transport	--	--	S	Function unknown	PREDICTED: uncharacterized protein LOC109167711 [Ipomoea nil]	molecular function: enzyme regulator activity (GO:0030234);; biological process: biological regulation (GO:0065007);; cellular component: cell (GO:0005623);; cellular component: cell part (GO:0044464);; cellular component: membrane (GO:0016020);; molecular function: binding (GO:0005488)
Ipomoea_batatas_newGene_25176	--	0.149369	13	0.598859	54	1.14903	93	0.057238	6	0.033391	4	0.060662	6	1.76037	149	1.2893	105	1.26103	83	0.155693	17	0.15776	12	0.023186	3	--	--	0.291328	-0.83648	9.67827e-10	-3.04283	--	--	--		--	--	--	[T]	Signal transduction mechanisms	Protein kinase domain;; Protein tyrosine kinase;; Wall-associated receptor kinase galacturonan-binding	Rust resistance kinase Lr10 OS=Triticum aestivum OX=4565 GN=LRK10 PE=2 SV=1	T	Signal transduction mechanisms	PREDICTED: LEAF RUST 10 DISEASE-RESISTANCE LOCUS RECEPTOR-LIKE PROTEIN KINASE-like 2.5 [Ipomoea nil]	--
Tai6.20323	Tai6.20323	11.8724	167	12.9908	192	11.9202	184	5.38805	79	4.28572	65	3.86826	54	91.8138	1287	88.384	1328	83.6128	1095	19.3716	333	16.7274	212	20.353	294	2.53763e-05	-1.39499	1.95244e-64	-2.72685	2.90814e-46	-2.1041	2.34582e-16	-2.03775	--	--	--	--	--	--	--	--	--	--	--	--	--
Tai6.28396	Tai6.28396	0.053	3	0.146307	6	0.38264	17	1.64922	66	3.91486	160	2.14832	81	0.052341	2	0.145025	6	0	0	0.633593	30	2.15902	74	3.31181	129	4.99382e-05	2.69932	--	--	--	--	0.722803	0.247622	[KAD]	Transcription;; RNA processing and modification;; Cell cycle control, cell division, chromosome partitioning	--	K09422|5.12258e-74|cic:CICLE_v10022057mg|K09422 myb proto-oncogene protein, plant | (RefSeq) hypothetical protein	--	[K]	Transcription	Myb-like DNA-binding domain;; Myb-like DNA-binding domain	Myb-related protein Myb4 GN=OSJNBa0073E02.6 OS=Oryza sativa subsp. japonica (Rice) PE=2 SV=2	K	Transcription	PREDICTED: myb-related protein Myb4-like [Nicotiana tomentosiformis]	--
Tai6.30664	Tai6.30664	1.88569	78	2.03486	87	2.53111	118	0	0	7.55423	302	15.1043	591	9.94168	427	23.2306	940	18.0399	653	13.5101	692	14.4811	519	0	0	0.769463	0.406063	4.62335e-12	-2.55683	0.825855	-0.288889	0.929669	-0.0727607	--	--	Molecular Function: DNA binding (GO:0003677);;	--	--	--	--	--	--	S	Function unknown	unnamed protein product [Coffea canephora]	molecular function: binding (GO:0005488)
Ipomoea_batatas_newGene_12609	--	0.12003	4	0.037912	2	0	0	1.53103	41	1.094	30	0.732313	19	0.079824	3	0	0	0	0	0.450198	14	0.526479	12	0.07574	2	0.00180771	2.56613	--	--	--	--	--	--	--	--	--	--	--	--	--	TIR domain;; TIR domain	TMV resistance protein N OS=Nicotiana glutinosa OX=35889 GN=N PE=1 SV=1	--	--	TMV resistance protein N-like [Prunus avium]	--
Tai6.48910	Tai6.48910	4.46033	170	3.48507	132	3.66471	160	2.50649	101	3.97199	169	2.97708	119	5.99721	234	6.93056	285	5.7659	214	9.99564	464	9.71726	339	10.8196	434	0.424892	-0.382119	0.0750525	-0.491032	4.9607e-05	0.77691	2.47095e-13	-1.65968	--	--	Molecular Function: uridine kinase activity (GO:0004849);; Molecular Function: ATP binding (GO:0005524);; Biological Process: UMP biosynthetic process (GO:0006222);; Biological Process: flower development (GO:0009908);; Biological Process: phosphorylation (GO:0016310);; Molecular Function: phosphotransferase activity, alcohol group as acceptor (GO:0016773);; Biological Process: cellular protein m…	--	--	[TZ]	Signal transduction mechanisms;; Cytoskeleton	--	--	TZ	Signal transduction mechanisms;; Cytoskeleton	PREDICTED: uridine-cytidine kinase C-like isoform X2 [Nicotiana tomentosiformis]	molecular function: catalytic activity (GO:0003824);; biological process: metabolic process (GO:0008152);; biological process: cellular process (GO:0009987);; biological process: single-organism process (GO:0044699);; molecular function: binding (GO:0005488);; biological process: reproductive process (GO:0022414);; biological process: multicellular organismal process (GO:0032501);; biological pro…
Tai6.48225	Tai6.48225	0	0	0	0	0	0	0.107675	2	0	0	0.164959	3	3.03563	44	3.94633	61	4.04641	55	12.4437	219	9.99349	129	17.1775	254	--	--	1.06575e-10	-4.49865	1.83818e-08	1.85526	2.16011e-29	-5.68169	--	--	--	--	--	--	--	Protein of unknown function (DUF1070)	Arabinogalactan peptide 22 (Precursor) GN=AGP22 OS=Arabidopsis thaliana (Mouse-ear cress) PE=3 SV=1	R	General function prediction only	hypothetical protein JCGZ_07227 [Jatropha curcas]	--
Tai6.25131	Tai6.25131	8.90772	285	6.56781	222	7.1642	253	9.01157	300	11.2949	388	8.37877	264	23.7813	675	19.0582	581	26.4722	714	26.5129	938	31.9689	824	31.6689	931	0.663624	0.18365	8.59313e-07	-1.20588	0.017384	0.476146	1.08199e-18	-1.52152	[J]	Translation, ribosomal structure and biogenesis	Molecular Function: translation elongation factor activity (GO:0003746);; Molecular Function: GTPase activity (GO:0003924);; Molecular Function: ATP binding (GO:0005524);; Molecular Function: GTP binding (GO:0005525);; Cellular Component: mitochondrion (GO:0005739);; Biological Process: obsolete GTP catabolic process (GO:0006184);; Biological Process: translational elongation (GO:0006414);; Biolo…	K02355|1.5359e-164|vvi:100265034|K02355 elongation factor G | (RefSeq) elongation factor G-2, mitochondrial	--	[J]	Translation, ribosomal structure and biogenesis	Elongation factor G, domain IV;; Elongation factor G C-terminus;; Elongation Factor G, domain II	Elongation factor G-1, mitochondrial (Precursor) GN=MEFG1 OS=Arabidopsis thaliana (Mouse-ear cress) PE=2 SV=1	J	Translation, ribosomal structure and biogenesis	hypothetical protein Csa_6G104600 [Cucumis sativus]	molecular function: binding (GO:0005488);; biological process: metabolic process (GO:0008152);; biological process: cellular process (GO:0009987);; molecular function: catalytic activity (GO:0003824);; cellular component: cell (GO:0005623);; cellular component: organelle (GO:0043226);; cellular component: cell part (GO:0044464);; biological process: single-organism process (GO:0044699);; biologic…
Tai6.13780	Tai6.13780	1508.77	36023	6179.57	155706	2299.35	60502	883.708	21960	984.922	25273	766.878	18053	1484.94	35541	1169.42	29999	1601.9	35818	3772.17	110669	1878.97	40525	1809.46	44578	4.89568e-06	-1.15681	0.0656013	0.537133	0.00192798	0.883041	1.22652e-08	-1.50385	--	--	Molecular Function: endonuclease activity (GO:0004519);;	--	--	--	--	--	--	--	--	RRNA intron-encoded homing endonuclease [Medicago truncatula]	molecular function: catalytic activity (GO:0003824);; biological process: metabolic process (GO:0008152);; biological process: cellular process (GO:0009987)
Ipomoea_batatas_newGene_10782	--	0	0	0	0	0	0	0	0	0	0	0	0	4.25192	224	3.60227	195	3.23843	165	3.91095	228	3.05789	136	4.05029	203	--	--	3.45265e-24	-6.20857	0.95407	-0.0238055	2.31112e-30	-6.57686	--	--	--	--	--	--	--	--	--	--	--	--	--
Tai6.7263	Tai6.7263	7.18916	240	9.22635	325	8.14053	300	4.15592	145	2.14239	77	3.03614	100	0.454368	16	0	0	0.296095	10	0	0	0	0	0	0	0.00167362	-1.28414	0.00952048	2.21469	--	--	6.05012e-20	5.66009	--	--	Biological Process: metal ion transport (GO:0030001);; Molecular Function: metal ion binding (GO:0046872);;	--	--	[P]	Inorganic ion transport and metabolism	Heavy-metal-associated domain	Heavy metal-associated isoprenylated plant protein 26 (Precursor) GN=F20M13.140 OS=Arabidopsis thaliana (Mouse-ear cress) PE=1 SV=1	P	Inorganic ion transport and metabolism	superoxide dismutase 1 copper chaperone [Gossypium arboreum]	biological process: single-organism process (GO:0044699);; biological process: localization (GO:0051179);; molecular function: binding (GO:0005488)
Ipomoea_batatas_newGene_56607	--	5.21197	278	3.65479	205	5.79663	343	1.5002	85	1.31934	77	1.88133	102	4.50604	241	7.37018	425	4.30182	208	2.32824	156	2.80572	136	3.29851	184	1.39291e-09	-1.78709	0.761005	0.154264	0.0189969	-0.791591	0.00612306	-0.845738	[R]	General function prediction only	Biological Process: lipid catabolic process (GO:0016042);; Molecular Function: hydrolase activity (GO:0016787);;	--	--	[I]	Lipid transport and metabolism	--	Patatin-like protein 7 OS=Arabidopsis thaliana OX=3702 GN=PLP7 PE=2 SV=1	S	Function unknown	PREDICTED: patatin-like protein 3 isoform X2 [Ipomoea nil]	biological process: metabolic process (GO:0008152);; biological process: single-organism process (GO:0044699);; molecular function: catalytic activity (GO:0003824)
Ipomoea_batatas_newGene_10806	--	0.492398	15	0.110286	4	1.18047	25	0.316939	11	0.351982	11	0	0	1.86978	55	4.17401	124	4.65061	120	7.19998	246	10.1673	253	7.52992	211	--	--	0.000318461	-1.9736	0.000819739	1.23266	3.73227e-24	-4.50814	--	--	--	--	--	--	--	GRAM domain	GEM-like protein 4 OS=Arabidopsis thaliana OX=3702 GN=At5g08350 PE=2 SV=1	S	Function unknown	PREDICTED: GEM-like protein 4 [Ipomoea nil]	--
Ipomoea_batatas_newGene_14548	--	1.54167	124	1.62403	118	1.66133	127	1.73414	115	1.37638	120	1.11706	107	0.111958	8	0.176821	20	0.220513	21	0.15808	20	0.06629	7	0.019129	2	0.712497	-0.173966	9.93561e-08	2.66197	--	--	5.1637e-10	3.10868	[M]	Cell wall/membrane/envelope biogenesis	--	--	--	--	--	Protein kinase domain;; Protein tyrosine kinase;; Universal stress protein family	U-box domain-containing protein 52 OS=Arabidopsis thaliana OX=3702 GN=PUB52 PE=2 SV=1	T	Signal transduction mechanisms	PREDICTED: U-box domain-containing protein 52-like isoform X3 [Ipomoea nil]	--
Ipomoea_batatas_newGene_51678	--	1.8684	80	2.30848	143	2.82241	129	6.41713	279	7.135	355	3.599	161	5.26729	314	3.39531	206	3.63689	206	8.69121	614	9.25578	473	8.40864	480	0.00635396	1.2171	0.00480588	-1.10065	1.07314e-06	1.11493	0.000264785	-0.986643	--	--	Cellular Component: plasma membrane (GO:0005886);; Molecular Function: lipid binding (GO:0008289);;	--	--	--	--	Protein of unknown function (DUF1336);; START domain;; PH domain	Protein ENHANCED DISEASE RESISTANCE 2-like OS=Arabidopsis thaliana OX=3702 GN=EDR2L PE=2 SV=1	S	Function unknown	PREDICTED: protein ENHANCED DISEASE RESISTANCE 2-like isoform X1 [Ipomoea nil]	cellular component: cell (GO:0005623);; cellular component: membrane (GO:0016020);; cellular component: cell part (GO:0044464);; molecular function: binding (GO:0005488)
Ipomoea_batatas_newGene_586	--	2.59824	138	1.21871	73	3.23963	200	2.20803	126	2.72403	158	2.46299	129	1.36803	73	1.50899	87	0.903729	45	0.688749	46	0.466366	24	1.12044	62	0.465074	-0.32091	0.00168114	1.28152	0.335865	-0.554012	4.78926e-05	1.51993	--	--	Cellular Component: cytoplasm (GO:0005737);; Biological Process: metal ion transport (GO:0030001);; Molecular Function: transition metal ion binding (GO:0046914);; Biological Process: cellular transition metal ion homeostasis (GO:0046916);;	--	--	[P]	Inorganic ion transport and metabolism	--	Protein SODIUM POTASSIUM ROOT DEFECTIVE 2 OS=Arabidopsis thaliana OX=3702 GN=NAKR2 PE=2 SV=1	S	Function unknown	PREDICTED: protein SODIUM POTASSIUM ROOT DEFECTIVE 3-like [Ipomoea nil]	cellular component: cell (GO:0005623);; cellular component: cell part (GO:0044464);; biological process: single-organism process (GO:0044699);; biological process: localization (GO:0051179);; molecular function: binding (GO:0005488);; biological process: cellular process (GO:0009987);; biological process: biological regulation (GO:0065007)
Ipomoea_batatas_newGene_30907	--	2.42821	227	1.42628	141	1.4409	149	0.623143	61	0.920756	93	0.793076	74	1.82324	171	1.66633	168	1.58242	139	0.644601	74	0.419657	36	0.338423	33	0.00162617	-1.28881	0.499479	0.293561	6.11833e-07	-1.67261	0.156416	0.628274	[K]	Transcription	Molecular Function: protein serine/threonine kinase activity (GO:0004674);; Molecular Function: ATP binding (GO:0005524);; Biological Process: protein phosphorylation (GO:0006468);; Cellular Component: integral component of membrane (GO:0016021);;	--	--	--	--	Leucine rich repeat;; Leucine Rich repeats (2 copies);; Leucine Rich Repeat;; Leucine rich repeat N-terminal domain;; Leucine Rich repeat;; Protein kinase domain;; Protein tyrosine kinase	Receptor-like protein kinase HSL1 OS=Arabidopsis thaliana OX=3702 GN=HSL1 PE=2 SV=1	S	Function unknown	PREDICTED: receptor-like protein kinase HSL1 [Ipomoea nil]	molecular function: catalytic activity (GO:0003824);; biological process: metabolic process (GO:0008152);; biological process: cellular process (GO:0009987);; molecular function: binding (GO:0005488);; cellular component: membrane (GO:0016020);; cellular component: membrane part (GO:0044425)
Ipomoea_batatas_newGene_5884	--	2.00191	70	1.86774	68	2.16436	83	2.88235	85	2.32166	86	2.10729	72	0.805663	28	0.739518	28	0.644389	21	0.800997	34	0.774078	25	0.394342	15	0.953055	0.0425456	0.000657104	1.50705	0.97001	-0.0327109	0.000110286	1.569	--	--	--	--	--	--	--	--	--	S	Function unknown	PREDICTED: uncharacterized protein LOC109149844 [Ipomoea nil]	--
Tai6.54027	Tai6.54027	2.63505	100	2.02545	81	2.17772	91	8.29134	326	7.97727	324	11.159	415	2.88189	109	4.0746	166	2.46842	88	8.75685	406	7.93041	271	8.89657	347	5.52357e-10	1.80195	0.62783	-0.252144	6.83368e-09	1.49243	0.879433	0.0446251	--	--	--	--	--	--	--	Nodulin-like	--	R	General function prediction only	PREDICTED: uncharacterized protein LOC104100872 [Nicotiana tomentosiformis]	--
Tai6.1417	Tai6.1417	1.94874	39	0.44376	10	0.795395	18	0.502723	11	0.897401	19	1.18814	24	1.83421	37	8.56219	182	4.15957	77	4.56724	111	4.55056	81	3.52348	72	--	--	0.0670772	-1.33193	0.892634	-0.10943	5.20596e-07	-2.10654	--	--	Biological Process: polysaccharide biosynthetic process (GO:0000271);; Cellular Component: plasma membrane (GO:0005886);; Biological Process: water transport (GO:0006833);; Biological Process: pattern specification process (GO:0007389);; Biological Process: regulation of cell size (GO:0008361);; Biological Process: response to salt stress (GO:0009651);; Cellular Component: plant-type vacuole memb…	--	--	--	--	EamA-like transporter family	Protein WALLS ARE THIN 1 GN=WAT1 OS=Arabidopsis thaliana (Mouse-ear cress) PE=1 SV=1	S	Function unknown	PREDICTED: protein WALLS ARE THIN 1-like [Nicotiana tomentosiformis]	biological process: metabolic process (GO:0008152);; biological process: single-organism process (GO:0044699);; cellular component: cell (GO:0005623);; cellular component: membrane (GO:0016020);; cellular component: cell part (GO:0044464);; biological process: localization (GO:0051179);; biological process: multicellular organismal process (GO:0032501);; biological process: developmental process …
Ipomoea_batatas_newGene_37564	--	0.455759	17	0.487745	20	0.767349	30	0.141698	5	0.068611	3	0.148327	4	3.13281	112	2.53277	101	1.68194	55	0.483316	21	1.11365	35	0.154846	7	--	--	0.00148087	-1.65918	0.00279756	-1.759	--	--	--	--	--	--	--	--	--	Helix-loop-helix DNA-binding domain	Transcription factor bHLH30 OS=Arabidopsis thaliana OX=3702 GN=BHLH30 PE=1 SV=1	S	Function unknown	PREDICTED: transcription factor bHLH30-like [Ipomoea nil]	--
Ipomoea_batatas_newGene_60257	--	0	0	0.046134	4	0	0	0.021918	2	0.081258	7	0.029751	2	2.69232	129	1.74858	95	2.48632	119	2.49416	119	3.55472	139	2.47022	117	--	--	2.2539e-17	-5.47995	0.718245	0.169114	3.25384e-20	-4.43948	--	--	--	--	--	--	--	--	--	--	--	--	--
Tai6.46923	Tai6.46923	4.92363	150	3.39817	109	3.8306	128	6.49165	205	5.89875	193	5.94512	178	2.11337	65	1.36221	45	2.04956	59	2.36395	89	2.96072	82	2.11828	67	0.24824	0.412643	0.00122804	1.27539	0.263682	0.498482	2.68181e-06	1.20547	--	--	Cellular Component: thylakoid (GO:0009579);; Cellular Component: chloroplast part (GO:0044434);;	--	--	--	--	--	Uncharacterized protein At4g13200, chloroplastic (Precursor) GN=At4g13200 OS=Arabidopsis thaliana (Mouse-ear cress) PE=2 SV=2	S	Function unknown	PREDICTED: uncharacterized protein LOC102593653 [Solanum tuberosum]	cellular component: cell (GO:0005623);; cellular component: cell part (GO:0044464);; cellular component: organelle (GO:0043226);; cellular component: organelle part (GO:0044422)
Tai6.36640	Tai6.36640	6.49934	535	9.45792	750	8.66052	818	4.69535	204	3.62144	193	10.6484	816	3.57556	352	4.01673	179	3.87279	243	4.51966	232	5.59607	384	4.06405	172	0.666744	-0.541477	0.000460773	1.34704	0.88596	0.0918967	0.602568	0.434409	--	--	Molecular Function: hydrolase activity, hydrolyzing O-glycosyl compounds (GO:0004553);; Biological Process: metabolic process (GO:0008152);; Molecular Function: galactinol-raffinose galactosyltransferase activity (GO:0047268);;	--	--	--	--	Raffinose synthase or seed imbibition protein Sip1	Probable galactinol--sucrose galactosyltransferase 1 OS=Arabidopsis thaliana (Mouse-ear cress) PE=2 SV=1	R	General function prediction only	PREDICTED: probable galactinol--sucrose galactosyltransferase 1 [Sesamum indicum]	molecular function: catalytic activity (GO:0003824);; biological process: metabolic process (GO:0008152)
Ipomoea_batatas_newGene_59495	--	0	0	0	0	0	0	4.07956	105	1.74583	46	6.0187	146	0	0	0	0	0	0	1.51557	46	0.818101	19	0.311911	8	7.2339e-12	5.00708	--	--	--	--	0.00336222	1.73213	[QV]	Secondary metabolites biosynthesis, transport and catabolism;; Defense mechanisms	Molecular Function: monooxygenase activity (GO:0004497);; Molecular Function: iron ion binding (GO:0005506);; Cellular Component: integral component of membrane (GO:0016021);; Molecular Function: oxidoreductase activity, acting on paired donors, with incorporation or reduction of molecular oxygen (GO:0016705);; Molecular Function: heme binding (GO:0020037);; Biological Process: oxidation-reductio…	--	--	[QI]	Secondary metabolites biosynthesis, transport and catabolism;; Lipid transport and metabolism	Cytochrome P450	Alkane hydroxylase MAH1 OS=Arabidopsis thaliana OX=3702 GN=CYP96A15 PE=2 SV=1	Q	Secondary metabolites biosynthesis, transport and catabolism	PREDICTED: alkane hydroxylase MAH1-like [Ipomoea nil]	molecular function: catalytic activity (GO:0003824);; biological process: metabolic process (GO:0008152);; biological process: single-organism process (GO:0044699);; molecular function: binding (GO:0005488);; cellular component: membrane (GO:0016020);; cellular component: membrane part (GO:0044425)
Ipomoea_batatas_newGene_60883	--	7.84824	121	9.41677	153	5.73402	97	21.8695	349	12.3692	204	17.6607	267	16.1548	248	15.4184	254	18.7035	269	77.0995	1450	85.1061	1177	66.1499	1045	0.00213323	1.22588	5.48959e-05	-1.14289	1.75928e-45	2.25439	7.40637e-21	-2.12695	[QV]	Secondary metabolites biosynthesis, transport and catabolism;; Defense mechanisms	Molecular Function: monooxygenase activity (GO:0004497);; Molecular Function: iron ion binding (GO:0005506);; Molecular Function: oxidoreductase activity, acting on paired donors, with incorporation or reduction of molecular oxygen (GO:0016705);; Molecular Function: heme binding (GO:0020037);; Molecular Function: secologanin synthase activity (GO:0050616);; Biological Process: oxidation-reduction…	K10717|3.32389e-83|rcu:8261176|K10717 cytokinin trans-hydroxylase | (RefSeq) cytokinin hydroxylase	Zeatin biosynthesis (ko00908)	[QI]	Secondary metabolites biosynthesis, transport and catabolism;; Lipid transport and metabolism	Cytochrome P450	Cytokinin hydroxylase OS=Arabidopsis thaliana OX=3702 GN=CYP735A2 PE=1 SV=1	Q	Secondary metabolites biosynthesis, transport and catabolism	PREDICTED: cytokinin hydroxylase-like [Ipomoea nil]	molecular function: catalytic activity (GO:0003824);; biological process: metabolic process (GO:0008152);; biological process: single-organism process (GO:0044699);; molecular function: binding (GO:0005488)
Ipomoea_batatas_newGene_17901	--	0	0	0	0	0	0	0	0	0	0	0	0	1.81373	79	1.00425	52	1.57655	71	1.39044	76	1.42254	57	1.70948	71	--	--	4.6056e-12	-4.74337	0.957141	0.0326366	1.67133e-16	-5.21783	[V]	Defense mechanisms	Molecular Function: ATP binding (GO:0005524);; Cellular Component: chloroplast envelope (GO:0009941);; Cellular Component: integral component of membrane (GO:0016021);; Molecular Function: ATPase activity, coupled to transmembrane movement of substances (GO:0042626);; Biological Process: transmembrane transport (GO:0055085);;	K02021|0|sot:102600536|K02021 putative ABC transport system ATP-binding protein | (RefSeq) ABC transporter B family member 29, chloroplastic	--	[U]	Intracellular trafficking, secretion, and vesicular transport	ABC transporter;; ATPase family associated with various cellular activities (AAA)	ABC transporter B family member 29, chloroplastic OS=Arabidopsis thaliana OX=3702 GN=ABCB29 PE=1 SV=1	V	Defense mechanisms	PREDICTED: ABC transporter B family member 29, chloroplastic [Ipomoea nil]	molecular function: binding (GO:0005488);; cellular component: cell (GO:0005623);; cellular component: organelle (GO:0043226);; cellular component: organelle part (GO:0044422);; cellular component: cell part (GO:0044464);; cellular component: membrane (GO:0016020);; cellular component: membrane part (GO:0044425);; molecular function: catalytic activity (GO:0003824);; molecular function: transport…
Ipomoea_batatas_newGene_32141	--	1.07496	73	1.05694	76	1.57644	114	1.61972	113	1.51356	104	1.86597	125	6.32779	394	4.3032	300	3.74647	226	2.74506	209	2.3109	130	2.9643	192	0.680435	0.249629	1.31265e-05	-1.57311	0.00951418	-0.749517	0.0246496	-0.626042	[QV]	Secondary metabolites biosynthesis, transport and catabolism;; Defense mechanisms	Molecular Function: iron ion binding (GO:0005506);; Cellular Component: integral component of membrane (GO:0016021);; Molecular Function: oxidoreductase activity, acting on paired donors, with incorporation or reduction of molecular oxygen, NAD(P)H as one donor, and incorporation of one atom of oxygen (GO:0016709);; Molecular Function: heme binding (GO:0020037);; Biological Process: indole glucos…	--	--	[Q]	Secondary metabolites biosynthesis, transport and catabolism	Cytochrome P450	Isoflavone 2&apos;-hydroxylase OS=Glycyrrhiza echinata OX=46348 GN=CYP81E1 PE=1 SV=2	Q	Secondary metabolites biosynthesis, transport and catabolism	PREDICTED: isoflavone 2&apos;-hydroxylase-like [Ipomoea nil]	molecular function: binding (GO:0005488);; cellular component: membrane (GO:0016020);; cellular component: membrane part (GO:0044425);; molecular function: catalytic activity (GO:0003824);; biological process: metabolic process (GO:0008152);; biological process: single-organism process (GO:0044699);; biological process: cellular process (GO:0009987);; biological process: response to stimulus (GO:…
Tai6.38313	Tai6.38313	4.04085	218	2.78469	160	3.32811	197	3.43073	190	3.8554	214	3.76139	209	1.08566	60	1.54314	89	1.31459	74	1.26071	82	0.927654	52	0.518784	29	0.901035	-0.0620067	3.70413e-06	1.47944	0.459187	-0.417526	1.27779e-07	1.80351	--	--	--	K19882|1.63923e-134|sly:101255939|K19882 O-palmitoleoyl-L-serine hydrolase [EC:3.1.1.98] | (RefSeq) pectin acetylesterase 5	--	[M]	Cell wall/membrane/envelope biogenesis	Pectinacetylesterase;; Pectinacetylesterase	--	M	Cell wall/membrane/envelope biogenesis	PREDICTED: protein notum homolog [Solanum lycopersicum]	--
Ipomoea_batatas_newGene_23294	--	0	0	0	0	0	0	0	0	0.034202	3	0	0	0.741554	41	0.171059	11	0.25107	13	1.57685	107	0.63045	32	0.817433	47	--	--	--	--	0.0603297	1.26532	2.90119e-10	-4.06559	[QV]	Secondary metabolites biosynthesis, transport and catabolism;; Defense mechanisms	Cellular Component: membrane (GO:0016020);; Molecular Function: oxidoreductase activity (GO:0016491);; Molecular Function: metal ion binding (GO:0046872);;	--	--	[Q]	Secondary metabolites biosynthesis, transport and catabolism	Cytochrome P450	Cytochrome P450 82A3 OS=Glycine max OX=3847 GN=CYP82A3 PE=2 SV=1	Q	Secondary metabolites biosynthesis, transport and catabolism	PREDICTED: cytochrome P450 CYP82D47-like [Ipomoea nil]	cellular component: membrane (GO:0016020);; molecular function: catalytic activity (GO:0003824);; biological process: metabolic process (GO:0008152);; molecular function: binding (GO:0005488)
Tai6.816	Tai6.816	0.335525	6	0.283289	6	0	0	0	0	0.298879	6	0	0	23.9176	408	22.5993	413	19.419	309	14.5865	305	13.9417	214	16.2849	286	--	--	1.5592e-36	-5.96315	0.0392188	-0.452907	9.02966e-39	-6.05483	--	--	Biological Process: metal ion transport (GO:0030001);; Molecular Function: metal ion binding (GO:0046872);;	--	--	--	--	Heavy-metal-associated domain	--	P	Inorganic ion transport and metabolism	PREDICTED: copper transport protein CCH [Solanum lycopersicum]	biological process: single-organism process (GO:0044699);; biological process: localization (GO:0051179);; molecular function: binding (GO:0005488)
Ipomoea_batatas_newGene_32309	--	0	0	0	0	0	0	0	0	0	0	0	0	0.731019	75	0.463851	51	0.580913	56	0.81768	103	0.134525	13	0	0	--	--	2.1175e-11	-4.62821	0.771994	-0.378625	--	--	[R]	General function prediction only	--	--	--	[T]	Signal transduction mechanisms	NB-ARC domain	Putative late blight resistance protein homolog R1B-16 OS=Solanum demissum OX=50514 GN=R1B-16 PE=3 SV=1	S	Function unknown	PREDICTED: putative late blight resistance protein homolog R1B-16 [Ipomoea nil]	--
Ipomoea_batatas_newGene_40218	--	0.548283	32	0.505469	31	0.449902	29	0.267609	17	0.470912	30	0.28343	17	0.945289	55	1.37677	85	0.74476	41	0.256135	19	0.173563	10	0.332308	20	0.570879	-0.500448	0.150139	-0.814838	0.00101863	-1.68221	--	--	--	--	Cellular Component: plant-type cell wall (GO:0009505);;	--	--	--	--	Protein of unknown function (DUF1005)	--	S	Function unknown	PREDICTED: uncharacterized protein LOC109186711 [Ipomoea nil]	cellular component: cell (GO:0005623);; cellular component: cell part (GO:0044464)
Tai6.5610	Tai6.5610	17.9212	1941	20.0972	2341	21.7688	2778	17.2674	2081	18.2748	2159	16.9827	1876	12.2333	1126	10.289	1281	10.5437	1145	5.45157	778	4.28025	449	1.98044	206	0.376003	-0.240344	1.04942e-07	1.02876	0.000237749	-1.2673	5.76325e-10	1.99912	[M]	Cell wall/membrane/envelope biogenesis	Molecular Function: translation elongation factor activity (GO:0003746);; Molecular Function: GTPase activity (GO:0003924);; Molecular Function: GTP binding (GO:0005525);; Cellular Component: mitochondrial inner membrane (GO:0005743);; Cellular Component: mitochondrial matrix (GO:0005759);; Biological Process: obsolete GTP catabolic process (GO:0006184);; Biological Process: translational elongat…	--	--	[J]	Translation, ribosomal structure and biogenesis	Elongation factor Tu GTP binding domain;; GTP-binding protein LepA C-terminus;; Elongation factor G C-terminus;; 50S ribosome-binding GTPase;; WRKY DNA -binding domain	Translation factor GUF1 homolog, mitochondrial {ECO:0000255|HAMAP-Rule:MF_03137} (Precursor) GN=RCOM_0855130 OS=Ricinus communis (Castor bean) PE=3 SV=1	J	Translation, ribosomal structure and biogenesis	PREDICTED: translation factor GUF1 homolog, mitochondrial isoform X1 [Solanum lycopersicum]	molecular function: binding (GO:0005488);; biological process: metabolic process (GO:0008152);; biological process: cellular process (GO:0009987);; molecular function: catalytic activity (GO:0003824);; cellular component: cell (GO:0005623);; cellular component: membrane (GO:0016020);; cellular component: organelle (GO:0043226);; cellular component: organelle part (GO:0044422);; cellular component…
Tai6.9992	Tai6.9992	9.57081	450	7.34117	364	7.6234	396	4.45853	217	2.20133	109	3.06571	143	18.2508	850	13.2225	651	12.937	566	7.33756	416	8.69256	363	7.6821	366	0.000525451	-1.39143	0.027704	-0.625434	0.000108833	-0.802709	1.99354e-05	-1.26162	--	--	--	--	--	--	--	Sulfite exporter TauE/SafE	--	S	Function unknown	PREDICTED: uncharacterized protein LOC101265296 isoform X2 [Solanum lycopersicum]	--
Ipomoea_batatas_newGene_49882	--	1.07859	61	1.26306	75	1.13373	70	1.66037	97	2.69597	179	1.73055	96	1.31825	91	0	0	1.08784	62	0	0	0	0	0	0	0.104641	0.814143	0.916516	0.124498	--	--	7.08059e-22	5.85672	[P]	Inorganic ion transport and metabolism	Molecular Function: ATP binding (GO:0005524);; Cellular Component: integral component of plasma membrane (GO:0005887);; Biological Process: ATP biosynthetic process (GO:0006754);; Molecular Function: hydrogen-exporting ATPase activity, phosphorylative mechanism (GO:0008553);; Cellular Component: intracellular membrane-bounded organelle (GO:0043231);; Molecular Function: metal ion binding (GO:0046…	K01535|0|vvi:100246249|K01535 H+-transporting ATPase [EC:3.6.3.6] | (RefSeq) plasma membrane ATPase 1	Oxidative phosphorylation (ko00190)	[P]	Inorganic ion transport and metabolism	haloacid dehalogenase-like hydrolase;; E1-E2 ATPase	Plasma membrane ATPase 2 (Fragment) OS=Solanum lycopersicum OX=4081 GN=LHA2 PE=3 SV=1	P	Inorganic ion transport and metabolism	PREDICTED: plasma membrane ATPase 1-like [Ipomoea nil]	molecular function: binding (GO:0005488);; cellular component: cell (GO:0005623);; cellular component: membrane (GO:0016020);; cellular component: membrane part (GO:0044425);; cellular component: cell part (GO:0044464);; biological process: metabolic process (GO:0008152);; biological process: cellular process (GO:0009987);; biological process: single-organism process (GO:0044699);; molecular func…
Ipomoea_batatas_newGene_31254	--	5.75889	239	3.59838	158	5.84869	268	6.90717	298	5.57836	249	4.06747	167	0.140451	6	0.062839	3	0	0	0	0	0.049827	2	0	0	0.833954	-0.128526	4.15463e-28	5.54974	--	--	1.42148e-32	6.34543	--	--	--	--	--	--	--	--	--	--	--	--	--
Tai6.2080	Tai6.2080	0	0	0	0	0.034799	3	1.89942	104	1.88485	107	3.03497	158	0.075112	4	0.054256	4	0.202163	10	4.03019	260	3.07235	146	10.3956	564	1.18156e-15	4.92023	--	--	4.71487e-23	5.07339	0.00521741	-1.28353	--	--	Molecular Function: monooxygenase activity (GO:0004497);; Molecular Function: iron ion binding (GO:0005506);; Molecular Function: electron carrier activity (GO:0009055);; Molecular Function: oxidoreductase activity, acting on paired donors, with incorporation or reduction of molecular oxygen (GO:0016705);; Molecular Function: heme binding (GO:0020037);; Biological Process: oxidation-reduction pro…	K20562|0|sly:101255386|K20562 biphenyl-4-hydroxylase | (RefSeq) cytochrome P450 CYP736A12-like	--	[Q]	Secondary metabolites biosynthesis, transport and catabolism	Cytochrome P450	Cytochrome P450 CYP736A12 OS=Panax ginseng (Korean ginseng) PE=2 SV=1	Q	Secondary metabolites biosynthesis, transport and catabolism	unnamed protein product [Coffea canephora]	molecular function: catalytic activity (GO:0003824);; biological process: metabolic process (GO:0008152);; biological process: single-organism process (GO:0044699);; molecular function: binding (GO:0005488);; molecular function: electron carrier activity (GO:0009055)
Ipomoea_batatas_newGene_23924	--	2.90247	48	6.942	122	8.04907	147	9.20771	159	7.44571	133	6.83464	112	4.25085	71	3.21938	58	4.72758	74	3.84007	78	2.01732	31	1.47394	26	0.616645	0.406449	0.480907	0.484674	0.314327	-0.575572	0.000299432	1.48365	[L]	Replication, recombination and repair	Molecular Function: single-stranded DNA binding (GO:0003697);; Molecular Function: endonuclease activity (GO:0004519);; Cellular Component: nucleus (GO:0005634);; Biological Process: nucleotide-excision repair (GO:0006289);; Biological Process: nucleic acid phosphodiester bond hydrolysis (GO:0090305);;	K10846|4.51221e-62|sind:105177159|K10846 DNA excision repair protein ERCC-5 | (RefSeq) DNA repair protein UVH3	Nucleotide excision repair (ko03420)	[L]	Replication, recombination and repair	XPG N-terminal domain	DNA repair protein UVH3 OS=Arabidopsis thaliana OX=3702 GN=UVH3 PE=2 SV=1	L	Replication, recombination and repair	PREDICTED: DNA repair protein UVH3 isoform X1 [Ipomoea nil]	molecular function: binding (GO:0005488);; molecular function: catalytic activity (GO:0003824);; biological process: metabolic process (GO:0008152);; biological process: cellular process (GO:0009987);; cellular component: cell (GO:0005623);; cellular component: organelle (GO:0043226);; cellular component: cell part (GO:0044464);; biological process: single-organism process (GO:0044699);; biologic…
Tai6.6091	Tai6.6091	2.56877	67	1.38009	38	2.2838	65	1.74524	47	1.81948	51	2.11282	54	4.51026	116	3.1314	87	4.46122	108	3.85889	122	4.83557	112	5.0705	135	0.490699	-0.397189	0.183887	-0.568233	0.500969	0.272339	4.60567e-05	-1.25996	--	--	--	--	--	--	--	--	--	S	Function unknown	hypothetical protein Csa_6G095350 [Cucumis sativus]	--
Tai6.679	Tai6.679	6.35022	362	4.58289	272	5.15433	345	6.64869	394	5.94262	365	5.25713	299	14.5124	836	13.2845	847	12.1357	669	16.3591	1140	13.9245	725	13.6283	832	0.923961	-0.0454656	6.31143e-09	-1.07226	0.240631	0.21408	4.66645e-17	-1.34742	--	--	Cellular Component: intracellular part (GO:0044424);; Biological Process: regulation of cellular process (GO:0050794);;	K14503|2.6882e-90|sly:101250688|K14503 brassinosteroid resistant 1/2 | (RefSeq) protein BRASSINAZOLE-RESISTANT 1	Plant hormone signal transduction (ko04075)	--	--	Plant protein of unknown function (DUF822)	Protein BRASSINAZOLE-RESISTANT 1 GN=F9E10_7 OS=Arabidopsis thaliana (Mouse-ear cress) PE=1 SV=1	K	Transcription	PREDICTED: protein BRASSINAZOLE-RESISTANT 1 [Solanum lycopersicum]	cellular component: cell (GO:0005623);; cellular component: cell part (GO:0044464);; biological process: biological regulation (GO:0065007)
Ipomoea_batatas_newGene_51245	--	7.43419	380	5.1661	279	5.08438	287	0.241746	13	0.651714	36	0.486474	25	2.87655	148	4.09038	225	4.74495	227	0.1282	9	0.195916	10	0.076398	5	1.3409e-16	-3.53135	0.0381174	0.762496	8.84681e-26	-4.28413	--	--	[QR]	Secondary metabolites biosynthesis, transport and catabolism;; General function prediction only	Molecular Function: zinc ion binding (GO:0008270);; Molecular Function: oxidoreductase activity (GO:0016491);; Biological Process: oxidation-reduction process (GO:0055114);;	--	--	[R]	General function prediction only	Zinc-binding dehydrogenase;; N-terminal domain of oxidoreductase;; Zinc-binding dehydrogenase	NADP-dependent alkenal double bond reductase P2 OS=Arabidopsis thaliana OX=3702 GN=P2 PE=2 SV=2	S	Function unknown	PREDICTED: NADP-dependent alkenal double bond reductase P2-like [Ipomoea nil]	molecular function: binding (GO:0005488);; molecular function: catalytic activity (GO:0003824);; biological process: metabolic process (GO:0008152);; biological process: single-organism process (GO:0044699)
Ipomoea_batatas_newGene_18361	--	0.404931	19	0.366797	18	0.944614	47	0.446688	21	0.362248	18	0.547889	25	5.36338	241	4.56538	220	3.6438	153	3.20983	177	3.41073	138	5.30826	245	--	--	6.16666e-08	-2.36579	0.860155	-0.0852611	1.88584e-16	-2.95189	--	--	Cellular Component: integral component of membrane (GO:0016021);;	--	--	--	--	Nodulin-like	Protein NUCLEAR FUSION DEFECTIVE 4 OS=Arabidopsis thaliana OX=3702 GN=NFD4 PE=3 SV=1	S	Function unknown	PREDICTED: protein NUCLEAR FUSION DEFECTIVE 4-like [Ipomoea nil]	cellular component: membrane (GO:0016020);; cellular component: membrane part (GO:0044425)
Ipomoea_batatas_newGene_16896	--	2.6102	299	2.0362	245	2.87538	363	2.24233	268	1.45231	179	2.11362	239	4.0054	457	3.36866	413	3.72248	399	1.19388	168	1.14294	119	1.29037	153	0.165287	-0.540704	0.224538	-0.297056	5.08626e-15	-1.48385	0.0339591	0.606926	[K]	Transcription	--	K13459|0|vvi:100257323|K13459 disease resistance protein RPS2 | (RefSeq) disease resistance protein At4g27190	Plant-pathogen interaction (ko04626)	[T]	Signal transduction mechanisms	NB-ARC domain;; Leucine rich repeat;; Leucine Rich repeats (2 copies)	Disease resistance protein At4g27190 OS=Arabidopsis thaliana OX=3702 GN=At4g27190 PE=2 SV=1	S	Function unknown	PREDICTED: probable disease resistance protein At4g27220 [Ipomoea nil]	--
Tai6.46769	Tai6.46769	3.63388	108	2.47577	101	5.37804	182	3.44167	110	4.31462	135	3.29214	104	0.355862	19	0.196933	11	0.425617	20	0.120631	8	0.255399	11	0.621839	31	0.525861	-0.335966	4.36713e-09	2.82561	--	--	1.16532e-06	2.39916	[C]	Energy production and conversion	Molecular Function: FMN binding (GO:0010181);; Molecular Function: oxidoreductase activity (GO:0016491);; Biological Process: oxidation-reduction process (GO:0055114);;	K05894|1.83153e-90|mdm:103402212|K05894 12-oxophytodienoic acid reductase [EC:1.3.1.42] | (RefSeq) 12-oxophytodienoate reductase 2-like	alpha-Linolenic acid metabolism (ko00592)	[CR]	Energy production and conversion;; General function prediction only	NADH:flavin oxidoreductase / NADH oxidase family	Putative 12-oxophytodienoate reductase 11 GN=OPR11 OS=Oryza sativa subsp. japonica (Rice) PE=2 SV=1	C	Energy production and conversion	PREDICTED: 12-oxophytodienoate reductase 1-like isoform X1 [Nicotiana tomentosiformis]	molecular function: binding (GO:0005488);; molecular function: catalytic activity (GO:0003824);; biological process: metabolic process (GO:0008152);; biological process: single-organism process (GO:0044699)
Tai6.45840	Tai6.45840	0.292331	8	0.431855	11	0.411018	11	1.71682	44	1.14759	30	1.03375	25	0.698766	17	0.459687	12	0.392713	9	2.93929	88	4.31959	95	4.19344	105	0.0320934	1.49268	--	--	1.41837e-10	2.75904	0.000160916	-1.47825	--	--	--	--	--	--	--	--	--	--	--	--	--
Tai6.24096	Tai6.24096	0.369713	8	0.709113	17	0.434177	11	15.3693	323	13.5984	287	10.7566	211	4.30802	103	1.68733	39	1.77453	38	25.495	630	27.6563	502	23.6267	480	3.79505e-28	4.45621	0.0017671	-2.07293	1.5474e-18	3.04106	1.29306e-06	-0.984823	--	--	--	--	--	--	--	--	--	--	--	--	--
Tai6.33251	Tai6.33251	7.88584	219	13.1614	385	14.6209	447	8.42011	243	12.012	358	10.4612	286	6.54957	182	8.52727	254	4.46984	116	5.03375	172	3.56679	90	5.03134	144	0.771684	-0.190699	0.0758445	0.846317	0.336353	-0.401554	2.64812e-05	1.08299	--	--	--	--	--	--	--	--	--	--	--	--	--
Tai6.47244	Tai6.47244	7.70789	194	5.43331	153	7.34747	206	6.75332	177	6.86632	186	6.2483	155	25.4394	684	22.2014	623	17.9045	450	16.2386	559	21.6685	539	20.8217	567	0.47565	-0.247859	3.95816e-09	-1.45108	0.937908	-0.0268564	2.41483e-20	-1.6998	--	--	--	--	--	--	--	--	--	--	--	--	--
Tai6.38035	Tai6.38035	15.7234	455	13.7988	422	8.90805	284	13.3192	401	18.8666	587	19.703	562	37.7535	1095	37.3174	1160	41.5973	1127	48.9882	1741	51.3001	1341	49.3015	1472	0.383616	0.414726	5.88387e-08	-1.49494	0.000186364	0.453488	2.04393e-20	-1.56014	[J]	Translation, ribosomal structure and biogenesis	Molecular Function: nucleotide binding (GO:0000166);; Molecular Function: structural constituent of ribosome (GO:0003735);; Cellular Component: ribosome (GO:0005840);; Biological Process: translation (GO:0006412);;	K02974|3.36798e-77|sly:101253000|K02974 small subunit ribosomal protein S24e | (RefSeq) 40S ribosomal protein S24-1	Ribosome (ko03010)	[J]	Translation, ribosomal structure and biogenesis	Ribosomal protein S24e	40S ribosomal protein S24-2 GN=RPS24B OS=Arabidopsis thaliana (Mouse-ear cress) PE=2 SV=2	J	Translation, ribosomal structure and biogenesis	PREDICTED: 40S ribosomal protein S24-1 [Solanum lycopersicum]	molecular function: binding (GO:0005488);; molecular function: structural molecule activity (GO:0005198);; cellular component: cell (GO:0005623);; cellular component: macromolecular complex (GO:0032991);; cellular component: organelle (GO:0043226);; cellular component: cell part (GO:0044464);; biological process: metabolic process (GO:0008152);; biological process: cellular process (GO:0009987)
Tai6.50	Tai6.50	16.0086	1208	18.6713	1487	16.6935	1389	21.9071	1721	15.2985	1241	17.2809	1286	49.2565	3726	40.0014	3243	35.2138	2489	28.5921	2651	28.0679	1914	26.8517	2091	0.841223	0.0910074	5.89698e-09	-1.20016	0.00420661	-0.474744	0.000170471	-0.656208	--	--	--	--	--	[K]	Transcription	Myb/SANT-like DNA-binding domain;; Myb/SANT-like DNA-binding domain;; Alcohol dehydrogenase transcription factor Myb/SANT-like;; Myb-like DNA-binding domain	Trihelix transcription factor GT-2 GN=GT-2 OS=Arabidopsis thaliana (Mouse-ear cress) PE=2 SV=1	K	Transcription	PREDICTED: trihelix transcription factor GT-2-like [Nicotiana tomentosiformis]	--
Ipomoea_batatas_newGene_45665	--	2.46954	72	3.25285	100	1.76692	57	1.6043	49	1.57027	50	1.38302	40	0.250145	8	0.347664	11	0	0	0.765041	28	0	0	0	0	0.402043	-0.492618	0.00247446	2.36149	--	--	0.104274	1.35832	--	--	--	--	--	--	--	Filament-like plant protein, long coiled-coil	Filament-like plant protein 3 OS=Arabidopsis thaliana OX=3702 GN=FPP3 PE=3 SV=2	S	Function unknown	PREDICTED: filament-like plant protein [Ipomoea nil]	--
Ipomoea_batatas_newGene_37948	--	0.553459	22	0.12071	5	0.334953	15	0.418598	18	0.490881	21	0.334049	13	1.21897	48	1.45217	62	2.10486	78	0.636285	31	0.282411	10	0.471898	20	--	--	0.0056686	-1.50345	0.0038201	-1.49841	--	--	[M]	Cell wall/membrane/envelope biogenesis	Molecular Function: protein serine/threonine kinase activity (GO:0004674);; Molecular Function: ATP binding (GO:0005524);; Biological Process: protein phosphorylation (GO:0006468);; Cellular Component: integral component of membrane (GO:0016021);;	--	--	--	--	Protein kinase domain;; Protein tyrosine kinase	Receptor-like protein kinase 2 OS=Arabidopsis thaliana OX=3702 GN=RCH2 PE=1 SV=1	S	Function unknown	PREDICTED: LRR receptor-like serine/threonine-protein kinase RCH1 [Ipomoea nil]	molecular function: catalytic activity (GO:0003824);; biological process: metabolic process (GO:0008152);; biological process: cellular process (GO:0009987);; molecular function: binding (GO:0005488);; cellular component: membrane (GO:0016020);; cellular component: membrane part (GO:0044425)
Ipomoea_batatas_newGene_47909	--	11.6744	546	7.94666	393	10.317	532	3.09298	151	2.6017	131	2.61478	121	26.8541	1259	28.1976	1417	27.6743	1212	6.87252	395	6.25896	265	3.82735	185	4.23595e-20	-2.00654	3.27535e-17	-1.19593	2.42447e-24	-2.15233	0.000390311	-1.03606	--	--	Molecular Function: peroxidase activity (GO:0004601);; Cellular Component: extracellular region (GO:0005576);; Biological Process: response to oxidative stress (GO:0006979);; Cellular Component: integral component of membrane (GO:0016021);; Molecular Function: heme binding (GO:0020037);; Biological Process: hydrogen peroxide catabolic process (GO:0042744);; Molecular Function: metal ion binding (…	K00430|9.1584e-167|sind:105169899|K00430 peroxidase [EC:1.11.1.7] | (RefSeq) peroxidase 10	Phenylpropanoid biosynthesis (ko00940)	--	--	Peroxidase	Peroxidase 10 OS=Arabidopsis thaliana OX=3702 GN=PER10 PE=1 SV=1	G	Carbohydrate transport and metabolism	PREDICTED: peroxidase 10 [Ipomoea nil]	molecular function: catalytic activity (GO:0003824);; molecular function: antioxidant activity (GO:0016209);; biological process: metabolic process (GO:0008152);; biological process: single-organism process (GO:0044699);; cellular component: extracellular region (GO:0005576);; biological process: response to stimulus (GO:0050896);; cellular component: membrane (GO:0016020);; cellular component: m…
Tai6.633	Tai6.633	22.6376	364	23.9813	407	18.4655	327	46.726	779	41.8548	722	50.2144	794	7.52284	122	4.93508	87	3.81401	58	3.34935	67	3.94337	59	1.69161	29	1.55827e-07	1.0921	2.30372e-07	1.90751	0.188846	-0.694992	1.5147e-46	3.73388	--	--	--	--	--	--	--	--	--	--	--	--	--
Tai6.2728	Tai6.2728	18.0983	1790	17.7456	1853	12.4335	1356	7.08637	730	12.2132	1299	9.86554	963	17.173	1703	21.869	2324	24.3474	2256	10.4576	1271	7.12038	637	7.26673	742	0.04799	-0.690246	0.263611	-0.341828	3.49857e-09	-1.23368	0.579822	0.169719	[RTKL]	General function prediction only;; Signal transduction mechanisms;; Transcription;; Replication, recombination and repair	Molecular Function: G-protein coupled receptor kinase activity (GO:0004703);; Molecular Function: ATP binding (GO:0005524);; Biological Process: protein phosphorylation (GO:0006468);; Cellular Component: integral component of membrane (GO:0016021);; Molecular Function: 2-alkenal reductase [NAD(P)] activity (GO:0032440);; Biological Process: oxidation-reduction process (GO:0055114);;	--	--	--	--	Leucine rich repeat;; Leucine Rich repeats (2 copies);; Protein tyrosine kinase;; Protein kinase domain;; Leucine Rich Repeat;; Leucine Rich repeat;; Leucine rich repeat	Probably inactive leucine-rich repeat receptor-like protein kinase At3g28040 (Precursor) GN=At3g28040 OS=Arabidopsis thaliana (Mouse-ear cress) PE=2 SV=1	T	Signal transduction mechanisms	PREDICTED: probably inactive leucine-rich repeat receptor-like protein kinase At3g28040-like [Solanum tuberosum]	molecular function: catalytic activity (GO:0003824);; biological process: metabolic process (GO:0008152);; biological process: cellular process (GO:0009987);; molecular function: binding (GO:0005488);; cellular component: membrane (GO:0016020);; cellular component: membrane part (GO:0044425);; biological process: single-organism process (GO:0044699)
Tai6.1483	Tai6.1483	2.6402	79	2.97775	94	1.40129	55	3.71174	124	3.62164	126	3.48271	113	1.41739	46	1.53831	54	2.14446	66	3.50494	124	5.58288	153	3.14969	111	0.0654359	0.769388	0.615155	0.305404	0.00126024	1.21467	0.712073	-0.144615	--	--	--	K03131|7.45465e-76|sot:102596874|K03131 transcription initiation factor TFIID subunit 6 | (RefSeq) transcription initiation factor TFIID subunit 6-like	Basal transcription factors (ko03022)	[K]	Transcription	Protein of unknown function (DUF1546)	Transcription initiation factor TFIID subunit 6 GN=F13M7.6 OS=Arabidopsis thaliana (Mouse-ear cress) PE=1 SV=1	K	Transcription	PREDICTED: transcription initiation factor TFIID subunit 6-like [Nicotiana tomentosiformis]	--
Tai6.31667	Tai6.31667	0.270891	11	0.161671	7	0.244482	8	0.33624	13	0.058306	3	0.173104	7	2.23662	86	1.90382	79	2.19205	80	1.49341	68	1.76421	62	1.16369	48	--	--	6.79709e-09	-2.72921	0.33362	-0.411542	3.16023e-06	-2.5158	--	--	Biological Process: aging (GO:0007568);; Cellular Component: integral component of membrane (GO:0016021);;	--	--	--	--	Tetraspanin family	Tetraspanin-10 GN=TET10 OS=Arabidopsis thaliana (Mouse-ear cress) PE=2 SV=1	S	Function unknown	PREDICTED: tetraspanin-10 [Nicotiana tomentosiformis]	biological process: developmental process (GO:0032502);; biological process: single-organism process (GO:0044699);; cellular component: membrane (GO:0016020);; cellular component: membrane part (GO:0044425)
Tai6.203	Tai6.203	0.803929	25	0.495534	16	0.467459	16	2.12842	68	0.787596	26	0.839128	26	4.56777	140	2.39662	79	3.28051	94	2.6678	100	2.05062	57	3.6401	115	--	--	4.1732e-05	-2.04194	0.759361	-0.177471	0.0407124	-1.05753	--	--	--	--	--	--	--	Domain of unknown function (DUF3403)	Cysteine-rich receptor-like protein kinase 41 (Precursor) OS=Arabidopsis thaliana (Mouse-ear cress) PE=3 SV=2	T	Signal transduction mechanisms	PREDICTED: G-type lectin S-receptor-like serine/threonine-protein kinase RKS1 [Nicotiana tomentosiformis]	--
[truncated: 15,906 more rows]
