# Supplementary material for: Comparative Transcriptome and Proteome Analysis of Salt-Tolerant and Salt-Sensitive Sweet Potato and Overexpression of IbNAC7 Confers Salt Tolerance in Arabidopsis
Source: Front Plant Sci. 2020 Aug 27;11:572540. doi: 10.3389/fpls.2020.572540 (PMC7481572; doi:10.3389/fpls.2020.572540)
Supplement: Supplementary file 5 [file Table_4.xlsx]

## Sheet: Xu22-SR vs Xu22-CR
Supplementary Table S4. The detailed information of DEGs in each GO functional category.CR: Control fibrous roots, SR: Salt-treated fibrous roots.
#GO_classify1	GO_classify2	All gene	DE gene	Genes
molecular function	catalytic activity	17800	1765	Tai6.8546;Tai6.9189;Tai6.43690;Tai6.13137;Tai6.21846;Tai6.44773;Tai6.37866;Ipomoea_batatas_newGene_9529;Tai6.21978;Tai6.10370;Ipomoea_batatas_newGene_57586;Ipomoea_batatas_newGene_31881;Ipomoea_batatas_newGene_25088;Ipomoea_batatas_newGene_57873;Tai6.17935;Ipomoea_batatas_newGene_3811;Ipomoea_batatas_newGene_18973;Ipomoea_batatas_newGene_39473;Ipomoea_batatas_newGene_23353;Tai6.37413;Tai6.13742;I…
molecular function	binding	15568	1336	Tai6.8546;Tai6.9189;Tai6.21846;Ipomoea_batatas_newGene_12069;Tai6.26260;Ipomoea_batatas_newGene_9529;Tai6.32052;Ipomoea_batatas_newGene_57586;Tai6.17935;Ipomoea_batatas_newGene_3811;Ipomoea_batatas_newGene_18973;Ipomoea_batatas_newGene_23353;Tai6.45929;Tai6.37413;Ipomoea_batatas_newGene_26788;Tai6.13742;Ipomoea_batatas_newGene_61272;Tai6.45877;Tai6.10482;Tai6.9620;Tai6.45585;Tai6.15128;Tai6.21388…
molecular function	transporter activity	2343	247	Ipomoea_batatas_newGene_16907;Tai6.35236;Tai6.35698;Tai6.41919;Ipomoea_batatas_newGene_11373;Tai6.5307;Tai6.44473;Tai6.50278;Ipomoea_batatas_newGene_50600;Ipomoea_batatas_newGene_59736;Tai6.40358;Tai6.25605;Tai6.48772;Ipomoea_batatas_newGene_28699;Ipomoea_batatas_newGene_11710;Ipomoea_batatas_newGene_21368;Tai6.49801;Ipomoea_batatas_newGene_16117;Tai6.2383;Tai6.13483;Ipomoea_batatas_newGene_18973…
molecular function	electron carrier activity	581	93	Tai6.20736;Tai6.9189;Tai6.52860;Tai6.17346;Tai6.14186;Tai6.46097;Tai6.12818;Tai6.35;Tai6.372;Tai6.37412;Tai6.22301;Tai6.40020;Tai6.34866;Tai6.41142;Ipomoea_batatas_newGene_50600;Tai6.34112;Tai6.39210;Tai6.32244;Tai6.28013;Tai6.50228;Tai6.34;Tai6.41759;Tai6.5855;Tai6.28012;Tai6.30657;Tai6.33949;Tai6.43742;Tai6.48464;Tai6.21688;Tai6.15128;Tai6.44511;Tai6.38827;Tai6.54841;Tai6.26248;Tai6.25113;Tai6.…
molecular function	antioxidant activity	326	81	Ipomoea_batatas_newGene_4531;Tai6.42901;Ipomoea_batatas_newGene_17980;Ipomoea_batatas_newGene_53600;Tai6.35332;Tai6.42531;Tai6.26609;Ipomoea_batatas_newGene_18663;Tai6.3017;Tai6.35330;Ipomoea_batatas_newGene_50915;Tai6.37531;Tai6.51495;Ipomoea_batatas_newGene_29424;Ipomoea_batatas_newGene_56672;Tai6.31342;Tai6.3018;Tai6.7342;Ipomoea_batatas_newGene_10060;Tai6.15041;Tai6.15884;Ipomoea_batatas_newG…
molecular function	nucleic acid binding transcription factor activity	597	58	Tai6.24329;Tai6.9213;Ipomoea_batatas_newGene_18108;Ipomoea_batatas_newGene_20773;Tai6.8503;Tai6.13078;Tai6.28114;Tai6.36584;Tai6.38846;Ipomoea_batatas_newGene_43598;Tai6.14837;Tai6.55279;Tai6.7893;Ipomoea_batatas_newGene_21847;Ipomoea_batatas_newGene_9975;Tai6.30776;Tai6.10828;Ipomoea_batatas_newGene_58351;Ipomoea_batatas_newGene_62234;Tai6.47032;Tai6.39511;Tai6.67;Ipomoea_batatas_newGene_33098;T…
molecular function	molecular function regulator	280	32	Ipomoea_batatas_newGene_36437;Ipomoea_batatas_newGene_59291;Tai6.38526;Tai6.25272;Ipomoea_batatas_newGene_18610;Tai6.14040;Tai6.51483;Ipomoea_batatas_newGene_15411;Tai6.26353;Ipomoea_batatas_newGene_19136;Tai6.8946;Ipomoea_batatas_newGene_46849;Tai6.28517;Ipomoea_batatas_newGene_33887;Tai6.33065;Ipomoea_batatas_newGene_34253;Tai6.20084;Tai6.40238;Tai6.44461;Tai6.30;Tai6.28407;Tai6.37641;Ipomoea_b…
molecular function	signal transducer activity	437	21	Tai6.36086;Tai6.10485;Tai6.35147;Tai6.18808;Tai6.10194;Tai6.47914;Tai6.6912;Tai6.31445;Tai6.31094;Tai6.10800;Tai6.105;Tai6.41958;Tai6.10176;Tai6.51194;Tai6.34699;Tai6.37032;Tai6.8464;Tai6.16367;Ipomoea_batatas_newGene_45669;Tai6.52264;Ipomoea_batatas_newGene_48021
molecular function	structural molecule activity	963	11	Tai6.44511;Ipomoea_batatas_newGene_19614;Tai6.27694;Ipomoea_batatas_newGene_10151;Tai6.2662;Tai6.26870;Tai6.6046;Tai6.43742;Ipomoea_batatas_newGene_46430;Ipomoea_batatas_newGene_18115;Tai6.41048
molecular function	nutrient reservoir activity	24	8	Tai6.8035;Tai6.23167;Tai6.3777;Tai6.28748;Ipomoea_batatas_newGene_6794;Tai6.41064;Ipomoea_batatas_newGene_7077;Tai6.39422
molecular function	molecular transducer activity	184	7	Tai6.31445;Tai6.10194;Tai6.51194;Tai6.10176;Tai6.105;Tai6.10508;Tai6.8464
molecular function	transcription factor activity, protein binding	80	5	Tai6.32026;Tai6.20744;Tai6.18981;Tai6.32025;Tai6.33847
molecular function	metallochaperone activity	10	0
molecular function	protein tag	2	0
molecular function	translation regulator activity	3	0
cellular component	membrane	9861	864	Ipomoea_batatas_newGene_24884;Ipomoea_batatas_newGene_34755;Tai6.7590;Tai6.41919;Ipomoea_batatas_newGene_11373;Ipomoea_batatas_newGene_9529;Tai6.5307;Ipomoea_batatas_newGene_10408;Ipomoea_batatas_newGene_57586;Ipomoea_batatas_newGene_11710;Ipomoea_batatas_newGene_21368;Ipomoea_batatas_newGene_25088;Ipomoea_batatas_newGene_45606;Tai6.9914;Ipomoea_batatas_newGene_58785;Ipomoea_batatas_newGene_3811;…
cellular component	cell	14291	824	Tai6.8546;Ipomoea_batatas_newGene_53600;Tai6.13137;Ipomoea_batatas_newGene_12069;Tai6.41919;Tai6.28114;Tai6.26260;Ipomoea_batatas_newGene_11373;Tai6.21978;Tai6.8035;Tai6.30646;Ipomoea_batatas_newGene_22921;Ipomoea_batatas_newGene_57586;Ipomoea_batatas_newGene_25088;Ipomoea_batatas_newGene_58785;Tai6.9914;Ipomoea_batatas_newGene_3811;Ipomoea_batatas_newGene_39473;Ipomoea_batatas_newGene_62059;Tai6…
cellular component	cell part	14268	824	Tai6.8546;Ipomoea_batatas_newGene_53600;Tai6.13137;Ipomoea_batatas_newGene_12069;Tai6.41919;Tai6.28114;Tai6.26260;Ipomoea_batatas_newGene_11373;Tai6.21978;Tai6.8035;Tai6.30646;Ipomoea_batatas_newGene_22921;Ipomoea_batatas_newGene_57586;Ipomoea_batatas_newGene_25088;Ipomoea_batatas_newGene_58785;Tai6.9914;Ipomoea_batatas_newGene_3811;Ipomoea_batatas_newGene_39473;Ipomoea_batatas_newGene_62059;Tai6…
cellular component	membrane part	5738	528	Ipomoea_batatas_newGene_24884;Tai6.41919;Ipomoea_batatas_newGene_11373;Ipomoea_batatas_newGene_9529;Ipomoea_batatas_newGene_57586;Ipomoea_batatas_newGene_11710;Ipomoea_batatas_newGene_21368;Ipomoea_batatas_newGene_25088;Ipomoea_batatas_newGene_45606;Ipomoea_batatas_newGene_58785;Ipomoea_batatas_newGene_3811;Ipomoea_batatas_newGene_18973;Ipomoea_batatas_newGene_23353;Ipomoea_batatas_newGene_62059;…
cellular component	organelle	10184	476	Tai6.32026;Tai6.6474;Ipomoea_batatas_newGene_4936;Tai6.33352;Tai6.38476;Tai6.13137;Tai6.37180;Tai6.20034;Tai6.28114;Tai6.5512;Tai6.26260;Ipomoea_batatas_newGene_43653;Ipomoea_batatas_newGene_11373;Tai6.50278;Tai6.23528;Tai6.30646;Tai6.8035;Ipomoea_batatas_newGene_22921;Tai6.29007;Tai6.48772;Tai6.44808;Ipomoea_batatas_newGene_25088;Ipomoea_batatas_newGene_30488;Tai6.48754;Ipomoea_batatas_newGene_4…
cellular component	organelle part	4846	209	Tai6.6474;Ipomoea_batatas_newGene_4936;Tai6.33352;Tai6.38476;Tai6.42683;Tai6.37180;Tai6.20034;Tai6.5512;Ipomoea_batatas_newGene_11373;Tai6.22301;Ipomoea_batatas_newGene_53828;Tai6.30;Ipomoea_batatas_newGene_50600;Tai6.8035;Ipomoea_batatas_newGene_22921;Tai6.29007;Tai6.48772;Tai6.12559;Tai6.44808;Ipomoea_batatas_newGene_25088;Ipomoea_batatas_newGene_16117;Ipomoea_batatas_newGene_9212;Tai6.48754;Ta…
cellular component	extracellular region	961	188	Tai6.42901;Tai6.38476;Ipomoea_batatas_newGene_17980;Ipomoea_batatas_newGene_53600;Tai6.28150;Tai6.35332;Tai6.30562;Tai6.50278;Tai6.17477;Tai6.34778;Tai6.41315;Ipomoea_batatas_newGene_50915;Ipomoea_batatas_newGene_53051;Tai6.38747;Ipomoea_batatas_newGene_29424;Tai6.44808;Ipomoea_batatas_newGene_40671;Tai6.17120;Tai6.31342;Tai6.31390;Tai6.40470;Ipomoea_batatas_newGene_40669;Ipomoea_batatas_newGene_…
cellular component	macromolecular complex	3400	53	Ipomoea_batatas_newGene_2370;Tai6.9213;Tai6.5512;Ipomoea_batatas_newGene_27890;Tai6.15369;Tai6.17402;Tai6.53980;Tai6.49247;Tai6.22283;Tai6.37531;Tai6.16053;Tai6.30470;Tai6.36583;Tai6.33936;Tai6.2383;Tai6.43742;Tai6.36620;Tai6.22022;Ipomoea_batatas_newGene_33098;Ipomoea_batatas_newGene_34809;Tai6.22246;Tai6.35147;Ipomoea_batatas_newGene_906;Tai6.44511;Tai6.18903;Tai6.26845;Tai6.5834;Ipomoea_batata…
cellular component	cell junction	594	44	Ipomoea_batatas_newGene_15926;Ipomoea_batatas_newGene_49537;Ipomoea_batatas_newGene_47119;Ipomoea_batatas_newGene_55874;Tai6.2848;Tai6.11222;Ipomoea_batatas_newGene_15253;Tai6.44461;Ipomoea_batatas_newGene_62519;Tai6.53452;Ipomoea_batatas_newGene_15486;Tai6.16647;Ipomoea_batatas_newGene_24918;Ipomoea_batatas_newGene_36277;Tai6.5656;Tai6.53078;Ipomoea_batatas_newGene_56909;Tai6.11269;Tai6.20549;Ta…
cellular component	symplast	594	44	Ipomoea_batatas_newGene_15926;Ipomoea_batatas_newGene_49537;Ipomoea_batatas_newGene_47119;Ipomoea_batatas_newGene_55874;Tai6.2848;Tai6.11222;Ipomoea_batatas_newGene_15253;Tai6.44461;Ipomoea_batatas_newGene_62519;Tai6.53452;Ipomoea_batatas_newGene_15486;Tai6.16647;Ipomoea_batatas_newGene_24918;Ipomoea_batatas_newGene_36277;Tai6.5656;Tai6.53078;Ipomoea_batatas_newGene_56909;Tai6.11269;Tai6.20549;Ta…
cellular component	membrane-enclosed lumen	919	28	Tai6.26544;Tai6.1587;Tai6.49422;Tai6.44511;Ipomoea_batatas_newGene_51405;Tai6.16336;Tai6.372;Tai6.9685;Tai6.38697;Tai6.38501;Tai6.22006;Tai6.21558;Tai6.2524;Tai6.44461;Tai6.2281;Tai6.9870;Tai6.22678;Ipomoea_batatas_newGene_23647;Ipomoea_batatas_newGene_3978;Tai6.33936;Tai6.54557;Tai6.34;Tai6.5656;Tai6.43742;Tai6.48754;Tai6.21549;Tai6.31671;Ipomoea_batatas_newGene_12946
cellular component	extracellular region part	45	16	Tai6.29987;Tai6.28150;Tai6.43959;Tai6.50278;Tai6.28151;Tai6.39766;Tai6.23798;Tai6.41838;Tai6.19631;Tai6.11332;Tai6.21557;Tai6.30411;Ipomoea_batatas_newGene_29389;Tai6.25198;Ipomoea_batatas_newGene_20754;Tai6.43297
cellular component	supramolecular complex	192	12	Ipomoea_batatas_newGene_16545;Ipomoea_batatas_newGene_22921;Ipomoea_batatas_newGene_61793;Ipomoea_batatas_newGene_5507;Ipomoea_batatas_newGene_19614;Tai6.27694;Tai6.17757;Ipomoea_batatas_newGene_9212;Tai6.49247;Ipomoea_batatas_newGene_4864;Ipomoea_batatas_newGene_34809;Tai6.22246
cellular component	virion	12	2	Tai6.50579;Tai6.38116
cellular component	virion part	12	2	Tai6.50579;Tai6.38116
cellular component	nucleoid	36	1	Ipomoea_batatas_newGene_2370
biological process	metabolic process	18799	1640	Tai6.8546;Tai6.9189;Tai6.43690;Tai6.21846;Tai6.37866;Ipomoea_batatas_newGene_9529;Tai6.21978;Ipomoea_batatas_newGene_3932;Tai6.10370;Ipomoea_batatas_newGene_57586;Ipomoea_batatas_newGene_31881;Ipomoea_batatas_newGene_25088;Tai6.17935;Ipomoea_batatas_newGene_3811;Ipomoea_batatas_newGene_39473;Ipomoea_batatas_newGene_23353;Tai6.37413;Tai6.31439;Ipomoea_batatas_newGene_26788;Tai6.13742;Ipomoea_batat…
biological process	single-organism process	13634	1300	Tai6.8546;Tai6.9189;Ipomoea_batatas_newGene_12069;Tai6.21846;Tai6.26260;Ipomoea_batatas_newGene_9529;Tai6.21978;Ipomoea_batatas_newGene_11710;Ipomoea_batatas_newGene_25088;Ipomoea_batatas_newGene_23353;Tai6.37413;Ipomoea_batatas_newGene_26788;Tai6.13742;Ipomoea_batatas_newGene_61272;Tai6.10482;Tai6.45585;Tai6.15128;Tai6.35847;Tai6.25113;Tai6.18835;Tai6.41248;Tai6.42052;Tai6.42588;Tai6.21540;Tai6.…
biological process	cellular process	16813	1136	Ipomoea_batatas_newGene_12069;Tai6.26260;Tai6.37866;Tai6.21978;Tai6.10370;Ipomoea_batatas_newGene_57586;Ipomoea_batatas_newGene_11710;Ipomoea_batatas_newGene_31881;Ipomoea_batatas_newGene_25088;Tai6.17935;Ipomoea_batatas_newGene_3811;Ipomoea_batatas_newGene_39473;Tai6.37413;Ipomoea_batatas_newGene_26788;Tai6.13742;Ipomoea_batatas_newGene_61272;Tai6.9620;Tai6.10482;Tai6.15128;Tai6.21388;Tai6.35847…
biological process	response to stimulus	5889	554	Ipomoea_batatas_newGene_53600;Tai6.7590;Tai6.42531;Tai6.41919;Tai6.28114;Tai6.3017;Tai6.35330;Tai6.30646;Tai6.51495;Tai6.8035;Ipomoea_batatas_newGene_26788;Tai6.13742;Tai6.10482;Tai6.35847;Tai6.25113;Tai6.18835;Tai6.42588;Tai6.35509;Ipomoea_batatas_newGene_30576;Tai6.40513;Ipomoea_batatas_newGene_38325;Tai6.2761;Tai6.2754;Tai6.40945;Ipomoea_batatas_newGene_14731;Ipomoea_batatas_newGene_47909;Tai6…
biological process	localization	5034	390	Ipomoea_batatas_newGene_12069;Tai6.35698;Tai6.41919;Ipomoea_batatas_newGene_11373;Tai6.5307;Tai6.50278;Tai6.6732;Ipomoea_batatas_newGene_59736;Tai6.40358;Tai6.48772;Ipomoea_batatas_newGene_11710;Tai6.21511;Ipomoea_batatas_newGene_21368;Ipomoea_batatas_newGene_18973;Tai6.48754;Ipomoea_batatas_newGene_57448;Tai6.13742;Tai6.25098;Tai6.36382;Ipomoea_batatas_newGene_36985;Ipomoea_batatas_newGene_23191…
biological process	biological regulation	5589	387	Tai6.32026;Tai6.7590;Ipomoea_batatas_newGene_12069;Tai6.28114;Tai6.5512;Ipomoea_batatas_newGene_19136;Tai6.8946;Ipomoea_batatas_newGene_9529;Tai6.6732;Tai6.33065;Tai6.55279;Ipomoea_batatas_newGene_22921;Tai6.48772;Ipomoea_batatas_newGene_11710;Tai6.9914;Tai6.47032;Ipomoea_batatas_newGene_30488;Tai6.48754;Tai6.45929;Tai6.13742;Tai6.13436;Tai6.22298;Ipomoea_batatas_newGene_61272;Tai6.10482;Tai6.151…
biological process	cellular component organization or biogenesis	3540	158	Tai6.32026;Ipomoea_batatas_newGene_53600;Tai6.42683;Tai6.36301;Tai6.30562;Ipomoea_batatas_newGene_58957;Tai6.28114;Tai6.5512;Tai6.33847;Tai6.26260;Tai6.33065;Ipomoea_batatas_newGene_53828;Ipomoea_batatas_newGene_50600;Tai6.48772;Ipomoea_batatas_newGene_29424;Tai6.48754;Tai6.15041;Ipomoea_batatas_newGene_125;Ipomoea_batatas_newGene_10060;Ipomoea_batatas_newGene_28177;Tai6.11652;Ipomoea_batatas_new…
biological process	developmental process	2700	157	Tai6.38526;Tai6.42683;Tai6.36301;Ipomoea_batatas_newGene_36448;Tai6.30562;Tai6.5512;Tai6.33847;Ipomoea_batatas_newGene_43653;Ipomoea_batatas_newGene_9529;Ipomoea_batatas_newGene_53828;Tai6.14401;Ipomoea_batatas_newGene_56495;Tai6.33648;Tai6.8464;Ipomoea_batatas_newGene_30488;Tai6.48754;Tai6.11652;Tai6.9942;Tai6.15128;Tai6.35003;Ipomoea_batatas_newGene_26311;Ipomoea_batatas_newGene_41460;Tai6.2511…
biological process	multicellular organismal process	2532	156	Tai6.38526;Tai6.42683;Tai6.36301;Ipomoea_batatas_newGene_36448;Tai6.5512;Tai6.33847;Ipomoea_batatas_newGene_43653;Ipomoea_batatas_newGene_9529;Ipomoea_batatas_newGene_53828;Tai6.14401;Ipomoea_batatas_newGene_56495;Ipomoea_batatas_newGene_15486;Tai6.33648;Tai6.8464;Ipomoea_batatas_newGene_30488;Tai6.48754;Tai6.11652;Tai6.15128;Tai6.35003;Tai6.201;Ipomoea_batatas_newGene_26311;Ipomoea_batatas_newGe…
biological process	signaling	1712	123	Tai6.18808;Tai6.7590;Tai6.24272;Tai6.38846;Tai6.31094;Tai6.44461;Tai6.55279;Ipomoea_batatas_newGene_35099;Tai6.39210;Tai6.34699;Tai6.2750;Ipomoea_batatas_newGene_2270;Ipomoea_batatas_newGene_19881;Tai6.5656;Tai6.8464;Tai6.47032;Tai6.52264;Tai6.11652;Ipomoea_batatas_newGene_48021;Tai6.24659;Tai6.8786;Ipomoea_batatas_newGene_17271;Tai6.10482;Tai6.18903;Tai6.26845;Tai6.39314;Tai6.40122;Tai6.45750;Ta…
biological process	multi-organism process	1149	98	Ipomoea_batatas_newGene_15926;Ipomoea_batatas_newGene_47119;Tai6.36301;Tai6.35332;Tai6.41919;Tai6.46097;Tai6.38846;Tai6.14069;Tai6.29542;Tai6.44461;Tai6.22844;Ipomoea_batatas_newGene_39369;Tai6.29007;Tai6.3813;Tai6.48772;Ipomoea_batatas_newGene_15486;Tai6.41759;Tai6.5656;Tai6.2495;Tai6.7003;Tai6.31390;Ipomoea_batatas_newGene_56909;Tai6.31391;Tai6.201;Tai6.35003;Tai6.22756;Tai6.5601;Tai6.26845;Tai…
biological process	detoxification	443	91	Tai6.42901;Ipomoea_batatas_newGene_4531;Ipomoea_batatas_newGene_17980;Ipomoea_batatas_newGene_53600;Tai6.35332;Tai6.42531;Tai6.26609;Ipomoea_batatas_newGene_18663;Tai6.3017;Tai6.35330;Tai6.37531;Ipomoea_batatas_newGene_50915;Tai6.51495;Ipomoea_batatas_newGene_29424;Tai6.31342;Ipomoea_batatas_newGene_56672;Tai6.3018;Tai6.7342;Ipomoea_batatas_newGene_10060;Tai6.15041;Tai6.15884;Tai6.41331;Ipomoea_b…
biological process	reproduction	1434	75	Ipomoea_batatas_newGene_47119;Tai6.36301;Ipomoea_batatas_newGene_18108;Tai6.46097;Tai6.33847;Tai6.14401;Tai6.22844;Tai6.36427;Tai6.39210;Ipomoea_batatas_newGene_15486;Tai6.33648;Tai6.8464;Tai6.33647;Ipomoea_batatas_newGene_30488;Ipomoea_batatas_newGene_56909;Ipomoea_batatas_newGene_9612;Tai6.11652;Tai6.31377;Tai6.15128;Tai6.35003;Tai6.201;Tai6.39314;Ipomoea_batatas_newGene_41460;Tai6.53023;Tai6.2…
biological process	reproductive process	1424	75	Ipomoea_batatas_newGene_47119;Tai6.36301;Ipomoea_batatas_newGene_18108;Tai6.46097;Tai6.33847;Tai6.14401;Tai6.22844;Tai6.36427;Tai6.39210;Ipomoea_batatas_newGene_15486;Tai6.33648;Tai6.8464;Tai6.33647;Ipomoea_batatas_newGene_30488;Ipomoea_batatas_newGene_56909;Ipomoea_batatas_newGene_9612;Tai6.11652;Tai6.31377;Tai6.15128;Tai6.35003;Tai6.201;Tai6.39314;Ipomoea_batatas_newGene_41460;Tai6.53023;Tai6.2…
biological process	immune system process	429	34	Tai6.10059;Tai6.8503;Tai6.10487;Tai6.55354;Ipomoea_batatas_newGene_43653;Ipomoea_batatas_newGene_55874;Tai6.44461;Tai6.19766;Tai6.55279;Tai6.48772;Tai6.53452;Ipomoea_batatas_newGene_31563;Tai6.5656;Tai6.31390;Tai6.22451;Tai6.31391;Tai6.2779;Tai6.30673;Tai6.1587;Tai6.26845;Tai6.18903;Tai6.39833;Tai6.47351;Tai6.44597;Tai6.52608;Tai6.40122;Tai6.34353;Tai6.2281;Tai6.39632;Tai6.54557;Tai6.13299;Tai6.1…
biological process	growth	406	33	Tai6.36301;Tai6.23118;Tai6.13078;Tai6.41337;Tai6.5512;Tai6.22844;Tai6.14837;Tai6.16647;Tai6.51038;Ipomoea_batatas_newGene_45954;Tai6.2495;Tai6.48754;Tai6.32958;Ipomoea_batatas_newGene_125;Tai6.37403;Tai6.15128;Tai6.35003;Tai6.26845;Tai6.18903;Tai6.23430;Tai6.54393;Tai6.27653;Tai6.36823;Tai6.21558;Tai6.55447;Tai6.25467;Tai6.27694;Tai6.37032;Tai6.10405;Tai6.42758;Tai6.21549;Tai6.23383;Tai6.34095
biological process	cell killing	18	7	Tai6.18140;Ipomoea_batatas_newGene_40980;Ipomoea_batatas_newGene_8994;Tai6.36060;Tai6.3555;Tai6.22536;Tai6.40253
biological process	biological adhesion	89	6	Tai6.6718;Tai6.22682;Tai6.39511;Tai6.11652;Tai6.13078;Tai6.14837
biological process	rhythmic process	48	2	Tai6.15745;Tai6.22397
biological process	locomotion	12	0
biological process	biological phase	87	0
#Total_gene		32550	2694

## Sheet: Xu32-SR_vs_Xu32-CR
#GO_classify1	GO_classify2	All gene	DE gene	Genes
molecular function	transcription factor activity, protein binding	80	7	Tai6.32026;Tai6.28363;Tai6.3446;Tai6.20744;Tai6.18981;Tai6.32025;Ipomoea_batatas_newGene_7112
molecular function	nucleic acid binding transcription factor activity	597	74	Tai6.43725;Tai6.28114;Tai6.36584;Ipomoea_batatas_newGene_26681;Tai6.42149;Tai6.36173;Tai6.13081;Ipomoea_batatas_newGene_44980;Tai6.55279;Tai6.31895;Tai6.30020;Ipomoea_batatas_newGene_54026;Ipomoea_batatas_newGene_9975;Tai6.45463;Tai6.30776;Tai6.4811;Ipomoea_batatas_newGene_58351;Tai6.37758;Ipomoea_batatas_newGene_697;Tai6.8776;Tai6.47032;Tai6.6980;Tai6.51178;Tai6.11652;Tai6.38196;Tai6.31347;Ipomo…
molecular function	catalytic activity	17800	2408	Tai6.15314;Tai6.44773;Tai6.33098;Tai6.11791;Tai6.45150;Tai6.33114;Tai6.12156;Ipomoea_batatas_newGene_31881;Tai6.41261;Tai6.22161;Ipomoea_batatas_newGene_57873;Tai6.12934;Tai6.28128;Ipomoea_batatas_newGene_18973;Ipomoea_batatas_newGene_23353;Tai6.12900;Tai6.31439;Ipomoea_batatas_newGene_14254;Tai6.7421;Tai6.45585;Ipomoea_batatas_newGene_58790;Tai6.21388;Ipomoea_batatas_newGene_10575;Ipomoea_batata…
molecular function	signal transducer activity	437	52	Tai6.19616;Tai6.10485;Tai6.10194;Tai6.21360;Tai6.15019;Tai6.603;Tai6.19617;Tai6.42303;Tai6.21609;Ipomoea_batatas_newGene_19578;Tai6.43604;Tai6.31710;Tai6.10122;Tai6.4409;Tai6.17948;Tai6.51194;Tai6.10801;Tai6.34699;Ipomoea_batatas_newGene_25216;Tai6.8464;Tai6.48042;Tai6.6345;Tai6.31450;Tai6.17278;Tai6.24413;Ipomoea_batatas_newGene_9688;Ipomoea_batatas_newGene_48021;Tai6.13621;Ipomoea_batatas_newGe…
molecular function	structural molecule activity	963	30	Tai6.39182;Tai6.659;Tai6.44511;Tai6.27642;Tai6.45351;Tai6.2662;Ipomoea_batatas_newGene_43383;Ipomoea_batatas_newGene_46430;Ipomoea_batatas_newGene_56237;Tai6.30856;Ipomoea_batatas_newGene_2913;Tai6.45353;Tai6.33114;Ipomoea_batatas_newGene_1106;Tai6.51321;Tai6.8906;Ipomoea_batatas_newGene_2443;Tai6.36649;Ipomoea_batatas_newGene_19614;Ipomoea_batatas_newGene_46431;Tai6.27694;Tai6.26870;Tai6.4375;Ip…
molecular function	transporter activity	2343	364	Tai6.51889;Ipomoea_batatas_newGene_43725;Tai6.35698;Tai6.10323;Tai6.41919;Ipomoea_batatas_newGene_9010;Tai6.5307;Tai6.50278;Ipomoea_batatas_newGene_57166;Tai6.19713;Ipomoea_batatas_newGene_59736;Ipomoea_batatas_newGene_56880;Tai6.40358;Ipomoea_batatas_newGene_31400;Tai6.48772;Ipomoea_batatas_newGene_11710;Tai6.24586;Ipomoea_batatas_newGene_18973;Tai6.32645;Tai6.34728;Ipomoea_batatas_newGene_57448…
molecular function	binding	15568	1810	Tai6.3343;Tai6.21846;Tai6.37996;Tai6.23688;Tai6.33098;Ipomoea_batatas_newGene_23201;Tai6.32052;Tai6.17657;Tai6.33114;Tai6.17199;Tai6.41261;Ipomoea_batatas_newGene_8632;Tai6.28409;Ipomoea_batatas_newGene_25216;Tai6.12934;Tai6.28128;Ipomoea_batatas_newGene_3811;Ipomoea_batatas_newGene_18973;Ipomoea_batatas_newGene_23353;Tai6.13742;Tai6.10482;Tai6.9620;Tai6.7421;Ipomoea_batatas_newGene_58790;Tai6.45…
molecular function	electron carrier activity	581	118	Tai6.20736;Tai6.27869;Tai6.26247;Tai6.17346;Tai6.19889;Tai6.14186;Tai6.46097;Tai6.12818;Tai6.35;Ipomoea_batatas_newGene_16387;Tai6.22301;Tai6.25698;Tai6.34866;Tai6.35535;Tai6.41142;Tai6.33154;Ipomoea_batatas_newGene_50600;Tai6.18211;Tai6.34112;Tai6.50228;Tai6.34;Tai6.41759;Tai6.30657;Tai6.33949;Tai6.48464;Tai6.20234;Tai6.40935;Tai6.50321;Tai6.4539;Tai6.44511;Tai6.33156;Ipomoea_batatas_newGene_192…
molecular function	antioxidant activity	326	98	Ipomoea_batatas_newGene_4531;Ipomoea_batatas_newGene_17980;Ipomoea_batatas_newGene_53600;Tai6.35332;Tai6.42531;Tai6.26609;Tai6.3017;Tai6.35330;Ipomoea_batatas_newGene_50915;Tai6.37531;Tai6.51495;Ipomoea_batatas_newGene_29424;Tai6.20135;Ipomoea_batatas_newGene_56672;Tai6.31342;Tai6.3018;Tai6.7342;Ipomoea_batatas_newGene_10060;Tai6.15041;Tai6.15884;Ipomoea_batatas_newGene_40669;Tai6.41331;Tai6.3670…
molecular function	metallochaperone activity	10	0
molecular function	protein tag	2	0
molecular function	translation regulator activity	3	0
molecular function	nutrient reservoir activity	24	6	Ipomoea_batatas_newGene_57833;Tai6.23167;Ipomoea_batatas_newGene_35234;Tai6.22462;Tai6.28748;Tai6.39422
molecular function	molecular transducer activity	184	35	Ipomoea_batatas_newGene_29874;Tai6.10194;Tai6.21360;Tai6.603;Tai6.70;Tai6.9381;Ipomoea_batatas_newGene_19578;Tai6.43604;Tai6.10508;Tai6.31710;Tai6.17948;Tai6.51194;Tai6.10801;Ipomoea_batatas_newGene_25216;Tai6.8464;Tai6.31450;Tai6.32645;Tai6.34728;Tai6.24413;Ipomoea_batatas_newGene_48713;Ipomoea_batatas_newGene_5929;Tai6.10923;Tai6.54772;Ipomoea_batatas_newGene_44572;Tai6.12113;Tai6.48920;Tai6.10…
molecular function	molecular function regulator	280	42	Ipomoea_batatas_newGene_59291;Tai6.12438;Ipomoea_batatas_newGene_15526;Ipomoea_batatas_newGene_61835;Tai6.28517;Ipomoea_batatas_newGene_29306;Tai6.33065;Ipomoea_batatas_newGene_4092;Tai6.30;Tai6.29104;Ipomoea_batatas_newGene_3714;Ipomoea_batatas_newGene_46954;Ipomoea_batatas_newGene_21500;Ipomoea_batatas_newGene_12558;Ipomoea_batatas_newGene_27313;Tai6.19986;Tai6.35503;Ipomoea_batatas_newGene_532…
ene_26775;Ipomoea_batatas_newGene_1968;Tai6.39422
cellular component	extracellular region	961	263	Tai6.38476;Ipomoea_batatas_newGene_53600;Tai6.8814;Tai6.30562;Tai6.37996;Ipomoea_batatas_newGene_25213;Tai6.50278;Tai6.38747;Tai6.44808;Tai6.12156;Ipomoea_batatas_newGene_12558;Tai6.28128;Ipomoea_batatas_newGene_50578;Tai6.40470;Ipomoea_batatas_newGene_14254;Ipomoea_batatas_newGene_60190;Ipomoea_batatas_newGene_48059;Tai6.22756;Ipomoea_batatas_newGene_40234;Ipomoea_batatas_newGene_60270;Tai6.4093…
cellular component	cell	14291	1258	Tai6.13137;Tai6.51889;Ipomoea_batatas_newGene_43725;Tai6.37996;Tai6.33098;Tai6.21978;Tai6.6208;Tai6.11791;Ipomoea_batatas_newGene_22921;Tai6.17657;Tai6.33114;Tai6.17199;Tai6.41261;Tai6.12156;Tai6.12934;Ipomoea_batatas_newGene_3811;Tai6.28128;Tai6.45252;Tai6.31439;Tai6.13742;Tai6.10482;Ipomoea_batatas_newGene_58790;Ipomoea_batatas_newGene_3316;Tai6.40939;Ipomoea_batatas_newGene_19334;Tai6.30759;Ta…
cellular component	nucleoid	36	2	Ipomoea_batatas_newGene_2370;Ipomoea_batatas_newGene_38354
cellular component	membrane	9861	1300	Ipomoea_batatas_newGene_54568;Tai6.51889;Ipomoea_batatas_newGene_34755;Ipomoea_batatas_newGene_43725;Tai6.37996;Tai6.1778;Ipomoea_batatas_newGene_9010;Tai6.5307;Tai6.6208;Tai6.17657;Ipomoea_batatas_newGene_11710;Tai6.17199;Ipomoea_batatas_newGene_25216;Ipomoea_batatas_newGene_3811;Tai6.28128;Ipomoea_batatas_newGene_18973;Tai6.45252;Ipomoea_batatas_newGene_23353;Tai6.45585;Tai6.32171;Ipomoea_batat…
cellular component	virion	12	2	Tai6.50579;Tai6.24917
cellular component	cell junction	594	72	Ipomoea_batatas_newGene_15926;Ipomoea_batatas_newGene_49537;Ipomoea_batatas_newGene_47119;Tai6.21360;Ipomoea_batatas_newGene_35013;Tai6.48369;Tai6.11236;Ipomoea_batatas_newGene_56880;Tai6.27638;Tai6.17948;Ipomoea_batatas_newGene_15486;Ipomoea_batatas_newGene_31321;Tai6.5733;Ipomoea_batatas_newGene_36277;Tai6.12934;Ipomoea_batatas_newGene_56909;Ipomoea_batatas_newGene_56874;Tai6.20549;Tai6.13742;T…
cellular component	membrane-enclosed lumen	919	38	Tai6.39182;Ipomoea_batatas_newGene_51405;Tai6.34;Tai6.12934;Tai6.6975;Tai6.48754;Tai6.38700;Tai6.48330;Tai6.31671;Tai6.50629;Ipomoea_batatas_newGene_15923;Tai6.44511;Tai6.49422;Tai6.1587;Ipomoea_batatas_newGene_50068;Ipomoea_batatas_newGene_26212;Tai6.33201;Tai6.34165;Tai6.12936;Tai6.12935;Tai6.9685;Tai6.54931;Tai6.22006;Tai6.38501;Tai6.21558;Tai6.30856;Tai6.2524;Tai6.2281;Ipomoea_batatas_newGene…
cellular component	macromolecular complex	3400	134	Tai6.39182;Tai6.8521;Tai6.9852;Tai6.51469;Tai6.25299;Tai6.37996;Tai6.47973;Tai6.27263;Ipomoea_batatas_newGene_18875;Tai6.2383;Tai6.12934;Tai6.28128;Ipomoea_batatas_newGene_18257;Tai6.44511;Ipomoea_batatas_newGene_18756;Ipomoea_batatas_newGene_22446;Tai6.26845;Tai6.33201;Tai6.22006;Tai6.11119;Tai6.51115;Ipomoea_batatas_newGene_51698;Tai6.35296;Ipomoea_batatas_newGene_29863;Tai6.19390;Ipomoea_batat…
cellular component	organelle	10184	714	Tai6.13137;Tai6.51889;Tai6.51469;Tai6.28114;Tai6.37996;Tai6.44410;Tai6.35535;Tai6.21407;Tai6.18211;Tai6.11791;Ipomoea_batatas_newGene_22921;Ipomoea_batatas_newGene_8227;Tai6.33114;Tai6.12934;Tai6.28128;Tai6.49052;Tai6.31439;Ipomoea_batatas_newGene_27359;Ipomoea_batatas_newGene_34088;Tai6.22881;Tai6.10482;Ipomoea_batatas_newGene_58790;Ipomoea_batatas_newGene_3316;Tai6.15727;Tai6.18835;Tai6.6479;Ta…
cellular component	extracellular region part	45	13	Tai6.21557;Tai6.11332;Tai6.19630;Tai6.19631;Tai6.29987;Tai6.30411;Tai6.43959;Tai6.25198;Tai6.50278;Tai6.28151;Tai6.39766;Tai6.43297;Tai6.41838
cellular component	organelle part	4846	301	Tai6.6474;Ipomoea_batatas_newGene_4936;Tai6.13883;Tai6.38476;Tai6.51469;Tai6.37180;Tai6.20034;Tai6.37996;Tai6.44410;Tai6.18211;Ipomoea_batatas_newGene_22921;Tai6.48772;Tai6.33114;Tai6.44808;Tai6.24586;Ipomoea_batatas_newGene_18875;Tai6.12934;Tai6.28128;Tai6.48754;Tai6.48330;Tai6.31439;Ipomoea_batatas_newGene_18257;Tai6.47879;Ipomoea_batatas_newGene_11343;Tai6.44511;Ipomoea_batatas_newGene_22446;T…
cellular component	virion part	12	2	Tai6.50579;Tai6.24917
cellular component	membrane part	5738	831	Ipomoea_batatas_newGene_37384;Tai6.51889;Ipomoea_batatas_newGene_43725;Ipomoea_batatas_newGene_17649;Tai6.15019;Tai6.41919;Ipomoea_batatas_newGene_28884;Ipomoea_batatas_newGene_9010;Tai6.6208;Ipomoea_batatas_newGene_11710;Ipomoea_batatas_newGene_18943;Ipomoea_batatas_newGene_45606;Ipomoea_batatas_newGene_25216;Ipomoea_batatas_newGene_3811;Ipomoea_batatas_newGene_18973;Ipomoea_batatas_newGene_2335…
cellular component	cell part	14268	1258	Tai6.13137;Tai6.51889;Ipomoea_batatas_newGene_43725;Tai6.37996;Tai6.33098;Tai6.21978;Tai6.6208;Tai6.11791;Ipomoea_batatas_newGene_22921;Tai6.17657;Tai6.33114;Tai6.17199;Tai6.41261;Tai6.12156;Tai6.12934;Ipomoea_batatas_newGene_3811;Tai6.28128;Tai6.45252;Tai6.31439;Tai6.13742;Tai6.10482;Ipomoea_batatas_newGene_58790;Ipomoea_batatas_newGene_3316;Tai6.40939;Ipomoea_batatas_newGene_19334;Tai6.30759;Ta…
cellular component	symplast	594	72	Ipomoea_batatas_newGene_15926;Ipomoea_batatas_newGene_49537;Ipomoea_batatas_newGene_47119;Tai6.21360;Ipomoea_batatas_newGene_35013;Tai6.48369;Tai6.11236;Ipomoea_batatas_newGene_56880;Tai6.27638;Tai6.17948;Ipomoea_batatas_newGene_15486;Ipomoea_batatas_newGene_31321;Tai6.5733;Ipomoea_batatas_newGene_36277;Tai6.12934;Ipomoea_batatas_newGene_56909;Ipomoea_batatas_newGene_56874;Tai6.20549;Tai6.13742;T…
cellular component	supramolecular complex	192	36	Ipomoea_batatas_newGene_38044;Tai6.659;Tai6.27642;Ipomoea_batatas_newGene_38045;Tai6.49247;Ipomoea_batatas_newGene_22921;Tai6.45353;Tai6.33114;Ipomoea_batatas_newGene_9211;Ipomoea_batatas_newGene_18875;Ipomoea_batatas_newGene_19614;Ipomoea_batatas_newGene_28465;Ipomoea_batatas_newGene_9212;Ipomoea_batatas_newGene_4864;Ipomoea_batatas_newGene_34809;Tai6.44799;Ipomoea_batatas_newGene_55052;Tai6.222…
biological process	reproduction	1434	113	Tai6.25834;Tai6.43725;Ipomoea_batatas_newGene_47119;Tai6.9852;Tai6.36301;Tai6.15019;Tai6.25299;Tai6.31744;Tai6.46097;Ipomoea_batatas_newGene_25213;Tai6.27263;Tai6.13081;Tai6.22844;Tai6.36427;Ipomoea_batatas_newGene_56880;Tai6.31895;Tai6.10547;Tai6.9732;Tai6.27638;Ipomoea_batatas_newGene_15486;Tai6.24586;Tai6.5057;Tai6.33648;Tai6.8464;Tai6.12934;Tai6.3742;Tai6.33647;Ipomoea_batatas_newGene_30488;T…
biological process	cell killing	18	10	Tai6.18140;Ipomoea_batatas_newGene_40980;Ipomoea_batatas_newGene_46725;Tai6.3555;Tai6.22536;Tai6.5848;Ipomoea_batatas_newGene_8994;Tai6.36060;Tai6.22537;Tai6.40253
biological process	immune system process	429	52	Tai6.19616;Tai6.8521;Tai6.10059;Tai6.8503;Tai6.19617;Tai6.37996;Tai6.55354;Ipomoea_batatas_newGene_43653;Tai6.19766;Tai6.55279;Tai6.5160;Tai6.48772;Tai6.12203;Ipomoea_batatas_newGene_4520;Tai6.12934;Tai6.6975;Tai6.31390;Tai6.28128;Tai6.35054;Tai6.22451;Tai6.31391;Tai6.45919;Tai6.35475;Tai6.1587;Tai6.18903;Tai6.26845;Tai6.44597;Tai6.47351;Tai6.39833;Tai6.33201;Tai6.31350;Tai6.12935;Tai6.34353;Tai6…
biological process	metabolic process	18799	2246	Tai6.15314;Tai6.33098;Tai6.11791;Tai6.45150;Tai6.12156;Tai6.41261;Ipomoea_batatas_newGene_31881;Tai6.12934;Tai6.28128;Ipomoea_batatas_newGene_23353;Tai6.31439;Ipomoea_batatas_newGene_14254;Tai6.7421;Tai6.45585;Ipomoea_batatas_newGene_58790;Tai6.21388;Ipomoea_batatas_newGene_40234;Ipomoea_batatas_newGene_6953;Ipomoea_batatas_newGene_19334;Tai6.18835;Tai6.41248;Tai6.17646;Tai6.37641;Ipomoea_batatas…
biological process	cellular process	16813	1670	Tai6.51889;Ipomoea_batatas_newGene_43725;Tai6.37996;Tai6.1778;Tai6.33098;Tai6.21978;Tai6.11791;Tai6.45150;Tai6.17657;Ipomoea_batatas_newGene_11710;Tai6.33114;Tai6.41261;Tai6.17199;Tai6.12156;Ipomoea_batatas_newGene_31881;Ipomoea_batatas_newGene_25216;Tai6.12934;Tai6.28128;Ipomoea_batatas_newGene_3811;Tai6.13742;Tai6.9620;Tai6.10482;Tai6.7421;Ipomoea_batatas_newGene_58790;Tai6.21388;Ipomoea_batata…
biological process	reproductive process	1424	113	Tai6.25834;Tai6.43725;Ipomoea_batatas_newGene_47119;Tai6.9852;Tai6.36301;Tai6.15019;Tai6.25299;Tai6.31744;Tai6.46097;Ipomoea_batatas_newGene_25213;Tai6.27263;Tai6.13081;Tai6.22844;Tai6.36427;Ipomoea_batatas_newGene_56880;Tai6.31895;Tai6.10547;Tai6.9732;Tai6.27638;Ipomoea_batatas_newGene_15486;Tai6.24586;Tai6.5057;Tai6.33648;Tai6.8464;Tai6.12934;Tai6.3742;Tai6.33647;Ipomoea_batatas_newGene_30488;T…
biological process	biological adhesion	89	8	Tai6.6718;Tai6.2499;Tai6.26489;Tai6.32645;Tai6.34728;Tai6.10923;Tai6.11652;Tai6.13078
biological process	signaling	1712	190	Tai6.43725;Tai6.8521;Tai6.15019;Tai6.21360;Tai6.24272;Tai6.37996;Tai6.1778;Tai6.55279;Tai6.21286;Tai6.17199;Ipomoea_batatas_newGene_2270;Ipomoea_batatas_newGene_25216;Tai6.8464;Tai6.47032;Tai6.12934;Tai6.28128;Tai6.7387;Tai6.11652;Ipomoea_batatas_newGene_4343;Tai6.24659;Tai6.10482;Tai6.26845;Tai6.33201;Tai6.54772;Tai6.25113;Tai6.4294;Ipomoea_batatas_newGene_22492;Tai6.12113;Ipomoea_batatas_newGen…
biological process	multicellular organismal process	2532	244	Tai6.43725;Tai6.36301;Ipomoea_batatas_newGene_36448;Tai6.9852;Tai6.51889;Tai6.15019;Tai6.25299;Ipomoea_batatas_newGene_43653;Tai6.27263;Ipomoea_batatas_newGene_44980;Tai6.13081;Ipomoea_batatas_newGene_53828;Tai6.22750;Ipomoea_batatas_newGene_56495;Tai6.31895;Ipomoea_batatas_newGene_56880;Tai6.10547;Tai6.21286;Tai6.24586;Ipomoea_batatas_newGene_15486;Ipomoea_batatas_newGene_18875;Tai6.24437;Ipomoe…
biological process	developmental process	2700	253	Tai6.51601;Tai6.43725;Tai6.36301;Ipomoea_batatas_newGene_36448;Tai6.9852;Tai6.51889;Tai6.30562;Tai6.15019;Tai6.25299;Ipomoea_batatas_newGene_43653;Tai6.17322;Tai6.27263;Ipomoea_batatas_newGene_44980;Tai6.13081;Ipomoea_batatas_newGene_53828;Ipomoea_batatas_newGene_56495;Tai6.31895;Ipomoea_batatas_newGene_56880;Tai6.10547;Tai6.21286;Tai6.41261;Tai6.24586;Ipomoea_batatas_newGene_18875;Tai6.24437;Ipo…
biological process	growth	406	56	Ipomoea_batatas_newGene_29874;Tai6.36301;Tai6.14633;Tai6.31744;Tai6.13078;Tai6.41337;Ipomoea_batatas_newGene_45479;Ipomoea_batatas_newGene_28884;Ipomoea_batatas_newGene_10514;Tai6.22844;Tai6.11361;Tai6.10547;Tai6.24586;Tai6.16647;Tai6.51038;Tai6.6345;Tai6.48754;Tai6.32958;Tai6.35254;Ipomoea_batatas_newGene_125;Tai6.32645;Tai6.34728;Tai6.44575;Ipomoea_batatas_newGene_48713;Tai6.13621;Ipomoea_batat…
biological process	locomotion	12	0
biological process	single-organism process	13634	1807	Tai6.51889;Tai6.21846;Ipomoea_batatas_newGene_43725;Tai6.37996;Tai6.1778;Tai6.33098;Tai6.21978;Ipomoea_batatas_newGene_23201;Tai6.11791;Tai6.17657;Tai6.33114;Ipomoea_batatas_newGene_11710;Tai6.17199;Tai6.41261;Ipomoea_batatas_newGene_25216;Tai6.12934;Tai6.28128;Ipomoea_batatas_newGene_23353;Tai6.13742;Tai6.10482;Tai6.45585;Ipomoea_batatas_newGene_58790;Tai6.32171;Ipomoea_batatas_newGene_40234;Tai…
biological process	biological phase	87	3	Tai6.12934;Tai6.33201;Tai6.12935
biological process	rhythmic process	48	2	Ipomoea_batatas_newGene_15923;Tai6.43725
biological process	response to stimulus	5889	765	Ipomoea_batatas_newGene_53600;Tai6.35266;Tai6.9852;Tai6.51889;Tai6.42531;Tai6.15019;Tai6.37996;Tai6.41919;Tai6.28114;Tai6.46240;Tai6.1778;Tai6.3017;Tai6.35330;Tai6.21407;Ipomoea_batatas_newGene_3714;Tai6.51495;Tai6.12203;Tai6.17199;Ipomoea_batatas_newGene_25216;Tai6.12934;Tai6.28128;Tai6.13742;Tai6.22881;Tai6.10482;Ipomoea_batatas_newGene_48059;Tai6.32171;Tai6.25113;Ipomoea_batatas_newGene_19334;…
biological process	localization	5034	568	Ipomoea_batatas_newGene_37384;Tai6.51889;Ipomoea_batatas_newGene_43725;Tai6.51469;Tai6.41919;Tai6.37996;Ipomoea_batatas_newGene_9010;Tai6.23688;Tai6.5307;Tai6.19713;Ipomoea_batatas_newGene_31400;Ipomoea_batatas_newGene_11710;Tai6.17199;Tai6.28128;Ipomoea_batatas_newGene_18973;Tai6.13742;Tai6.22881;Tai6.25098;Ipomoea_batatas_newGene_36985;Tai6.49504;Tai6.32171;Ipomoea_batatas_newGene_23191;Ipomoea…
biological process	multi-organism process	1149	149	Ipomoea_batatas_newGene_22448;Tai6.51601;Tai6.8521;Tai6.51889;Tai6.36301;Tai6.15019;Tai6.35332;Tai6.25299;Tai6.37996;Tai6.41919;Ipomoea_batatas_newGene_25213;Tai6.38484;Ipomoea_batatas_newGene_39369;Tai6.31895;Tai6.48772;Tai6.10547;Tai6.12203;Ipomoea_batatas_newGene_15486;Tai6.41759;Ipomoea_batatas_newGene_4520;Tai6.12934;Tai6.28128;Tai6.31390;Ipomoea_batatas_newGene_48794;Tai6.45919;Ipomoea_bata…
biological process	biological regulation	5589	592	Tai6.35266;Tai6.51889;Ipomoea_batatas_newGene_43725;Tai6.15019;Ipomoea_batatas_newGene_17649;Tai6.28114;Tai6.37996;Tai6.1778;Tai6.18211;Ipomoea_batatas_newGene_3714;Ipomoea_batatas_newGene_22921;Ipomoea_batatas_newGene_11710;Tai6.17199;Tai6.28409;Ipomoea_batatas_newGene_25216;Tai6.12934;Tai6.28128;Tai6.13742;Tai6.10482;Ipomoea_batatas_newGene_3316;Ipomoea_batatas_newGene_26044;Tai6.15727;Tai6.251…
biological process	cellular component organization or biogenesis	3540	298	Tai6.32026;Ipomoea_batatas_newGene_53600;Tai6.51889;Tai6.8814;Tai6.36301;Tai6.30562;Tai6.28114;Ipomoea_batatas_newGene_28884;Tai6.27263;Ipomoea_batatas_newGene_23474;Tai6.33065;Tai6.48772;Ipomoea_batatas_newGene_22300;Tai6.33114;Tai6.24586;Ipomoea_batatas_newGene_12558;Tai6.12934;Tai6.48754;Tai6.34728;Tai6.32645;Ipomoea_batatas_newGene_125;Ipomoea_batatas_newGene_10060;Ipomoea_batatas_newGene_481…
biological process	detoxification	443	112	Ipomoea_batatas_newGene_4531;Ipomoea_batatas_newGene_17980;Ipomoea_batatas_newGene_53600;Tai6.35332;Tai6.42531;Tai6.26609;Tai6.3017;Tai6.35330;Tai6.37531;Ipomoea_batatas_newGene_50915;Tai6.51495;Ipomoea_batatas_newGene_29424;Tai6.21286;Tai6.20135;Tai6.45463;Tai6.31342;Ipomoea_batatas_newGene_56672;Tai6.3018;Tai6.7342;Tai6.38700;Ipomoea_batatas_newGene_10060;Tai6.15041;Tai6.15884;Tai6.41331;Ipomoe…
ai6.35054;Ipomoea_batatas_newGene_29373;Tai6.10081;Tai6.21059;Tai6.11231;Ipomoea_batatas_newGene_50740;Tai6.44750;Ipomoea_batatas_newGene_22345;Tai6.20279;Tai6.47182;Tai6.32777;Tai6.35656;Tai6.27072;Tai6.22522;Tai6.41135;Tai6.41778;Tai6.41581;Ipomoea_batatas_newGene_39240;Tai6.12704;Tai6.43543;Tai6.18826;Tai6.25088;Ipomoea_batatas_newGene_58082;Tai6.3443;Ipomoea_batatas_newGene_51608;Tai6.49498;T…
15640;Tai6.2977;Tai6.20568;Ipomoea_batatas_newGene_46874;Tai6.38789;Tai6.34503;Tai6.8875;Ipomoea_batatas_newGene_16104;Tai6.14755;Tai6.45299;Tai6.29834;Tai6.13351;Tai6.3352;Ipomoea_batatas_newGene_57248;Ipomoea_batatas_newGene_22962;Ipomoea_batatas_newGene_60041;Ipomoea_batatas_newGene_29058;Tai6.21609;Tai6.43604;Ipomoea_batatas_newGene_26854;Tai6.30470;Tai6.50607;Tai6.22796;Tai6.34106;Tai6.9732;…
#Total_gene		32550	3792

## Sheet: Xu22-SR_vs_Xu32-SR
#GO_classify1	GO_classify2	All gene	DE gene	Genes
#Total_gene		32550	4596
cellular component	extracellular region	961	171	Ipomoea_batatas_newGene_48965;Tai6.42901;Tai6.8521;Ipomoea_batatas_newGene_25213;Tai6.40512;Tai6.34778;Tai6.46486;Ipomoea_batatas_newGene_53051;Tai6.11214;Tai6.44808;Ipomoea_batatas_newGene_12558;Ipomoea_batatas_newGene_13661;Tai6.15394;Tai6.28128;Tai6.36678;Tai6.40630;Ipomoea_batatas_newGene_26788;Ipomoea_batatas_newGene_60190;Tai6.20134;Ipomoea_batatas_newGene_18610;Ipomoea_batatas_newGene_4023…
cellular component	cell	14291	1917	Tai6.5498;Tai6.5584;Tai6.13137;Tai6.33750;Tai6.53264;Tai6.8148;Ipomoea_batatas_newGene_4319;Tai6.28315;Tai6.4422;Tai6.48546;Tai6.33098;Ipomoea_batatas_newGene_13088;Tai6.50367;Ipomoea_batatas_newGene_41573;Tai6.11791;Ipomoea_batatas_newGene_18490;Tai6.30646;Tai6.11214;Tai6.41261;Tai6.23817;Tai6.28128;Ipomoea_batatas_newGene_39473;Tai6.35620;Tai6.23801;Tai6.22124;Tai6.38034;Ipomoea_batatas_newGene…
cellular component	nucleoid	36	3	Tai6.10265;Tai6.8309;Ipomoea_batatas_newGene_38354
cellular component	membrane	9861	1273	Ipomoea_batatas_newGene_59086;Tai6.53264;Ipomoea_batatas_newGene_19227;Ipomoea_batatas_newGene_35292;Ipomoea_batatas_newGene_4622;Ipomoea_batatas_newGene_9010;Ipomoea_batatas_newGene_57705;Ipomoea_batatas_newGene_40444;Tai6.28128;Tai6.22124;Tai6.38034;Tai6.39263;Tai6.51115;Ipomoea_batatas_newGene_7394;Ipomoea_batatas_newGene_31239;Tai6.29881;Tai6.41208;Ipomoea_batatas_newGene_53843;Tai6.40513;Tai…
cellular component	virion	12	3	Ipomoea_batatas_newGene_21965;Tai6.38116;Tai6.24917
cellular component	cell junction	594	70	Ipomoea_batatas_newGene_15926;Tai6.6822;Tai6.21893;Tai6.25694;Tai6.43200;Tai6.41106;Ipomoea_batatas_newGene_22580;Tai6.10178;Tai6.32410;Tai6.16156;Tai6.25108;Tai6.11236;Ipomoea_batatas_newGene_8817;Tai6.27638;Tai6.17948;Tai6.5733;Tai6.24001;Tai6.40630;Tai6.47265;Tai6.18101;Tai6.20549;Tai6.33357;Tai6.26992;Ipomoea_batatas_newGene_57175;Tai6.25744;Tai6.43042;Tai6.6520;Tai6.19061;Tai6.4309;Tai6.2605…
cellular component	membrane-enclosed lumen	919	128	Tai6.11105;Tai6.35991;Tai6.25694;Tai6.12246;Tai6.37497;Tai6.44349;Tai6.32464;Tai6.51065;Ipomoea_batatas_newGene_61225;Tai6.33906;Tai6.10178;Tai6.29211;Tai6.37703;Tai6.44056;Tai6.9221;Ipomoea_batatas_newGene_59922;Tai6.11201;Tai6.27840;Ipomoea_batatas_newGene_47473;Ipomoea_batatas_newGene_13088;Tai6.6175;Tai6.45352;Tai6.39435;Tai6.14217;Ipomoea_batatas_newGene_1086;Tai6.44534;Tai6.50756;Tai6.33115…
cellular component	macromolecular complex	3400	464	Tai6.25694;Tai6.5498;Tai6.5584;Tai6.12246;Tai6.51469;Tai6.29211;Tai6.22868;Tai6.44056;Ipomoea_batatas_newGene_13088;Tai6.33631;Tai6.13044;Tai6.29541;Tai6.27096;Ipomoea_batatas_newGene_18875;Tai6.29079;Tai6.24922;Tai6.11109;Tai6.8999;Tai6.48107;Tai6.5265;Tai6.28128;Ipomoea_batatas_newGene_20492;Tai6.43383;Ipomoea_batatas_newGene_38049;Ipomoea_batatas_newGene_18257;Tai6.14541;Tai6.35485;Ipomoea_bat…
cellular component	organelle	10184	1356	Tai6.5498;Tai6.13137;Tai6.5584;Tai6.33750;Tai6.53264;Tai6.8148;Ipomoea_batatas_newGene_4319;Tai6.28315;Tai6.4422;Tai6.48546;Ipomoea_batatas_newGene_13088;Tai6.50367;Tai6.11791;Tai6.30646;Tai6.11214;Tai6.28128;Tai6.22124;Tai6.39418;Tai6.28068;Tai6.4719;Ipomoea_batatas_newGene_13737;Tai6.41674;Tai6.41061;Tai6.46114;Tai6.51115;Tai6.42581;Tai6.42588;Tai6.29881;Tai6.41208;Tai6.34517;Tai6.40513;Tai6.43…
cellular component	extracellular region part	45	9	Tai6.21557;Tai6.19631;Tai6.29639;Tai6.43959;Tai6.30412;Ipomoea_batatas_newGene_24014;Tai6.28151;Tai6.19633;Tai6.48800
cellular component	organelle part	4846	609	Tai6.39593;Tai6.5584;Tai6.12246;Tai6.51469;Tai6.53264;Ipomoea_batatas_newGene_61667;Tai6.8890;Tai6.148;Tai6.33468;Tai6.4422;Tai6.44056;Tai6.27438;Tai6.45099;Ipomoea_batatas_newGene_13088;Tai6.28128;Tai6.28068;Tai6.29646;Tai6.17289;Tai6.51115;Tai6.29881;Tai6.41208;Tai6.34517;Tai6.19061;Tai6.17233;Tai6.53240;Tai6.584;Tai6.33478;Ipomoea_batatas_newGene_28552;Tai6.28402;Tai6.52845;Tai6.32351;Tai6.453…
cellular component	virion part	12	3	Ipomoea_batatas_newGene_21965;Tai6.38116;Tai6.24917
cellular component	membrane part	5738	759	Ipomoea_batatas_newGene_37384;Ipomoea_batatas_newGene_59086;Ipomoea_batatas_newGene_17649;Tai6.33456;Ipomoea_batatas_newGene_19227;Tai6.14291;Ipomoea_batatas_newGene_35292;Ipomoea_batatas_newGene_4622;Ipomoea_batatas_newGene_9010;Tai6.38744;Ipomoea_batatas_newGene_57705;Ipomoea_batatas_newGene_59560;Ipomoea_batatas_newGene_40444;Tai6.40641;Ipomoea_batatas_newGene_18417;Ipomoea_batatas_newGene_359…
cellular component	cell part	14268	1914	Tai6.5498;Tai6.5584;Tai6.13137;Tai6.33750;Tai6.53264;Tai6.8148;Ipomoea_batatas_newGene_4319;Tai6.28315;Tai6.4422;Tai6.48546;Tai6.33098;Ipomoea_batatas_newGene_13088;Tai6.50367;Ipomoea_batatas_newGene_41573;Tai6.11791;Ipomoea_batatas_newGene_18490;Tai6.30646;Tai6.11214;Tai6.41261;Tai6.23817;Tai6.28128;Ipomoea_batatas_newGene_39473;Tai6.35620;Tai6.23801;Tai6.22124;Tai6.38034;Ipomoea_batatas_newGene…
cellular component	symplast	594	70	Ipomoea_batatas_newGene_15926;Tai6.6822;Tai6.21893;Tai6.25694;Tai6.43200;Tai6.41106;Ipomoea_batatas_newGene_22580;Tai6.10178;Tai6.32410;Tai6.16156;Tai6.25108;Tai6.11236;Ipomoea_batatas_newGene_8817;Tai6.27638;Tai6.17948;Tai6.5733;Tai6.24001;Tai6.40630;Tai6.47265;Tai6.18101;Tai6.20549;Tai6.33357;Tai6.26992;Ipomoea_batatas_newGene_57175;Tai6.25744;Tai6.43042;Tai6.6520;Tai6.19061;Tai6.4309;Tai6.2605…
cellular component	supramolecular complex	192	16	Ipomoea_batatas_newGene_62148;Tai6.39729;Tai6.45353;Tai6.48164;Ipomoea_batatas_newGene_57169;Tai6.10740;Ipomoea_batatas_newGene_9211;Tai6.45351;Tai6.912;Ipomoea_batatas_newGene_18875;Ipomoea_batatas_newGene_35983;Tai6.14144;Ipomoea_batatas_newGene_16728;Ipomoea_batatas_newGene_21151;Tai6.19720;Tai6.776
molecular function	transcription factor activity, protein binding	80	11	Tai6.28466;Tai6.33904;Tai6.39365;Ipomoea_batatas_newGene_48272;Tai6.33906;Ipomoea_batatas_newGene_61797;Tai6.1752;Tai6.34005;Tai6.9221;Tai6.7041;Ipomoea_batatas_newGene_61952
molecular function	nucleic acid binding transcription factor activity	597	77	Tai6.43725;Ipomoea_batatas_newGene_18108;Tai6.555;Ipomoea_batatas_newGene_56992;Tai6.47894;Tai6.42353;Tai6.13081;Tai6.44490;Tai6.2786;Tai6.17739;Ipomoea_batatas_newGene_10848;Tai6.28466;Tai6.36858;Ipomoea_batatas_newGene_1086;Tai6.37758;Ipomoea_batatas_newGene_58351;Tai6.12513;Tai6.38668;Ipomoea_batatas_newGene_33098;Tai6.52562;Tai6.40122;Tai6.45615;Tai6.41674;Tai6.37196;Tai6.15950;Tai6.26056;Tai…
molecular function	catalytic activity	17800	2539	Tai6.49088;Tai6.44773;Tai6.37866;Ipomoea_batatas_newGene_4622;Tai6.28315;Tai6.399;Tai6.33098;Tai6.48546;Ipomoea_batatas_newGene_13088;Ipomoea_batatas_newGene_17470;Ipomoea_batatas_newGene_30005;Ipomoea_batatas_newGene_40444;Ipomoea_batatas_newGene_6131;Tai6.11791;Tai6.45150;Tai6.16095;Tai6.11214;Tai6.27806;Tai6.41261;Tai6.54344;Tai6.28224;Tai6.7458;Tai6.28128;Ipomoea_batatas_newGene_3249;Ipomoea_…
Tai6.8785;Tai6.23941;Ipomoea_batatas_newGene_19119;Ipomoea_batatas_newGene_36042;Tai6.50713;Ipomoea_batatas_newGene_47707;Ipomoea_batatas_newGene_19622;Tai6.14538;Tai6.37472;Ipomoea_batatas_newGene_16079;Ipomoea_batatas_newGene_1497;Tai6.50223;Tai6.1277;Ipomoea_batatas_newGene_47186;Tai6.23504;Tai6.25794;Ipomoea_batatas_newGene_39474;Ipomoea_batatas_newGene_10029;Tai6.37173;Ipomoea_batatas_newGen…
molecular function	signal transducer activity	437	48	Ipomoea_batatas_newGene_23670;Ipomoea_batatas_newGene_59086;Tai6.12247;Tai6.27674;Tai6.25753;Tai6.35166;Tai6.11043;Ipomoea_batatas_newGene_35924;Tai6.4409;Ipomoea_batatas_newGene_26009;Tai6.23525;Ipomoea_batatas_newGene_25263;Tai6.17948;Tai6.11533;Tai6.30538;Tai6.48020;Tai6.46185;Tai6.47265;Tai6.35953;Ipomoea_batatas_newGene_11624;Ipomoea_batatas_newGene_5929;Tai6.39418;Tai6.9871;Tai6.22431;Tai6.…
molecular function	structural molecule activity	963	164	Tai6.50927;Tai6.12246;Tai6.29211;Tai6.44056;Tai6.33631;Tai6.39435;Tai6.40951;Tai6.24922;Tai6.48107;Tai6.29029;Tai6.22614;Tai6.8914;Tai6.27896;Tai6.33476;Tai6.29050;Tai6.17289;Tai6.12034;Ipomoea_batatas_newGene_46430;Tai6.32359;Tai6.30535;Tai6.43174;Tai6.17233;Tai6.5520;Tai6.13238;Tai6.4590;Tai6.33478;Tai6.22587;Tai6.42467;Tai6.40473;Tai6.33319;Tai6.28402;Tai6.11464;Tai6.26589;Tai6.13005;Tai6.9928…
molecular function	transporter activity	2343	345	Ipomoea_batatas_newGene_60316;Ipomoea_batatas_newGene_59086;Tai6.2309;Tai6.25493;Tai6.14007;Tai6.14291;Ipomoea_batatas_newGene_9010;Tai6.38744;Tai6.41011;Tai6.19713;Tai6.10591;Tai6.24586;Ipomoea_batatas_newGene_10580;Ipomoea_batatas_newGene_13269;Tai6.23870;Tai6.21018;Ipomoea_batatas_newGene_3917;Tai6.35485;Ipomoea_batatas_newGene_26044;Tai6.49712;Tai6.42228;Tai6.29646;Tai6.8400;Ipomoea_batatas_n…
molecular function	binding	15568	2115	Tai6.5498;Tai6.49088;Ipomoea_batatas_newGene_4622;Tai6.23688;Tai6.33098;Tai6.48546;Ipomoea_batatas_newGene_13088;Ipomoea_batatas_newGene_17470;Ipomoea_batatas_newGene_40444;Ipomoea_batatas_newGene_30005;Ipomoea_batatas_newGene_6131;Ipomoea_batatas_newGene_18490;Tai6.41261;Tai6.28128;Tai6.13646;Ipomoea_batatas_newGene_2930;Ipomoea_batatas_newGene_26788;Tai6.28068;Tai6.46825;Ipomoea_batatas_newGene…
i6.14048;Ipomoea_batatas_newGene_56371;Ipomoea_batatas_newGene_3880;Tai6.14186;Tai6.47973;Tai6.43679;Tai6.1464;Tai6.42353;Tai6.22750;Tai6.21137;Ipomoea_batatas_newGene_51674;Ipomoea_batatas_newGene_16538;Tai6.28012;Tai6.15041;Ipomoea_batatas_newGene_8134;Ipomoea_batatas_newGene_43651;Tai6.4539;Ipomoea_batatas_newGene_7377;Ipomoea_batatas_newGene_13425;Ipomoea_batatas_newGene_14692;Tai6.28066;Tai6…
molecular function	electron carrier activity	581	104	Tai6.51371;Tai6.26247;Tai6.19889;Tai6.14186;Tai6.40023;Tai6.44349;Tai6.12818;Tai6.20855;Tai6.52871;Tai6.40020;Tai6.33468;Tai6.50367;Tai6.34112;Tai6.12226;Tai6.32244;Tai6.20226;Tai6.26808;Tai6.28013;Tai6.44437;Tai6.27246;Ipomoea_batatas_newGene_46904;Tai6.22354;Tai6.28012;Tai6.7907;Tai6.30657;Tai6.49658;Tai6.33949;Tai6.8526;Tai6.21688;Tai6.36678;Tai6.40935;Tai6.49418;Tai6.4539;Ipomoea_batatas_newG…
molecular function	antioxidant activity	326	65	Tai6.1559;Tai6.42901;Tai6.25056;Tai6.42531;Tai6.8157;Tai6.35330;Tai6.46927;Tai6.50411;Tai6.10591;Tai6.45790;Tai6.27491;Tai6.13694;Tai6.7342;Tai6.46978;Tai6.15041;Tai6.18101;Ipomoea_batatas_newGene_26788;Tai6.38137;Tai6.47880;Tai6.20134;Tai6.37557;Ipomoea_batatas_newGene_16079;Tai6.48078;Ipomoea_batatas_newGene_56716;Tai6.23774;Ipomoea_batatas_newGene_56383;Tai6.15129;Tai6.22462;Tai6.48067;Ipomoea…
molecular function	metallochaperone activity	10	2	Tai6.48907;Tai6.35375
molecular function	protein tag	2	0
molecular function	translation regulator activity	3	1	Tai6.21288
molecular function	nutrient reservoir activity	24	6	Ipomoea_batatas_newGene_48965;Tai6.3777;Tai6.24609;Tai6.22462;Tai6.28748;Tai6.24610
molecular function	molecular transducer activity	184	17	Ipomoea_batatas_newGene_29874;Ipomoea_batatas_newGene_5929;Tai6.21811;Tai6.12136;Ipomoea_batatas_newGene_59086;Tai6.17948;Tai6.27132;Tai6.12247;Ipomoea_batatas_newGene_48469;Ipomoea_batatas_newGene_60585;Ipomoea_batatas_newGene_59099;Tai6.47265;Tai6.623;Tai6.26489;Tai6.17455;Ipomoea_batatas_newGene_33772;Tai6.105
molecular function	molecular function regulator	280	47	Tai6.38526;Ipomoea_batatas_newGene_59393;Tai6.12438;Ipomoea_batatas_newGene_21478;Ipomoea_batatas_newGene_5158;Ipomoea_batatas_newGene_19136;Ipomoea_batatas_newGene_29306;Ipomoea_batatas_newGene_33887;Tai6.46423;Tai6.24609;Tai6.33065;Tai6.10768;Ipomoea_batatas_newGene_4092;Tai6.16820;Tai6.6175;Ipomoea_batatas_newGene_3714;Tai6.25298;Ipomoea_batatas_newGene_41992;Ipomoea_batatas_newGene_12558;Tai6…
biological process	reproduction	1434	156	Tai6.43200;Tai6.43725;Tai6.37559;Ipomoea_batatas_newGene_61667;Ipomoea_batatas_newGene_25213;Tai6.555;Tai6.40512;Ipomoea_batatas_newGene_61225;Tai6.52871;Tai6.4422;Tai6.13081;Tai6.24586;Tai6.33648;Tai6.13325;Ipomoea_batatas_newGene_30488;Tai6.11949;Tai6.3585;Tai6.22614;Tai6.40267;Tai6.12059;Tai6.50934;Tai6.31376;Ipomoea_batatas_newGene_21349;Tai6.17233;Tai6.4041;Tai6.40365;Tai6.4309;Tai6.13456;Ta…
biological process	cell killing	18	7	Ipomoea_batatas_newGene_47720;Tai6.5848;Ipomoea_batatas_newGene_8994;Tai6.36060;Tai6.22537;Tai6.22539;Tai6.40253
biological process	immune system process	429	66	Tai6.2610;Tai6.8521;Tai6.37497;Ipomoea_batatas_newGene_61667;Ipomoea_batatas_newGene_43653;Tai6.36005;Tai6.48546;Tai6.45508;Tai6.19766;Tai6.46147;Tai6.28128;Tai6.11159;Ipomoea_batatas_newGene_33675;Tai6.27221;Tai6.31391;Tai6.38083;Tai6.22614;Tai6.37803;Tai6.31522;Tai6.38037;Tai6.35933;Tai6.31549;Tai6.40122;Tai6.9149;Tai6.2281;Tai6.24402;Tai6.30594;Tai6.22233;Tai6.26056;Tai6.19479;Tai6.21515;Tai6.…
biological process	metabolic process	18799	2731	Tai6.49088;Tai6.53264;Tai6.37866;Tai6.28315;Ipomoea_batatas_newGene_4622;Tai6.33098;Tai6.48546;Ipomoea_batatas_newGene_13088;Ipomoea_batatas_newGene_30005;Ipomoea_batatas_newGene_6131;Ipomoea_batatas_newGene_40444;Tai6.11791;Tai6.45150;Tai6.16095;Tai6.11214;Tai6.27806;Tai6.41261;Tai6.54344;Tai6.28224;Tai6.7458;Tai6.28128;Ipomoea_batatas_newGene_26788;Tai6.45264;Tai6.28068;Ipomoea_batatas_newGene_…
ai6.28623;Tai6.596;Ipomoea_batatas_newGene_56;Tai6.50197;Ipomoea_batatas_newGene_4360;Tai6.22151;Tai6.18571;Tai6.54314;Tai6.51988;Tai6.19808;Tai6.41135;Tai6.12943;Ipomoea_batatas_newGene_33544;Tai6.25426;Tai6.12704;Tai6.43543;Tai6.23381;Ipomoea_batatas_newGene_21996;Tai6.11105;Tai6.5036;Tai6.37003;Tai6.31694;Tai6.41196;Tai6.10819;Ipomoea_batatas_newGene_44690;Ipomoea_batatas_newGene_39423;Tai6.24…
biological process	cellular process	16813	2346	Tai6.49088;Tai6.53264;Tai6.37866;Tai6.28315;Ipomoea_batatas_newGene_4622;Tai6.33098;Tai6.48546;Ipomoea_batatas_newGene_13088;Ipomoea_batatas_newGene_18490;Tai6.11791;Ipomoea_batatas_newGene_6131;Ipomoea_batatas_newGene_40444;Tai6.45150;Tai6.16095;Tai6.41261;Tai6.54344;Tai6.28128;Tai6.13646;Ipomoea_batatas_newGene_26788;Tai6.45264;Tai6.50932;Tai6.28068;Ipomoea_batatas_newGene_40234;Ipomoea_batatas…
ewGene_31328;Ipomoea_batatas_newGene_8817;Ipomoea_batatas_newGene_51430;Tai6.16778;Ipomoea_batatas_newGene_52222;Tai6.43212;Tai6.42373;Tai6.48107;Tai6.22121;Tai6.48754;Tai6.23870;Tai6.19528;Tai6.12752;Tai6.37803;Tai6.21073;Ipomoea_batatas_newGene_34969;Tai6.12486;Ipomoea_batatas_newGene_31430;Tai6.9485;Ipomoea_batatas_newGene_46281;Tai6.48861;Ipomoea_batatas_newGene_53323;Tai6.2281;Tai6.50934;Tai…
biological process	reproductive process	1424	156	Tai6.43200;Tai6.43725;Tai6.37559;Ipomoea_batatas_newGene_61667;Ipomoea_batatas_newGene_25213;Tai6.555;Tai6.40512;Ipomoea_batatas_newGene_61225;Tai6.52871;Tai6.4422;Tai6.13081;Tai6.24586;Tai6.33648;Tai6.13325;Ipomoea_batatas_newGene_30488;Tai6.11949;Tai6.3585;Tai6.22614;Tai6.40267;Tai6.12059;Tai6.50934;Tai6.31376;Ipomoea_batatas_newGene_21349;Tai6.17233;Tai6.4041;Tai6.40365;Tai6.4309;Tai6.13456;Ta…
biological process	biological adhesion	89	10	Tai6.15639;Tai6.34219;Tai6.8890;Tai6.18666;Tai6.2499;Tai6.40026;Tai6.47894;Tai6.26489;Tai6.48292;Tai6.50934
biological process	signaling	1712	228	Tai6.36526;Tai6.43725;Tai6.8521;Ipomoea_batatas_newGene_59086;Tai6.32755;Tai6.53604;Tai6.11435;Tai6.24272;Tai6.555;Tai6.47993;Tai6.27840;Tai6.14309;Tai6.26891;Tai6.21137;Tai6.46147;Tai6.35690;Tai6.49139;Tai6.42373;Ipomoea_batatas_newGene_11827;Tai6.40668;Tai6.28128;Tai6.13646;Tai6.47265;Tai6.44150;Tai6.49118;Tai6.35953;Ipomoea_batatas_newGene_3598;Ipomoea_batatas_newGene_52357;Ipomoea_batatas_new…
biological process	multicellular organismal process	2532	320	Tai6.43725;Ipomoea_batatas_newGene_61667;Tai6.555;Tai6.8890;Ipomoea_batatas_newGene_43653;Tai6.148;Tai6.4422;Tai6.13081;Tai6.24586;Ipomoea_batatas_newGene_18875;Tai6.35690;Ipomoea_batatas_newGene_30488;Tai6.48754;Tai6.35953;Tai6.3585;Tai6.39418;Tai6.38141;Tai6.47761;Ipomoea_batatas_newGene_31430;Tai6.2281;Tai6.12059;Tai6.23774;Tai6.50934;Tai6.28915;Tai6.8922;Tai6.1649;Tai6.17233;Tai6.4041;Tai6.43…
biological process	developmental process	2700	347	Tai6.25694;Tai6.43725;Ipomoea_batatas_newGene_61667;Tai6.555;Ipomoea_batatas_newGene_43653;Tai6.148;Tai6.8890;Tai6.4422;Ipomoea_batatas_newGene_4319;Tai6.13081;Tai6.41261;Tai6.24586;Ipomoea_batatas_newGene_18875;Tai6.35690;Ipomoea_batatas_newGene_30488;Tai6.13646;Tai6.48754;Tai6.35953;Tai6.38034;Tai6.39418;Tai6.38141;Tai6.47761;Ipomoea_batatas_newGene_31430;Tai6.2281;Tai6.12059;Tai6.23774;Tai6.50…
biological process	growth	406	55	Ipomoea_batatas_newGene_29874;Tai6.25694;Tai6.21893;Tai6.22236;Tai6.8640;Tai6.14144;Tai6.8890;Tai6.52871;Tai6.47894;Ipomoea_batatas_newGene_10514;Tai6.16948;Tai6.8672;Tai6.11361;Tai6.3023;Tai6.37467;Tai6.24586;Tai6.35689;Tai6.35690;Tai6.1417;Ipomoea_batatas_newGene_45954;Tai6.2495;Ipomoea_batatas_newGene_13661;Tai6.48754;Tai6.37403;Tai6.35953;Ipomoea_batatas_newGene_59164;Tai6.7602;Tai6.39418;Tai…
biological process	locomotion	12	1	Ipomoea_batatas_newGene_47284
biological process	single-organism process	13634	1982	Tai6.51371;Ipomoea_batatas_newGene_59086;Tai6.33750;Tai6.49241;Tai6.8148;Tai6.4422;Ipomoea_batatas_newGene_4622;Tai6.48546;Tai6.33098;Tai6.50367;Ipomoea_batatas_newGene_13088;Ipomoea_batatas_newGene_18490;Ipomoea_batatas_newGene_30005;Tai6.11791;Tai6.16095;Tai6.41261;Tai6.54344;Tai6.28224;Tai6.28128;Tai6.13646;Tai6.23801;Tai6.37413;Tai6.38034;Ipomoea_batatas_newGene_26788;Ipomoea_batatas_newGene_…
biological process	biological phase	87	17	Tai6.19950;Tai6.22799;Tai6.36800;Tai6.35754;Tai6.38141;Tai6.36802;Tai6.22801;Tai6.50384;Tai6.50934;Tai6.42215;Tai6.29937;Tai6.40365;Tai6.18571;Tai6.50225;Tai6.53037;Tai6.24627;Tai6.31804
biological process	rhythmic process	48	4	Ipomoea_batatas_newGene_15923;Tai6.43725;Tai6.14553;Tai6.41232
biological process	response to stimulus	5889	859	Tai6.36526;Ipomoea_batatas_newGene_59086;Tai6.42531;Tai6.53604;Tai6.53264;Ipomoea_batatas_newGene_61667;Tai6.555;Tai6.46240;Tai6.52572;Tai6.7067;Tai6.47993;Tai6.35330;Tai6.48546;Tai6.27438;Tai6.16415;Tai6.30646;Ipomoea_batatas_newGene_3714;Tai6.4219;Tai6.16314;Tai6.49139;Tai6.30278;Tai6.23817;Tai6.8741;Tai6.26798;Tai6.28128;Tai6.13646;Ipomoea_batatas_newGene_33675;Tai6.35620;Ipomoea_batatas_newGe…
biological process	localization	5034	693	Ipomoea_batatas_newGene_37384;Ipomoea_batatas_newGene_59086;Tai6.51469;Tai6.33456;Ipomoea_batatas_newGene_61667;Tai6.14291;Ipomoea_batatas_newGene_35292;Ipomoea_batatas_newGene_9010;Tai6.23688;Tai6.38744;Tai6.47993;Ipomoea_batatas_newGene_57705;Tai6.19713;Ipomoea_batatas_newGene_18490;Tai6.28128;Tai6.39418;Ipomoea_batatas_newGene_26044;Tai6.46825;Tai6.29646;Tai6.8400;Tai6.51115;Ipomoea_batatas_ne…
biological process	multi-organism process	1149	156	Tai6.51601;Tai6.2610;Tai6.8521;Ipomoea_batatas_newGene_25213;Ipomoea_batatas_newGene_61667;Tai6.38484;Tai6.48546;Tai6.52372;Tai6.46147;Tai6.28128;Tai6.11949;Ipomoea_batatas_newGene_33675;Tai6.47880;Tai6.3585;Tai6.22614;Tai6.40267;Tai6.37803;Tai6.32863;Tai6.38037;Tai6.40122;Tai6.41674;Tai6.28066;Tai6.2281;Tai6.24402;Tai6.50934;Tai6.1649;Tai6.22233;Tai6.584;Ipomoea_batatas_newGene_32370;Tai6.41657;…
biological process	biological regulation	5589	768	Tai6.36526;Ipomoea_batatas_newGene_59086;Ipomoea_batatas_newGene_17649;Tai6.53604;Tai6.53264;Tai6.555;Tai6.8890;Tai6.33468;Ipomoea_batatas_newGene_4319;Tai6.48546;Tai6.47993;Ipomoea_batatas_newGene_45768;Tai6.16415;Ipomoea_batatas_newGene_13088;Tai6.50367;Ipomoea_batatas_newGene_18490;Ipomoea_batatas_newGene_10848;Ipomoea_batatas_newGene_3714;Tai6.16095;Tai6.4219;Ipomoea_batatas_newGene_22785;Tai…
biological process	cellular component organization or biogenesis	3540	452	Tai6.25694;Tai6.5584;Tai6.25938;Tai6.53264;Tai6.8148;Ipomoea_batatas_newGene_61667;Tai6.148;Tai6.8890;Tai6.28315;Tai6.14041;Tai6.33065;Ipomoea_batatas_newGene_13088;Tai6.13044;Tai6.27096;Ipomoea_batatas_newGene_22300;Tai6.24586;Ipomoea_batatas_newGene_12558;Tai6.35690;Tai6.24922;Tai6.5265;Tai6.48754;Tai6.14204;Ipomoea_batatas_newGene_60190;Tai6.51544;Tai6.19528;Tai6.19265;Ipomoea_batatas_newGene_…
biological process	detoxification	443	84	Tai6.1559;Tai6.42901;Ipomoea_batatas_newGene_7888;Tai6.42531;Tai6.25056;Tai6.31606;Tai6.20855;Tai6.8157;Tai6.35330;Tai6.46927;Tai6.16415;Tai6.50411;Tai6.10591;Tai6.16778;Tai6.45790;Tai6.27491;Tai6.2745;Tai6.13694;Tai6.7342;Tai6.46978;Tai6.8911;Tai6.15041;Tai6.18101;Tai6.38137;Tai6.47880;Ipomoea_batatas_newGene_26788;Tai6.20134;Ipomoea_batatas_newGene_17271;Tai6.37557;Tai6.37472;Ipomoea_batatas_ne…

## Sheet: Xu22-CR_vs_Xu32-CR
#GO_classify1	GO_classify2	All gene	DE gene	Genes
oea_batatas_newGene_37228;Ipomoea_batatas_newGene_5816;Tai6.36896;Ipomoea_batatas_newGene_46990;Ipomoea_batatas_newGene_61299;Tai6.38106;Tai6.33675;Tai6.1418;Ipomoea_batatas_newGene_7839;Tai6.41963;Tai6.4559;Tai6.48233;Tai6.37559;Tai6.43519;Tai6.11747;Tai6.24523;Ipomoea_batatas_newGene_20397;Tai6.45791;Tai6.50689;Tai6.14600;Tai6.671;Tai6.10590;Tai6.36080;Ipomoea_batatas_newGene_61539;Tai6.16316;T…
molecular function	transcription factor activity, protein binding	80	6	Tai6.33906;Ipomoea_batatas_newGene_48272;Tai6.28466;Tai6.33904;Tai6.34005;Tai6.39365
molecular function	nucleic acid binding transcription factor activity	597	66	Tai6.13104;Tai6.13356;Tai6.54847;Tai6.45879;Tai6.50186;Tai6.53839;Tai6.555;Ipomoea_batatas_newGene_56992;Ipomoea_batatas_newGene_50052;Tai6.47894;Ipomoea_batatas_newGene_43985;Tai6.18510;Tai6.42353;Ipomoea_batatas_newGene_13327;Tai6.39479;Tai6.18504;Tai6.21213;Ipomoea_batatas_newGene_18936;Ipomoea_batatas_newGene_3507;Tai6.17739;Tai6.2786;Tai6.30020;Tai6.44490;Tai6.10615;Tai6.28466;Tai6.37898;Tai…
molecular function	catalytic activity	17800	2455	Tai6.9189;Tai6.2667;Tai6.48654;Tai6.44773;Tai6.37866;Tai6.28315;Tai6.399;Tai6.33098;Ipomoea_batatas_newGene_17470;Ipomoea_batatas_newGene_30005;Tai6.11791;Tai6.45150;Tai6.16095;Tai6.27806;Tai6.29791;Tai6.41261;Tai6.22161;Tai6.28224;Tai6.12934;Tai6.7458;Tai6.28128;Ipomoea_batatas_newGene_23353;Ipomoea_batatas_newGene_3249;Ipomoea_batatas_newGene_36419;Tai6.26573;Tai6.35847;Tai6.16361;Tai6.41061;Ta…
molecular function	signal transducer activity	437	60	Ipomoea_batatas_newGene_23670;Tai6.10485;Tai6.43125;Ipomoea_batatas_newGene_32097;Ipomoea_batatas_newGene_59086;Tai6.27673;Tai6.12247;Tai6.27674;Tai6.825;Tai6.34677;Tai6.51860;Tai6.35166;Tai6.37459;Tai6.50689;Tai6.11043;Ipomoea_batatas_newGene_35924;Tai6.23525;Ipomoea_batatas_newGene_26009;Ipomoea_batatas_newGene_25263;Tai6.11533;Tai6.48020;Tai6.41306;Tai6.6345;Tai6.46185;Tai6.47265;Tai6.31450;Ta…
molecular function	structural molecule activity	963	149	Tai6.17267;Tai6.50927;Tai6.12246;Tai6.33714;Tai6.29211;Tai6.46566;Tai6.37494;Tai6.33631;Tai6.29977;Tai6.39435;Tai6.25041;Tai6.16604;Tai6.40951;Tai6.24922;Tai6.48107;Tai6.22614;Tai6.8914;Tai6.27896;Tai6.2100;Tai6.29050;Tai6.12034;Tai6.17289;Tai6.32359;Tai6.43174;Tai6.17233;Tai6.5520;Tai6.38331;Tai6.13238;Tai6.4590;Tai6.33478;Tai6.22587;Tai6.40473;Tai6.33319;Tai6.28402;Tai6.11464;Tai6.13005;Tai6.99…
molecular function	transporter activity	2343	319	Ipomoea_batatas_newGene_59086;Tai6.35698;Tai6.14291;Ipomoea_batatas_newGene_9010;Tai6.38744;Tai6.10591;Ipomoea_batatas_newGene_1135;Tai6.23870;Tai6.22881;Ipomoea_batatas_newGene_3917;Tai6.35485;Ipomoea_batatas_newGene_48373;Tai6.49712;Tai6.29646;Tai6.8400;Tai6.1027;Tai6.40623;Ipomoea_batatas_newGene_37119;Tai6.12140;Tai6.15747;Tai6.41553;Tai6.15040;Tai6.50764;Tai6.44551;Tai6.48800;Ipomoea_batatas…
molecular function	binding	15568	2068	Tai6.9189;Tai6.5498;Tai6.47539;Tai6.2667;Tai6.48654;Tai6.33098;Tai6.13782;Ipomoea_batatas_newGene_17470;Ipomoea_batatas_newGene_30005;Tai6.41261;Tai6.12934;Tai6.28128;Tai6.13646;Ipomoea_batatas_newGene_23353;Ipomoea_batatas_newGene_36419;Tai6.26573;Tai6.46825;Tai6.35847;Tai6.16361;Tai6.41674;Tai6.42588;Tai6.34748;Ipomoea_batatas_newGene_54870;Tai6.4309;Ipomoea_batatas_newGene_17812;Ipomoea_batata…
molecular function	electron carrier activity	581	101	Tai6.46098;Tai6.9189;Tai6.44349;Tai6.33582;Tai6.12818;Tai6.372;Tai6.20855;Ipomoea_batatas_newGene_16387;Tai6.17437;Ipomoea_batatas_newGene_50600;Tai6.34112;Tai6.18211;Tai6.12226;Tai6.28013;Tai6.26808;Tai6.20226;Tai6.44437;Tai6.27246;Tai6.34;Tai6.5855;Tai6.28012;Tai6.3707;Tai6.30657;Tai6.49658;Tai6.8638;Tai6.21688;Tai6.26098;Tai6.36678;Tai6.21088;Tai6.27388;Tai6.40935;Tai6.26239;Tai6.49418;Ipomoea…
molecular function	antioxidant activity	326	62	Ipomoea_batatas_newGene_644;Tai6.1559;Tai6.42901;Ipomoea_batatas_newGene_53600;Tai6.34984;Tai6.11222;Tai6.38673;Tai6.35330;Tai6.22283;Ipomoea_batatas_newGene_54313;Tai6.37531;Tai6.45791;Tai6.50411;Ipomoea_batatas_newGene_34899;Tai6.1550;Tai6.10591;Ipomoea_batatas_newGene_35728;Tai6.27491;Tai6.45672;Tai6.3018;Tai6.50412;Tai6.47504;Tai6.8638;Ipomoea_batatas_newGene_21255;Tai6.23568;Tai6.46978;Tai6.…
molecular function	metallochaperone activity	10	2	Tai6.48907;Tai6.40889
molecular function	protein tag	2	0
molecular function	translation regulator activity	3	1	Tai6.21288
molecular function	nutrient reservoir activity	24	7	Ipomoea_batatas_newGene_57833;Ipomoea_batatas_newGene_6794;Tai6.8035;Ipomoea_batatas_newGene_35234;Tai6.28748;Ipomoea_batatas_newGene_7077;Tai6.24610
molecular function	molecular transducer activity	184	20	Ipomoea_batatas_newGene_32097;Ipomoea_batatas_newGene_59086;Tai6.27132;Tai6.12247;Tai6.10923;Tai6.34677;Tai6.31445;Ipomoea_batatas_newGene_33772;Tai6.37459;Tai6.31448;Tai6.12136;Ipomoea_batatas_newGene_48469;Ipomoea_batatas_newGene_60585;Tai6.47265;Tai6.31450;Ipomoea_batatas_newGene_59099;Tai6.11172;Tai6.7184;Tai6.3415;Tai6.26239
molecular function	molecular function regulator	280	34	Ipomoea_batatas_newGene_59291;Tai6.38526;Tai6.33591;Ipomoea_batatas_newGene_61835;Ipomoea_batatas_newGene_21478;Tai6.46423;Tai6.10768;Tai6.44461;Tai6.16820;Tai6.25298;Ipomoea_batatas_newGene_27313;Ipomoea_batatas_newGene_2453;Tai6.5656;Tai6.23817;Tai6.38761;Tai6.40459;Ipomoea_batatas_newGene_8247;Tai6.24610;Tai6.23130;Ipomoea_batatas_newGene_21528;Tai6.43100;Tai6.47327;Ipomoea_batatas_newGene_409…
cellular component	extracellular region	961	156	Ipomoea_batatas_newGene_22448;Tai6.42901;Ipomoea_batatas_newGene_53600;Tai6.28150;Tai6.15274;Tai6.8521;Tai6.48654;Tai6.40512;Tai6.41315;Tai6.46486;Tai6.32541;Tai6.38747;Tai6.44808;Tai6.16708;Tai6.17120;Ipomoea_batatas_newGene_46555;Ipomoea_batatas_newGene_13661;Tai6.28128;Tai6.36678;Tai6.40630;Tai6.4981;Tai6.47181;Tai6.22079;Tai6.30928;Tai6.35847;Tai6.8412;Tai6.8233;Ipomoea_batatas_newGene_60270;…
cellular component	cell	14291	1844	Tai6.5498;Tai6.15438;Tai6.47539;Tai6.29351;Tai6.2667;Tai6.33750;Tai6.48654;Ipomoea_batatas_newGene_4319;Tai6.28315;Tai6.4422;Tai6.33098;Tai6.13782;Tai6.11791;Tai6.8035;Tai6.17657;Tai6.41261;Tai6.23817;Ipomoea_batatas_newGene_23440;Tai6.12934;Tai6.33745;Tai6.28128;Tai6.45252;Tai6.35620;Tai6.23801;Tai6.24734;Tai6.38034;Ipomoea_batatas_newGene_2863;Tai6.14541;Tai6.39418;Tai6.26137;Tai6.30928;Tai6.35…
cellular component	nucleoid	36	2	Tai6.39801;Tai6.30868
cellular component	membrane	9861	1228	Ipomoea_batatas_newGene_59086;Tai6.2667;Tai6.48654;Ipomoea_batatas_newGene_19227;Ipomoea_batatas_newGene_35292;Ipomoea_batatas_newGene_9010;Ipomoea_batatas_newGene_9529;Ipomoea_batatas_newGene_57705;Tai6.17657;Ipomoea_batatas_newGene_23440;Tai6.28128;Tai6.45252;Ipomoea_batatas_newGene_23353;Ipomoea_batatas_newGene_36419;Tai6.24734;Tai6.38034;Tai6.26137;Tai6.26573;Tai6.39263;Tai6.1027;Tai6.29881;T…
cellular component	virion	12	1	Tai6.24917
cellular component	cell junction	594	74	Tai6.6822;Tai6.21893;Tai6.25694;Tai6.43200;Tai6.41106;Tai6.48654;Tai6.5318;Tai6.32410;Tai6.16156;Tai6.25108;Tai6.44461;Tai6.27638;Tai6.14723;Tai6.5656;Tai6.12934;Tai6.40630;Tai6.47265;Tai6.18101;Tai6.33357;Tai6.26992;Tai6.33201;Tai6.20539;Tai6.31350;Tai6.21632;Tai6.41653;Ipomoea_batatas_newGene_24375;Tai6.35655;Tai6.25744;Tai6.43042;Tai6.21120;Tai6.6520;Tai6.9364;Tai6.19061;Ipomoea_batatas_newGen…
cellular component	membrane-enclosed lumen	919	129	Tai6.35991;Tai6.25694;Tai6.12246;Tai6.33906;Tai6.29211;Ipomoea_batatas_newGene_60347;Ipomoea_batatas_newGene_59922;Tai6.11201;Tai6.27840;Tai6.39435;Tai6.25041;Tai6.29079;Tai6.12934;Ipomoea_batatas_newGene_20492;Tai6.9660;Tai6.24734;Tai6.33357;Tai6.15298;Ipomoea_batatas_newGene_2863;Tai6.22614;Tai6.33201;Tai6.17289;Tai6.28066;Tai6.32359;Tai6.34005;Tai6.22006;Tai6.27754;Ipomoea_batatas_newGene_5332…
cellular component	macromolecular complex	3400	426	Tai6.25694;Tai6.5498;Tai6.12246;Tai6.15438;Tai6.51469;Tai6.33714;Tai6.29211;Tai6.22868;Tai6.33631;Tai6.13044;Tai6.29977;Tai6.29541;Tai6.3150;Tai6.29079;Tai6.24922;Tai6.11109;Tai6.48107;Ipomoea_batatas_newGene_23440;Tai6.12934;Tai6.28128;Ipomoea_batatas_newGene_20492;Tai6.17537;Tai6.14541;Tai6.35485;Ipomoea_batatas_newGene_10967;Tai6.29646;Tai6.15272;Tai6.19055;Tai6.29050;Tai6.17289;Tai6.40623;Tai…
cellular component	organelle	10184	1334	Tai6.5498;Tai6.47539;Tai6.29351;Tai6.2667;Tai6.33750;Tai6.48654;Ipomoea_batatas_newGene_4319;Tai6.28315;Tai6.4422;Tai6.13782;Tai6.11791;Tai6.8035;Ipomoea_batatas_newGene_23440;Tai6.12934;Tai6.28128;Tai6.24734;Ipomoea_batatas_newGene_2863;Tai6.39418;Tai6.35847;Tai6.4719;Tai6.41674;Tai6.41061;Tai6.46114;Tai6.42581;Tai6.42588;Tai6.34748;Tai6.41208;Tai6.29881;Tai6.34517;Tai6.40513;Tai6.4309;Tai6.5324…
cellular component	extracellular region part	45	9	Tai6.19630;Tai6.19631;Tai6.28150;Tai6.43959;Tai6.30412;Ipomoea_batatas_newGene_29389;Ipomoea_batatas_newGene_24014;Tai6.48800;Tai6.19633
cellular component	organelle part	4846	620	Tai6.39593;Tai6.12246;Tai6.2667;Tai6.51469;Tai6.48654;Tai6.8890;Tai6.148;Tai6.4422;Tai6.45099;Tai6.39271;Tai6.18211;Tai6.8035;Ipomoea_batatas_newGene_1135;Ipomoea_batatas_newGene_23440;Tai6.12934;Tai6.28128;Ipomoea_batatas_newGene_38431;Tai6.9660;Ipomoea_batatas_newGene_62059;Tai6.24734;Ipomoea_batatas_newGene_2863;Ipomoea_batatas_newGene_61793;Tai6.29646;Tai6.35847;Tai6.17289;Tai6.41208;Tai6.298…
cellular component	virion part	12	1	Tai6.24917
cellular component	membrane part	5738	711	Ipomoea_batatas_newGene_59086;Tai6.2667;Ipomoea_batatas_newGene_19227;Tai6.14291;Ipomoea_batatas_newGene_28884;Ipomoea_batatas_newGene_35292;Ipomoea_batatas_newGene_9010;Ipomoea_batatas_newGene_9529;Tai6.38744;Ipomoea_batatas_newGene_57705;Ipomoea_batatas_newGene_59560;Tai6.40641;Ipomoea_batatas_newGene_1135;Ipomoea_batatas_newGene_18417;Ipomoea_batatas_newGene_58785;Ipomoea_batatas_newGene_23440…
cellular component	cell part	14268	1841	Tai6.5498;Tai6.15438;Tai6.47539;Tai6.29351;Tai6.2667;Tai6.33750;Tai6.48654;Ipomoea_batatas_newGene_4319;Tai6.28315;Tai6.4422;Tai6.33098;Tai6.13782;Tai6.11791;Tai6.8035;Tai6.17657;Tai6.41261;Tai6.23817;Ipomoea_batatas_newGene_23440;Tai6.12934;Tai6.33745;Tai6.28128;Tai6.45252;Tai6.35620;Tai6.23801;Tai6.24734;Tai6.38034;Ipomoea_batatas_newGene_2863;Tai6.14541;Tai6.39418;Tai6.26137;Tai6.30928;Tai6.35…
cellular component	symplast	594	74	Tai6.6822;Tai6.21893;Tai6.25694;Tai6.43200;Tai6.41106;Tai6.48654;Tai6.5318;Tai6.32410;Tai6.16156;Tai6.25108;Tai6.44461;Tai6.27638;Tai6.14723;Tai6.5656;Tai6.12934;Tai6.40630;Tai6.47265;Tai6.18101;Tai6.33357;Tai6.26992;Tai6.33201;Tai6.20539;Tai6.31350;Tai6.21632;Tai6.41653;Ipomoea_batatas_newGene_24375;Tai6.35655;Tai6.25744;Tai6.43042;Tai6.21120;Tai6.6520;Tai6.9364;Tai6.19061;Ipomoea_batatas_newGen…
cellular component	supramolecular complex	192	15	Ipomoea_batatas_newGene_62148;Tai6.26595;Tai6.32491;Tai6.45353;Tai6.48164;Ipomoea_batatas_newGene_57169;Ipomoea_batatas_newGene_61793;Ipomoea_batatas_newGene_44081;Tai6.45351;Tai6.912;Tai6.14144;Tai6.17757;Ipomoea_batatas_newGene_21151;Tai6.19720;Tai6.776
biological process	reproduction	1434	133	Tai6.43200;Tai6.15438;Tai6.54847;Tai6.37559;Tai6.555;Tai6.40512;Tai6.4422;Tai6.18504;Ipomoea_batatas_newGene_37952;Tai6.12934;Tai6.3585;Tai6.26239;Tai6.22614;Tai6.40267;Tai6.33201;Tai6.15221;Tai6.36635;Tai6.12059;Tai6.20390;Tai6.34748;Tai6.33167;Ipomoea_batatas_newGene_21349;Tai6.17233;Tai6.4041;Tai6.40365;Tai6.20047;Tai6.4309;Tai6.15088;Tai6.8887;Tai6.11464;Tai6.7184;Tai6.51407;Tai6.50463;Tai6.5…
biological process	cell killing	18	4	Tai6.5848;Ipomoea_batatas_newGene_8994;Tai6.36060;Tai6.22537
biological process	immune system process	429	70	Tai6.2610;Tai6.8521;Tai6.37497;Ipomoea_batatas_newGene_43653;Tai6.36005;Tai6.45508;Tai6.44461;Tai6.16855;Tai6.46147;Tai6.27149;Tai6.44176;Tai6.5656;Tai6.12934;Tai6.28128;Tai6.11159;Tai6.37956;Tai6.2612;Ipomoea_batatas_newGene_33675;Tai6.27221;Tai6.49415;Tai6.38083;Tai6.22614;Tai6.18903;Tai6.26137;Tai6.38037;Tai6.33201;Tai6.21632;Tai6.31350;Tai6.31549;Tai6.9149;Tai6.33296;Tai6.2281;Tai6.41709;Tai6…
biological process	metabolic process	18799	2635	Tai6.9189;Tai6.2667;Tai6.48654;Tai6.37866;Tai6.28315;Tai6.33098;Ipomoea_batatas_newGene_30005;Tai6.11791;Tai6.45150;Tai6.16095;Tai6.27806;Tai6.41261;Tai6.28224;Tai6.7458;Tai6.12934;Tai6.28128;Ipomoea_batatas_newGene_23353;Ipomoea_batatas_newGene_36419;Tai6.37462;Tai6.35847;Tai6.16361;Tai6.41061;Tai6.42588;Tai6.21540;Tai6.34748;Tai6.5313;Tai6.29881;Tai6.41208;Tai6.4309;Ipomoea_batatas_newGene_6120…
biological process	cellular process	16813	2265	Tai6.47539;Tai6.2667;Tai6.48654;Tai6.37866;Tai6.28315;Tai6.33098;Tai6.11791;Tai6.45150;Tai6.16095;Tai6.41261;Tai6.12934;Tai6.28128;Tai6.13646;Ipomoea_batatas_newGene_36419;Tai6.37462;Tai6.50932;Tai6.35847;Tai6.41674;Tai6.41061;Tai6.42588;Tai6.21540;Tai6.34748;Tai6.5313;Tai6.29881;Tai6.40513;Tai6.4309;Ipomoea_batatas_newGene_41282;Ipomoea_batatas_newGene_51015;Tai6.584;Tai6.28402;Tai6.19775;Tai6.4…
biological process	reproductive process	1424	133	Tai6.43200;Tai6.15438;Tai6.54847;Tai6.37559;Tai6.555;Tai6.40512;Tai6.4422;Tai6.18504;Ipomoea_batatas_newGene_37952;Tai6.12934;Tai6.3585;Tai6.26239;Tai6.22614;Tai6.40267;Tai6.33201;Tai6.15221;Tai6.36635;Tai6.12059;Tai6.20390;Tai6.34748;Tai6.33167;Ipomoea_batatas_newGene_21349;Tai6.17233;Tai6.4041;Tai6.40365;Tai6.20047;Tai6.4309;Tai6.15088;Tai6.8887;Tai6.11464;Tai6.7184;Tai6.51407;Tai6.50463;Tai6.5…
biological process	biological adhesion	89	7	Tai6.8890;Tai6.37168;Tai6.40026;Tai6.47894;Tai6.15639;Tai6.10923;Tai6.34219
biological process	signaling	1712	243	Tai6.36526;Tai6.47539;Tai6.54847;Tai6.8521;Ipomoea_batatas_newGene_59086;Tai6.32755;Tai6.53604;Tai6.11435;Tai6.24272;Tai6.555;Tai6.34677;Tai6.47993;Tai6.27840;Tai6.37459;Tai6.50689;Tai6.45791;Tai6.14309;Tai6.26891;Tai6.21286;Tai6.46147;Tai6.21418;Tai6.44176;Tai6.9288;Tai6.35690;Ipomoea_batatas_newGene_2270;Tai6.49139;Tai6.42373;Ipomoea_batatas_newGene_23440;Tai6.12934;Tai6.28128;Tai6.13646;Tai6.4…
biological process	multicellular organismal process	2532	295	Tai6.47539;Tai6.15438;Tai6.2667;Tai6.54847;Tai6.555;Tai6.8890;Ipomoea_batatas_newGene_61934;Ipomoea_batatas_newGene_43653;Tai6.148;Ipomoea_batatas_newGene_9529;Tai6.4422;Tai6.18504;Tai6.21418;Tai6.35690;Tai6.12934;Tai6.8638;Tai6.35953;Tai6.3585;Tai6.22079;Tai6.39418;Tai6.38141;Ipomoea_batatas_newGene_31430;Tai6.15221;Tai6.38054;Tai6.22006;Tai6.2281;Tai6.12059;Tai6.15874;Tai6.34748;Tai6.23774;Tai6…
biological process	developmental process	2700	324	Tai6.25694;Tai6.47539;Tai6.15438;Tai6.54847;Tai6.555;Ipomoea_batatas_newGene_61934;Ipomoea_batatas_newGene_43653;Tai6.148;Tai6.8890;Ipomoea_batatas_newGene_9529;Tai6.4422;Ipomoea_batatas_newGene_4319;Tai6.18504;Tai6.21418;Tai6.41261;Tai6.35690;Tai6.12934;Tai6.8638;Tai6.13646;Tai6.35953;Tai6.38034;Tai6.22079;Tai6.39418;Tai6.38141;Ipomoea_batatas_newGene_31430;Tai6.15221;Tai6.38054;Tai6.22006;Tai6.…
biological process	growth	406	55	Tai6.25694;Tai6.21893;Tai6.36369;Tai6.22236;Tai6.14144;Tai6.8890;Ipomoea_batatas_newGene_28884;Tai6.47894;Tai6.16948;Tai6.21418;Tai6.37467;Tai6.35689;Tai6.35690;Ipomoea_batatas_newGene_45954;Tai6.6345;Ipomoea_batatas_newGene_13661;Tai6.32958;Tai6.4981;Ipomoea_batatas_newGene_125;Tai6.35953;Tai6.35139;Tai6.38999;Tai6.12056;Tai6.42895;Ipomoea_batatas_newGene_59164;Ipomoea_batatas_newGene_11343;Tai6…
biological process	locomotion	12	0
biological process	single-organism process	13634	1958	Tai6.9189;Tai6.15438;Tai6.47539;Tai6.29351;Ipomoea_batatas_newGene_59086;Tai6.2667;Tai6.21846;Tai6.33750;Tai6.48654;Tai6.4422;Ipomoea_batatas_newGene_9529;Tai6.33098;Ipomoea_batatas_newGene_30005;Ipomoea_batatas_newGene_23201;Tai6.11791;Tai6.16095;Tai6.17657;Tai6.41261;Tai6.28224;Ipomoea_batatas_newGene_23440;Tai6.12934;Tai6.28128;Tai6.13646;Ipomoea_batatas_newGene_23353;Tai6.23801;Tai6.37413;Tai…
biological process	biological phase	87	16	Tai6.19950;Tai6.29937;Tai6.36800;Tai6.35754;Tai6.40365;Tai6.33201;Tai6.18571;Tai6.38141;Tai6.50225;Tai6.12935;Tai6.12934;Tai6.53037;Tai6.24627;Tai6.36802;Tai6.22801;Tai6.31804
biological process	rhythmic process	48	3	Tai6.34677;Tai6.14553;Tai6.22397
biological process	response to stimulus	5889	861	Tai6.36526;Ipomoea_batatas_newGene_53600;Tai6.29351;Tai6.15438;Tai6.47539;Ipomoea_batatas_newGene_59086;Tai6.54847;Tai6.2667;Tai6.53604;Tai6.48654;Tai6.555;Tai6.52572;Tai6.7067;Tai6.47993;Tai6.35330;Tai6.16415;Tai6.8035;Ipomoea_batatas_newGene_1135;Tai6.4219;Tai6.16314;Tai6.49139;Tai6.30278;Tai6.23817;Tai6.8741;Ipomoea_batatas_newGene_23440;Tai6.12934;Tai6.28128;Tai6.4213;Tai6.13646;Ipomoea_batat…
biological process	localization	5034	647	Ipomoea_batatas_newGene_59086;Tai6.51469;Tai6.48654;Tai6.14291;Ipomoea_batatas_newGene_35292;Ipomoea_batatas_newGene_9010;Tai6.38744;Tai6.47993;Ipomoea_batatas_newGene_57705;Ipomoea_batatas_newGene_1135;Ipomoea_batatas_newGene_23440;Tai6.28128;Tai6.22881;Tai6.39418;Ipomoea_batatas_newGene_48373;Tai6.46825;Tai6.29646;Tai6.8400;Tai6.1027;Tai6.35023;Tai6.48354;Tai6.23774;Tai6.28915;Tai6.15747;Tai6.4…
biological process	multi-organism process	1149	148	Ipomoea_batatas_newGene_22448;Tai6.51601;Tai6.2610;Tai6.8521;Tai6.52372;Tai6.29007;Tai6.46147;Tai6.44176;Tai6.12934;Tai6.28128;Tai6.2612;Tai6.37956;Ipomoea_batatas_newGene_33675;Tai6.3585;Tai6.22614;Ipomoea_batatas_newGene_57907;Tai6.40267;Tai6.26137;Tai6.32863;Tai6.38037;Tai6.33201;Tai6.41674;Tai6.28066;Tai6.33296;Tai6.2281;Tai6.36635;Tai6.1649;Tai6.20047;Tai6.41709;Tai6.584;Tai6.35605;Tai6.1146…
biological process	biological regulation	5589	740	Tai6.36526;Tai6.29351;Tai6.47539;Ipomoea_batatas_newGene_59086;Tai6.2667;Tai6.54847;Tai6.53604;Tai6.555;Tai6.8890;Ipomoea_batatas_newGene_4319;Ipomoea_batatas_newGene_9529;Tai6.47993;Tai6.13782;Ipomoea_batatas_newGene_45768;Tai6.16415;Tai6.18504;Tai6.18211;Tai6.16095;Tai6.4219;Ipomoea_batatas_newGene_22785;Tai6.49139;Ipomoea_batatas_newGene_46137;Tai6.23817;Ipomoea_batatas_newGene_23440;Tai6.1293…
biological process	cellular component organization or biogenesis	3540	392	Ipomoea_batatas_newGene_53600;Tai6.25694;Tai6.29351;Tai6.2667;Tai6.48654;Tai6.148;Tai6.8890;Ipomoea_batatas_newGene_28884;Tai6.28315;Tai6.14041;Ipomoea_batatas_newGene_23474;Tai6.13044;Tai6.21418;Tai6.35690;Tai6.24922;Tai6.12934;Ipomoea_batatas_newGene_125;Ipomoea_batatas_newGene_48182;Tai6.51544;Tai6.19528;Tai6.37462;Ipomoea_batatas_newGene_11343;Tai6.22079;Ipomoea_batatas_newGene_60270;Tai6.192…
biological process	detoxification	443	85	Tai6.1559;Tai6.42901;Ipomoea_batatas_newGene_53600;Tai6.31606;Tai6.20855;Tai6.35330;Tai6.16415;Tai6.37531;Tai6.45791;Tai6.50411;Tai6.10591;Tai6.16778;Tai6.21286;Tai6.27491;Tai6.3018;Tai6.2745;Tai6.8638;Tai6.46978;Tai6.18101;Tai6.24465;Tai6.27388;Tai6.38137;Ipomoea_batatas_newGene_29430;Tai6.27372;Tai6.26239;Tai6.3860;Tai6.17244;Tai6.4035;Tai6.48078;Tai6.37957;Tai6.9032;Tai6.36635;Tai6.23774;Tai6.…
ai6.44346;Tai6.30253;Tai6.825;Ipomoea_batatas_newGene_49901;Tai6.11559;Ipomoea_batatas_newGene_43030;Ipomoea_batatas_newGene_22973;Tai6.4926;Tai6.49609;Tai6.40235;Tai6.21704;Ipomoea_batatas_newGene_485;Tai6.29366;Tai6.29937;Ipomoea_batatas_newGene_31473;Tai6.38254;Tai6.67;Tai6.12358;Tai6.10793;Tai6.41025;Ipomoea_batatas_newGene_60146;Ipomoea_batatas_newGene_2333;Tai6.29584;Tai6.34443;Ipomoea_bata…
723;Ipomoea_batatas_newGene_50349;Ipomoea_batatas_newGene_7228;Tai6.50112;Tai6.7359;Tai6.1954;Tai6.3038;Ipomoea_batatas_newGene_49283;Tai6.13059;Tai6.43607;Tai6.18989;Tai6.11203;Tai6.7395;Tai6.54487;Tai6.6687;Ipomoea_batatas_newGene_58123;Tai6.21411;Tai6.18851;Tai6.20635;Tai6.21288;Tai6.36733;Tai6.7271;Tai6.40991;Ipomoea_batatas_newGene_26775
6973;Tai6.37560;Ipomoea_batatas_newGene_57437;Tai6.22241;Tai6.24773;Ipomoea_batatas_newGene_38458;Tai6.13253;Ipomoea_batatas_newGene_12869;Tai6.37961;Tai6.7821;Tai6.3674;Tai6.15274;Ipomoea_batatas_newGene_56371;Tai6.37036;Tai6.47973;Tai6.1464;Tai6.28901;Ipomoea_batatas_newGene_60347;Tai6.22750;Ipomoea_batatas_newGene_37443;Tai6.20631;Tai6.7293;Tai6.12986;Tai6.28012;Ipomoea_batatas_newGene_62870;T…
#Total_gene		32550	4355
