# Supplementary material for: Comparative Transcriptome and Proteome Analysis of Salt-Tolerant and Salt-Sensitive Sweet Potato and Overexpression of IbNAC7 Confers Salt Tolerance in Arabidopsis
Source: Front Plant Sci. 2020 Aug 27;11:572540. doi: 10.3389/fpls.2020.572540 (PMC7481572; doi:10.3389/fpls.2020.572540)
Supplement: Supplementary file 6 [file Table_5.xlsx]

## Sheet: Xu22-SR vs Xu22-CR
Supplementary Table S5. The detailed information of enriched KEGG pathways of sweetpotato DEGs. CR: Control fibrous roots, SR: Salt-treated fibrous roots.
#KEGG_n	841	KEGG_N	11978
#Pathway	ko_ID	DEG	Gene	DEG_all	Gene_all
Phenylpropanoid biosynthesis	ko00940	106	469	841	11978	Ipomoea_batatas_newGene_10060;Ipomoea_batatas_newGene_10860;Ipomoea_batatas_newGene_11691;Ipomoea_batatas_newGene_11925;Ipomoea_batatas_newGene_12862;Ipomoea_batatas_newGene_12868;Ipomoea_batatas_newGene_14715;Ipomoea_batatas_newGene_14731;Ipomoea_batatas_newGene_17980;Ipomoea_batatas_newGene_18663;Ipomoea_batatas_newGene_18769;Ipomoea_batatas_newGene_21906;Ipomoea_batatas_newGene_22204;Ipomoea_b…	K00430+K00430+K00430+K00430+K09755+K09755+K00430+K00430+K00430+K00430+K00430+K13065+K00430+K00430+K00430+K00430+K01188+K00430+K00430+K01188+K00430+K00430+K09755+K00430+K00430+K00083+K00430+K00430+K00430+K00430+K00430+K00430+K00430+K00430+K00083+K00430+K00430+K00430+K09753+K00430+K05350+K00430+K00430+K00430+K00430+K00430+K00430+K00430+K00083+K00083+K13066+K00588+K00430+K00430+K00430+K00430+K00430+…
Biosynthesis of amino acids	ko01230	63	635	841	11978	Ipomoea_batatas_newGene_1715;Ipomoea_batatas_newGene_1741;Ipomoea_batatas_newGene_18809;Ipomoea_batatas_newGene_23560;Ipomoea_batatas_newGene_27567;Ipomoea_batatas_newGene_30464;Ipomoea_batatas_newGene_31563;Ipomoea_batatas_newGene_32258;Ipomoea_batatas_newGene_33940;Ipomoea_batatas_newGene_40839;Ipomoea_batatas_newGene_43653;Ipomoea_batatas_newGene_47046;Ipomoea_batatas_newGene_50097;Ipomoea_bat…	K00826+K00620+K00826+K00826+K00620+K15227+K10206+K15227+K00826+K13034+K13034+K00826+K00873+K00826+K15227+K00850+K12657+K05359+K00789+K01647+K00789+K00850+K01738+K01738+K01476+K01647+K00850+K00058+K14455+K14085+K00549+K00600+K00815+K01834+K13832+K06001+K01620+K00850+K00850+K00811+K00811+K13832+K06001+K00815+K01915+K00873+K01736+K14455+K13832+K01620+K06001+K00826+K00600+K00549+K00850+K15227+K00873+…
Carbon metabolism	ko01200	62	727	841	11978	Ipomoea_batatas_newGene_38860;Ipomoea_batatas_newGene_40839;Ipomoea_batatas_newGene_43653;Ipomoea_batatas_newGene_50097;Ipomoea_batatas_newGene_54760;Tai6.10480;Tai6.10823;Tai6.10824;Tai6.10934;Tai6.13787;Tai6.14111;Tai6.14112;Tai6.16336;Tai6.16551;Tai6.17187;Tai6.18580;Tai6.18581;Tai6.18837;Tai6.19898;Tai6.21233;Tai6.21771;Tai6.22022;Tai6.22283;Tai6.22284;Tai6.22689;Tai6.22947;Tai6.23528;Tai6.25…	K00261+K13034+K13034+K00873+K00261+K00850+K00036+K00036+K00281+K11517+K01595+K01595+K00161+K01647+K00850+K01738+K01738+K00033+K01647+K00051+K01602+K00850+K03781+K03781+K01610+K00058+K14455+K00261+K00261+K01638+K01595+K03841+K00161+K00600+K01834+K00850+K00850+K00261+K03781+K03781+K00873+K01638+K14455+K11517+K00122+K00281+K00281+K00600+K00844+K00036+K00850+K01610+K00873+K01637+K00058+K00058+K00261+…
Plant hormone signal transduction	ko04075	58	495	841	11978	Ipomoea_batatas_newGene_11224;Ipomoea_batatas_newGene_14968;Ipomoea_batatas_newGene_19115;Ipomoea_batatas_newGene_27413;Ipomoea_batatas_newGene_41619;Ipomoea_batatas_newGene_46844;Ipomoea_batatas_newGene_55699;Ipomoea_batatas_newGene_56495;Tai6.1001;Tai6.10482;Tai6.10485;Tai6.105;Tai6.10508;Tai6.11652;Tai6.12378;Tai6.13316;Tai6.1333;Tai6.13790;Tai6.15291;Tai6.15294;Tai6.17158;Tai6.18646;Tai6.1890…	K14484+K14487+K14487+K14484+K14487+K14497+K14484+K14515+K14496+K14484+K14490+K14489+K14496+K14486+K14498+K14514+K14487+K13464+K14486+K14486+K14484+K13464+K13416+K14493+K14486+K14497+K13416+K14496+K14432+K13464+K14509+K13464+K14484+K13464+K14484+K14497+K13946+K14486+K14431+K14497+K14498+K14431+K14432+K14497+K14497+K14431+K14431+K13464+K14484+K14487+K13464+K14497+K13464+K14484+K14496+K14496+K14508+…
Starch and sucrose metabolism	ko00500	51	610	841	11978	Ipomoea_batatas_newGene_16993;Ipomoea_batatas_newGene_18610;Ipomoea_batatas_newGene_19893;Ipomoea_batatas_newGene_20251;Ipomoea_batatas_newGene_21744;Ipomoea_batatas_newGene_22284;Ipomoea_batatas_newGene_25050;Ipomoea_batatas_newGene_2595;Ipomoea_batatas_newGene_26364;Ipomoea_batatas_newGene_27313;Ipomoea_batatas_newGene_27532;Ipomoea_batatas_newGene_27651;Ipomoea_batatas_newGene_29132;Ipomoea_ba…	K15920+K01051+K15920+K01051+K00695+K01187+K01213+K01051+K01188+K01051+K01051+K01187+K01188+K01213+K13648+K01184+K01187+K01179+K01179+K01179+K01184+K05350+K01051+K01051+K13648+K01193+K01193+K00975+K16055+K05349+K01177+K01213+K01179+K05350+K16055+K00012+K01051+K00975+K01051+K01176+K01176+K01184+K08678+K00695+K00695+K19891+K01087+K00844+K01184+K00847+K01087
Amino sugar and nucleotide sugar metabolism	ko00520	48	374	841	11978	Ipomoea_batatas_newGene_16993;Ipomoea_batatas_newGene_19893;Ipomoea_batatas_newGene_20802;Ipomoea_batatas_newGene_33390;Ipomoea_batatas_newGene_35215;Ipomoea_batatas_newGene_60870;Tai6.10590;Tai6.10819;Tai6.13079;Tai6.13742;Tai6.13933;Tai6.17270;Tai6.18159;Tai6.18486;Tai6.21057;Tai6.21059;Tai6.21158;Tai6.21299;Tai6.21388;Tai6.28911;Tai6.29987;Tai6.30384;Tai6.32465;Tai6.33071;Tai6.33159;Tai6.33843…	K15920+K15920+K01183+K12373+K13648+K13648+K00326+K01183+K01183+K12450+K01183+K12446+K20547+K00975+K12450+K12450+K20547+K00326+K12449+K01784+K20547+K01784+K00012+K01183+K01183+K20547+K00326+K00975+K20547+K01183+K01183+K01183+K08678+K01183+K12373+K01183+K01183+K01183+K00326+K01784+K00844+K00326+K01183+K01183+K01784+K12446+K12446+K00847
Cysteine and methionine metabolism	ko00270	42	258	841	11978	Ipomoea_batatas_newGene_1715;Ipomoea_batatas_newGene_18469;Ipomoea_batatas_newGene_18809;Ipomoea_batatas_newGene_22774;Ipomoea_batatas_newGene_23560;Ipomoea_batatas_newGene_33940;Ipomoea_batatas_newGene_40839;Ipomoea_batatas_newGene_43653;Ipomoea_batatas_newGene_47046;Ipomoea_batatas_newGene_50134;Tai6.12283;Tai6.12749;Tai6.16067;Tai6.16875;Tai6.18580;Tai6.18581;Tai6.20904;Tai6.22300;Tai6.2294;Ta…	K00826+K00827+K00826+K00827+K00826+K00826+K13034+K13034+K00826+K00826+K00547+K00797+K00789+K00789+K01738+K01738+K05933+K20772+K00899+K14455+K05933+K00549+K05933+K00815+K20772+K05933+K05933+K20772+K00547+K05933+K05933+K00811+K00811+K00815+K14455+K05933+K00899+K00826+K00549+K20772+K01611+K05933
Glycolysis / Gluconeogenesis	ko00010	41	384	841	11978	Ipomoea_batatas_newGene_50097;Ipomoea_batatas_newGene_62651;Tai6.1007;Tai6.10480;Tai6.10679;Tai6.10735;Tai6.12548;Tai6.15965;Tai6.16336;Tai6.17187;Tai6.19699;Tai6.21580;Tai6.22022;Tai6.22689;Tai6.23650;Tai6.26134;Tai6.26143;Tai6.26173;Tai6.26544;Tai6.26843;Tai6.30852;Tai6.30853;Tai6.31962;Tai6.31963;Tai6.37970;Tai6.46708;Tai6.48389;Tai6.48391;Tai6.50680;Tai6.51093;Tai6.51909;Tai6.52040;Tai6.53980…	K00873+K01785+K01568+K00850+K18857+K01568+K01568+K18857+K00161+K00850+K01785+K18857+K00850+K01610+K01568+K18857+K03841+K14085+K00161+K01834+K00850+K00850+K18857+K18857+K00873+K00001+K18857+K18857+K01792+K18857+K00001+K00844+K00850+K01610+K00873+K00895+K01568+K14085+K00161+K01623+K01623
Tyrosine metabolism	ko00350	38	180	841	11978	Ipomoea_batatas_newGene_18592;Ipomoea_batatas_newGene_3932;Ipomoea_batatas_newGene_41502;Ipomoea_batatas_newGene_46856;Ipomoea_batatas_newGene_8322;Tai6.10679;Tai6.10920;Tai6.15196;Tai6.15749;Tai6.15965;Tai6.178;Tai6.19097;Tai6.20034;Tai6.21580;Tai6.21977;Tai6.23528;Tai6.26134;Tai6.26744;Tai6.27120;Tai6.28972;Tai6.29497;Tai6.31782;Tai6.31962;Tai6.31963;Tai6.3220;Tai6.32354;Tai6.33302;Tai6.35846;T…	K01800+K00422+K00422+K00422+K00422+K18857+K00457+K01555+K00276+K18857+K00451+K00276+K00422+K18857+K01800+K14455+K18857+K00815+K01555+K00422+K01800+K00276+K18857+K18857+K01800+K00422+K00276+K00811+K00811+K00815+K14455+K00457+K00001+K18857+K18857+K18857+K00001+K00422
alpha-Linolenic acid metabolism	ko00592	34	181	841	11978	Ipomoea_batatas_newGene_19368;Ipomoea_batatas_newGene_21102;Ipomoea_batatas_newGene_30559;Ipomoea_batatas_newGene_3600;Ipomoea_batatas_newGene_36306;Ipomoea_batatas_newGene_36730;Ipomoea_batatas_newGene_47641;Ipomoea_batatas_newGene_50838;Ipomoea_batatas_newGene_50964;Tai6.10679;Tai6.13233;Tai6.13552;Tai6.15965;Tai6.20783;Tai6.21580;Tai6.22170;Tai6.24110;Tai6.26134;Tai6.31962;Tai6.31963;Tai6.3291…	K08241+K01723+K10526+K00232+K00232+K10527+K00454+K08241+K08241+K18857+K01723+K00454+K18857+K01047+K18857+K01047+K01723+K18857+K18857+K18857+K05894+K10529+K05894+K10529+K10529+K10529+K08241+K10529+K18857+K18857+K10527+K14674+K18857+K10529
Tropane, piperidine and pyridine alkaloid biosynthesis	ko00960	32	121	841	11978	Ipomoea_batatas_newGene_17215;Ipomoea_batatas_newGene_24330;Ipomoea_batatas_newGene_27474;Ipomoea_batatas_newGene_28492;Ipomoea_batatas_newGene_35028;Ipomoea_batatas_newGene_53801;Ipomoea_batatas_newGene_53802;Ipomoea_batatas_newGene_58828;Ipomoea_batatas_newGene_7614;Ipomoea_batatas_newGene_9375;Ipomoea_batatas_newGene_9501;Tai6.13507;Tai6.13509;Tai6.15385;Tai6.15749;Tai6.19097;Tai6.20385;Tai6.2…	K08081+K08081+K08081+K08081+K08081+K08081+K08081+K08081+K08081+K08081+K08081+K08081+K08081+K08081+K00276+K00276+K08081+K08081+K14455+K08081+K00815+K00276+K00276+K00811+K00811+K00815+K14455+K08081+K08081+K08081+K08081+K08081
Glutathione metabolism	ko00480	29	267	841	11978	Ipomoea_batatas_newGene_12362;Ipomoea_batatas_newGene_21029;Ipomoea_batatas_newGene_39473;Ipomoea_batatas_newGene_51844;Ipomoea_batatas_newGene_52903;Tai6.10823;Tai6.10824;Tai6.11745;Tai6.12749;Tai6.1275;Tai6.17033;Tai6.18118;Tai6.18837;Tai6.19775;Tai6.24659;Tai6.27338;Tai6.29612;Tai6.30213;Tai6.37773;Tai6.39939;Tai6.39941;Tai6.41649;Tai6.45747;Tai6.45750;Tai6.49575;Tai6.49961;Tai6.52508;Tai6.533…	K00799+K00799+K00799+K00799+K00799+K00036+K00036+K00799+K00797+K00799+K00799+K00799+K00033+K00799+K00799+K00432+K00799+K00799+K00799+K00799+K00799+K00799+K00799+K00799+K00799+K00799+K00036+K01256+K00432
Nitrogen metabolism	ko00910	27	104	841	11978	Ipomoea_batatas_newGene_38860;Ipomoea_batatas_newGene_50644;Ipomoea_batatas_newGene_54760;Ipomoea_batatas_newGene_58095;Ipomoea_batatas_newGene_60545;Tai6.12744;Tai6.13135;Tai6.1362;Tai6.1363;Tai6.14186;Tai6.16028;Tai6.2522;Tai6.2524;Tai6.31671;Tai6.35761;Tai6.37950;Tai6.38217;Tai6.38476;Tai6.38949;Tai6.40717;Tai6.40780;Tai6.43270;Tai6.44761;Tai6.498;Tai6.51030;Tai6.7622;Tai6.8296	K00261+K02575+K00261+K01674+K01673+K01673+K01674+K00366+K00366+K10534+K00366+K00261+K00261+K00261+K01674+K01915+K02575+K00366+K01674+K01674+K01673+K00366+K00366+K10534+K01725+K00261+K01674
Pentose and glucuronate interconversions	ko00040	27	215	841	11978	Ipomoea_batatas_newGene_18610;Ipomoea_batatas_newGene_20251;Ipomoea_batatas_newGene_25050;Ipomoea_batatas_newGene_2595;Ipomoea_batatas_newGene_27313;Ipomoea_batatas_newGene_27532;Ipomoea_batatas_newGene_35206;Ipomoea_batatas_newGene_37954;Ipomoea_batatas_newGene_46481;Ipomoea_batatas_newGene_58957;Ipomoea_batatas_newGene_59291;Tai6.10136;Tai6.16896;Tai6.21132;Tai6.21134;Tai6.28931;Tai6.32465;Tai6…	K01051+K01051+K01213+K01051+K01051+K01051+K01213+K01184+K01184+K01051+K01051+K01728+K01728+K01728+K01728+K01213+K00012+K01051+K01051+K01728+K01184+K01805+K01805+K01728+K01184+K01728+K01728
Protein processing in endoplasmic reticulum	ko04141	25	480	841	11978	Ipomoea_batatas_newGene_17194;Ipomoea_batatas_newGene_25088;Ipomoea_batatas_newGene_30311;Ipomoea_batatas_newGene_31504;Ipomoea_batatas_newGene_36718;Ipomoea_batatas_newGene_44649;Ipomoea_batatas_newGene_60291;Tai6.10775;Tai6.11839;Tai6.18705;Tai6.21243;Tai6.22678;Tai6.25403;Tai6.27163;Tai6.2977;Tai6.30592;Tai6.34;Tai6.35;Tai6.36296;Tai6.40443;Tai6.44079;Tai6.48459;Tai6.51567;Tai6.9103;Tai6.9935	K13993+K12670+K03283+K08288+K12670+K10601+K13993+K13993+K09503+K13993+K13993+K09580+K04523+K08288+K10666+K13993+K09580+K09580+K10666+K03283+K04079+K09580+K09580+K14015+K13993
Flavonoid biosynthesis	ko00941	25	83	841	11978	Ipomoea_batatas_newGene_21906;Tai6.13168;Tai6.15773;Tai6.16429;Tai6.1734;Tai6.17709;Tai6.24261;Tai6.24317;Tai6.3022;Tai6.31070;Tai6.31403;Tai6.33632;Tai6.34448;Tai6.34900;Tai6.35574;Tai6.39846;Tai6.41483;Tai6.43690;Tai6.45381;Tai6.48400;Tai6.52235;Tai6.53285;Tai6.7553;Tai6.8546;Tai6.8871	K13065+K00588+K01859+K13082+K00660+K00588+K00588+K00588+K13082+K05278+K00487+K01859+K00588+K00588+K05277+K00588+K01859+K00588+K00660+K01859+K00475+K05277+K00487+K05278+K00588
Phenylalanine metabolism	ko00360	24	148	841	11978	Tai6.10920;Tai6.13168;Tai6.15749;Tai6.17709;Tai6.19097;Tai6.23528;Tai6.24261;Tai6.24317;Tai6.26744;Tai6.29387;Tai6.31403;Tai6.31782;Tai6.33302;Tai6.34448;Tai6.34900;Tai6.35846;Tai6.35847;Tai6.37913;Tai6.38864;Tai6.39846;Tai6.43690;Tai6.44856;Tai6.7553;Tai6.8871	K00457+K00588+K00276+K00588+K00276+K14455+K00588+K00588+K00815+K10775+K00487+K00276+K00276+K00588+K00588+K00811+K00811+K00815+K14455+K00588+K00588+K00457+K00487+K00588
Plant-pathogen interaction	ko04626	24	431	841	11978	Ipomoea_batatas_newGene_11077;Ipomoea_batatas_newGene_1497;Ipomoea_batatas_newGene_15252;Ipomoea_batatas_newGene_3841;Ipomoea_batatas_newGene_55608;Ipomoea_batatas_newGene_56097;Tai6.16308;Tai6.18903;Tai6.20409;Tai6.26071;Tai6.26845;Tai6.27995;Tai6.31229;Tai6.31230;Tai6.31653;Tai6.3309;Tai6.33214;Tai6.40864;Tai6.41958;Tai6.44079;Tai6.4448;Tai6.47914;Tai6.5432;Tai6.6467	K13436+K13420+K13429+K13457+K13429+K05391+K13414+K13416+K13434+K13459+K13416+K13424+K13457+K13457+K05391+K13424+K13414+K13420+K13436+K04079+K02183+K13414+K13424+K13459
Peroxisome	ko04146	24	268	841	11978	Ipomoea_batatas_newGene_10655;Ipomoea_batatas_newGene_11055;Ipomoea_batatas_newGene_11235;Ipomoea_batatas_newGene_1973;Ipomoea_batatas_newGene_20480;Ipomoea_batatas_newGene_26311;Ipomoea_batatas_newGene_3600;Ipomoea_batatas_newGene_36306;Tai6.10216;Tai6.13787;Tai6.17476;Tai6.18551;Tai6.18553;Tai6.22283;Tai6.22284;Tai6.33858;Tai6.37529;Tai6.37531;Tai6.38673;Tai6.38977;Tai6.40806;Tai6.48255;Tai6.48…	K01897+K13356+K13356+K13356+K13356+K13356+K00232+K00232+K13356+K11517+K01897+K01897+K01897+K03781+K03781+K13356+K03781+K03781+K04564+K01640+K11517+K01897+K13339+K03781
Glycine, serine and threonine metabolism	ko00260	23	213	841	11978	Ipomoea_batatas_newGene_18469;Ipomoea_batatas_newGene_22774;Tai6.10934;Tai6.15749;Tai6.19097;Tai6.22947;Tai6.26173;Tai6.26667;Tai6.26843;Tai6.28155;Tai6.29346;Tai6.31782;Tai6.33302;Tai6.37413;Tai6.41203;Tai6.42052;Tai6.44808;Tai6.44810;Tai6.48457;Tai6.7003;Tai6.7004;Tai6.9238;Tai6.9728	K00827+K00827+K00281+K00276+K00276+K00058+K14085+K00600+K01834+K06001+K01620+K00276+K00276+K06001+K01620+K06001+K00281+K00281+K00600+K00058+K00058+K00281+K14085
Valine, leucine and isoleucine degradation	ko00280	23	166	841	11978	Ipomoea_batatas_newGene_1715;Ipomoea_batatas_newGene_18469;Ipomoea_batatas_newGene_18809;Ipomoea_batatas_newGene_22774;Ipomoea_batatas_newGene_23560;Ipomoea_batatas_newGene_33940;Ipomoea_batatas_newGene_47046;Ipomoea_batatas_newGene_50134;Tai6.1587;Tai6.2281;Tai6.26173;Tai6.30470;Tai6.37401;Tai6.38345;Tai6.38501;Tai6.38977;Tai6.4296;Tai6.48425;Tai6.49422;Tai6.52785;Tai6.950;Tai6.9685;Tai6.9728	K00826+K00827+K00826+K00827+K00826+K00826+K00826+K00826+K01969+K01969+K14085+K01968+K09699+K00166+K00253+K01640+K00826+K00166+K00253+K01969+K01968+K00253+K14085
Fatty acid degradation	ko00071	22	187	841	11978	Ipomoea_batatas_newGene_10655;Ipomoea_batatas_newGene_3600;Ipomoea_batatas_newGene_36306;Ipomoea_batatas_newGene_36730;Tai6.10679;Tai6.15965;Tai6.17476;Tai6.18551;Tai6.18553;Tai6.21580;Tai6.26134;Tai6.26173;Tai6.31962;Tai6.31963;Tai6.46708;Tai6.48255;Tai6.48389;Tai6.48391;Tai6.4996;Tai6.51093;Tai6.51909;Tai6.9728	K01897+K00232+K00232+K10527+K18857+K18857+K01897+K01897+K01897+K18857+K18857+K14085+K18857+K18857+K00001+K01897+K18857+K18857+K10527+K18857+K00001+K14085
Galactose metabolism	ko00052	21	157	841	11978	Ipomoea_batatas_newGene_22284;Ipomoea_batatas_newGene_27651;Ipomoea_batatas_newGene_38012;Ipomoea_batatas_newGene_45972;Ipomoea_batatas_newGene_62467;Ipomoea_batatas_newGene_62651;Tai6.10480;Tai6.13889;Tai6.16981;Tai6.17187;Tai6.19699;Tai6.22022;Tai6.28911;Tai6.30384;Tai6.30852;Tai6.30853;Tai6.47749;Tai6.4969;Tai6.52040;Tai6.53980;Tai6.715	K01187+K01187+K01187+K06617+K01193+K01785+K00850+K06617+K01193+K00850+K01785+K00850+K01784+K01784+K00850+K00850+K01784+K18819+K00844+K00850+K01784
Brassinosteroid biosynthesis	ko00905	21	50	841	11978	Ipomoea_batatas_newGene_14411;Ipomoea_batatas_newGene_16104;Ipomoea_batatas_newGene_1968;Ipomoea_batatas_newGene_22285;Ipomoea_batatas_newGene_23263;Ipomoea_batatas_newGene_23264;Ipomoea_batatas_newGene_23353;Ipomoea_batatas_newGene_23757;Ipomoea_batatas_newGene_26070;Ipomoea_batatas_newGene_29373;Ipomoea_batatas_newGene_48621;Ipomoea_batatas_newGene_49050;Ipomoea_batatas_newGene_7706;Ipomoea_bat…	K15639+K15639+K12640+K15639+K15639+K15639+K15639+K12640+K12638+K15639+K15639+K12640+K15639+K15639+K12637+K12640+K12637+K12640+K12640+K15639+K12637
Glyoxylate and dicarboxylate metabolism	ko00630	21	210	841	11978	Tai6.10934;Tai6.13787;Tai6.16551;Tai6.19898;Tai6.21771;Tai6.22283;Tai6.22284;Tai6.25305;Tai6.26667;Tai6.37529;Tai6.37531;Tai6.37950;Tai6.38266;Tai6.40806;Tai6.42612;Tai6.44808;Tai6.44810;Tai6.48457;Tai6.6920;Tai6.9032;Tai6.9238	K00281+K11517+K01647+K01647+K01602+K03781+K03781+K01638+K00600+K03781+K03781+K01915+K01638+K11517+K00122+K00281+K00281+K00600+K01637+K03781+K00281
Glycerophospholipid metabolism	ko00564	20	274	841	11978	Ipomoea_batatas_newGene_21136;Ipomoea_batatas_newGene_34687;Ipomoea_batatas_newGene_37916;Ipomoea_batatas_newGene_41460;Ipomoea_batatas_newGene_43961;Ipomoea_batatas_newGene_60720;Ipomoea_batatas_newGene_62969;Ipomoea_batatas_newGene_9199;Tai6.11660;Tai6.19390;Tai6.20127;Tai6.20783;Tai6.22170;Tai6.26896;Tai6.30205;Tai6.30951;Tai6.44181;Tai6.50289;Tai6.9121;Tai6.9125	K13508+K13508+K13508+K13508+K01115+K13508+K13523+K01115+K06129+K00006+K06130+K01047+K01047+K13508+K00901+K01115+K00901+K14674+K13508+K13508
Glycerolipid metabolism	ko00561	20	196	841	11978	Ipomoea_batatas_newGene_21136;Ipomoea_batatas_newGene_34687;Ipomoea_batatas_newGene_37530;Ipomoea_batatas_newGene_37916;Ipomoea_batatas_newGene_41460;Ipomoea_batatas_newGene_60720;Ipomoea_batatas_newGene_62969;Tai6.12999;Tai6.26173;Tai6.26896;Tai6.30205;Tai6.38229;Tai6.40279;Tai6.4075;Tai6.44181;Tai6.50289;Tai6.7674;Tai6.9121;Tai6.9125;Tai6.9728	K13508+K13508+K01054+K13508+K13508+K13508+K13523+K01054+K14085+K13508+K00901+K03715+K01054+K01054+K00901+K14674+K03715+K13508+K13508+K14085
Alanine, aspartate and glutamate metabolism	ko00250	19	153	841	11978	Ipomoea_batatas_newGene_18469;Ipomoea_batatas_newGene_22774;Ipomoea_batatas_newGene_38860;Ipomoea_batatas_newGene_54760;Tai6.23528;Tai6.2522;Tai6.2524;Tai6.26799;Tai6.30729;Tai6.30730;Tai6.31671;Tai6.35846;Tai6.35847;Tai6.37950;Tai6.37968;Tai6.38864;Tai6.45529;Tai6.46753;Tai6.7622	K00827+K00827+K00261+K00261+K14455+K00261+K00261+K00764+K01953+K01953+K00261+K00811+K00811+K01915+K01953+K14455+K01953+K01580+K00261
Phenylalanine, tyrosine and tryptophan biosynthesis	ko00400	19	154	841	11978	Ipomoea_batatas_newGene_30464;Ipomoea_batatas_newGene_32258;Ipomoea_batatas_newGene_58102;Tai6.15111;Tai6.23528;Tai6.26744;Tai6.27665;Tai6.28155;Tai6.35846;Tai6.35847;Tai6.36839;Tai6.37413;Tai6.37913;Tai6.38697;Tai6.38864;Tai6.39927;Tai6.42052;Tai6.55048;Tai6.7085	K15227+K15227+K15227+K05359+K14455+K00815+K13832+K06001+K00811+K00811+K13832+K06001+K00815+K01736+K14455+K13832+K06001+K15227+K13832
Isoquinoline alkaloid biosynthesis	ko00950	18	90	841	11978	Ipomoea_batatas_newGene_3932;Ipomoea_batatas_newGene_41502;Ipomoea_batatas_newGene_46856;Ipomoea_batatas_newGene_8322;Tai6.15749;Tai6.19097;Tai6.20034;Tai6.23528;Tai6.26744;Tai6.28972;Tai6.31782;Tai6.32354;Tai6.33302;Tai6.35846;Tai6.35847;Tai6.37913;Tai6.38864;Tai6.53888	K00422+K00422+K00422+K00422+K00276+K00276+K00422+K14455+K00815+K00422+K00276+K00422+K00276+K00811+K00811+K00815+K14455+K00422
2-Oxocarboxylic acid metabolism	ko01210	17	150	841	11978	Ipomoea_batatas_newGene_1715;Ipomoea_batatas_newGene_1741;Ipomoea_batatas_newGene_18809;Ipomoea_batatas_newGene_23560;Ipomoea_batatas_newGene_27567;Ipomoea_batatas_newGene_33940;Ipomoea_batatas_newGene_47046;Ipomoea_batatas_newGene_50134;Tai6.16551;Tai6.19898;Tai6.23528;Tai6.2495;Tai6.35846;Tai6.35847;Tai6.37403;Tai6.38864;Tai6.4296	K00826+K00620+K00826+K00826+K00620+K00826+K00826+K00826+K01647+K01647+K14455+K11820+K00811+K00811+K11820+K14455+K00826
Arginine and proline metabolism	ko00330	17	148	841	11978	Tai6.12749;Tai6.13107;Tai6.14787;Tai6.1880;Tai6.18835;Tai6.23528;Tai6.23977;Tai6.26173;Tai6.28358;Tai6.32105;Tai6.35846;Tai6.35847;Tai6.35931;Tai6.38864;Tai6.49498;Tai6.9728;Tai6.9891	K00797+K00819+K12657+K01476+K17839+K14455+K00472+K14085+K10536+K00472+K00811+K00811+K00472+K14455+K17839+K14085+K01611
Pyruvate metabolism	ko00620	16	266	841	11978	Ipomoea_batatas_newGene_50097;Tai6.14111;Tai6.14112;Tai6.16336;Tai6.21233;Tai6.22689;Tai6.25305;Tai6.25436;Tai6.26173;Tai6.26544;Tai6.37970;Tai6.38266;Tai6.54557;Tai6.5750;Tai6.9728;Tai6.9870	K00873+K01595+K01595+K00161+K00051+K01610+K01638+K01595+K14085+K00161+K00873+K01638+K01610+K00873+K14085+K00161
Fructose and mannose metabolism	ko00051	15	180	841	11978	Tai6.10480;Tai6.17187;Tai6.22022;Tai6.26143;Tai6.30852;Tai6.30853;Tai6.4402;Tai6.4403;Tai6.48956;Tai6.52040;Tai6.53980;Tai6.5834;Tai6.7854;Tai6.9985;Tai6.9986	K00850+K00850+K00850+K03841+K00850+K00850+K01805+K01805+K19355+K00844+K00850+K00895+K00847+K01623+K01623
Fatty acid metabolism	ko01212	14	232	841	11978	Ipomoea_batatas_newGene_10655;Ipomoea_batatas_newGene_3600;Ipomoea_batatas_newGene_36306;Ipomoea_batatas_newGene_36730;Ipomoea_batatas_newGene_57787;Tai6.17476;Tai6.18004;Tai6.18551;Tai6.18553;Tai6.212;Tai6.36823;Tai6.48255;Tai6.4996;Tai6.5512	K01897+K00232+K00232+K10527+K09458+K01897+K10258+K01897+K01897+K09458+K09458+K01897+K10527+K10703
Endocytosis	ko04144	14	442	841	11978	Ipomoea_batatas_newGene_30311;Ipomoea_batatas_newGene_34587;Ipomoea_batatas_newGene_3758;Ipomoea_batatas_newGene_43961;Ipomoea_batatas_newGene_60886;Ipomoea_batatas_newGene_61309;Ipomoea_batatas_newGene_9199;Tai6.18891;Tai6.30951;Tai6.33445;Tai6.35365;Tai6.40443;Tai6.4482;Tai6.7744	K03283+K19476+K19476+K01115+K19476+K07904+K01115+K12486+K01115+K07897+K19366+K03283+K19476+K12200
Arginine biosynthesis	ko00220	14	113	841	11978	Ipomoea_batatas_newGene_1741;Ipomoea_batatas_newGene_27567;Ipomoea_batatas_newGene_38860;Ipomoea_batatas_newGene_54760;Tai6.1880;Tai6.23528;Tai6.2522;Tai6.2524;Tai6.31671;Tai6.35846;Tai6.35847;Tai6.37950;Tai6.38864;Tai6.7622	K00620+K00620+K00261+K00261+K01476+K14455+K00261+K00261+K00261+K00811+K00811+K01915+K14455+K00261
Carotenoid biosynthesis	ko00906	14	95	841	11978	Ipomoea_batatas_newGene_35219;Ipomoea_batatas_newGene_51680;Ipomoea_batatas_newGene_56356;Tai6.16801;Tai6.21451;Tai6.24876;Tai6.32832;Tai6.37411;Tai6.37412;Tai6.37431;Tai6.42683;Tai6.46097;Tai6.52860;Tai6.53023	K17911+K17911+K17911+K09840+K15746+K17913+K15746+K09843+K09843+K15746+K17913+K09843+K09843+K09843
Steroid biosynthesis	ko00100	14	84	841	11978	Ipomoea_batatas_newGene_24741;Ipomoea_batatas_newGene_32117;Ipomoea_batatas_newGene_62509;Ipomoea_batatas_newGene_8555;Tai6.23765;Tai6.33352;Tai6.34383;Tai6.34431;Tai6.34577;Tai6.34578;Tai6.44220;Tai6.45585;Tai6.50289;Tai6.5275	K00511+K20659+K20659+K01853+K00511+K00801+K00559+K01853+K00511+K00511+K00559+K00511+K14674+K01853
Pentose phosphate pathway	ko00030	14	136	841	11978	Tai6.10480;Tai6.10823;Tai6.10824;Tai6.17187;Tai6.18837;Tai6.22022;Tai6.26143;Tai6.30852;Tai6.30853;Tai6.52508;Tai6.53980;Tai6.5834;Tai6.9985;Tai6.9986	K00850+K00036+K00036+K00850+K00033+K00850+K03841+K00850+K00850+K00036+K00850+K00895+K01623+K01623
Sesquiterpenoid and triterpenoid biosynthesis	ko00909	13	95	841	11978	Ipomoea_batatas_newGene_24741;Ipomoea_batatas_newGene_37765;Ipomoea_batatas_newGene_54040;Tai6.12566;Tai6.23765;Tai6.25989;Tai6.33352;Tai6.34577;Tai6.34578;Tai6.40092;Tai6.40093;Tai6.45585;Tai6.45651	K00511+K15803+K15472+K14182+K00511+K15472+K00801+K00511+K00511+K15813+K15813+K00511+K14182
Cutin, suberine and wax biosynthesis	ko00073	13	52	841	11978	Ipomoea_batatas_newGene_11055;Ipomoea_batatas_newGene_11235;Ipomoea_batatas_newGene_1973;Ipomoea_batatas_newGene_20480;Ipomoea_batatas_newGene_26311;Ipomoea_batatas_newGene_61840;Ipomoea_batatas_newGene_8296;Ipomoea_batatas_newGene_8297;Tai6.10216;Tai6.26248;Tai6.26765;Tai6.33858;Tai6.7694	K13356+K13356+K13356+K13356+K13356+K15402+K15402+K15402+K13356+K13407+K15404+K13356+K15400
Carbon fixation in photosynthetic organisms	ko00710	12	172	841	11978	Tai6.14111;Tai6.14112;Tai6.21233;Tai6.21771;Tai6.22689;Tai6.23528;Tai6.25436;Tai6.26143;Tai6.38864;Tai6.54557;Tai6.9985;Tai6.9986	K01595+K01595+K00051+K01602+K01610+K14455+K01595+K03841+K14455+K01610+K01623+K01623
Stilbenoid, diarylheptanoid and gingerol biosynthesis	ko00945	12	62	841	11978	Ipomoea_batatas_newGene_21906;Tai6.13168;Tai6.17709;Tai6.24261;Tai6.24317;Tai6.31403;Tai6.34448;Tai6.34900;Tai6.39846;Tai6.43690;Tai6.7553;Tai6.8871	K13065+K00588+K00588+K00588+K00588+K00487+K00588+K00588+K00588+K00588+K00487+K00588
Purine metabolism	ko00230	10	445	841	11978	Ipomoea_batatas_newGene_50097;Tai6.24720;Tai6.25088;Tai6.26573;Tai6.26799;Tai6.37970;Tai6.45676;Tai6.5750;Tai6.6939;Tai6.9620	K00873+K14641+K00759+K14641+K00764+K00873+K01466+K00873+K00939+K01466
Sulfur metabolism	ko00920	10	79	841	11978	Ipomoea_batatas_newGene_40839;Ipomoea_batatas_newGene_43653;Ipomoea_batatas_newGene_55582;Tai6.18580;Tai6.18581;Tai6.28013;Tai6.28557;Tai6.372;Tai6.38827;Tai6.42588	K13034+K13034+K01082+K01738+K01738+K00387+K05907+K08738+K00387+K00387
beta-Alanine metabolism	ko00410	10	136	841	11978	Tai6.12749;Tai6.15749;Tai6.18835;Tai6.19097;Tai6.26173;Tai6.31782;Tai6.33302;Tai6.46753;Tai6.49498;Tai6.9728	K00797+K00276+K17839+K00276+K14085+K00276+K00276+K01580+K17839+K14085
Tryptophan metabolism	ko00380	9	78	841	11978	Tai6.22283;Tai6.22284;Tai6.2495;Tai6.26173;Tai6.37403;Tai6.37529;Tai6.37531;Tai6.9032;Tai6.9728	K03781+K03781+K11820+K14085+K11820+K03781+K03781+K03781+K14085
Cyanoamino acid metabolism	ko00460	9	142	841	11978	Ipomoea_batatas_newGene_26364;Ipomoea_batatas_newGene_29132;Ipomoea_batatas_newGene_40839;Ipomoea_batatas_newGene_43653;Ipomoea_batatas_newGene_54098;Tai6.26667;Tai6.26930;Tai6.31133;Tai6.48457	K01188+K01188+K13034+K13034+K05350+K00600+K05349+K05350+K00600
RNA degradation	ko03018	8	297	841	11978	Ipomoea_batatas_newGene_16368;Tai6.10480;Tai6.11990;Tai6.17187;Tai6.22022;Tai6.30852;Tai6.30853;Tai6.53980	K12604+K00850+K12617+K00850+K00850+K00850+K00850+K00850
Porphyrin and chlorophyll metabolism	ko00860	8	148	841	11978	Ipomoea_batatas_newGene_14193;Ipomoea_batatas_newGene_50600;Tai6.11616;Tai6.11617;Tai6.15564;Tai6.19698;Tai6.23191;Tai6.29976	K02259+K02259+K01772+K01772+K02492+K13606+K02492+K02259
Ascorbate and aldarate metabolism	ko00053	8	109	841	11978	Tai6.17186;Tai6.22301;Tai6.26173;Tai6.30657;Tai6.32465;Tai6.44310;Tai6.51037;Tai6.9728	K00469+K08232+K14085+K08232+K00012+K00469+K00469+K14085
Phagosome	ko04145	8	210	841	11978	Ipomoea_batatas_newGene_1133;Ipomoea_batatas_newGene_19614;Ipomoea_batatas_newGene_5155;Ipomoea_batatas_newGene_58792;Tai6.25467;Tai6.27694;Tai6.33445;Tai6.54450	K04392+K07375+K00921+K00921+K02148+K07375+K07897+K02148
Ubiquinone and other terpenoid-quinone biosynthesis	ko00130	8	124	841	11978	Tai6.10920;Tai6.26744;Tai6.31403;Tai6.37913;Tai6.38116;Tai6.44856;Tai6.50579;Tai6.7553	K00457+K00815+K00487+K00815+K12502+K00457+K12502+K00487
Ubiquitin mediated proteolysis	ko04120	8	334	841	11978	Ipomoea_batatas_newGene_17832;Ipomoea_batatas_newGene_44649;Ipomoea_batatas_newGene_6953;Tai6.21044;Tai6.32506;Tai6.37188;Tai6.40006;Tai6.8961	K03178+K10601+K03178+K10144+K10581+K03363+K03363+K10144
Pantothenate and CoA biosynthesis	ko00770	8	80	841	11978	Ipomoea_batatas_newGene_1715;Ipomoea_batatas_newGene_18809;Ipomoea_batatas_newGene_23560;Ipomoea_batatas_newGene_33940;Ipomoea_batatas_newGene_47046;Ipomoea_batatas_newGene_50134;Tai6.16431;Tai6.4296	K00826+K00826+K00826+K00826+K00826+K00826+K02201+K00826
Linoleic acid metabolism	ko00591	8	49	841	11978	Ipomoea_batatas_newGene_47641;Tai6.10752;Tai6.13552;Tai6.20783;Tai6.22170;Tai6.44766;Tai6.50289;Tai6.8574	K00454+K15718+K00454+K01047+K01047+K15718+K14674+K15718
Fatty acid biosynthesis	ko00061	8	144	841	11978	Ipomoea_batatas_newGene_10655;Ipomoea_batatas_newGene_57787;Tai6.17476;Tai6.18551;Tai6.18553;Tai6.212;Tai6.36823;Tai6.48255	K01897+K09458+K01897+K01897+K01897+K09458+K09458+K01897
Terpenoid backbone biosynthesis	ko00900	8	149	841	11978	Ipomoea_batatas_newGene_11370;Ipomoea_batatas_newGene_19536;Tai6.19082;Tai6.39095;Tai6.45491;Tai6.5833;Tai6.8160;Tai6.8859	K13789+K13789+K00021+K00021+K00021+K00021+K00021+K01662
Phosphatidylinositol signaling system	ko04070	7	174	841	11978	Ipomoea_batatas_newGene_1136;Ipomoea_batatas_newGene_28900;Ipomoea_batatas_newGene_5155;Ipomoea_batatas_newGene_58792;Tai6.30205;Tai6.44181;Tai6.4448	K01106+K20279+K00921+K00921+K00901+K00901+K02183
Valine, leucine and isoleucine biosynthesis	ko00290	7	53	841	11978	Ipomoea_batatas_newGene_1715;Ipomoea_batatas_newGene_18809;Ipomoea_batatas_newGene_23560;Ipomoea_batatas_newGene_33940;Ipomoea_batatas_newGene_47046;Ipomoea_batatas_newGene_50134;Tai6.4296	K00826+K00826+K00826+K00826+K00826+K00826+K00826
Spliceosome	ko03040	7	431	841	11978	Ipomoea_batatas_newGene_23647;Ipomoea_batatas_newGene_27935;Ipomoea_batatas_newGene_30311;Tai6.10441;Tai6.12398;Tai6.1798;Tai6.40443	K12831+K12831+K03283+K12836+K12821+K12818+K03283
Citrate cycle (TCA cycle)	ko00020	7	149	841	11978	Tai6.16336;Tai6.16551;Tai6.19898;Tai6.22689;Tai6.26544;Tai6.54557;Tai6.9870	K00161+K01647+K01647+K01610+K00161+K01610+K00161
Zeatin biosynthesis	ko00908	7	34	841	11978	Ipomoea_batatas_newGene_23938;Ipomoea_batatas_newGene_28044;Ipomoea_batatas_newGene_33259;Ipomoea_batatas_newGene_45718;Tai6.14502;Tai6.19215;Tai6.30603	K10760+K10760+K10760+K10760+K13495+K00279+K00279
Inositol phosphate metabolism	ko00562	7	178	841	11978	Ipomoea_batatas_newGene_1136;Ipomoea_batatas_newGene_28900;Ipomoea_batatas_newGene_5155;Ipomoea_batatas_newGene_58792;Tai6.17186;Tai6.44310;Tai6.51037	K01106+K20279+K00921+K00921+K00469+K00469+K00469
Histidine metabolism	ko00340	6	60	841	11978	Ipomoea_batatas_newGene_18467;Ipomoea_batatas_newGene_49080;Ipomoea_batatas_newGene_57317;Tai6.10097;Tai6.26173;Tai6.9728	K01590+K01590+K01590+K01590+K14085+K14085
Diterpenoid biosynthesis	ko00904	6	45	841	11978	Tai6.18150;Tai6.18967;Tai6.2093;Tai6.24533;Tai6.33908;Tai6.38738	K04124+K04124+K04125+K04125+K04125+K04124
Pyrimidine metabolism	ko00240	6	352	841	11978	Tai6.19026;Tai6.23310;Tai6.24720;Tai6.26573;Tai6.34343;Tai6.5645	K13998+K16904+K14641+K14641+K16904+K13998
Oxidative phosphorylation	ko00190	6	297	841	11978	Ipomoea_batatas_newGene_14193;Ipomoea_batatas_newGene_50600;Tai6.12468;Tai6.25467;Tai6.29976;Tai6.54450	K02259+K02259+K01507+K02148+K02259+K02148
Ether lipid metabolism	ko00565	6	88	841	11978	Ipomoea_batatas_newGene_43961;Ipomoea_batatas_newGene_9199;Tai6.20783;Tai6.22170;Tai6.30951;Tai6.50289	K01115+K01115+K01047+K01047+K01115+K14674
Arachidonic acid metabolism	ko00590	5	23	841	11978	Tai6.20783;Tai6.22170;Tai6.27338;Tai6.50289;Tai6.53899	K01047+K01047+K00432+K14674+K00432
Lysine degradation	ko00310	5	74	841	11978	Tai6.10452;Tai6.13151;Tai6.26173;Tai6.6890;Tai6.9728	K14157+K14157+K14085+K11420+K14085
Photosynthesis	ko00195	4	83	841	11978	Tai6.17822;Tai6.21350;Tai6.42466;Tai6.46593	K02639+K02641+K02639+K02641
Glycosaminoglycan degradation	ko00531	4	47	841	11978	Ipomoea_batatas_newGene_19145;Ipomoea_batatas_newGene_33390;Tai6.1718;Tai6.45763	K10532+K12373+K10532+K12373
Biosynthesis of unsaturated fatty acids	ko01040	4	74	841	11978	Ipomoea_batatas_newGene_3600;Ipomoea_batatas_newGene_36306;Tai6.18004;Tai6.5512	K00232+K00232+K10258+K10703
Fatty acid elongation	ko00062	4	46	841	11978	Ipomoea_batatas_newGene_8695;Tai6.18004;Tai6.40475;Tai6.5512	K15397+K10258+K15397+K10703
One carbon pool by folate	ko00670	4	61	841	11978	Tai6.19026;Tai6.26667;Tai6.48457;Tai6.5645	K13998+K00600+K00600+K13998
Folate biosynthesis	ko00790	4	43	841	11978	Tai6.15556;Tai6.19026;Tai6.21540;Tai6.5645	K18482+K13998+K01495+K13998
Monoterpenoid biosynthesis	ko00902	3	25	841	11978	Ipomoea_batatas_newGene_11557;Ipomoea_batatas_newGene_11732;Tai6.9995	K15095+K15095+K15086
Homologous recombination	ko03440	3	157	841	11978	Ipomoea_batatas_newGene_20305;Ipomoea_batatas_newGene_45675;Ipomoea_batatas_newGene_61322	K10875+K07466+K07466
Mismatch repair	ko03430	3	140	841	11978	Ipomoea_batatas_newGene_45675;Ipomoea_batatas_newGene_61322;Tai6.32209	K07466+K07466+K07456
Biotin metabolism	ko00780	3	63	841	11978	Ipomoea_batatas_newGene_57787;Tai6.212;Tai6.36823	K09458+K09458+K09458
Lysine biosynthesis	ko00300	3	39	841	11978	Ipomoea_batatas_newGene_31563;Tai6.26173;Tai6.9728	K10206+K14085+K14085
Ribosome	ko03010	3	750	841	11978	Tai6.41048;Tai6.43742;Tai6.44511	K02906+K02885+K02885
Circadian rhythm - plant	ko04712	3	114	841	11978	Tai6.1734;Tai6.44896;Tai6.45381	K00660+K12125+K00660
Sphingolipid metabolism	ko00600	3	73	841	11978	Tai6.27330;Tai6.35003;Tai6.36301	K04711+K04712+K04712
Selenocompound metabolism	ko00450	3	38	841	11978	Tai6.26477;Tai6.41696;Tai6.53601	K00549+K01874+K00549
Thiamine metabolism	ko00730	3	47	841	11978	Tai6.29103;Tai6.36542;Tai6.8859	K03146+K00878+K01662
Propanoate metabolism	ko00640	3	110	841	11978	Tai6.37401;Tai6.38345;Tai6.48425	K09699+K00166+K00166
ABC transporters	ko02010	3	74	841	11978	Ipomoea_batatas_newGene_48432;Ipomoea_batatas_newGene_49544;Tai6.41337	K05658+K05658+K05658
Glucosinolate biosynthesis	ko00966	2	9	841	11978	Tai6.2495;Tai6.37403	K11820+K11820
N-Glycan biosynthesis	ko00510	2	106	841	11978	Ipomoea_batatas_newGene_25088;Ipomoea_batatas_newGene_36718	K12670+K12670
DNA replication	ko03030	2	162	841	11978	Ipomoea_batatas_newGene_45675;Ipomoea_batatas_newGene_61322	K07466+K07466
Nucleotide excision repair	ko03420	2	197	841	11978	Ipomoea_batatas_newGene_45675;Ipomoea_batatas_newGene_61322	K07466+K07466
Glycosphingolipid biosynthesis - globo series	ko00603	2	24	841	11978	Ipomoea_batatas_newGene_33390;Tai6.45763	K12373+K12373
mRNA surveillance pathway	ko03015	2	319	841	11978	Ipomoea_batatas_newGene_36665;Tai6.22006	K14406+K14397
Butanoate metabolism	ko00650	2	57	841	11978	Tai6.38977;Tai6.46753	K01640+K01580
Other glycan degradation	ko00511	2	57	841	11978	Ipomoea_batatas_newGene_33390;Tai6.45763	K12373+K12373
SNARE interactions in vesicular transport	ko04130	2	91	841	11978	Ipomoea_batatas_newGene_20530;Tai6.496	K08486+K08504
Taurine and hypotaurine metabolism	ko00430	2	35	841	11978	Tai6.41855;Tai6.46753	K10712+K01580
Glycosphingolipid biosynthesis - ganglio series	ko00604	2	17	841	11978	Ipomoea_batatas_newGene_33390;Tai6.45763	K12373+K12373
Aminoacyl-tRNA biosynthesis	ko00970	2	180	841	11978	Tai6.41696;Tai6.8558	K01874+K01873
Basal transcription factors	ko03022	1	121	841	11978	Tai6.3185	K14649
AGE-RAGE signaling pathway in diabetic complications	ko04933	1	44	841	11978	Ipomoea_batatas_newGene_1133	K04392
RNA transport	ko03013	1	440	841	11978	Tai6.24559	K03113
Base excision repair	ko03410	1	110	841	11978	Ipomoea_batatas_newGene_46565	K01246
Flavone and flavonol biosynthesis	ko00944	1	6	841	11978	Ipomoea_batatas_newGene_20564	K13269
Nicotinate and nicotinamide metabolism	ko00760	1	72	841	11978	Tai6.25272	K03517
Synthesis and degradation of ketone bodies	ko00072	1	20	841	11978	Tai6.38977	K01640
Non-homologous end-joining	ko03450	1	31	841	11978	Ipomoea_batatas_newGene_35676	K10886

## Sheet: Xu32-SR_vs_Xu32-CR
#KEGG_n	1131	KEGG_N	11978
#Pathway	ko_ID	DEG	Gene	DEG_all	Gene_all
Phenylpropanoid biosynthesis	ko00940	143	469	1131	11978	Ipomoea_batatas_newGene_10060;Ipomoea_batatas_newGene_10860;Ipomoea_batatas_newGene_11691;Ipomoea_batatas_newGene_14715;Ipomoea_batatas_newGene_16079;Ipomoea_batatas_newGene_16561;Ipomoea_batatas_newGene_17980;Ipomoea_batatas_newGene_1855;Ipomoea_batatas_newGene_19943;Ipomoea_batatas_newGene_22204;Ipomoea_batatas_newGene_22345;Ipomoea_batatas_newGene_22962;Ipomoea_batatas_newGene_25468;Ipomoea_ba…	K00430+K00430+K00430+K00430+K00430+K00430+K00430+K00430+K00430+K00430+K00430+K00430+K00430+K00430+K01188+K00430+K00430+K09755+K09755+K09755+K00430+K00430+K00430+K00430+K00430+K00430+K00430+K00083+K00430+K00430+K00430+K00083+K00430+K00430+K00430+K09753+K00430+K00083+K00430+K00430+K00430+K00430+K00430+K00430+K00430+K00430+K00430+K05349+K01904+K13065+K00430+K00430+K05349+K01904+K00430+K05350+K00083+…
Starch and sucrose metabolism	ko00500	116	610	1131	11978	Ipomoea_batatas_newGene_10186;Ipomoea_batatas_newGene_12363;Ipomoea_batatas_newGene_12558;Ipomoea_batatas_newGene_12838;Ipomoea_batatas_newGene_13299;Ipomoea_batatas_newGene_16112;Ipomoea_batatas_newGene_16281;Ipomoea_batatas_newGene_16993;Ipomoea_batatas_newGene_17766;Ipomoea_batatas_newGene_18610;Ipomoea_batatas_newGene_18879;Ipomoea_batatas_newGene_19893;Ipomoea_batatas_newGene_20251;Ipomoea_b…	K01184+K20867+K01051+K01179+K19891+K01051+K01193+K15920+K01213+K01051+K01184+K15920+K01051+K01051+K01213+K01051+K01188+K01051+K01051+K15920+K01193+K15920+K01184+K01184+K01513+K01213+K01177+K01051+K01051+K01193+K20867+K01179+K01184+K01184+K01051+K01051+K19891+K19891+K01051+K01051+K01213+K15920+K05349+K01051+K01051+K01193+K05349+K05350+K00695+K00695+K01051+K08678+K05349+K00695+K16055+K00975+K08678+…
Plant hormone signal transduction	ko04075	78	495	1131	11978	Ipomoea_batatas_newGene_11224;Ipomoea_batatas_newGene_15314;Ipomoea_batatas_newGene_19578;Ipomoea_batatas_newGene_25929;Ipomoea_batatas_newGene_27413;Ipomoea_batatas_newGene_2793;Ipomoea_batatas_newGene_35093;Ipomoea_batatas_newGene_37980;Ipomoea_batatas_newGene_44967;Ipomoea_batatas_newGene_47949;Ipomoea_batatas_newGene_50296;Ipomoea_batatas_newGene_56495;Ipomoea_batatas_newGene_5929;Ipomoea_bat…	K14484+K14431+K14509+K14431+K14484+K13449+K14492+K14431+K14431+K13946+K14431+K14515+K14509+K14509+K14496+K14484+K14490+K14489+K14496+K14496+K14496+K14486+K14498+K13464+K14487+K13464+K14486+K14486+K13464+K13464+K13946+K14484+K13449+K13946+K13416+K13464+K14493+K14493+K14493+K14486+K13464+K14497+K13416+K14496+K14508+K14432+K14487+K14487+K14509+K14509+K13464+K13464+K13946+K14484+K13464+K14484+K14505+…
Carbon metabolism	ko01200	77	727	1131	11978	Ipomoea_batatas_newGene_10059;Ipomoea_batatas_newGene_17886;Ipomoea_batatas_newGene_36930;Ipomoea_batatas_newGene_38580;Ipomoea_batatas_newGene_38860;Ipomoea_batatas_newGene_40839;Ipomoea_batatas_newGene_43653;Ipomoea_batatas_newGene_44371;Ipomoea_batatas_newGene_54760;Ipomoea_batatas_newGene_58514;Tai6.10480;Tai6.10549;Tai6.10550;Tai6.10823;Tai6.10824;Tai6.10934;Tai6.11121;Tai6.11791;Tai6.13787;…	K00600+K00831+K00873+K00058+K00261+K13034+K13034+K00873+K00261+K00873+K00850+K00036+K00036+K00036+K00036+K00281+K01738+K01602+K11517+K01595+K00033+K01637+K01637+K01647+K00844+K01647+K14455+K00036+K01602+K00850+K03781+K03781+K01610+K00033+K03841+K00261+K00261+K00626+K01595+K01810+K03841+K01623+K01006+K11517+K00051+K01738+K00261+K00033+K00830+K11517+K19269+K03781+K03781+K00873+K11517+K11517+K01006+…
Amino sugar and nucleotide sugar metabolism	ko00520	74	374	1131	11978	Ipomoea_batatas_newGene_12363;Ipomoea_batatas_newGene_16993;Ipomoea_batatas_newGene_19893;Ipomoea_batatas_newGene_20794;Ipomoea_batatas_newGene_23241;Ipomoea_batatas_newGene_23242;Ipomoea_batatas_newGene_27795;Ipomoea_batatas_newGene_31562;Ipomoea_batatas_newGene_33390;Ipomoea_batatas_newGene_34968;Ipomoea_batatas_newGene_34969;Ipomoea_batatas_newGene_42769;Ipomoea_batatas_newGene_44498;Ipomoea_b…	K20867+K15920+K15920+K01183+K01183+K01183+K15920+K15920+K12373+K01183+K01183+K20867+K12446+K01183+K01183+K01183+K01183+K01183+K01183+K01183+K15920+K12373+K01183+K08678+K01183+K12450+K01183+K00975+K08678+K20547+K00975+K00844+K20867+K12450+K12450+K12450+K20547+K12449+K15920+K00975+K01810+K08678+K08678+K01784+K20547+K01784+K13379+K13648+K12449+K00012+K01183+K01183+K20547+K00975+K20547+K13379+K01183+…
Biosynthesis of amino acids	ko01230	54	635	1131	11978	Ipomoea_batatas_newGene_10059;Ipomoea_batatas_newGene_17886;Ipomoea_batatas_newGene_23560;Ipomoea_batatas_newGene_30464;Ipomoea_batatas_newGene_32258;Ipomoea_batatas_newGene_36930;Ipomoea_batatas_newGene_38580;Ipomoea_batatas_newGene_40839;Ipomoea_batatas_newGene_43653;Ipomoea_batatas_newGene_44371;Ipomoea_batatas_newGene_46506;Ipomoea_batatas_newGene_47046;Ipomoea_batatas_newGene_50134;Ipomoea_b…	K00600+K00831+K00826+K15227+K15227+K00873+K00058+K13034+K13034+K00873+K00815+K00826+K00826+K00826+K15227+K00873+K00850+K01738+K01915+K00789+K01647+K00789+K01735+K01476+K01647+K14455+K01915+K00850+K01735+K01626+K14085+K00815+K01623+K06001+K01620+K01738+K00800+K01626+K01476+K00815+K00873+K01620+K06001+K00600+K00826+K14085+K00789+K01735+K15227+K00873+K00600+K00850+K00030+K14085
Pentose and glucuronate interconversions	ko00040	53	215	1131	11978	Ipomoea_batatas_newGene_10186;Ipomoea_batatas_newGene_12558;Ipomoea_batatas_newGene_16112;Ipomoea_batatas_newGene_17766;Ipomoea_batatas_newGene_18610;Ipomoea_batatas_newGene_18879;Ipomoea_batatas_newGene_20251;Ipomoea_batatas_newGene_21500;Ipomoea_batatas_newGene_25050;Ipomoea_batatas_newGene_2595;Ipomoea_batatas_newGene_27313;Ipomoea_batatas_newGene_27532;Ipomoea_batatas_newGene_33338;Ipomoea_ba…	K01184+K01051+K01051+K01213+K01051+K01184+K01051+K01051+K01213+K01051+K01051+K01051+K01184+K01184+K01213+K01051+K01051+K01184+K01184+K01051+K01051+K01051+K01728+K01051+K01213+K01051+K01051+K01728+K01051+K00128+K01728+K01728+K01728+K00128+K01051+K00854+K00008+K01213+K01051+K00128+K00128+K00012+K01051+K01051+K01051+K01728+K01805+K00008+K01728+K01184+K01728+K01728+K01728
Cysteine and methionine metabolism	ko00270	50	258	1131	11978	Ipomoea_batatas_newGene_18469;Ipomoea_batatas_newGene_23560;Ipomoea_batatas_newGene_37088;Ipomoea_batatas_newGene_40839;Ipomoea_batatas_newGene_4122;Ipomoea_batatas_newGene_43653;Ipomoea_batatas_newGene_46506;Ipomoea_batatas_newGene_47046;Ipomoea_batatas_newGene_50134;Ipomoea_batatas_newGene_50135;Tai6.11121;Tai6.11236;Tai6.12283;Tai6.12749;Tai6.15921;Tai6.16067;Tai6.16190;Tai6.16875;Tai6.18173;T…	K00827+K00826+K00558+K13034+K00558+K13034+K00815+K00826+K00826+K00826+K01738+K05933+K00547+K00797+K01611+K00789+K00827+K00789+K00827+K01251+K20772+K14455+K05933+K05933+K20772+K01251+K05933+K05933+K00815+K00797+K20772+K01738+K05933+K05933+K05933+K20772+K00547+K05933+K05933+K05933+K00815+K05933+K01251+K00826+K01611+K00789+K00797+K00827+K20772+K01611
Plant-pathogen interaction	ko04626	47	431	1131	11978	Ipomoea_batatas_newGene_11077;Ipomoea_batatas_newGene_14541;Ipomoea_batatas_newGene_15252;Ipomoea_batatas_newGene_16541;Ipomoea_batatas_newGene_16896;Ipomoea_batatas_newGene_24589;Ipomoea_batatas_newGene_2576;Ipomoea_batatas_newGene_2793;Ipomoea_batatas_newGene_30929;Ipomoea_batatas_newGene_32155;Ipomoea_batatas_newGene_32158;Ipomoea_batatas_newGene_36006;Ipomoea_batatas_newGene_38039;Ipomoea_bat…	K13436+K13459+K13429+K13412+K13459+K13457+K13436+K13449+K13459+K13447+K13447+K13457+K13459+K13457+K05391+K13457+K13429+K13429+K13429+K05391+K13420+K13459+K13424+K13449+K13416+K13434+K05391+K13416+K13424+K13457+K13457+K13448+K05391+K13424+K13459+K13424+K13457+K13436+K02183+K13447+K13414+K13447+K13412+K13424+K13459+K13412+K13424
Glutathione metabolism	ko00480	42	267	1131	11978	Ipomoea_batatas_newGene_12362;Ipomoea_batatas_newGene_25841;Ipomoea_batatas_newGene_39634;Ipomoea_batatas_newGene_50597;Ipomoea_batatas_newGene_54730;Ipomoea_batatas_newGene_60935;Ipomoea_batatas_newGene_62021;Tai6.10549;Tai6.10550;Tai6.10823;Tai6.10824;Tai6.11745;Tai6.12749;Tai6.12806;Tai6.14923;Tai6.17033;Tai6.17705;Tai6.18118;Tai6.18299;Tai6.19775;Tai6.20729;Tai6.24217;Tai6.24659;Tai6.27176;Ta…	K00799+K00799+K00799+K00799+K00799+K00799+K00799+K00036+K00036+K00036+K00036+K00799+K00797+K00799+K00033+K00799+K18592+K00799+K00799+K00799+K00036+K00033+K00799+K00797+K00799+K00799+K00799+K00033+K00799+K00799+K00799+K00799+K00799+K00036+K00799+K00799+K18592+K00797+K00799+K00036+K00432+K00036
alpha-Linolenic acid metabolism	ko00592	41	181	1131	11978	Ipomoea_batatas_newGene_26026;Ipomoea_batatas_newGene_26801;Ipomoea_batatas_newGene_3050;Ipomoea_batatas_newGene_3600;Ipomoea_batatas_newGene_36306;Ipomoea_batatas_newGene_36730;Ipomoea_batatas_newGene_50964;Tai6.13233;Tai6.13549;Tai6.13552;Tai6.18211;Tai6.19866;Tai6.20771;Tai6.20783;Tai6.20953;Tai6.24110;Tai6.24343;Tai6.31962;Tai6.32916;Tai6.3742;Tai6.37438;Tai6.38096;Tai6.38700;Tai6.39519;Tai6.…	K08241+K08241+K00232+K00232+K00232+K10527+K08241+K01723+K00454+K00454+K10528+K00232+K05894+K01047+K00232+K01723+K10528+K18857+K05894+K00232+K00232+K10529+K07513+K00454+K05894+K10529+K08241+K10529+K10529+K10529+K08241+K10529+K10529+K10529+K10527+K14674+K07513+K00232+K10529+K10527+K00454
Tropane, piperidine and pyridine alkaloid biosynthesis	ko00960	38	121	1131	11978	Ipomoea_batatas_newGene_17215;Ipomoea_batatas_newGene_24330;Ipomoea_batatas_newGene_27474;Ipomoea_batatas_newGene_28492;Ipomoea_batatas_newGene_35028;Ipomoea_batatas_newGene_46506;Ipomoea_batatas_newGene_49090;Ipomoea_batatas_newGene_51876;Ipomoea_batatas_newGene_53801;Ipomoea_batatas_newGene_58828;Ipomoea_batatas_newGene_7614;Ipomoea_batatas_newGene_9375;Ipomoea_batatas_newGene_9501;Tai6.13507;T…	K08081+K08081+K08081+K08081+K08081+K00815+K00276+K00276+K08081+K08081+K08081+K08081+K08081+K08081+K00276+K08081+K08081+K08081+K08081+K00276+K14455+K08081+K08081+K08081+K08081+K08081+K00815+K00276+K08081+K00815+K08081+K08081+K00276+K08081+K08081+K08081+K08081+K05353
Glycolysis / Gluconeogenesis	ko00010	37	384	1131	11978	Ipomoea_batatas_newGene_36930;Ipomoea_batatas_newGene_44371;Ipomoea_batatas_newGene_58514;Tai6.10480;Tai6.12146;Tai6.139;Tai6.16559;Tai6.19267;Tai6.19699;Tai6.21184;Tai6.22022;Tai6.22689;Tai6.25205;Tai6.25834;Tai6.2613;Tai6.26143;Tai6.26173;Tai6.2660;Tai6.26871;Tai6.27217;Tai6.27263;Tai6.29832;Tai6.29834;Tai6.31962;Tai6.36479;Tai6.37970;Tai6.38447;Tai6.39120;Tai6.42444;Tai6.43127;Tai6.49609;Tai6.…	K00873+K00873+K00873+K00850+K01792+K01792+K00128+K00844+K01785+K00128+K00850+K01610+K03841+K00895+K01810+K03841+K14085+K00895+K00895+K01623+K00895+K00128+K00128+K18857+K01785+K00873+K01792+K01785+K03841+K01610+K14085+K01792+K01610+K00873+K00850+K14085+K00895
Peroxisome	ko04146	35	268	1131	11978	Ipomoea_batatas_newGene_11055;Ipomoea_batatas_newGene_26233;Ipomoea_batatas_newGene_26311;Ipomoea_batatas_newGene_3050;Ipomoea_batatas_newGene_3600;Ipomoea_batatas_newGene_36306;Ipomoea_batatas_newGene_40550;Ipomoea_batatas_newGene_6812;Tai6.11749;Tai6.13787;Tai6.18551;Tai6.18553;Tai6.19866;Tai6.20953;Tai6.22283;Tai6.22284;Tai6.28128;Tai6.30024;Tai6.34840;Tai6.35054;Tai6.3742;Tai6.37438;Tai6.3752…	K13356+K13356+K13356+K00232+K00232+K00232+K13356+K13356+K13347+K11517+K01897+K01897+K00232+K00232+K03781+K03781+K11517+K00306+K00830+K11517+K00232+K00232+K03781+K03781+K11517+K07513+K11517+K13356+K01897+K07513+K00232+K03426+K00306+K11517+K03781
Nitrogen metabolism	ko00910	34	104	1131	11978	Ipomoea_batatas_newGene_16973;Ipomoea_batatas_newGene_37384;Ipomoea_batatas_newGene_38860;Ipomoea_batatas_newGene_50644;Ipomoea_batatas_newGene_50648;Ipomoea_batatas_newGene_54760;Ipomoea_batatas_newGene_58095;Ipomoea_batatas_newGene_60545;Tai6.12325;Tai6.12744;Tai6.13135;Tai6.1362;Tai6.1363;Tai6.13883;Tai6.14186;Tai6.15350;Tai6.16028;Tai6.21748;Tai6.2522;Tai6.2524;Tai6.31671;Tai6.35761;Tai6.3821…	K02575+K02575+K00261+K02575+K02575+K00261+K01674+K01673+K01915+K01673+K01674+K00366+K00366+K01673+K10534+K02575+K00366+K01915+K00261+K00261+K00261+K01674+K02575+K02575+K02575+K00366+K01674+K01674+K00366+K00284+K00366+K10534+K01725+K00261
Valine, leucine and isoleucine degradation	ko00280	33	166	1131	11978	Ipomoea_batatas_newGene_18469;Ipomoea_batatas_newGene_23560;Ipomoea_batatas_newGene_47046;Ipomoea_batatas_newGene_50134;Ipomoea_batatas_newGene_50135;Tai6.1587;Tai6.16190;Tai6.16559;Tai6.18173;Tai6.21184;Tai6.2281;Tai6.25320;Tai6.26173;Tai6.29832;Tai6.29834;Tai6.30470;Tai6.31488;Tai6.37401;Tai6.38345;Tai6.38501;Tai6.38700;Tai6.4294;Tai6.48425;Tai6.49422;Tai6.49609;Tai6.50629;Tai6.52785;Tai6.53541…	K00827+K00826+K00826+K00826+K00826+K01969+K00827+K00128+K00827+K00128+K01969+K00626+K14085+K00128+K00128+K01968+K00166+K09699+K00166+K00253+K07513+K00826+K00166+K00253+K14085+K07513+K01969+K00253+K00827+K09699+K01968+K00253+K14085
Glycine, serine and threonine metabolism	ko00260	32	213	1131	11978	Ipomoea_batatas_newGene_10059;Ipomoea_batatas_newGene_17886;Ipomoea_batatas_newGene_18469;Ipomoea_batatas_newGene_38580;Ipomoea_batatas_newGene_49090;Ipomoea_batatas_newGene_51876;Tai6.10934;Tai6.13443;Tai6.15281;Tai6.16190;Tai6.18173;Tai6.19097;Tai6.26173;Tai6.28155;Tai6.29346;Tai6.30024;Tai6.31782;Tai6.34840;Tai6.41203;Tai6.42052;Tai6.42248;Tai6.44015;Tai6.44808;Tai6.44810;Tai6.49609;Tai6.54129…	K00600+K00831+K00827+K00058+K00276+K00276+K00281+K00130+K00276+K00827+K00827+K00276+K14085+K06001+K01620+K00306+K00276+K00830+K01620+K06001+K00600+K00276+K00281+K00281+K14085+K00130+K00827+K15918+K00306+K00600+K00281+K14085
Glyoxylate and dicarboxylate metabolism	ko00630	32	210	1131	11978	Ipomoea_batatas_newGene_10059;Tai6.10934;Tai6.11791;Tai6.12325;Tai6.13787;Tai6.15885;Tai6.15886;Tai6.16551;Tai6.19898;Tai6.21748;Tai6.21771;Tai6.22283;Tai6.22284;Tai6.25320;Tai6.28128;Tai6.34840;Tai6.35054;Tai6.37505;Tai6.37529;Tai6.37531;Tai6.37996;Tai6.39130;Tai6.42248;Tai6.42613;Tai6.4385;Tai6.44808;Tai6.44810;Tai6.55405;Tai6.6975;Tai6.8521;Tai6.9032;Tai6.9238	K00600+K00281+K01602+K01915+K11517+K01637+K01637+K01647+K01647+K01915+K01602+K03781+K03781+K00626+K11517+K00830+K11517+K19269+K03781+K03781+K11517+K11517+K00600+K00122+K00284+K00281+K00281+K15918+K00600+K11517+K03781+K00281
Tyrosine metabolism	ko00350	31	180	1131	11978	Ipomoea_batatas_newGene_3932;Ipomoea_batatas_newGene_40599;Ipomoea_batatas_newGene_41502;Ipomoea_batatas_newGene_46506;Ipomoea_batatas_newGene_46856;Ipomoea_batatas_newGene_49090;Ipomoea_batatas_newGene_51876;Ipomoea_batatas_newGene_61391;Ipomoea_batatas_newGene_8322;Tai6.10920;Tai6.15194;Tai6.15196;Tai6.15281;Tai6.178;Tai6.19097;Tai6.20034;Tai6.20215;Tai6.21977;Tai6.26744;Tai6.27120;Tai6.28972;T…	K00422+K00451+K00422+K00815+K00422+K00276+K00276+K07253+K00422+K00457+K01555+K01555+K00276+K00451+K00276+K00422+K14455+K01800+K00815+K01555+K00422+K01800+K00276+K18857+K01800+K01800+K00422+K00815+K00276+K00457+K01800
Phenylalanine metabolism	ko00360	27	148	1131	11978	Ipomoea_batatas_newGene_35737;Ipomoea_batatas_newGene_46506;Ipomoea_batatas_newGene_49090;Ipomoea_batatas_newGene_51807;Ipomoea_batatas_newGene_51876;Ipomoea_batatas_newGene_61391;Ipomoea_batatas_newGene_62963;Tai6.10807;Tai6.10920;Tai6.15281;Tai6.17709;Tai6.19097;Tai6.20215;Tai6.20504;Tai6.24317;Tai6.26744;Tai6.31782;Tai6.33640;Tai6.34448;Tai6.35266;Tai6.37913;Tai6.39846;Tai6.43690;Tai6.44015;Ta…	K01426+K00815+K00276+K01426+K00276+K07253+K01904+K01904+K00457+K00276+K00588+K00276+K14455+K01904+K00588+K00815+K00276+K00074+K00588+K00588+K00815+K00588+K00588+K00276+K00457+K00588+K01904
Cyanoamino acid metabolism	ko00460	25	142	1131	11978	Ipomoea_batatas_newGene_10059;Ipomoea_batatas_newGene_26364;Ipomoea_batatas_newGene_40839;Ipomoea_batatas_newGene_43653;Ipomoea_batatas_newGene_61104;Tai6.10612;Tai6.11951;Tai6.12765;Tai6.17705;Tai6.21023;Tai6.26931;Tai6.2893;Tai6.29511;Tai6.29512;Tai6.31133;Tai6.40988;Tai6.42182;Tai6.42183;Tai6.42242;Tai6.42248;Tai6.44690;Tai6.47497;Tai6.47735;Tai6.52575;Tai6.6975	K00600+K01188+K13034+K13034+K05349+K05349+K05350+K05349+K18592+K05349+K05349+K01188+K05350+K05350+K05350+K05349+K05349+K05349+K05349+K00600+K01188+K18592+K01188+K05349+K00600
Fatty acid degradation	ko00071	25	187	1131	11978	Ipomoea_batatas_newGene_3050;Ipomoea_batatas_newGene_3600;Ipomoea_batatas_newGene_36306;Ipomoea_batatas_newGene_36730;Tai6.16559;Tai6.18551;Tai6.18553;Tai6.19866;Tai6.20953;Tai6.21184;Tai6.25320;Tai6.26173;Tai6.29832;Tai6.29834;Tai6.31962;Tai6.3742;Tai6.37438;Tai6.38700;Tai6.48255;Tai6.49609;Tai6.4996;Tai6.50629;Tai6.5089;Tai6.54931;Tai6.9728	K00232+K00232+K00232+K10527+K00128+K01897+K01897+K00232+K00232+K00128+K00626+K14085+K00128+K00128+K18857+K00232+K00232+K07513+K01897+K14085+K10527+K07513+K00232+K10527+K14085
Pentose phosphate pathway	ko00030	24	136	1131	11978	Tai6.10480;Tai6.10549;Tai6.10550;Tai6.10823;Tai6.10824;Tai6.14923;Tai6.20729;Tai6.22022;Tai6.24217;Tai6.25205;Tai6.25834;Tai6.2613;Tai6.26143;Tai6.2660;Tai6.26871;Tai6.27217;Tai6.27263;Tai6.34544;Tai6.42444;Tai6.44757;Tai6.52508;Tai6.54400;Tai6.8098;Tai6.9852	K00850+K00036+K00036+K00036+K00036+K00033+K00036+K00850+K00033+K03841+K00895+K01810+K03841+K00895+K00895+K01623+K00895+K00033+K03841+K00036+K00036+K00036+K00850+K00895
Galactose metabolism	ko00052	23	157	1131	11978	Ipomoea_batatas_newGene_16281;Ipomoea_batatas_newGene_27553;Ipomoea_batatas_newGene_29921;Ipomoea_batatas_newGene_41390;Ipomoea_batatas_newGene_45040;Ipomoea_batatas_newGene_62467;Tai6.1042;Tai6.10480;Tai6.13889;Tai6.19267;Tai6.19699;Tai6.21168;Tai6.22022;Tai6.28911;Tai6.30384;Tai6.36479;Tai6.39120;Tai6.47749;Tai6.54813;Tai6.715;Tai6.8019;Tai6.8098;Tai6.8703	K01193+K06617+K01193+K01193+K07407+K01193+K07407+K00850+K06617+K00844+K01785+K01193+K00850+K01784+K01784+K01785+K01785+K01784+K07407+K01784+K06617+K00850+K01193
Sesquiterpenoid and triterpenoid biosynthesis	ko00909	23	95	1131	11978	Ipomoea_batatas_newGene_16304;Ipomoea_batatas_newGene_16306;Ipomoea_batatas_newGene_17185;Ipomoea_batatas_newGene_24741;Ipomoea_batatas_newGene_28632;Ipomoea_batatas_newGene_31699;Ipomoea_batatas_newGene_35847;Ipomoea_batatas_newGene_3935;Ipomoea_batatas_newGene_39689;Ipomoea_batatas_newGene_41625;Ipomoea_batatas_newGene_48532;Ipomoea_batatas_newGene_54040;Tai6.12566;Tai6.15561;Tai6.19158;Tai6.23…	K14182+K15472+K14182+K00511+K15472+K15472+K15813+K15803+K15472+K15472+K15472+K15472+K14182+K00511+K15813+K00511+K15472+K00511+K00511+K15813+K15813+K00511+K14182
Fructose and mannose metabolism	ko00051	22	180	1131	11978	Ipomoea_batatas_newGene_12841;Ipomoea_batatas_newGene_17384;Tai6.10480;Tai6.19267;Tai6.22022;Tai6.25205;Tai6.25834;Tai6.26143;Tai6.2660;Tai6.26871;Tai6.27217;Tai6.27263;Tai6.27645;Tai6.40177;Tai6.42444;Tai6.43114;Tai6.43976;Tai6.4403;Tai6.49804;Tai6.5930;Tai6.8098;Tai6.9852	K19355+K19355+K00850+K00844+K00850+K03841+K00895+K03841+K00895+K00895+K01623+K00895+K00008+K19355+K03841+K00966+K19355+K01805+K00008+K19355+K00850+K00895
Flavonoid biosynthesis	ko00941	22	83	1131	11978	Ipomoea_batatas_newGene_7677;Tai6.16429;Tai6.1734;Tai6.17709;Tai6.24317;Tai6.2575;Tai6.3022;Tai6.31070;Tai6.33154;Tai6.33156;Tai6.34439;Tai6.34448;Tai6.35266;Tai6.35574;Tai6.39846;Tai6.43690;Tai6.45381;Tai6.4632;Tai6.48400;Tai6.52235;Tai6.53285;Tai6.8871	K13065+K13082+K00660+K00588+K00588+K13065+K13082+K05278+K05280+K05280+K13065+K00588+K00588+K05277+K00588+K00588+K00660+K13065+K01859+K00475+K05277+K00588
Fatty acid metabolism	ko01212	22	232	1131	11978	Ipomoea_batatas_newGene_3050;Ipomoea_batatas_newGene_3600;Ipomoea_batatas_newGene_36306;Ipomoea_batatas_newGene_36730;Ipomoea_batatas_newGene_37071;Ipomoea_batatas_newGene_54654;Ipomoea_batatas_newGene_55421;Tai6.16724;Tai6.18551;Tai6.18553;Tai6.19866;Tai6.20953;Tai6.25320;Tai6.32072;Tai6.3742;Tai6.37438;Tai6.38700;Tai6.48255;Tai6.4996;Tai6.50629;Tai6.5089;Tai6.54931	K00232+K00232+K00232+K10527+K09458+K10703+K10703+K10781+K01897+K01897+K00232+K00232+K00626+K10256+K00232+K00232+K07513+K01897+K10527+K07513+K00232+K10527
Pyruvate metabolism	ko00620	22	266	1131	11978	Ipomoea_batatas_newGene_36930;Ipomoea_batatas_newGene_44371;Ipomoea_batatas_newGene_58514;Tai6.14112;Tai6.16559;Tai6.21184;Tai6.22689;Tai6.25320;Tai6.25436;Tai6.26173;Tai6.27784;Tai6.28422;Tai6.29832;Tai6.29834;Tai6.37970;Tai6.40145;Tai6.43127;Tai6.47182;Tai6.49609;Tai6.54557;Tai6.5750;Tai6.9728	K00873+K00873+K00873+K01595+K00128+K00128+K01610+K00626+K01595+K14085+K01006+K00051+K00128+K00128+K00873+K01006+K01610+K01595+K14085+K01610+K00873+K14085
Alanine, aspartate and glutamate metabolism	ko00250	21	153	1131	11978	Ipomoea_batatas_newGene_18469;Ipomoea_batatas_newGene_38860;Ipomoea_batatas_newGene_54760;Tai6.12325;Tai6.16190;Tai6.18173;Tai6.20215;Tai6.21748;Tai6.2522;Tai6.2524;Tai6.25722;Tai6.27861;Tai6.30729;Tai6.30730;Tai6.31671;Tai6.34840;Tai6.37968;Tai6.45529;Tai6.46100;Tai6.5436;Tai6.7622	K00827+K00261+K00261+K01915+K00827+K00827+K14455+K01915+K00261+K00261+K01953+K01953+K01953+K01953+K00261+K00830+K01953+K01953+K01953+K00827+K00261
Brassinosteroid biosynthesis	ko00905	21	50	1131	11978	Ipomoea_batatas_newGene_13582;Ipomoea_batatas_newGene_16104;Ipomoea_batatas_newGene_17649;Ipomoea_batatas_newGene_1968;Ipomoea_batatas_newGene_22285;Ipomoea_batatas_newGene_23353;Ipomoea_batatas_newGene_23757;Ipomoea_batatas_newGene_26070;Ipomoea_batatas_newGene_26071;Ipomoea_batatas_newGene_27889;Ipomoea_batatas_newGene_29373;Ipomoea_batatas_newGene_31117;Ipomoea_batatas_newGene_31407;Ipomoea_ba…	K15639+K15639+K15639+K12640+K15639+K15639+K12640+K12638+K12638+K12639+K15639+K12640+K15639+K15639+K15639+K12640+K15639+K09587+K12640+K09587+K15639
Arginine and proline metabolism	ko00330	20	148	1131	11978	Ipomoea_batatas_newGene_35737;Ipomoea_batatas_newGene_51807;Tai6.12749;Tai6.15921;Tai6.16559;Tai6.1880;Tai6.18835;Tai6.20215;Tai6.21184;Tai6.26173;Tai6.27176;Tai6.29832;Tai6.29834;Tai6.36233;Tai6.44584;Tai6.49498;Tai6.49609;Tai6.50477;Tai6.9728;Tai6.9891	K01426+K01426+K00797+K01611+K00128+K01476+K17839+K14455+K00128+K14085+K00797+K00128+K00128+K01476+K01611+K17839+K14085+K00797+K14085+K01611
Glycerolipid metabolism	ko00561	20	196	1131	11978	Ipomoea_batatas_newGene_41460;Ipomoea_batatas_newGene_45040;Ipomoea_batatas_newGene_51972;Tai6.1042;Tai6.16559;Tai6.21184;Tai6.26173;Tai6.29832;Tai6.29834;Tai6.30205;Tai6.40279;Tai6.44181;Tai6.44579;Tai6.49609;Tai6.50289;Tai6.52736;Tai6.54813;Tai6.55405;Tai6.7674;Tai6.9728	K13508+K07407+K13508+K07407+K00128+K00128+K14085+K00128+K00128+K00901+K01054+K00901+K03715+K14085+K14674+K01054+K07407+K15918+K03715+K14085
Endocytosis	ko04144	19	442	1131	11978	Ipomoea_batatas_newGene_12700;Ipomoea_batatas_newGene_34099;Ipomoea_batatas_newGene_34587;Ipomoea_batatas_newGene_43961;Ipomoea_batatas_newGene_56900;Ipomoea_batatas_newGene_59701;Ipomoea_batatas_newGene_60886;Ipomoea_batatas_newGene_61066;Ipomoea_batatas_newGene_8076;Ipomoea_batatas_newGene_9199;Tai6.14808;Tai6.18891;Tai6.28711;Tai6.30951;Tai6.37646;Tai6.38436;Tai6.47847;Tai6.52054;Tai6.9509	K12183+K19476+K19476+K01115+K01115+K03283+K19476+K01115+K19476+K01115+K12486+K12486+K12191+K01115+K12191+K19476+K12191+K12486+K19476
Purine metabolism	ko00230	18	445	1131	11978	Ipomoea_batatas_newGene_26530;Ipomoea_batatas_newGene_3312;Ipomoea_batatas_newGene_34998;Ipomoea_batatas_newGene_36930;Ipomoea_batatas_newGene_44371;Ipomoea_batatas_newGene_58514;Tai6.10538;Tai6.10539;Tai6.25088;Tai6.27619;Tai6.32292;Tai6.37970;Tai6.42151;Tai6.4553;Tai6.45676;Tai6.45868;Tai6.5750;Tai6.9620	K00860+K01427+K01513+K00873+K00873+K00873+K03787+K03787+K00759+K03787+K03787+K00873+K03787+K14641+K01466+K03787+K00873+K01466
beta-Alanine metabolism	ko00410	18	136	1131	11978	Ipomoea_batatas_newGene_49090;Ipomoea_batatas_newGene_51876;Tai6.12749;Tai6.15281;Tai6.16559;Tai6.18835;Tai6.19097;Tai6.21184;Tai6.26173;Tai6.27176;Tai6.29832;Tai6.29834;Tai6.31782;Tai6.44015;Tai6.49498;Tai6.49609;Tai6.50477;Tai6.9728	K00276+K00276+K00797+K00276+K00128+K17839+K00276+K00128+K14085+K00797+K00128+K00128+K00276+K00276+K17839+K14085+K00797+K14085
Phagosome	ko04145	17	210	1131	11978	Ipomoea_batatas_newGene_19614;Ipomoea_batatas_newGene_5155;Ipomoea_batatas_newGene_58790;Ipomoea_batatas_newGene_58792;Tai6.17769;Tai6.18055;Tai6.27642;Tai6.27694;Tai6.44799;Tai6.45351;Tai6.45353;Tai6.49285;Tai6.54450;Tai6.659;Tai6.7387;Tai6.8906;Tai6.9605	K07375+K00921+K00921+K00921+K07374+K04392+K07375+K07375+K07374+K07375+K07375+K04392+K02148+K07374+K04392+K07375+K02152
Isoquinoline alkaloid biosynthesis	ko00950	17	90	1131	11978	Ipomoea_batatas_newGene_3932;Ipomoea_batatas_newGene_41502;Ipomoea_batatas_newGene_46506;Ipomoea_batatas_newGene_46856;Ipomoea_batatas_newGene_49090;Ipomoea_batatas_newGene_51876;Ipomoea_batatas_newGene_8322;Tai6.15281;Tai6.19097;Tai6.20034;Tai6.20215;Tai6.26744;Tai6.28972;Tai6.31782;Tai6.32354;Tai6.37913;Tai6.44015	K00422+K00422+K00815+K00422+K00276+K00276+K00422+K00276+K00276+K00422+K14455+K00815+K00422+K00276+K00422+K00815+K00276
Protein processing in endoplasmic reticulum	ko04141	17	480	1131	11978	Ipomoea_batatas_newGene_36372;Ipomoea_batatas_newGene_44649;Ipomoea_batatas_newGene_54347;Ipomoea_batatas_newGene_59701;Ipomoea_batatas_newGene_60291;Tai6.17386;Tai6.18705;Tai6.2977;Tai6.34;Tai6.35;Tai6.36296;Tai6.36634;Tai6.3989;Tai6.43992;Tai6.48459;Tai6.51567;Tai6.8023	K13993+K10601+K16196+K03283+K13993+K08288+K13993+K10666+K09580+K09580+K10666+K06689+K13993+K13989+K09580+K09580+K06689
Carbon fixation in photosynthetic organisms	ko00710	16	172	1131	11978	Tai6.11791;Tai6.14112;Tai6.20215;Tai6.21771;Tai6.22689;Tai6.25205;Tai6.25436;Tai6.26143;Tai6.27217;Tai6.27784;Tai6.28422;Tai6.40145;Tai6.42444;Tai6.43127;Tai6.47182;Tai6.54557	K01602+K01595+K14455+K01602+K01610+K03841+K01595+K03841+K01623+K01006+K00051+K01006+K03841+K01610+K01595+K01610
Phenylalanine, tyrosine and tryptophan biosynthesis	ko00400	16	154	1131	11978	Ipomoea_batatas_newGene_30464;Ipomoea_batatas_newGene_32258;Ipomoea_batatas_newGene_46506;Ipomoea_batatas_newGene_58102;Tai6.17464;Tai6.20215;Tai6.23060;Tai6.23725;Tai6.26744;Tai6.28155;Tai6.31195;Tai6.34707;Tai6.37913;Tai6.42052;Tai6.50088;Tai6.55048	K15227+K15227+K00815+K15227+K01735+K14455+K01735+K01626+K00815+K06001+K00800+K01626+K00815+K06001+K01735+K15227
Ubiquitin mediated proteolysis	ko04120	16	334	1131	11978	Ipomoea_batatas_newGene_15526;Ipomoea_batatas_newGene_17832;Ipomoea_batatas_newGene_18416;Ipomoea_batatas_newGene_44649;Ipomoea_batatas_newGene_48448;Ipomoea_batatas_newGene_6953;Tai6.21421;Tai6.34848;Tai6.36634;Tai6.37188;Tai6.40006;Tai6.45137;Tai6.52580;Tai6.53200;Tai6.53610;Tai6.8023	K03363+K03178+K03348+K10601+K10144+K03178+K10581+K06688+K06689+K03363+K03363+K03363+K03363+K03364+K06688+K06689
Tryptophan metabolism	ko00380	15	78	1131	11978	Ipomoea_batatas_newGene_35737;Ipomoea_batatas_newGene_51807;Tai6.16559;Tai6.21184;Tai6.22283;Tai6.22284;Tai6.25320;Tai6.26173;Tai6.29832;Tai6.29834;Tai6.37529;Tai6.37531;Tai6.49609;Tai6.9032;Tai6.9728	K01426+K01426+K00128+K00128+K03781+K03781+K00626+K14085+K00128+K00128+K03781+K03781+K14085+K03781+K14085
Ascorbate and aldarate metabolism	ko00053	15	109	1131	11978	Ipomoea_batatas_newGene_18220;Tai6.13290;Tai6.16559;Tai6.21184;Tai6.22301;Tai6.26173;Tai6.29832;Tai6.29834;Tai6.30657;Tai6.32465;Tai6.41261;Tai6.44310;Tai6.49609;Tai6.51037;Tai6.9728	K00469+K00469+K00128+K00128+K08232+K14085+K00128+K00128+K08232+K00012+K00469+K00469+K14085+K00469+K14085
Lysine degradation	ko00310	15	74	1131	11978	Ipomoea_batatas_newGene_3;Tai6.10452;Tai6.13151;Tai6.16559;Tai6.21184;Tai6.25320;Tai6.26173;Tai6.29832;Tai6.29834;Tai6.30024;Tai6.49609;Tai6.6163;Tai6.6886;Tai6.6890;Tai6.9728	K11420+K14157+K14157+K00128+K00128+K00626+K14085+K00128+K00128+K00306+K14085+K00306+K11420+K11420+K14085
Oxidative phosphorylation	ko00190	14	297	1131	11978	Ipomoea_batatas_newGene_11837;Ipomoea_batatas_newGene_14193;Ipomoea_batatas_newGene_34675;Ipomoea_batatas_newGene_4942;Ipomoea_batatas_newGene_50600;Ipomoea_batatas_newGene_52623;Ipomoea_batatas_newGene_52624;Tai6.16432;Tai6.29976;Tai6.45800;Tai6.46664;Tai6.54450;Tai6.9427;Tai6.9605	K01535+K02259+K01535+K03878+K02259+K01535+K01535+K01507+K02259+K01535+K01535+K02148+K02109+K02152
Pyrimidine metabolism	ko00240	14	352	1131	11978	Ipomoea_batatas_newGene_18720;Ipomoea_batatas_newGene_53540;Ipomoea_batatas_newGene_61936;Tai6.10538;Tai6.10539;Tai6.19026;Tai6.23310;Tai6.27619;Tai6.31889;Tai6.32292;Tai6.34343;Tai6.42151;Tai6.4553;Tai6.45868	K01489+K01489+K01489+K03787+K03787+K13998+K16904+K03787+K01240+K03787+K16904+K03787+K14641+K03787
Terpenoid backbone biosynthesis	ko00900	14	149	1131	11978	Ipomoea_batatas_newGene_19536;Tai6.15166;Tai6.19082;Tai6.20196;Tai6.2254;Tai6.23746;Tai6.25320;Tai6.39095;Tai6.41115;Tai6.41387;Tai6.45491;Tai6.5353;Tai6.54827;Tai6.8160	K13789+K00021+K00021+K01662+K11778+K00021+K00626+K00021+K00021+K00021+K00021+K00938+K01662+K00021
Porphyrin and chlorophyll metabolism	ko00860	13	148	1131	11978	Ipomoea_batatas_newGene_14193;Ipomoea_batatas_newGene_14346;Ipomoea_batatas_newGene_40716;Ipomoea_batatas_newGene_50600;Tai6.11616;Tai6.11617;Tai6.15564;Tai6.19698;Tai6.29976;Tai6.49052;Tai6.53833;Tai6.54322;Tai6.8461	K02259+K01719+K01719+K02259+K01772+K01772+K02492+K13606+K02259+K00510+K01719+K02492+K02492
Biosynthesis of unsaturated fatty acids	ko01040	13	74	1131	11978	Ipomoea_batatas_newGene_3050;Ipomoea_batatas_newGene_3600;Ipomoea_batatas_newGene_36306;Ipomoea_batatas_newGene_54654;Ipomoea_batatas_newGene_55421;Tai6.19866;Tai6.20953;Tai6.32072;Tai6.3742;Tai6.37438;Tai6.38700;Tai6.50629;Tai6.5089	K00232+K00232+K00232+K10703+K10703+K00232+K00232+K10256+K00232+K00232+K07513+K07513+K00232
Glycerophospholipid metabolism	ko00564	13	274	1131	11978	Ipomoea_batatas_newGene_41460;Ipomoea_batatas_newGene_43961;Ipomoea_batatas_newGene_51972;Ipomoea_batatas_newGene_56900;Ipomoea_batatas_newGene_61066;Ipomoea_batatas_newGene_9199;Tai6.16781;Tai6.19390;Tai6.20783;Tai6.30205;Tai6.30951;Tai6.44181;Tai6.50289	K13508+K01115+K13508+K01115+K01115+K01115+K06130+K00006+K01047+K00901+K01115+K00901+K14674
Steroid biosynthesis	ko00100	12	84	1131	11978	Ipomoea_batatas_newGene_24474;Ipomoea_batatas_newGene_24741;Ipomoea_batatas_newGene_6718;Tai6.15561;Tai6.15899;Tai6.23765;Tai6.32214;Tai6.34577;Tai6.34578;Tai6.45585;Tai6.50289;Tai6.5275	K01853+K00511+K01853+K00511+K00559+K00511+K14423+K00511+K00511+K00511+K14674+K01853
Ubiquinone and other terpenoid-quinone biosynthesis	ko00130	12	124	1131	11978	Ipomoea_batatas_newGene_46506;Ipomoea_batatas_newGene_62963;Tai6.10250;Tai6.10807;Tai6.10920;Tai6.20504;Tai6.26744;Tai6.27102;Tai6.37913;Tai6.44856;Tai6.50579;Tai6.8922	K00815+K01904+K09833+K01904+K00457+K01904+K00815+K09833+K00815+K00457+K12502+K01904
Inositol phosphate metabolism	ko00562	12	178	1131	11978	Ipomoea_batatas_newGene_1136;Ipomoea_batatas_newGene_18220;Ipomoea_batatas_newGene_28900;Ipomoea_batatas_newGene_35195;Ipomoea_batatas_newGene_5155;Ipomoea_batatas_newGene_53779;Ipomoea_batatas_newGene_58790;Ipomoea_batatas_newGene_58792;Tai6.13290;Tai6.41261;Tai6.44310;Tai6.51037	K01106+K00469+K20279+K10572+K00921+K20279+K00921+K00921+K00469+K00469+K00469+K00469
Arginine biosynthesis	ko00220	12	113	1131	11978	Ipomoea_batatas_newGene_3312;Ipomoea_batatas_newGene_38860;Ipomoea_batatas_newGene_54760;Tai6.12325;Tai6.1880;Tai6.20215;Tai6.21748;Tai6.2522;Tai6.2524;Tai6.31671;Tai6.36233;Tai6.7622	K01427+K00261+K00261+K01915+K01476+K14455+K01915+K00261+K00261+K00261+K01476+K00261
Circadian rhythm - plant	ko04712	11	114	1131	11978	Ipomoea_batatas_newGene_36716;Ipomoea_batatas_newGene_4010;Tai6.10922;Tai6.15187;Tai6.1734;Tai6.21029;Tai6.23143;Tai6.24099;Tai6.25015;Tai6.45381;Tai6.54502	K12125+K12125+K12124+K12124+K00660+K12130+K12124+K12130+K03097+K00660+K12129
Histidine metabolism	ko00340	11	60	1131	11978	Ipomoea_batatas_newGene_18467;Ipomoea_batatas_newGene_49080;Ipomoea_batatas_newGene_57317;Tai6.10097;Tai6.16559;Tai6.21184;Tai6.26173;Tai6.29832;Tai6.29834;Tai6.49609;Tai6.9728	K01590+K01590+K01590+K01590+K00128+K00128+K14085+K00128+K00128+K14085+K14085
Cutin, suberine and wax biosynthesis	ko00073	11	52	1131	11978	Ipomoea_batatas_newGene_11055;Ipomoea_batatas_newGene_26233;Ipomoea_batatas_newGene_26311;Ipomoea_batatas_newGene_40550;Ipomoea_batatas_newGene_44294;Ipomoea_batatas_newGene_6584;Ipomoea_batatas_newGene_6812;Tai6.26247;Tai6.26248;Tai6.44001;Tai6.9134	K13356+K13356+K13356+K13356+K17991+K17991+K13356+K13407+K13407+K13356+K17991
Stilbenoid, diarylheptanoid and gingerol biosynthesis	ko00945	11	62	1131	11978	Ipomoea_batatas_newGene_7677;Tai6.17709;Tai6.24317;Tai6.2575;Tai6.34439;Tai6.34448;Tai6.35266;Tai6.39846;Tai6.43690;Tai6.4632;Tai6.8871	K13065+K00588+K00588+K13065+K13065+K00588+K00588+K00588+K00588+K13065+K00588
Zeatin biosynthesis	ko00908	10	34	1131	11978	Ipomoea_batatas_newGene_23938;Ipomoea_batatas_newGene_28044;Ipomoea_batatas_newGene_45718;Ipomoea_batatas_newGene_60883;Ipomoea_batatas_newGene_60884;Ipomoea_batatas_newGene_60885;Tai6.19215;Tai6.19889;Tai6.32877;Tai6.4080	K10760+K10760+K10760+K10717+K10717+K10717+K00279+K10717+K13495+K10717
Phosphatidylinositol signaling system	ko04070	10	174	1131	11978	Ipomoea_batatas_newGene_1136;Ipomoea_batatas_newGene_28900;Ipomoea_batatas_newGene_35195;Ipomoea_batatas_newGene_5155;Ipomoea_batatas_newGene_53779;Ipomoea_batatas_newGene_58790;Ipomoea_batatas_newGene_58792;Tai6.30205;Tai6.44181;Tai6.4448	K01106+K20279+K10572+K00921+K20279+K00921+K00921+K00901+K00901+K02183
Diterpenoid biosynthesis	ko00904	10	45	1131	11978	Ipomoea_batatas_newGene_2649;Ipomoea_batatas_newGene_31564;Ipomoea_batatas_newGene_46760;Tai6.18150;Tai6.18967;Tai6.2093;Tai6.22497;Tai6.33908;Tai6.38738;Tai6.45187	K04124+K04124+K04120+K04124+K04124+K04125+K04123+K04125+K04124+K04123
2-Oxocarboxylic acid metabolism	ko01210	9	150	1131	11978	Ipomoea_batatas_newGene_23560;Ipomoea_batatas_newGene_47046;Ipomoea_batatas_newGene_50134;Ipomoea_batatas_newGene_50135;Tai6.16551;Tai6.19898;Tai6.20215;Tai6.4294;Tai6.8351	K00826+K00826+K00826+K00826+K01647+K01647+K14455+K00826+K00030
Linoleic acid metabolism	ko00591	9	49	1131	11978	Tai6.10752;Tai6.13549;Tai6.13552;Tai6.20783;Tai6.39519;Tai6.44766;Tai6.50289;Tai6.8574;Tai6.9732	K15718+K00454+K00454+K01047+K00454+K15718+K14674+K15718+K00454
Nicotinate and nicotinamide metabolism	ko00760	9	72	1131	11978	Ipomoea_batatas_newGene_34998;Tai6.10538;Tai6.10539;Tai6.27619;Tai6.31889;Tai6.32292;Tai6.42151;Tai6.45868;Tai6.52537	K01513+K03787+K03787+K03787+K01240+K03787+K03787+K03787+K03426
Photosynthesis	ko00195	9	83	1131	11978	Ipomoea_batatas_newGene_3026;Tai6.21350;Tai6.29262;Tai6.33183;Tai6.40418;Tai6.42466;Tai6.46593;Tai6.47981;Tai6.9427	K03541+K02641+K02639+K02693+K02693+K02639+K02641+K02717+K02109
Carotenoid biosynthesis	ko00906	8	95	1131	11978	Ipomoea_batatas_newGene_51680;Ipomoea_batatas_newGene_54671;Tai6.21451;Tai6.30966;Tai6.32832;Tai6.37411;Tai6.37431;Tai6.46097	K17911+K09843+K15746+K15747+K15746+K09843+K15746+K09843
Ether lipid metabolism	ko00565	7	88	1131	11978	Ipomoea_batatas_newGene_43961;Ipomoea_batatas_newGene_56900;Ipomoea_batatas_newGene_61066;Ipomoea_batatas_newGene_9199;Tai6.20783;Tai6.30951;Tai6.50289	K01115+K01115+K01115+K01115+K01047+K01115+K14674
mRNA surveillance pathway	ko03015	7	319	1131	11978	Ipomoea_batatas_newGene_19880;Ipomoea_batatas_newGene_45479;Tai6.12934;Tai6.12935;Tai6.12936;Tai6.22006;Tai6.33201	K06269+K11583+K14402+K14402+K14402+K14397+K14402
Citrate cycle (TCA cycle)	ko00020	6	149	1131	11978	Tai6.16551;Tai6.19898;Tai6.22689;Tai6.43127;Tai6.54557;Tai6.8351	K01647+K01647+K01610+K01610+K01610+K00030
Other glycan degradation	ko00511	6	57	1131	11978	Ipomoea_batatas_newGene_32299;Ipomoea_batatas_newGene_33390;Ipomoea_batatas_newGene_7255;Tai6.1825;Tai6.40714;Tai6.48317	K01191+K12373+K12373+K01191+K12373+K01191
Propanoate metabolism	ko00640	6	110	1131	11978	Tai6.25320;Tai6.31488;Tai6.37401;Tai6.38345;Tai6.48425;Tai6.54482	K00626+K00166+K09699+K00166+K00166+K09699
Vitamin B6 metabolism	ko00750	6	28	1131	11978	Ipomoea_batatas_newGene_17886;Tai6.17147;Tai6.21364;Tai6.33098;Tai6.50956;Tai6.9765	K00831+K13248+K00275+K00275+K13248+K00275
Pantothenate and CoA biosynthesis	ko00770	6	80	1131	11978	Ipomoea_batatas_newGene_23560;Ipomoea_batatas_newGene_34998;Ipomoea_batatas_newGene_47046;Ipomoea_batatas_newGene_50134;Ipomoea_batatas_newGene_50135;Tai6.4294	K00826+K01513+K00826+K00826+K00826+K00826
SNARE interactions in vesicular transport	ko04130	6	91	1131	11978	Ipomoea_batatas_newGene_20530;Ipomoea_batatas_newGene_43578;Tai6.21896;Tai6.48674;Tai6.5733;Tai6.6919	K08486+K08486+K08486+K08486+K08486+K08486
ABC transporters	ko02010	6	74	1131	11978	Ipomoea_batatas_newGene_20375;Tai6.32171;Tai6.32172;Tai6.32173;Tai6.41337;Tai6.45514	K05658+K05658+K05658+K05658+K05658+K05658
Spliceosome	ko03040	6	431	1131	11978	Ipomoea_batatas_newGene_23647;Ipomoea_batatas_newGene_27935;Ipomoea_batatas_newGene_54970;Ipomoea_batatas_newGene_59701;Tai6.10441;Tai6.6232	K12831+K12831+K12854+K03283+K12836+K12836
Fatty acid biosynthesis	ko00061	6	144	1131	11978	Ipomoea_batatas_newGene_37071;Tai6.16724;Tai6.18551;Tai6.18553;Tai6.21843;Tai6.48255	K09458+K10781+K01897+K01897+K10782+K01897
Homologous recombination	ko03440	6	157	1131	11978	Ipomoea_batatas_newGene_11867;Ipomoea_batatas_newGene_20305;Ipomoea_batatas_newGene_61322;Ipomoea_batatas_newGene_8949;Tai6.1909;Tai6.40825	K07466+K10875+K07466+K07466+K10875+K10875
Glycosphingolipid biosynthesis - globo series	ko00603	6	24	1131	11978	Ipomoea_batatas_newGene_33390;Ipomoea_batatas_newGene_45040;Ipomoea_batatas_newGene_7255;Tai6.1042;Tai6.40714;Tai6.54813	K12373+K07407+K12373+K07407+K12373+K07407
Sphingolipid metabolism	ko00600	5	73	1131	11978	Ipomoea_batatas_newGene_45040;Tai6.1042;Tai6.36301;Tai6.50981;Tai6.54813	K07407+K07407+K04712+K04710+K07407
Ribosome	ko03010	5	750	1131	11978	Tai6.30856;Tai6.36649;Tai6.39182;Tai6.41465;Tai6.44511	K02915+K02890+K02927+K02889+K02885
One carbon pool by folate	ko00670	5	61	1131	11978	Ipomoea_batatas_newGene_10059;Ipomoea_batatas_newGene_27864;Tai6.19026;Tai6.42248;Tai6.6975	K00600+K01934+K13998+K00600+K00600
RNA degradation	ko03018	5	297	1131	11978	Tai6.10480;Tai6.22022;Tai6.33550;Tai6.49482;Tai6.8098	K00850+K00850+K14442+K10643+K00850
Valine, leucine and isoleucine biosynthesis	ko00290	5	53	1131	11978	Ipomoea_batatas_newGene_23560;Ipomoea_batatas_newGene_47046;Ipomoea_batatas_newGene_50134;Ipomoea_batatas_newGene_50135;Tai6.4294	K00826+K00826+K00826+K00826+K00826
Sulfur metabolism	ko00920	5	79	1131	11978	Ipomoea_batatas_newGene_26530;Ipomoea_batatas_newGene_40839;Ipomoea_batatas_newGene_43653;Tai6.11121;Tai6.30533	K00860+K13034+K13034+K01738+K01738
Mismatch repair	ko03430	5	140	1131	11978	Ipomoea_batatas_newGene_11867;Ipomoea_batatas_newGene_59111;Ipomoea_batatas_newGene_61322;Ipomoea_batatas_newGene_8949;Tai6.32209	K07466+K10746+K07466+K07466+K07456
Arachidonic acid metabolism	ko00590	5	23	1131	11978	Tai6.17705;Tai6.20783;Tai6.47497;Tai6.50289;Tai6.53899	K18592+K01047+K18592+K14674+K00432
Base excision repair	ko03410	4	110	1131	11978	Ipomoea_batatas_newGene_46565;Ipomoea_batatas_newGene_51000;Ipomoea_batatas_newGene_51232;Ipomoea_batatas_newGene_53656	K01246+K01246+K01246+K01246
Thiamine metabolism	ko00730	4	47	1131	11978	Tai6.20196;Tai6.29103;Tai6.36542;Tai6.54827	K01662+K03146+K00878+K01662
Glycosaminoglycan degradation	ko00531	4	47	1131	11978	Ipomoea_batatas_newGene_33390;Ipomoea_batatas_newGene_7255;Tai6.1718;Tai6.40714	K12373+K12373+K10532+K12373
Fatty acid elongation	ko00062	3	46	1131	11978	Ipomoea_batatas_newGene_54654;Ipomoea_batatas_newGene_55421;Ipomoea_batatas_newGene_8695	K10703+K10703+K15397
Nucleotide excision repair	ko03420	3	197	1131	11978	Ipomoea_batatas_newGene_11867;Ipomoea_batatas_newGene_61322;Ipomoea_batatas_newGene_8949	K07466+K07466+K07466
Limonene and pinene degradation	ko00903	3	21	1131	11978	Tai6.16559;Tai6.21184;Tai6.29832	K00128+K00128+K00128
AGE-RAGE signaling pathway in diabetic complications	ko04933	3	44	1131	11978	Tai6.18055;Tai6.49285;Tai6.7387	K04392+K04392+K04392
Lysine biosynthesis	ko00300	3	39	1131	11978	Tai6.26173;Tai6.49609;Tai6.9728	K14085+K14085+K14085
Aminoacyl-tRNA biosynthesis	ko00970	3	180	1131	11978	Tai6.41696;Tai6.8558;Tai6.995	K01874+K01873+K01873
Flavone and flavonol biosynthesis	ko00944	3	6	1131	11978	Ipomoea_batatas_newGene_20564;Tai6.33154;Tai6.33156	K13269+K05280+K05280
Glycosphingolipid biosynthesis - ganglio series	ko00604	3	17	1131	11978	Ipomoea_batatas_newGene_33390;Ipomoea_batatas_newGene_7255;Tai6.40714	K12373+K12373+K12373
DNA replication	ko03030	3	162	1131	11978	Ipomoea_batatas_newGene_11867;Ipomoea_batatas_newGene_61322;Ipomoea_batatas_newGene_8949	K07466+K07466+K07466
Butanoate metabolism	ko00650	2	57	1131	11978	Tai6.25320;Tai6.33640	K00626+K00074
Photosynthesis - antenna proteins	ko00196	2	36	1131	11978	Tai6.25476;Tai6.6134	K08913+K08913
Folate biosynthesis	ko00790	2	43	1131	11978	Tai6.19026;Tai6.2119	K13998+K01307
Taurine and hypotaurine metabolism	ko00430	2	35	1131	11978	Tai6.17705;Tai6.47497	K18592+K18592
Non-homologous end-joining	ko03450	2	31	1131	11978	Ipomoea_batatas_newGene_35676;Tai6.28976	K10886+K10886
RNA transport	ko03013	2	440	1131	11978	Ipomoea_batatas_newGene_28777;Tai6.34503	K03257+K03113
Monoterpenoid biosynthesis	ko00902	2	25	1131	11978	Tai6.22522;Tai6.9995	K18108+K15086
Protein export	ko03060	1	149	1131	11978	Ipomoea_batatas_newGene_57330	K13280
Synthesis and degradation of ketone bodies	ko00072	1	20	1131	11978	Tai6.25320	K00626
Basal transcription factors	ko03022	1	121	1131	11978	Tai6.1483	K03131
Selenocompound metabolism	ko00450	1	38	1131	11978	Tai6.41696	K01874
Proteasome	ko03050	1	159	1131	11978	Tai6.35296	K02727
Biotin metabolism	ko00780	1	63	1131	11978	Ipomoea_batatas_newGene_37071	K09458
Ribosome biogenesis in eukaryotes	ko03008	1	246	1131	11978	Tai6.25015	K03097
Regulation of autophagy	ko04140	1	78	1131	11978	Tai6.50561	K07198
Riboflavin metabolism	ko00740	1	20	1131	11978	Tai6.35254	K14652

## Sheet: Xu22-SR_vs_Xu32-SR
#KEGG_n	1656	KEGG_N	11978
#Pathway	ko_ID	DEG	Gene	DEG_all	Gene_all
Ribosome	ko03010	137	750	1656	11978	Ipomoea_batatas_newGene_10725;Ipomoea_batatas_newGene_40098;Ipomoea_batatas_newGene_45095;Ipomoea_batatas_newGene_56;Ipomoea_batatas_newGene_57253;Tai6.10144;Tai6.10687;Tai6.10833;Tai6.12034;Tai6.12054;Tai6.12358;Tai6.13238;Tai6.13242;Tai6.13536;Tai6.14037;Tai6.14982;Tai6.15201;Tai6.15659;Tai6.15785;Tai6.16388;Tai6.16501;Tai6.16876;Tai6.1706;Tai6.17212;Tai6.17233;Tai6.17289;Tai6.17626;Tai6.17707;…	K02995+K02987+K02982+K02863+K02966+K02902+K02872+K02989+K02868+K02933+K02951+K02877+K02877+K02974+K02894+K02870+K02934+K02921+K02865+K02893+K02989+K02977+K02987+K02984+K02927+K02937+K02936+K02983+K02877+K02873+K02976+K02969+K02953+K02968+K02874+K02974+K02911+K02995+K02981+K02935+K02922+K02935+K02908+K02971+K02918+K02990+K02875+K02964+K02897+K02973+K02932+K02947+K02993+K02932+K02925+K02936+K02917+…
Carbon metabolism	ko01200	87	727	1656	11978	Ipomoea_batatas_newGene_10059;Ipomoea_batatas_newGene_10731;Ipomoea_batatas_newGene_11320;Ipomoea_batatas_newGene_1337;Ipomoea_batatas_newGene_22946;Ipomoea_batatas_newGene_43232;Ipomoea_batatas_newGene_43653;Ipomoea_batatas_newGene_48050;Ipomoea_batatas_newGene_50230;Ipomoea_batatas_newGene_50283;Ipomoea_batatas_newGene_61913;Ipomoea_batatas_newGene_7573;Tai6.11474;Tai6.11655;Tai6.11791;Tai6.122…	K00600+K00382+K00140+K15919+K00031+K00029+K13034+K01803+K05605+K00850+K00025+K00234+K00873+K15634+K01602+K00031+K00162+K00382+K00626+K00873+K00382+K11517+K00134+K01647+K00029+K00873+K00029+K05605+K00640+K00121+K02160+K01057+K00051+K15893+K15893+K05298+K01638+K05605+K01810+K03841+K00627+K00627+K11517+K02160+K15919+K01834+K05605+K00234+K01623+K00261+K11517+K00033+K03781+K11517+K01738+K00873+K00873+…
Phenylpropanoid biosynthesis	ko00940	83	469	1656	11978	Ipomoea_batatas_newGene_10860;Ipomoea_batatas_newGene_16079;Ipomoea_batatas_newGene_17000;Ipomoea_batatas_newGene_18095;Ipomoea_batatas_newGene_19119;Ipomoea_batatas_newGene_19296;Ipomoea_batatas_newGene_21906;Ipomoea_batatas_newGene_22962;Ipomoea_batatas_newGene_25468;Ipomoea_batatas_newGene_26788;Ipomoea_batatas_newGene_2856;Ipomoea_batatas_newGene_29132;Ipomoea_batatas_newGene_29867;Ipomoea_ba…	K00430+K00430+K00430+K00430+K05349+K01188+K13065+K00430+K00430+K00430+K01904+K01188+K01188+K00083+K00430+K05349+K00430+K00083+K00430+K01188+K00430+K00430+K00430+K00430+K00430+K05349+K05350+K00430+K00430+K05349+K05349+K00430+K00430+K00430+K00430+K00430+K05349+K05349+K00083+K00588+K00588+K00430+K05350+K05350+K00430+K13065+K00430+K01904+K00430+K09753+K09753+K00430+K13065+K00083+K00083+K00430+K12355+…
Biosynthesis of amino acids	ko01230	78	635	1656	11978	Ipomoea_batatas_newGene_10059;Ipomoea_batatas_newGene_1741;Ipomoea_batatas_newGene_19611;Ipomoea_batatas_newGene_22946;Ipomoea_batatas_newGene_23560;Ipomoea_batatas_newGene_27567;Ipomoea_batatas_newGene_31563;Ipomoea_batatas_newGene_43653;Ipomoea_batatas_newGene_47046;Ipomoea_batatas_newGene_48050;Ipomoea_batatas_newGene_50134;Ipomoea_batatas_newGene_50135;Ipomoea_batatas_newGene_50283;Ipomoea_ba…	K00600+K00620+K00215+K00031+K00826+K00620+K10206+K13034+K00826+K01803+K00826+K00826+K00850+K00620+K00215+K01915+K01653+K01695+K00873+K15634+K00031+K10206+K00873+K12657+K00134+K05359+K00789+K01647+K00789+K01760+K00891+K00873+K01704+K01653+K00640+K01915+K01915+K01736+K01687+K00789+K00815+K13832+K01696+K01620+K01834+K01623+K00817+K00264+K01738+K06001+K00873+K00873+K00815+K01915+K01681+K00031+K01736+…
Starch and sucrose metabolism	ko00500	73	610	1656	11978	Ipomoea_batatas_newGene_10011;Ipomoea_batatas_newGene_12558;Ipomoea_batatas_newGene_16113;Ipomoea_batatas_newGene_17282;Ipomoea_batatas_newGene_17766;Ipomoea_batatas_newGene_18610;Ipomoea_batatas_newGene_19119;Ipomoea_batatas_newGene_19296;Ipomoea_batatas_newGene_20251;Ipomoea_batatas_newGene_21528;Ipomoea_batatas_newGene_21593;Ipomoea_batatas_newGene_29132;Ipomoea_batatas_newGene_29867;Ipomoea_b…	K01193+K01051+K01193+K01213+K01213+K01051+K05349+K01188+K01051+K01051+K01213+K01188+K01188+K01513+K01213+K01187+K05349+K01051+K01051+K01051+K00695+K01051+K01188+K01051+K01193+K15920+K01213+K01193+K01051+K01051+K05349+K01051+K05350+K05349+K05349+K00695+K00695+K00695+K01193+K00975+K08678+K05349+K05349+K01051+K01810+K13648+K05350+K05350+K00012+K16055+K19893+K01051+K19892+K00695+K01051+K00847+K01051+…
Plant hormone signal transduction	ko04075	65	495	1656	11978	Ipomoea_batatas_newGene_10848;Ipomoea_batatas_newGene_23306;Ipomoea_batatas_newGene_25235;Ipomoea_batatas_newGene_30614;Ipomoea_batatas_newGene_32943;Ipomoea_batatas_newGene_35093;Ipomoea_batatas_newGene_35289;Ipomoea_batatas_newGene_37980;Ipomoea_batatas_newGene_41619;Ipomoea_batatas_newGene_50846;Ipomoea_batatas_newGene_53328;Ipomoea_batatas_newGene_5929;Ipomoea_batatas_newGene_59573;Ipomoea_ba…	K14431+K14488+K14500+K14432+K14492+K14492+K14516+K14431+K14487+K14487+K13422+K14509+K14492+K14509+K14504+K14489+K14509+K14500+K13946+K14432+K14486+K14490+K13464+K14489+K14490+K14488+K14497+K14508+K13449+K14484+K12126+K12126+K14512+K13946+K14491+K13464+K14492+K14492+K13464+K14502+K14502+K14490+K14497+K14503+K14485+K14491+K14500+K14490+K13464+K14486+K14431+K14485+K14486+K14505+K13946+K14432+K14514+…
Glutathione metabolism	ko00480	57	267	1656	11978	Ipomoea_batatas_newGene_15649;Ipomoea_batatas_newGene_22946;Ipomoea_batatas_newGene_25841;Ipomoea_batatas_newGene_34646;Ipomoea_batatas_newGene_39473;Ipomoea_batatas_newGene_42437;Ipomoea_batatas_newGene_53793;Ipomoea_batatas_newGene_60935;Ipomoea_batatas_newGene_61667;Ipomoea_batatas_newGene_62167;Ipomoea_batatas_newGene_7888;Tai6.11387;Tai6.11388;Tai6.11745;Tai6.12267;Tai6.1276;Tai6.1277;Tai6.1…	K00799+K00031+K00799+K18592+K00799+K00799+K00799+K00799+K01919+K00799+K00799+K00799+K00799+K00799+K00031+K00799+K00799+K00799+K00799+K00799+K01920+K00799+K00799+K10807+K00799+K00799+K00799+K00799+K00799+K00799+K00799+K00033+K00799+K00799+K00031+K00799+K00799+K00799+K00799+K00799+K00799+K00799+K00799+K00799+K00799+K00799+K00799+K00799+K00799+K00799+K00434+K00799+K00799+K01256+K00383+K00799+K00036
Protein processing in endoplasmic reticulum	ko04141	54	480	1656	11978	Ipomoea_batatas_newGene_17194;Ipomoea_batatas_newGene_24071;Ipomoea_batatas_newGene_30311;Ipomoea_batatas_newGene_44649;Ipomoea_batatas_newGene_49860;Ipomoea_batatas_newGene_60291;Ipomoea_batatas_newGene_62544;Tai6.10901;Tai6.10903;Tai6.12485;Tai6.12486;Tai6.12710;Tai6.12891;Tai6.13354;Tai6.17519;Tai6.17659;Tai6.17740;Tai6.18705;Tai6.19440;Tai6.19784;Tai6.20631;Tai6.20632;Tai6.21243;Tai6.23039;Ta…	K13993+K11718+K03283+K10601+K08852+K13993+K10085+K03094+K03094+K09503+K09503+K14011+K03868+K07953+K09490+K10575+K13993+K13993+K04554+K01230+K03094+K03094+K13993+K14011+K14004+K08057+K10666+K12670+K10085+K09540+K10666+K14026+K14001+K10666+K14001+K10575+K07342+K10666+K13525+K14001+K11718+K07342+K13989+K14003+K13525+K10578+K13993+K09503+K14018+K06689+K10950+K03283+K09490+K13993
Amino sugar and nucleotide sugar metabolism	ko00520	53	374	1656	11978	Ipomoea_batatas_newGene_1151;Ipomoea_batatas_newGene_13453;Ipomoea_batatas_newGene_17261;Ipomoea_batatas_newGene_20802;Ipomoea_batatas_newGene_23241;Ipomoea_batatas_newGene_31249;Ipomoea_batatas_newGene_33390;Ipomoea_batatas_newGene_34968;Ipomoea_batatas_newGene_34969;Ipomoea_batatas_newGene_38458;Ipomoea_batatas_newGene_39981;Ipomoea_batatas_newGene_41573;Ipomoea_batatas_newGene_42930;Ipomoea_ba…	K01183+K01183+K01183+K01183+K01183+K12447+K12373+K01183+K01183+K01183+K12373+K12446+K01183+K12446+K01183+K01183+K15920+K01183+K01183+K01183+K01183+K00326+K01183+K12451+K00966+K00975+K00966+K08678+K20547+K00966+K06118+K01810+K13648+K00966+K00012+K20547+K13379+K00847+K13648+K01183+K13648+K00820+K08678+K00966+K01183+K12449+K01183+K00326+K08678+K15920+K01183+K16190+K01809
Pyrimidine metabolism	ko00240	51	352	1656	11978	Ipomoea_batatas_newGene_13376;Ipomoea_batatas_newGene_2232;Ipomoea_batatas_newGene_24878;Ipomoea_batatas_newGene_29771;Ipomoea_batatas_newGene_37944;Ipomoea_batatas_newGene_40343;Ipomoea_batatas_newGene_44209;Ipomoea_batatas_newGene_4814;Ipomoea_batatas_newGene_53540;Ipomoea_batatas_newGene_54088;Ipomoea_batatas_newGene_61936;Ipomoea_batatas_newGene_771;Tai6.10539;Tai6.11433;Tai6.13140;Tai6.15164…	K01520+K13800+K01240+K00962+K16904+K03046+K16904+K02684+K01489+K01937+K01489+K16904+K03787+K00254+K03000+K00384+K01240+K01520+K03018+K10807+K03027+K16904+K00609+K03787+K13421+K00940+K01240+K01510+K03787+K01465+K13998+K00940+K00876+K00940+K00254+K01955+K01520+K01240+K16904+K03787+K03007+K01519+K03000+K01937+K03787+K16904+K01937+K03016+K00876+K00384+K13800
Plant-pathogen interaction	ko04626	50	431	1656	11978	Ipomoea_batatas_newGene_11968;Ipomoea_batatas_newGene_14541;Ipomoea_batatas_newGene_1497;Ipomoea_batatas_newGene_15252;Ipomoea_batatas_newGene_16017;Ipomoea_batatas_newGene_16517;Ipomoea_batatas_newGene_16518;Ipomoea_batatas_newGene_17931;Ipomoea_batatas_newGene_19294;Ipomoea_batatas_newGene_23670;Ipomoea_batatas_newGene_29617;Ipomoea_batatas_newGene_32155;Ipomoea_batatas_newGene_36151;Ipomoea_ba…	K13413+K13459+K13420+K13429+K05391+K13457+K13457+K05391+K05391+K13413+K13457+K13447+K13457+K13457+K13457+K18834+K13448+K13448+K13429+K13456+K13459+K18835+K13459+K13424+K13457+K13447+K13459+K13457+K13424+K13449+K05391+K18875+K13414+K13459+K02183+K02183+K13459+K13447+K13447+K13412+K13448+K13412+K05391+K13412+K13457+K13447+K13447+K13412+K13458+K13424
Spliceosome	ko03040	50	431	1656	11978	Ipomoea_batatas_newGene_13315;Ipomoea_batatas_newGene_15159;Ipomoea_batatas_newGene_16511;Ipomoea_batatas_newGene_20492;Ipomoea_batatas_newGene_21965;Ipomoea_batatas_newGene_27935;Ipomoea_batatas_newGene_30311;Ipomoea_batatas_newGene_8875;Tai6.11224;Tai6.1131;Tai6.11528;Tai6.11738;Tai6.11761;Tai6.11762;Tai6.13644;Tai6.1668;Tai6.17086;Tai6.18097;Tai6.18756;Tai6.19481;Tai6.24490;Tai6.27545;Tai6.292…	K12830+K12842+K12900+K12837+K12854+K12831+K03283+K12882+K12891+K10599+K12873+K12847+K10599+K10599+K12817+K12818+K12874+K12891+K12818+K12873+K12883+K12880+K11099+K12881+K11092+K12875+K12836+K12861+K12818+K12815+K12883+K09567+K11096+K12844+K12852+K12896+K12837+K12823+K13025+K12826+K12890+K12890+K11098+K12896+K12831+K11087+K12900+K12844+K12621+K03283
Oxidative phosphorylation	ko00190	49	297	1656	11978	Ipomoea_batatas_newGene_11837;Ipomoea_batatas_newGene_32665;Ipomoea_batatas_newGene_33869;Ipomoea_batatas_newGene_36042;Ipomoea_batatas_newGene_4393;Ipomoea_batatas_newGene_49882;Ipomoea_batatas_newGene_52623;Ipomoea_batatas_newGene_7573;Tai6.11201;Tai6.1241;Tai6.1258;Tai6.12779;Tai6.13215;Tai6.15245;Tai6.15538;Tai6.1803;Tai6.18069;Tai6.19466;Tai6.19568;Tai6.23337;Tai6.23504;Tai6.25931;Tai6.2693;…	K01535+K02109+K03966+K03878+K03955+K01535+K01535+K00234+K03955+K03955+K02257+K01535+K03945+K02109+K03955+K00419+K03966+K02137+K02136+K02109+K02137+K02134+K03661+K02267+K02140+K02259+K00234+K02257+K03945+K03940+K02155+K02145+K02258+K03955+K03945+K01507+K02267+K02267+K01535+K03966+K02145+K02140+K02260+K03946+K00416+K00416+K03953+K02134+K02267
Cysteine and methionine metabolism	ko00270	46	258	1656	11978	Ipomoea_batatas_newGene_18469;Ipomoea_batatas_newGene_22774;Ipomoea_batatas_newGene_23560;Ipomoea_batatas_newGene_43653;Ipomoea_batatas_newGene_47046;Ipomoea_batatas_newGene_48120;Ipomoea_batatas_newGene_50134;Ipomoea_batatas_newGene_50135;Ipomoea_batatas_newGene_55024;Ipomoea_batatas_newGene_61667;Ipomoea_batatas_newGene_61913;Tai6.11124;Tai6.11236;Tai6.16067;Tai6.16778;Tai6.16875;Tai6.17677;Tai…	K00827+K00827+K00826+K13034+K00826+K00547+K00826+K00826+K00547+K01919+K00025+K16054+K05933+K00789+K01920+K00789+K01760+K16054+K05933+K05933+K00640+K00827+K00789+K00815+K08967+K20772+K05933+K05933+K05933+K05933+K08967+K05933+K01738+K00815+K01739+K05933+K00826+K01611+K00547+K00827+K01739+K05933+K20772+K00547+K01611+K05933
Endocytosis	ko04144	45	442	1656	11978	Ipomoea_batatas_newGene_11963;Ipomoea_batatas_newGene_30311;Ipomoea_batatas_newGene_34099;Ipomoea_batatas_newGene_34587;Ipomoea_batatas_newGene_36181;Ipomoea_batatas_newGene_3758;Ipomoea_batatas_newGene_43961;Ipomoea_batatas_newGene_44657;Ipomoea_batatas_newGene_57028;Ipomoea_batatas_newGene_58373;Ipomoea_batatas_newGene_61311;Ipomoea_batatas_newGene_7741;Ipomoea_batatas_newGene_8076;Tai6.11794;T…	K19476+K03283+K19476+K19476+K01115+K19476+K01115+K18466+K05757+K01528+K07904+K11827+K19476+K12486+K01115+K00889+K12489+K07904+K04646+K12200+K07904+K12193+K04646+K04646+K07904+K12194+K01115+K01115+K07904+K07904+K12486+K07901+K12194+K18466+K12471+K12489+K12192+K10365+K07904+K11866+K12200+K15053+K12200+K03283+K07904
Purine metabolism	ko00230	42	445	1656	11978	Ipomoea_batatas_newGene_23839;Ipomoea_batatas_newGene_29771;Ipomoea_batatas_newGene_34998;Ipomoea_batatas_newGene_40343;Ipomoea_batatas_newGene_4814;Tai6.1011;Tai6.10539;Tai6.11474;Tai6.11654;Tai6.13140;Tai6.13325;Tai6.16219;Tai6.18314;Tai6.20908;Tai6.22101;Tai6.22657;Tai6.22998;Tai6.2311;Tai6.23587;Tai6.27619;Tai6.28068;Tai6.28824;Tai6.32090;Tai6.32292;Tai6.36025;Tai6.37108;Tai6.37559;Tai6.37605…	K01514+K00962+K01513+K03046+K02684+K01490+K03787+K00873+K13811+K03000+K00873+K00759+K00873+K03018+K10807+K01952+K00601+K03027+K00759+K03787+K00940+K18151+K01510+K03787+K00940+K00940+K00873+K00873+K00759+K13811+K03787+K03007+K01519+K03000+K01952+K00939+K00873+K03787+K13811+K00939+K03016+K13811
RNA transport	ko03013	42	440	1656	11978	Ipomoea_batatas_newGene_14017;Ipomoea_batatas_newGene_15966;Ipomoea_batatas_newGene_18603;Ipomoea_batatas_newGene_28777;Ipomoea_batatas_newGene_30760;Ipomoea_batatas_newGene_36910;Ipomoea_batatas_newGene_40537;Ipomoea_batatas_newGene_5410;Ipomoea_batatas_newGene_8875;Tai6.10810;Tai6.11044;Tai6.15655;Tai6.15656;Tai6.16314;Tai6.19221;Tai6.20576;Tai6.21078;Tai6.2368;Tai6.24490;Tai6.27213;Tai6.27545;…	K03236+K14304+K03537+K03257+K14292+K13174+K18213+K14304+K12882+K14290+K03238+K03260+K03260+K13126+K00784+K07936+K03113+K14004+K12883+K14310+K12880+K13126+K05019+K12881+K14300+K03238+K14306+K12875+K03254+K14320+K03236+K14313+K12883+K13126+K03539+K03251+K13130+K13126+K13025+K14301+K03246+K13126
Peroxisome	ko04146	40	268	1656	11978	Ipomoea_batatas_newGene_10655;Ipomoea_batatas_newGene_12193;Ipomoea_batatas_newGene_1973;Ipomoea_batatas_newGene_22946;Ipomoea_batatas_newGene_26242;Ipomoea_batatas_newGene_5149;Ipomoea_batatas_newGene_53490;Ipomoea_batatas_newGene_57930;Ipomoea_batatas_newGene_58522;Tai6.12267;Tai6.13787;Tai6.1640;Tai6.17476;Tai6.20953;Tai6.22066;Tai6.22067;Tai6.26854;Tai6.28128;Tai6.29485;Tai6.30024;Tai6.32141;…	K01897+K13344+K13356+K00031+K13356+K01578+K00232+K13356+K13348+K00031+K11517+K01897+K01897+K00232+K01640+K01640+K13345+K11517+K01897+K00306+K01897+K00232+K00232+K00232+K11517+K13356+K03781+K11517+K00031+K04564+K00232+K11517+K13348+K04565+K13338+K00232+K01897+K11517+K11517+K11517
mRNA surveillance pathway	ko03015	40	319	1656	11978	Ipomoea_batatas_newGene_12174;Ipomoea_batatas_newGene_13448;Ipomoea_batatas_newGene_25757;Ipomoea_batatas_newGene_25758;Ipomoea_batatas_newGene_29797;Ipomoea_batatas_newGene_36665;Ipomoea_batatas_newGene_37818;Ipomoea_batatas_newGene_42416;Ipomoea_batatas_newGene_49322;Ipomoea_batatas_newGene_50657;Ipomoea_batatas_newGene_53122;Ipomoea_batatas_newGene_54141;Ipomoea_batatas_newGene_62587;Ipomoea_b…	K14408+K14376+K14376+K14376+K14406+K14406+K14408+K00565+K14376+K14376+K06965+K14376+K14411+K12882+K06269+K14376+K14399+K13126+K06965+K14411+K12883+K14396+K14396+K13126+K12881+K12875+K14411+K12883+K13126+K14408+K13126+K03265+K03265+K13025+K14396+K06100+K13126+K11583+K14411+K04382
Glyoxylate and dicarboxylate metabolism	ko00630	38	210	1656	11978	Ipomoea_batatas_newGene_10059;Ipomoea_batatas_newGene_10731;Ipomoea_batatas_newGene_1337;Ipomoea_batatas_newGene_61913;Tai6.11162;Tai6.11791;Tai6.12535;Tai6.12792;Tai6.13355;Tai6.13787;Tai6.16551;Tai6.21245;Tai6.21748;Tai6.23127;Tai6.23128;Tai6.25305;Tai6.28128;Tai6.30014;Tai6.33023;Tai6.34984;Tai6.35054;Tai6.37950;Tai6.38094;Tai6.40512;Tai6.40806;Tai6.42266;Tai6.43772;Tai6.44234;Tai6.44808;Tai6.…	K00600+K00382+K15919+K00025+K01915+K01602+K00382+K00626+K00382+K11517+K01647+K01915+K01915+K15893+K15893+K01638+K11517+K15919+K11517+K03781+K11517+K01915+K01681+K00605+K11517+K00600+K02437+K01915+K00281+K00281+K01915+K00122+K00600+K00600+K11517+K00281+K11517+K11517
Fatty acid metabolism	ko01212	37	232	1656	11978	Ipomoea_batatas_newGene_10655;Ipomoea_batatas_newGene_18239;Ipomoea_batatas_newGene_31473;Ipomoea_batatas_newGene_37071;Ipomoea_batatas_newGene_47485;Ipomoea_batatas_newGene_50675;Ipomoea_batatas_newGene_53490;Ipomoea_batatas_newGene_53625;Tai6.10286;Tai6.12792;Tai6.1640;Tai6.17476;Tai6.18004;Tai6.20953;Tai6.22339;Tai6.22445;Tai6.23941;Tai6.28191;Tai6.29485;Tai6.303;Tai6.32072;Tai6.32141;Tai6.321…	K01897+K00059+K10527+K09458+K10251+K09458+K00232+K10703+K01074+K00626+K01897+K01897+K10258+K00232+K01074+K02160+K00208+K02160+K01897+K00059+K10256+K01897+K00232+K00232+K00232+K11262+K11262+K11262+K10251+K00232+K00059+K00648+K10527+K10781+K10527+K00232+K01897
Glycine, serine and threonine metabolism	ko00260	37	213	1656	11978	Ipomoea_batatas_newGene_10059;Ipomoea_batatas_newGene_10731;Ipomoea_batatas_newGene_1337;Ipomoea_batatas_newGene_18469;Ipomoea_batatas_newGene_22774;Ipomoea_batatas_newGene_51876;Ipomoea_batatas_newGene_5731;Tai6.11330;Tai6.11655;Tai6.12535;Tai6.13355;Tai6.19097;Tai6.22121;Tai6.23127;Tai6.23128;Tai6.2827;Tai6.29346;Tai6.30014;Tai6.30024;Tai6.30230;Tai6.31828;Tai6.33302;Tai6.33811;Tai6.33814;Tai6.…	K00600+K00382+K15919+K00827+K00827+K00276+K00499+K01695+K15634+K00382+K00382+K00276+K00827+K15893+K15893+K01696+K01620+K15919+K00306+K01834+K00130+K00276+K00130+K00130+K06001+K00605+K01620+K00600+K02437+K00276+K00281+K00281+K00600+K00130+K00827+K00600+K00281
Ubiquitin mediated proteolysis	ko04120	35	334	1656	11978	Ipomoea_batatas_newGene_31029;Ipomoea_batatas_newGene_43652;Ipomoea_batatas_newGene_44649;Ipomoea_batatas_newGene_6036;Tai6.10901;Tai6.10903;Tai6.11109;Tai6.11111;Tai6.1131;Tai6.11761;Tai6.11762;Tai6.12891;Tai6.17659;Tai6.19440;Tai6.20631;Tai6.20632;Tai6.21319;Tai6.29484;Tai6.30594;Tai6.3316;Tai6.35754;Tai6.38463;Tai6.38464;Tai6.38732;Tai6.38896;Tai6.40142;Tai6.42341;Tai6.42677;Tai6.43190;Tai6.44…	K10581+K10576+K10601+K03355+K03094+K03094+K03869+K03869+K10599+K10599+K10599+K03868+K10575+K04554+K03094+K03094+K10684+K03357+K03349+K03354+K20217+K10144+K10144+K10575+K10144+K03352+K10144+K10592+K10144+K04506+K03875+K10578+K10590+K06689+K04506
Glycolysis / Gluconeogenesis	ko00010	35	384	1656	11978	Ipomoea_batatas_newGene_10731;Ipomoea_batatas_newGene_48050;Ipomoea_batatas_newGene_50283;Tai6.11474;Tai6.11655;Tai6.12146;Tai6.12508;Tai6.12535;Tai6.13325;Tai6.13355;Tai6.15088;Tai6.16900;Tai6.18314;Tai6.19169;Tai6.21184;Tai6.22015;Tai6.2610;Tai6.26143;Tai6.27096;Tai6.27301;Tai6.30230;Tai6.31520;Tai6.33750;Tai6.37559;Tai6.37605;Tai6.40630;Tai6.47449;Tai6.49100;Tai6.49241;Tai6.50926;Tai6.51909;Ta…	K00382+K01803+K00850+K00873+K15634+K01792+K00162+K00382+K00873+K00382+K00134+K01792+K00873+K00128+K00128+K00121+K01810+K03841+K00627+K00627+K01834+K01623+K00128+K00873+K00873+K01803+K00121+K00873+K00121+K01785+K00001+K00128+K00121+K00121+K01803
RNA degradation	ko03018	34	297	1656	11978	Ipomoea_batatas_newGene_16368;Ipomoea_batatas_newGene_20913;Ipomoea_batatas_newGene_29771;Ipomoea_batatas_newGene_32691;Ipomoea_batatas_newGene_38049;Ipomoea_batatas_newGene_39232;Ipomoea_batatas_newGene_39479;Ipomoea_batatas_newGene_50283;Tai6.14048;Tai6.16140;Tai6.16153;Tai6.16314;Tai6.16632;Tai6.19459;Tai6.23889;Tai6.24268;Tai6.26734;Tai6.28699;Tai6.31829;Tai6.35883;Tai6.37863;Tai6.38868;Tai6.…	K12604+K12598+K00962+K14442+K12611+K04077+K12586+K00850+K12608+K12605+K04077+K13126+K03679+K12619+K12586+K14442+K03681+K13126+K12614+K12619+K12587+K13126+K14442+K12608+K13126+K12602+K12605+K03514+K12613+K04077+K12585+K13126+K12621+K12587
Ribosome biogenesis in eukaryotes	ko03008	33	246	1656	11978	Ipomoea_batatas_newGene_18603;Ipomoea_batatas_newGene_23488;Ipomoea_batatas_newGene_58120;Tai6.10417;Tai6.10810;Tai6.12078;Tai6.14553;Tai6.15004;Tai6.15919;Tai6.16777;Tai6.19459;Tai6.20576;Tai6.24626;Tai6.24627;Tai6.2641;Tai6.27700;Tai6.27754;Tai6.31110;Tai6.3248;Tai6.33115;Tai6.33857;Tai6.35057;Tai6.35337;Tai6.35883;Tai6.37166;Tai6.38111;Tai6.39040;Tai6.40347;Tai6.40351;Tai6.44946;Tai6.45352;Tai…	K03537+K03097+K14565+K11129+K14290+K14557+K03097+K14558+K14545+K14571+K12619+K07936+K14571+K14571+K14548+K14570+K03264+K14574+K14557+K11128+K14559+K14565+K14545+K12619+K14565+K14553+K03539+K14573+K14573+K14567+K11128+K03097+K14570
Pentose and glucuronate interconversions	ko00040	33	215	1656	11978	Ipomoea_batatas_newGene_12558;Ipomoea_batatas_newGene_17282;Ipomoea_batatas_newGene_17766;Ipomoea_batatas_newGene_18610;Ipomoea_batatas_newGene_20251;Ipomoea_batatas_newGene_21528;Ipomoea_batatas_newGene_21593;Ipomoea_batatas_newGene_31249;Ipomoea_batatas_newGene_35571;Ipomoea_batatas_newGene_4090;Ipomoea_batatas_newGene_4092;Ipomoea_batatas_newGene_41992;Ipomoea_batatas_newGene_48756;Ipomoea_bat…	K01051+K01213+K01213+K01051+K01051+K01051+K01213+K12447+K01213+K01051+K01051+K01051+K01051+K01051+K01213+K01051+K01728+K01051+K01051+K01728+K00128+K00128+K00854+K01051+K00011+K00012+K01051+K00128+K01051+K01051+K01728+K00128+K16190
Valine, leucine and isoleucine degradation	ko00280	33	166	1656	11978	Ipomoea_batatas_newGene_10731;Ipomoea_batatas_newGene_11320;Ipomoea_batatas_newGene_18469;Ipomoea_batatas_newGene_22774;Ipomoea_batatas_newGene_23560;Ipomoea_batatas_newGene_47046;Ipomoea_batatas_newGene_50134;Ipomoea_batatas_newGene_50135;Ipomoea_batatas_newGene_50230;Tai6.12535;Tai6.12792;Tai6.13355;Tai6.19169;Tai6.20878;Tai6.21184;Tai6.22066;Tai6.22067;Tai6.22121;Tai6.2281;Tai6.25667;Tai6.2716…	K00382+K00140+K00827+K00827+K00826+K00826+K00826+K00826+K05605+K00382+K00626+K00382+K00128+K05605+K00128+K01640+K01640+K00827+K01969+K05605+K00167+K00167+K05605+K00128+K00166+K00253+K00167+K01641+K00826+K00166+K05605+K00128+K00827
Glycerolipid metabolism	ko00561	31	196	1656	11978	Ipomoea_batatas_newGene_20122;Ipomoea_batatas_newGene_21136;Ipomoea_batatas_newGene_25325;Ipomoea_batatas_newGene_25934;Ipomoea_batatas_newGene_37916;Ipomoea_batatas_newGene_57439;Tai6.11953;Tai6.19169;Tai6.21184;Tai6.21624;Tai6.22931;Tai6.24449;Tai6.26798;Tai6.2907;Tai6.29131;Tai6.33493;Tai6.33750;Tai6.34430;Tai6.34506;Tai6.36540;Tai6.38539;Tai6.40641;Tai6.42191;Tai6.42192;Tai6.53604;Tai6.54021;…	K00901+K13508+K13523+K13513+K13508+K13523+K07407+K00128+K00128+K09480+K00901+K06118+K00011+K15728+K06119+K06119+K00128+K14457+K00630+K07407+K15728+K13519+K15728+K15728+K00128+K09480+K06119+K07407+K01054+K06119+K01054
Glycerophospholipid metabolism	ko00564	31	274	1656	11978	Ipomoea_batatas_newGene_1583;Ipomoea_batatas_newGene_20122;Ipomoea_batatas_newGene_21136;Ipomoea_batatas_newGene_25325;Ipomoea_batatas_newGene_25934;Ipomoea_batatas_newGene_36181;Ipomoea_batatas_newGene_37916;Ipomoea_batatas_newGene_43961;Ipomoea_batatas_newGene_57439;Ipomoea_batatas_newGene_61209;Tai6.13059;Tai6.16095;Tai6.21806;Tai6.22170;Tai6.22749;Tai6.22931;Tai6.2907;Tai6.30951;Tai6.31050;Ta…	K01613+K00901+K13508+K13523+K13513+K01115+K13508+K01115+K13523+K00967+K01115+K06130+K00981+K01047+K13511+K00901+K15728+K01115+K14156+K01114+K01115+K00630+K15728+K13519+K00981+K01114+K15728+K15728+K00993+K08730+K14156
Pyruvate metabolism	ko00620	30	266	1656	11978	Ipomoea_batatas_newGene_10731;Ipomoea_batatas_newGene_43232;Ipomoea_batatas_newGene_61913;Tai6.11474;Tai6.12508;Tai6.12535;Tai6.12792;Tai6.13325;Tai6.13355;Tai6.17161;Tai6.18314;Tai6.19169;Tai6.19265;Tai6.21184;Tai6.22445;Tai6.22889;Tai6.25305;Tai6.26627;Tai6.27096;Tai6.27301;Tai6.28191;Tai6.32047;Tai6.33060;Tai6.33062;Tai6.33063;Tai6.33750;Tai6.37559;Tai6.37605;Tai6.49100;Tai6.53604	K00382+K00029+K00025+K00873+K00162+K00382+K00626+K00873+K00382+K00029+K00873+K00128+K00029+K00128+K02160+K00051+K01638+K18881+K00627+K00627+K02160+K18881+K11262+K11262+K11262+K00128+K00873+K00873+K00873+K00128
Alanine, aspartate and glutamate metabolism	ko00250	29	153	1656	11978	Ipomoea_batatas_newGene_18469;Ipomoea_batatas_newGene_22774;Ipomoea_batatas_newGene_55774;Ipomoea_batatas_newGene_6203;Tai6.11162;Tai6.17025;Tai6.21245;Tai6.21748;Tai6.22121;Tai6.24789;Tai6.25722;Tai6.30730;Tai6.31671;Tai6.36002;Tai6.36003;Tai6.3602;Tai6.37950;Tai6.38278;Tai6.41924;Tai6.44234;Tai6.44534;Tai6.45529;Tai6.46100;Tai6.46872;Tai6.50309;Tai6.52061;Tai6.5436;Tai6.7622;Tai6.9529	K00827+K00827+K01580+K01953+K01915+K01580+K01915+K01915+K00827+K00609+K01953+K01953+K00261+K13566+K13566+K00264+K01915+K01955+K00820+K01915+K17761+K01953+K01953+K01915+K01953+K00814+K00827+K00261+K01953
Cyanoamino acid metabolism	ko00460	27	142	1656	11978	Ipomoea_batatas_newGene_10059;Ipomoea_batatas_newGene_19119;Ipomoea_batatas_newGene_19296;Ipomoea_batatas_newGene_25072;Ipomoea_batatas_newGene_29132;Ipomoea_batatas_newGene_29867;Ipomoea_batatas_newGene_34646;Ipomoea_batatas_newGene_3808;Ipomoea_batatas_newGene_43653;Ipomoea_batatas_newGene_49140;Ipomoea_batatas_newGene_681;Ipomoea_batatas_newGene_8363;Tai6.10597;Tai6.10612;Tai6.19436;Tai6.21020…	K00600+K05349+K01188+K12153+K01188+K01188+K18592+K05349+K13034+K01188+K05349+K05350+K05349+K05349+K08248+K05349+K05349+K05350+K05350+K05350+K05349+K00600+K01188+K00600+K05349+K05349+K00600
Fatty acid degradation	ko00071	27	187	1656	11978	Ipomoea_batatas_newGene_10655;Ipomoea_batatas_newGene_31473;Ipomoea_batatas_newGene_53490;Tai6.12792;Tai6.1640;Tai6.17476;Tai6.19169;Tai6.20953;Tai6.21184;Tai6.22015;Tai6.29485;Tai6.32141;Tai6.32180;Tai6.32181;Tai6.32183;Tai6.33750;Tai6.39688;Tai6.43200;Tai6.47449;Tai6.49241;Tai6.50441;Tai6.5089;Tai6.51909;Tai6.53561;Tai6.53604;Tai6.53777;Tai6.7055	K01897+K10527+K00232+K00626+K01897+K01897+K00128+K00232+K00128+K00121+K01897+K01897+K00232+K00232+K00232+K00128+K00232+K10527+K00121+K00121+K10527+K00232+K00001+K01897+K00128+K00121+K00121
alpha-Linolenic acid metabolism	ko00592	26	181	1656	11978	Ipomoea_batatas_newGene_26026;Ipomoea_batatas_newGene_26801;Ipomoea_batatas_newGene_31473;Ipomoea_batatas_newGene_47598;Ipomoea_batatas_newGene_53490;Ipomoea_batatas_newGene_59771;Tai6.13547;Tai6.13549;Tai6.20771;Tai6.20953;Tai6.22170;Tai6.32180;Tai6.32181;Tai6.32183;Tai6.35788;Tai6.39688;Tai6.42530;Tai6.42531;Tai6.43200;Tai6.44346;Tai6.46769;Tai6.47070;Tai6.50441;Tai6.5089;Tai6.9731;Tai6.9732	K08241+K08241+K10527+K01723+K00232+K01723+K00454+K00454+K05894+K00232+K01047+K00232+K00232+K00232+K08241+K00232+K10529+K10529+K10527+K05894+K05894+K00454+K10527+K00232+K00454+K00454
Tyrosine metabolism	ko00350	25	180	1656	11978	Ipomoea_batatas_newGene_1845;Ipomoea_batatas_newGene_36274;Ipomoea_batatas_newGene_40599;Ipomoea_batatas_newGene_51876;Ipomoea_batatas_newGene_60790;Ipomoea_batatas_newGene_61391;Tai6.14233;Tai6.19097;Tai6.20034;Tai6.22015;Tai6.26744;Tai6.33302;Tai6.33393;Tai6.37913;Tai6.40899;Tai6.44015;Tai6.4422;Tai6.44856;Tai6.47449;Tai6.49241;Tai6.51909;Tai6.53777;Tai6.7055;Tai6.7795;Tai6.8591	K00422+K07253+K00451+K00276+K00422+K07253+K01800+K00276+K00422+K00121+K00815+K00276+K00817+K00815+K00422+K00276+K15849+K00457+K00121+K00121+K00001+K00121+K00121+K01800+K01800
Phosphatidylinositol signaling system	ko04070	23	174	1656	11978	Ipomoea_batatas_newGene_20122;Ipomoea_batatas_newGene_25298;Ipomoea_batatas_newGene_35195;Ipomoea_batatas_newGene_52357;Ipomoea_batatas_newGene_53779;Ipomoea_batatas_newGene_59432;Ipomoea_batatas_newGene_61576;Ipomoea_batatas_newGene_61646;Tai6.14078;Tai6.17733;Tai6.21806;Tai6.22931;Tai6.26224;Tai6.27363;Tai6.3585;Tai6.36207;Tai6.40262;Tai6.40900;Tai6.41232;Tai6.44508;Tai6.45703;Tai6.50080;Tai6.5…	K00901+K00921+K10572+K05857+K20279+K00921+K13024+K00913+K00889+K00921+K00981+K00901+K05857+K00913+K02183+K02183+K01092+K00981+K13024+K10047+K10047+K01092+K00921
2-Oxocarboxylic acid metabolism	ko01210	23	150	1656	11978	Ipomoea_batatas_newGene_1741;Ipomoea_batatas_newGene_22946;Ipomoea_batatas_newGene_23560;Ipomoea_batatas_newGene_25072;Ipomoea_batatas_newGene_27567;Ipomoea_batatas_newGene_47046;Ipomoea_batatas_newGene_50134;Ipomoea_batatas_newGene_50135;Ipomoea_batatas_newGene_56807;Tai6.11203;Tai6.12267;Tai6.16551;Tai6.18452;Tai6.19528;Tai6.2495;Tai6.25948;Tai6.37403;Tai6.38094;Tai6.38505;Tai6.4294;Tai6.48861;…	K00620+K00031+K00826+K12153+K00620+K00826+K00826+K00826+K00620+K01653+K00031+K01647+K01704+K01653+K11820+K01687+K11820+K01681+K00031+K00826+K00620+K00620+K00814
Nucleotide excision repair	ko03420	23	197	1656	11978	Ipomoea_batatas_newGene_23924;Ipomoea_batatas_newGene_39870;Ipomoea_batatas_newGene_58974;Tai6.10867;Tai6.12752;Tai6.12891;Tai6.16144;Tai6.16907;Tai6.20484;Tai6.27687;Tai6.28685;Tai6.30052;Tai6.30596;Tai6.31366;Tai6.31999;Tai6.36660;Tai6.41998;Tai6.42641;Tai6.43383;Tai6.46445;Tai6.47538;Tai6.6175;Tai6.6177	K10846+K07466+K07466+K07466+K10846+K03868+K10755+K10756+K07466+K06634+K07466+K10754+K10838+K07466+K10845+K10739+K10838+K10754+K10755+K10755+K10844+K06634+K06634
Inositol phosphate metabolism	ko00562	23	178	1656	11978	Ipomoea_batatas_newGene_11320;Ipomoea_batatas_newGene_25298;Ipomoea_batatas_newGene_35195;Ipomoea_batatas_newGene_48050;Ipomoea_batatas_newGene_52357;Ipomoea_batatas_newGene_53779;Ipomoea_batatas_newGene_59432;Ipomoea_batatas_newGene_61646;Tai6.13290;Tai6.14078;Tai6.17733;Tai6.26224;Tai6.27363;Tai6.31707;Tai6.40262;Tai6.40630;Tai6.40978;Tai6.41261;Tai6.44508;Tai6.45703;Tai6.50080;Tai6.53697;Tai6.…	K00140+K00921+K10572+K01803+K05857+K20279+K00921+K00913+K00469+K00889+K00921+K05857+K00913+K01114+K01092+K01803+K01114+K00469+K10047+K10047+K01092+K00921+K01803
Nitrogen metabolism	ko00910	22	104	1656	11978	Ipomoea_batatas_newGene_16973;Ipomoea_batatas_newGene_37384;Tai6.11162;Tai6.13135;Tai6.1363;Tai6.14186;Tai6.21245;Tai6.21748;Tai6.31671;Tai6.35761;Tai6.35816;Tai6.3602;Tai6.36276;Tai6.37950;Tai6.38218;Tai6.38949;Tai6.40717;Tai6.44234;Tai6.46872;Tai6.498;Tai6.7622;Tai6.8296	K02575+K02575+K01915+K01674+K00366+K10534+K01915+K01915+K00261+K01674+K02575+K00264+K01673+K01915+K02575+K01674+K01674+K01915+K01915+K10534+K00261+K01674
beta-Alanine metabolism	ko00410	22	136	1656	11978	Ipomoea_batatas_newGene_11320;Ipomoea_batatas_newGene_28026;Ipomoea_batatas_newGene_48783;Ipomoea_batatas_newGene_50230;Ipomoea_batatas_newGene_5149;Ipomoea_batatas_newGene_51876;Ipomoea_batatas_newGene_55774;Tai6.17025;Tai6.19097;Tai6.19169;Tai6.20878;Tai6.21184;Tai6.25667;Tai6.29643;Tai6.30278;Tai6.33302;Tai6.33750;Tai6.42209;Tai6.42504;Tai6.44015;Tai6.50225;Tai6.53604	K00140+K01918+K13366+K05605+K01578+K00276+K01580+K01580+K00276+K00128+K05605+K00128+K05605+K17839+K05605+K00276+K00128+K13366+K17839+K00276+K05605+K00128
Porphyrin and chlorophyll metabolism	ko00860	22	148	1656	11978	Ipomoea_batatas_newGene_11353;Ipomoea_batatas_newGene_37445;Ipomoea_batatas_newGene_40313;Ipomoea_batatas_newGene_530;Ipomoea_batatas_newGene_53371;Ipomoea_batatas_newGene_7045;Tai6.1258;Tai6.16083;Tai6.21377;Tai6.22151;Tai6.22690;Tai6.25378;Tai6.28623;Tai6.29976;Tai6.3111;Tai6.31335;Tai6.48033;Tai6.5036;Tai6.51110;Tai6.53955;Tai6.66;Tai6.9149	K04040+K00510+K10960+K01885+K03404+K01885+K02257+K03428+K03403+K19054+K02492+K00218+K00510+K02259+K03403+K02257+K00231+K00228+K00228+K08099+K02492+K13545
Fatty acid biosynthesis	ko00061	21	144	1656	11978	Ipomoea_batatas_newGene_10655;Ipomoea_batatas_newGene_18239;Ipomoea_batatas_newGene_37071;Ipomoea_batatas_newGene_50675;Tai6.1640;Tai6.17476;Tai6.21843;Tai6.22445;Tai6.23941;Tai6.28191;Tai6.29485;Tai6.29607;Tai6.303;Tai6.32141;Tai6.33060;Tai6.33062;Tai6.33063;Tai6.40004;Tai6.42849;Tai6.43793;Tai6.53561	K01897+K00059+K09458+K09458+K01897+K01897+K10782+K02160+K00208+K02160+K01897+K10782+K00059+K01897+K11262+K11262+K11262+K00059+K00648+K10781+K01897
Fructose and mannose metabolism	ko00051	21	180	1656	11978	Ipomoea_batatas_newGene_12840;Ipomoea_batatas_newGene_12841;Ipomoea_batatas_newGene_48050;Ipomoea_batatas_newGene_50283;Ipomoea_batatas_newGene_51057;Tai6.17794;Tai6.18957;Tai6.19993;Tai6.22736;Tai6.26143;Tai6.26441;Tai6.26798;Tai6.31520;Tai6.38377;Tai6.40630;Tai6.42589;Tai6.43114;Tai6.43976;Tai6.54320;Tai6.9443;Tai6.9456	K19355+K19355+K01803+K00850+K19355+K00966+K00966+K19355+K00966+K03841+K00966+K00011+K01623+K00847+K01803+K19355+K00966+K19355+K19355+K01803+K01809
Propanoate metabolism	ko00640	21	110	1656	11978	Ipomoea_batatas_newGene_10731;Ipomoea_batatas_newGene_11320;Ipomoea_batatas_newGene_50230;Ipomoea_batatas_newGene_5149;Tai6.12535;Tai6.12792;Tai6.13355;Tai6.20878;Tai6.22445;Tai6.25667;Tai6.27166;Tai6.28191;Tai6.28224;Tai6.30278;Tai6.33060;Tai6.33062;Tai6.33063;Tai6.38345;Tai6.39541;Tai6.48425;Tai6.50225	K00382+K00140+K05605+K01578+K00382+K00626+K00382+K05605+K02160+K05605+K00167+K02160+K00167+K05605+K11262+K11262+K11262+K00166+K00167+K00166+K05605
Nicotinate and nicotinamide metabolism	ko00760	20	72	1656	11978	Ipomoea_batatas_newGene_24878;Ipomoea_batatas_newGene_33127;Ipomoea_batatas_newGene_33128;Ipomoea_batatas_newGene_34998;Tai6.10539;Tai6.15779;Tai6.27619;Tai6.31889;Tai6.32292;Tai6.32731;Tai6.34260;Tai6.34261;Tai6.40436;Tai6.42151;Tai6.4224;Tai6.49871;Tai6.49872;Tai6.50755;Tai6.53735;Tai6.7734	K01240+K00763+K00763+K01513+K03787+K01240+K03787+K01240+K03787+K00763+K00763+K00763+K01240+K03787+K01950+K00763+K00763+K03787+K00763+K00767
Tropane, piperidine and pyridine alkaloid biosynthesis	ko00960	20	121	1656	11978	Ipomoea_batatas_newGene_28492;Ipomoea_batatas_newGene_51876;Ipomoea_batatas_newGene_58828;Ipomoea_batatas_newGene_7614;Tai6.13507;Tai6.15385;Tai6.16328;Tai6.19097;Tai6.20385;Tai6.20387;Tai6.20388;Tai6.22653;Tai6.26744;Tai6.33302;Tai6.33393;Tai6.37913;Tai6.44015;Tai6.4422;Tai6.54864;Tai6.8214	K08081+K00276+K08081+K08081+K08081+K08081+K08081+K00276+K08081+K08081+K08081+K08081+K00815+K00276+K00817+K00815+K00276+K15849+K08081+K08081
DNA replication	ko03030	19	162	1656	11978	Ipomoea_batatas_newGene_35118;Ipomoea_batatas_newGene_39870;Ipomoea_batatas_newGene_4814;Ipomoea_batatas_newGene_58974;Ipomoea_batatas_newGene_59336;Tai6.10867;Tai6.16144;Tai6.16907;Tai6.20484;Tai6.28685;Tai6.30052;Tai6.31366;Tai6.36091;Tai6.36660;Tai6.42641;Tai6.43383;Tai6.46445;Tai6.46693;Tai6.6396	K10742+K07466+K02684+K07466+K10745+K07466+K10755+K10756+K07466+K07466+K10754+K07466+K03111+K10739+K10754+K10755+K10755+K03111+K03111
Galactose metabolism	ko00052	19	157	1656	11978	Ipomoea_batatas_newGene_10011;Ipomoea_batatas_newGene_10827;Ipomoea_batatas_newGene_16113;Ipomoea_batatas_newGene_31249;Ipomoea_batatas_newGene_38012;Ipomoea_batatas_newGene_50283;Ipomoea_batatas_newGene_53064;Ipomoea_batatas_newGene_5716;Tai6.1163;Tai6.11953;Tai6.13889;Tai6.16608;Tai6.24447;Tai6.26798;Tai6.36540;Tai6.47525;Tai6.50926;Tai6.7602;Tai6.8019	K01193+K06617+K01193+K12447+K01187+K00850+K01193+K01193+K06617+K07407+K06617+K01193+K06617+K00011+K07407+K06617+K01785+K07407+K06617
Terpenoid backbone biosynthesis	ko00900	19	149	1656	11978	Ipomoea_batatas_newGene_11370;Ipomoea_batatas_newGene_40313;Tai6.12792;Tai6.18185;Tai6.19033;Tai6.19082;Tai6.20196;Tai6.24169;Tai6.28122;Tai6.29256;Tai6.31694;Tai6.32324;Tai6.35130;Tai6.41115;Tai6.41493;Tai6.52807;Tai6.53140;Tai6.54570;Tai6.54827	K13789+K10960+K00626+K14066+K11778+K00021+K01662+K05356+K14066+K01597+K05356+K05356+K01597+K00021+K01641+K13789+K05906+K15892+K01662
Phenylalanine metabolism	ko00360	19	148	1656	11978	Ipomoea_batatas_newGene_2856;Ipomoea_batatas_newGene_36274;Ipomoea_batatas_newGene_51876;Ipomoea_batatas_newGene_61391;Tai6.19097;Tai6.24317;Tai6.25039;Tai6.26744;Tai6.33302;Tai6.33393;Tai6.37546;Tai6.37913;Tai6.43690;Tai6.44015;Tai6.4422;Tai6.44856;Tai6.45909;Tai6.7553;Tai6.8922	K01904+K07253+K00276+K07253+K00276+K00588+K00588+K00815+K00276+K00817+K01904+K00815+K00588+K00276+K15849+K00457+K01904+K00487+K01904
Ubiquinone and other terpenoid-quinone biosynthesis	ko00130	18	124	1656	11978	Ipomoea_batatas_newGene_20477;Ipomoea_batatas_newGene_2856;Ipomoea_batatas_newGene_49594;Ipomoea_batatas_newGene_7254;Tai6.10249;Tai6.15827;Tai6.22402;Tai6.26744;Tai6.37546;Tai6.37913;Tai6.38116;Tai6.39956;Tai6.44856;Tai6.45909;Tai6.5003;Tai6.6520;Tai6.7553;Tai6.8922	K14759+K01904+K02548+K06127+K09833+K09833+K01661+K00815+K01904+K00815+K12502+K01661+K00457+K01904+K09834+K03809+K00487+K01904
Protein export	ko03060	18	149	1656	11978	Ipomoea_batatas_newGene_41885;Ipomoea_batatas_newGene_43723;Ipomoea_batatas_newGene_7760;Tai6.12667;Tai6.13568;Tai6.15828;Tai6.17519;Tai6.30717;Tai6.34658;Tai6.35485;Tai6.38825;Tai6.42586;Tai6.43544;Tai6.51376;Tai6.51544;Tai6.6553;Tai6.7719;Tai6.9863	K13280+K03070+K13280+K03110+K03217+K03116+K09490+K09540+K03116+K03116+K07342+K07342+K03217+K03105+K03110+K03104+K03107+K09490
Mismatch repair	ko03430	18	140	1656	11978	Ipomoea_batatas_newGene_28998;Ipomoea_batatas_newGene_39870;Ipomoea_batatas_newGene_58076;Ipomoea_batatas_newGene_58974;Tai6.10867;Tai6.16144;Tai6.16907;Tai6.20484;Tai6.28685;Tai6.30052;Tai6.31366;Tai6.36091;Tai6.36660;Tai6.42641;Tai6.43383;Tai6.46445;Tai6.46693;Tai6.6396	K08734+K07466+K10858+K07466+K07466+K10755+K10756+K07466+K07466+K10754+K07466+K03111+K10739+K10754+K10755+K10755+K03111+K03111
N-Glycan biosynthesis	ko00510	18	106	1656	11978	Ipomoea_batatas_newGene_12708;Ipomoea_batatas_newGene_45903;Ipomoea_batatas_newGene_54127;Ipomoea_batatas_newGene_5739;Tai6.11382;Tai6.19784;Tai6.24775;Tai6.25694;Tai6.29179;Tai6.34220;Tai6.42135;Tai6.42377;Tai6.44827;Tai6.44828;Tai6.45666;Tai6.47369;Tai6.48043;Tai6.9128	K07441+K03843+K03842+K07432+K03845+K01230+K03845+K12670+K07432+K00721+K07441+K00737+K00737+K00737+K03846+K03842+K01001+K09659
Aminoacyl-tRNA biosynthesis	ko00970	18	180	1656	11978	Ipomoea_batatas_newGene_11958;Ipomoea_batatas_newGene_12018;Ipomoea_batatas_newGene_41427;Ipomoea_batatas_newGene_50098;Ipomoea_batatas_newGene_530;Ipomoea_batatas_newGene_7045;Tai6.13180;Tai6.13481;Tai6.36054;Tai6.40930;Tai6.42087;Tai6.4382;Tai6.43869;Tai6.45298;Tai6.4957;Tai6.7021;Tai6.7202;Tai6.9621	K01886+K02435+K01886+K02433+K01885+K01885+K01880+K01883+K01883+K01868+K01870+K01892+K01873+K02433+K04567+K01886+K01883+K01881
Ascorbate and aldarate metabolism	ko00053	17	109	1656	11978	Ipomoea_batatas_newGene_31249;Ipomoea_batatas_newGene_57068;Ipomoea_batatas_newGene_57069;Tai6.12470;Tai6.13290;Tai6.19169;Tai6.21184;Tai6.25001;Tai6.30657;Tai6.31654;Tai6.33750;Tai6.41261;Tai6.44508;Tai6.45703;Tai6.48570;Tai6.53604;Tai6.7456	K12447+K08232+K08232+K17744+K00469+K00128+K00128+K14190+K08232+K00012+K00128+K00469+K10047+K10047+K00434+K00128+K16190
Biosynthesis of unsaturated fatty acids	ko01040	16	74	1656	11978	Ipomoea_batatas_newGene_18239;Ipomoea_batatas_newGene_47485;Ipomoea_batatas_newGene_53490;Ipomoea_batatas_newGene_53625;Tai6.18004;Tai6.20953;Tai6.303;Tai6.32072;Tai6.32180;Tai6.32181;Tai6.32183;Tai6.36238;Tai6.36799;Tai6.39688;Tai6.40004;Tai6.5089	K00059+K10251+K00232+K10703+K10258+K00232+K00059+K10256+K00232+K00232+K00232+K01068+K10251+K00232+K00059+K00232
Basal transcription factors	ko03022	16	121	1656	11978	Ipomoea_batatas_newGene_22614;Tai6.2020;Tai6.27167;Tai6.27687;Tai6.27840;Tai6.29079;Tai6.31999;Tai6.34121;Tai6.34122;Tai6.45721;Tai6.47538;Tai6.50508;Tai6.52902;Tai6.6175;Tai6.6177;Tai6.9352	K03130+K03134+K03120+K06634+K03126+K03123+K10845+K03136+K03136+K03136+K10844+K03134+K03134+K06634+K06634+K03133
Pantothenate and CoA biosynthesis	ko00770	16	80	1656	11978	Ipomoea_batatas_newGene_23560;Ipomoea_batatas_newGene_28026;Ipomoea_batatas_newGene_34998;Ipomoea_batatas_newGene_39474;Ipomoea_batatas_newGene_47046;Ipomoea_batatas_newGene_50134;Ipomoea_batatas_newGene_50135;Tai6.11203;Tai6.12149;Tai6.16507;Tai6.17114;Tai6.19528;Tai6.25948;Tai6.3023;Tai6.4294;Tai6.49726	K00826+K01918+K01513+K00606+K00826+K00826+K00826+K01653+K02201+K06133+K09680+K01653+K01687+K02201+K00826+K00859
Proteasome	ko03050	16	159	1656	11978	Ipomoea_batatas_newGene_10967;Ipomoea_batatas_newGene_41288;Ipomoea_batatas_newGene_41289;Ipomoea_batatas_newGene_56046;Ipomoea_batatas_newGene_62102;Ipomoea_batatas_newGene_7287;Tai6.10663;Tai6.14217;Tai6.15272;Tai6.22808;Tai6.25148;Tai6.25794;Tai6.29541;Tai6.30419;Tai6.34286;Tai6.8911	K02739+K03061+K03061+K03028+K03028+K03061+K03033+K03064+K02734+K10881+K03065+K03062+K02736+K02734+K06699+K03065
Citrate cycle (TCA cycle)	ko00020	16	149	1656	11978	Ipomoea_batatas_newGene_10731;Ipomoea_batatas_newGene_22946;Ipomoea_batatas_newGene_58782;Ipomoea_batatas_newGene_61913;Ipomoea_batatas_newGene_7573;Tai6.12267;Tai6.12508;Tai6.12535;Tai6.13355;Tai6.16551;Tai6.27096;Tai6.27301;Tai6.30640;Tai6.37759;Tai6.38094;Tai6.38505	K00382+K00031+K01648+K00025+K00234+K00031+K00162+K00382+K00382+K01647+K00627+K00627+K00234+K01648+K01681+K00031
Arginine biosynthesis	ko00220	15	113	1656	11978	Ipomoea_batatas_newGene_1741;Ipomoea_batatas_newGene_27567;Ipomoea_batatas_newGene_56807;Tai6.11162;Tai6.21245;Tai6.21748;Tai6.31671;Tai6.37950;Tai6.44234;Tai6.46872;Tai6.48861;Tai6.50463;Tai6.50900;Tai6.52061;Tai6.7622	K00620+K00620+K00620+K01915+K01915+K01915+K00261+K01915+K01915+K01915+K00620+K00611+K00620+K00814+K00261
Homologous recombination	ko03440	15	157	1656	11978	Ipomoea_batatas_newGene_22629;Ipomoea_batatas_newGene_39870;Ipomoea_batatas_newGene_51283;Ipomoea_batatas_newGene_58974;Tai6.10867;Tai6.1909;Tai6.20484;Tai6.22808;Tai6.28685;Tai6.31366;Tai6.36091;Tai6.36660;Tai6.46693;Tai6.6396;Tai6.8320	K10875+K07466+K10870+K07466+K07466+K10875+K07466+K10881+K07466+K07466+K03111+K10739+K03111+K03111+K10867
Carbon fixation in photosynthetic organisms	ko00710	15	172	1656	11978	Ipomoea_batatas_newGene_43232;Ipomoea_batatas_newGene_48050;Ipomoea_batatas_newGene_61913;Tai6.11791;Tai6.15088;Tai6.17161;Tai6.19265;Tai6.22889;Tai6.24422;Tai6.26143;Tai6.31520;Tai6.40630;Tai6.52061;Tai6.584;Tai6.9443	K00029+K01803+K00025+K01602+K00134+K00029+K00029+K00051+K05298+K03841+K01623+K01803+K00814+K00855+K01803
Sulfur metabolism	ko00920	15	79	1656	11978	Ipomoea_batatas_newGene_28363;Ipomoea_batatas_newGene_43624;Ipomoea_batatas_newGene_43653;Ipomoea_batatas_newGene_55582;Tai6.11654;Tai6.21159;Tai6.28013;Tai6.3674;Tai6.38772;Tai6.38827;Tai6.40226;Tai6.42588;Tai6.50872;Tai6.5906;Tai6.9420	K01082+K01082+K13034+K01082+K13811+K00640+K00387+K01738+K01739+K00387+K13811+K00387+K13811+K01739+K13811
Sesquiterpenoid and triterpenoid biosynthesis	ko00909	15	95	1656	11978	Ipomoea_batatas_newGene_16304;Ipomoea_batatas_newGene_16306;Ipomoea_batatas_newGene_28632;Ipomoea_batatas_newGene_31699;Ipomoea_batatas_newGene_39689;Ipomoea_batatas_newGene_41625;Ipomoea_batatas_newGene_48532;Tai6.14388;Tai6.1723;Tai6.32530;Tai6.4013;Tai6.45651;Tai6.53603;Tai6.53799;Tai6.9949	K14182+K15472+K15472+K15472+K15472+K15472+K15472+K15472+K15813+K15813+K00801+K14182+K15813+K15813+K15472
Carotenoid biosynthesis	ko00906	15	95	1656	11978	Ipomoea_batatas_newGene_21584;Ipomoea_batatas_newGene_46902;Ipomoea_batatas_newGene_46904;Ipomoea_batatas_newGene_52032;Ipomoea_batatas_newGene_54671;Tai6.22345;Tai6.2854;Tai6.29723;Tai6.33554;Tai6.36092;Tai6.42281;Tai6.43212;Tai6.54329;Tai6.6190;Tai6.6699	K09842+K09842+K09842+K15746+K09843+K17912+K06443+K09842+K09838+K02293+K02293+K00514+K00514+K09841+K09835
Phagosome	ko04145	14	210	1656	11978	Ipomoea_batatas_newGene_25298;Ipomoea_batatas_newGene_59432;Tai6.14144;Tai6.17733;Tai6.24402;Tai6.2693;Tai6.37470;Tai6.37626;Tai6.38825;Tai6.42586;Tai6.45351;Tai6.45353;Tai6.47348;Tai6.53697	K00921+K00921+K07375+K00921+K08057+K03661+K02155+K02145+K07342+K07342+K07375+K07375+K02145+K00921
Phenylalanine, tyrosine and tryptophan biosynthesis	ko00400	14	154	1656	11978	Tai6.11330;Tai6.15111;Tai6.17998;Tai6.21913;Tai6.26744;Tai6.27665;Tai6.2827;Tai6.33393;Tai6.37413;Tai6.37913;Tai6.38697;Tai6.40242;Tai6.4422;Tai6.55048	K01695+K05359+K00891+K01736+K00815+K13832+K01696+K00817+K06001+K00815+K01736+K05359+K15849+K15227
Brassinosteroid biosynthesis	ko00905	14	50	1656	11978	Ipomoea_batatas_newGene_10516;Ipomoea_batatas_newGene_17649;Ipomoea_batatas_newGene_23757;Ipomoea_batatas_newGene_26070;Ipomoea_batatas_newGene_31117;Tai6.15801;Tai6.16946;Tai6.16948;Tai6.2806;Tai6.34945;Tai6.40114;Tai6.4539;Tai6.52871;Tai6.7065	K12640+K15639+K12640+K12638+K12640+K12640+K12637+K12637+K12640+K12640+K15639+K09587+K09588+K15639
Steroid biosynthesis	ko00100	13	84	1656	11978	Ipomoea_batatas_newGene_24474;Ipomoea_batatas_newGene_3249;Ipomoea_batatas_newGene_6718;Ipomoea_batatas_newGene_8555;Tai6.15357;Tai6.15899;Tai6.29436;Tai6.34383;Tai6.37961;Tai6.4013;Tai6.44220;Tai6.4898;Tai6.9386	K01853+K01853+K01853+K01853+K00227+K00559+K00227+K00559+K01853+K00801+K00559+K20659+K00213
Photosynthesis	ko00195	13	83	1656	11978	Ipomoea_batatas_newGene_3026;Ipomoea_batatas_newGene_32665;Tai6.11087;Tai6.15245;Tai6.18802;Tai6.23337;Tai6.29262;Tai6.36251;Tai6.40418;Tai6.41;Tai6.42466;Tai6.44066;Tai6.45895	K03541+K02109+K02641+K02109+K03542+K02109+K02639+K02698+K02693+K02701+K02639+K02698+K08901
Arginine and proline metabolism	ko00330	13	148	1656	11978	Ipomoea_batatas_newGene_48783;Tai6.14787;Tai6.18856;Tai6.19169;Tai6.21184;Tai6.29643;Tai6.33750;Tai6.42209;Tai6.42504;Tai6.44020;Tai6.44584;Tai6.53604;Tai6.9891	K13366+K12657+K10536+K00128+K00128+K17839+K00128+K13366+K17839+K10536+K01611+K00128+K01611
Photosynthesis - antenna proteins	ko00196	11	36	1656	11978	Tai6.20331;Tai6.21909;Tai6.22758;Tai6.23540;Tai6.25476;Tai6.28265;Tai6.31658;Tai6.35333;Tai6.45204;Tai6.508;Tai6.6134	K08908+K08907+K08917+K08913+K08913+K08914+K08917+K08917+K08915+K08916+K08913
Circadian rhythm - plant	ko04712	11	114	1656	11978	Ipomoea_batatas_newGene_23488;Ipomoea_batatas_newGene_36716;Tai6.14553;Tai6.21029;Tai6.23142;Tai6.23143;Tai6.24099;Tai6.30457;Tai6.30458;Tai6.6942;Tai6.8277	K03097+K12125+K03097+K12130+K12124+K12124+K12130+K12126+K12126+K03097+K12130
Isoquinoline alkaloid biosynthesis	ko00950	11	90	1656	11978	Ipomoea_batatas_newGene_1845;Ipomoea_batatas_newGene_51876;Ipomoea_batatas_newGene_60790;Tai6.19097;Tai6.20034;Tai6.26744;Tai6.33302;Tai6.37913;Tai6.40899;Tai6.44015;Tai6.4422	K00422+K00276+K00422+K00276+K00422+K00815+K00276+K00815+K00422+K00276+K15849
Glycosylphosphatidylinositol(GPI)-anchor biosynthesis	ko00563	10	72	1656	11978	Ipomoea_batatas_newGene_21038;Ipomoea_batatas_newGene_26038;Ipomoea_batatas_newGene_37469;Ipomoea_batatas_newGene_38986;Ipomoea_batatas_newGene_4360;Ipomoea_batatas_newGene_43644;Tai6.27135;Tai6.28688;Tai6.42752;Tai6.43171	K11001+K05284+K03861+K05310+K05286+K11001+K03858+K05288+K07541+K05284
Lysine degradation	ko00310	10	74	1656	11978	Ipomoea_batatas_newGene_39487;Tai6.12792;Tai6.19169;Tai6.21184;Tai6.27720;Tai6.30024;Tai6.33750;Tai6.34089;Tai6.48188;Tai6.53604	K11420+K00626+K00128+K00128+K11420+K00306+K00128+K11420+K11420+K00128
Pentose phosphate pathway	ko00030	10	136	1656	11978	Ipomoea_batatas_newGene_50283;Tai6.13741;Tai6.22724;Tai6.2610;Tai6.26143;Tai6.31520;Tai6.34544;Tai6.46988;Tai6.6855;Tai6.9574	K00850+K00852+K01057+K01810+K03841+K01623+K00033+K01057+K00036+K01057
Cutin, suberine and wax biosynthesis	ko00073	10	52	1656	11978	Ipomoea_batatas_newGene_17741;Ipomoea_batatas_newGene_1973;Ipomoea_batatas_newGene_26242;Ipomoea_batatas_newGene_44294;Ipomoea_batatas_newGene_57930;Tai6.26247;Tai6.29639;Tai6.33858;Tai6.7694;Tai6.9134	K15400+K13356+K13356+K17991+K13356+K13407+K15404+K13356+K15400+K17991
Ether lipid metabolism	ko00565	10	88	1656	11978	Ipomoea_batatas_newGene_36181;Ipomoea_batatas_newGene_43961;Tai6.13059;Tai6.22170;Tai6.30951;Tai6.31707;Tai6.32102;Tai6.40641;Tai6.40978;Tai6.50478	K01115+K01115+K01115+K01047+K01115+K01114+K01115+K13519+K01114+K00993
Linoleic acid metabolism	ko00591	10	49	1656	11978	Tai6.13547;Tai6.13549;Tai6.22170;Tai6.25426;Tai6.25427;Tai6.25428;Tai6.47070;Tai6.8572;Tai6.9731;Tai6.9732	K00454+K00454+K01047+K15718+K15718+K15718+K00454+K15718+K00454+K00454
Glycosaminoglycan degradation	ko00531	9	47	1656	11978	Ipomoea_batatas_newGene_31293;Ipomoea_batatas_newGene_33390;Ipomoea_batatas_newGene_3347;Ipomoea_batatas_newGene_39981;Tai6.14911;Tai6.25151;Tai6.47366;Tai6.47367;Tai6.54404	K10532+K12373+K10532+K12373+K10532+K10532+K01205+K01205+K01205
Butanoate metabolism	ko00650	9	57	1656	11978	Ipomoea_batatas_newGene_55774;Tai6.11203;Tai6.12792;Tai6.17025;Tai6.19528;Tai6.22066;Tai6.22067;Tai6.41493;Tai6.44534	K01580+K01653+K00626+K01580+K01653+K01640+K01640+K01641+K17761
One carbon pool by folate	ko00670	9	61	1656	11978	Ipomoea_batatas_newGene_10059;Tai6.22998;Tai6.33970;Tai6.40512;Tai6.42266;Tai6.4559;Tai6.47387;Tai6.48457;Tai6.6975	K00600+K00601+K13998+K00605+K00600+K00297+K00297+K00600+K00600
ABC transporters	ko02010	9	74	1656	11978	Ipomoea_batatas_newGene_20375;Ipomoea_batatas_newGene_9602;Tai6.11069;Tai6.32173;Tai6.41011;Tai6.5604;Tai6.7222;Tai6.7224;Tai6.9646	K05658+K05658+K05658+K05658+K05658+K05658+K05658+K05658+K05674
Regulation of autophagy	ko04140	9	78	1656	11978	Ipomoea_batatas_newGene_37523;Ipomoea_batatas_newGene_62148;Tai6.10399;Tai6.17211;Tai6.21073;Tai6.21325;Tai6.22135;Tai6.24566;Tai6.53032	K17888+K08341+K08341+K07198+K08341+K07198+K08341+K08341+K08333
Valine, leucine and isoleucine biosynthesis	ko00290	9	53	1656	11978	Ipomoea_batatas_newGene_23560;Ipomoea_batatas_newGene_47046;Ipomoea_batatas_newGene_50134;Ipomoea_batatas_newGene_50135;Tai6.11203;Tai6.18452;Tai6.19528;Tai6.25948;Tai6.4294	K00826+K00826+K00826+K00826+K01653+K01704+K01653+K01687+K00826
Folate biosynthesis	ko00790	9	43	1656	11978	Ipomoea_batatas_newGene_38658;Ipomoea_batatas_newGene_47174;Tai6.11435;Tai6.17792;Tai6.2119;Tai6.31291;Tai6.33970;Tai6.36978;Tai6.42791	K13941+K13941+K21232+K01930+K01307+K01633+K13998+K01495+K01930
Selenocompound metabolism	ko00450	9	38	1656	11978	Tai6.11654;Tai6.15164;Tai6.17677;Tai6.38772;Tai6.40226;Tai6.50872;Tai6.5906;Tai6.8157;Tai6.9420	K13811+K00384+K01760+K01739+K13811+K13811+K01739+K00384+K13811
Fatty acid elongation	ko00062	8	46	1656	11978	Ipomoea_batatas_newGene_47485;Ipomoea_batatas_newGene_53625;Ipomoea_batatas_newGene_8695;Tai6.10286;Tai6.18004;Tai6.22339;Tai6.36238;Tai6.36799	K10251+K10703+K15397+K01074+K10258+K01074+K01068+K10251
Tryptophan metabolism	ko00380	8	78	1656	11978	Tai6.12792;Tai6.19169;Tai6.21184;Tai6.2495;Tai6.33750;Tai6.34984;Tai6.37403;Tai6.53604	K00626+K00128+K00128+K11820+K00128+K03781+K11820+K00128
Histidine metabolism	ko00340	8	60	1656	11978	Ipomoea_batatas_newGene_57317;Tai6.19169;Tai6.21184;Tai6.33393;Tai6.33750;Tai6.44960;Tai6.52047;Tai6.53604	K01590+K00128+K00128+K00817+K00128+K01814+K01663+K00128
Stilbenoid, diarylheptanoid and gingerol biosynthesis	ko00945	8	62	1656	11978	Ipomoea_batatas_newGene_21906;Tai6.24317;Tai6.25039;Tai6.34439;Tai6.38182;Tai6.43690;Tai6.4632;Tai6.7553	K13065+K00588+K00588+K13065+K13065+K00588+K13065+K00487
Flavonoid biosynthesis	ko00941	8	83	1656	11978	Ipomoea_batatas_newGene_21906;Tai6.24317;Tai6.25039;Tai6.34439;Tai6.38182;Tai6.43690;Tai6.4632;Tai6.7553	K13065+K00588+K00588+K13065+K13065+K00588+K13065+K00487
Thiamine metabolism	ko00730	8	47	1656	11978	Ipomoea_batatas_newGene_23037;Tai6.1244;Tai6.20196;Tai6.30574;Tai6.32796;Tai6.41655;Tai6.54827;Tai6.8148	K00949+K00949+K01662+K04487+K03146+K00949+K01662+K04487
RNA polymerase	ko03020	7	100	1656	11978	Ipomoea_batatas_newGene_40343;Tai6.13140;Tai6.20908;Tai6.2311;Tai6.43149;Tai6.48222;Tai6.592	K03046+K03000+K03018+K03027+K03007+K03000+K03016
SNARE interactions in vesicular transport	ko04130	7	91	1656	11978	Ipomoea_batatas_newGene_16225;Ipomoea_batatas_newGene_29766;Tai6.30154;Tai6.40862;Tai6.45789;Tai6.5733;Tai6.9860	K08504+K08515+K08497+K08515+K08490+K08486+K08515
Base excision repair	ko03410	7	110	1656	11978	Ipomoea_batatas_newGene_486;Ipomoea_batatas_newGene_51232;Ipomoea_batatas_newGene_55050;Tai6.10265;Tai6.1394;Tai6.16205;Tai6.27597	K10773+K01246+K10563+K10773+K01247+K10773+K10802
Other glycan degradation	ko00511	7	57	1656	11978	Ipomoea_batatas_newGene_32286;Ipomoea_batatas_newGene_33390;Ipomoea_batatas_newGene_39981;Tai6.1825;Tai6.22634;Tai6.23331;Tai6.2710	K01191+K12373+K12373+K01191+K17108+K15923+K01227
Monobactam biosynthesis	ko00261	6	32	1656	11978	Ipomoea_batatas_newGene_19611;Ipomoea_batatas_newGene_7228;Tai6.11654;Tai6.40226;Tai6.50872;Tai6.9420	K00215+K00215+K13811+K13811+K13811+K13811
Glycosphingolipid biosynthesis - globo series	ko00603	6	24	1656	11978	Ipomoea_batatas_newGene_33390;Ipomoea_batatas_newGene_39981;Tai6.1108;Tai6.11953;Tai6.36540;Tai6.7602	K12373+K12373+K01988+K07407+K07407+K07407
Biotin metabolism	ko00780	6	63	1656	11978	Ipomoea_batatas_newGene_18239;Ipomoea_batatas_newGene_37071;Ipomoea_batatas_newGene_50675;Tai6.23941;Tai6.303;Tai6.40004	K00059+K09458+K09458+K00208+K00059+K00059
Sulfur relay system	ko04122	6	22	1656	11978	Tai6.11435;Tai6.21376;Tai6.30574;Tai6.41440;Tai6.50591;Tai6.8148	K21232+K14169+K04487+K14169+K11996+K04487
Vitamin B6 metabolism	ko00750	6	28	1656	11978	Ipomoea_batatas_newGene_29747;Tai6.17147;Tai6.33098;Tai6.33099;Tai6.38627;Tai6.41022	K00275+K13248+K00275+K00275+K00275+K08681
Zeatin biosynthesis	ko00908	6	34	1656	11978	Ipomoea_batatas_newGene_60883;Ipomoea_batatas_newGene_60884;Ipomoea_batatas_newGene_60885;Tai6.14502;Tai6.19889;Tai6.4080	K10717+K10717+K10717+K13495+K10717+K10717
Diterpenoid biosynthesis	ko00904	5	45	1656	11978	Ipomoea_batatas_newGene_38162;Ipomoea_batatas_newGene_40841;Ipomoea_batatas_newGene_43651;Tai6.18150;Tai6.32369	K04123+K04123+K04123+K04124+K04122
Taurine and hypotaurine metabolism	ko00430	5	35	1656	11978	Ipomoea_batatas_newGene_19776;Ipomoea_batatas_newGene_34646;Ipomoea_batatas_newGene_55774;Tai6.17025;Tai6.31810	K10712+K18592+K01580+K01580+K10712
Sphingolipid metabolism	ko00600	5	73	1656	11978	Tai6.11953;Tai6.22634;Tai6.35004;Tai6.36540;Tai6.7602	K07407+K17108+K04712+K07407+K07407
Lysine biosynthesis	ko00300	4	39	1656	11978	Ipomoea_batatas_newGene_19611;Ipomoea_batatas_newGene_31563;Ipomoea_batatas_newGene_7228;Tai6.12472	K00215+K10206+K00215+K10206
Lipoic acid metabolism	ko00785	4	13	1656	11978	Ipomoea_batatas_newGene_45017;Tai6.10994;Tai6.18615;Tai6.29071	K03801+K03644+K03644+K03644
Limonene and pinene degradation	ko00903	4	21	1656	11978	Tai6.19169;Tai6.21184;Tai6.33750;Tai6.53604	K00128+K00128+K00128+K00128
Riboflavin metabolism	ko00740	4	20	1656	11978	Tai6.1891;Tai6.30072;Tai6.34479;Tai6.54344	K00794+K11752+K11752+K14652
Synthesis and degradation of ketone bodies	ko00072	4	20	1656	11978	Tai6.12792;Tai6.22066;Tai6.22067;Tai6.41493	K00626+K01640+K01640+K01641
Arachidonic acid metabolism	ko00590	3	23	1656	11978	Ipomoea_batatas_newGene_34646;Tai6.20855;Tai6.22170	K18592+K05309+K01047
C5-Branched dibasic acid metabolism	ko00660	3	20	1656	11978	Tai6.11203;Tai6.18452;Tai6.19528	K01653+K01704+K01653
Glucosinolate biosynthesis	ko00966	3	9	1656	11978	Ipomoea_batatas_newGene_25072;Tai6.2495;Tai6.37403	K12153+K11820+K11820
Glycosphingolipid biosynthesis - ganglio series	ko00604	2	17	1656	11978	Ipomoea_batatas_newGene_33390;Ipomoea_batatas_newGene_39981	K12373+K12373
AGE-RAGE signaling pathway in diabetic complications	ko04933	2	44	1656	11978	Ipomoea_batatas_newGene_52357;Tai6.26224	K05857+K05857
Monoterpenoid biosynthesis	ko00902	2	25	1656	11978	Tai6.28803;Tai6.9995	K15095+K15086
Flavone and flavonol biosynthesis	ko00944	1	6	1656	11978	Ipomoea_batatas_newGene_32537	K13269
Other types of O-glycan biosynthesis	ko00514	1	8	1656	11978	Tai6.54600	K03691
Vancomycin resistance	ko01502	1	7	1656	11978	Ipomoea_batatas_newGene_25093	K02563
Non-homologous end-joining	ko03450	1	31	1656	11978	Ipomoea_batatas_newGene_35676	K10886

## Sheet: Xu22-CR_vs_Xu32-CR
#KEGG_n	1631	KEGG_N	11978
#Pathway	ko_ID	DEG	Gene	DEG_all	Gene_all
Ribosome	ko03010	133	750	1631	11978	Ipomoea_batatas_newGene_45852;Tai6.10144;Tai6.10833;Tai6.12034;Tai6.12054;Tai6.12358;Tai6.13238;Tai6.13241;Tai6.13242;Tai6.14037;Tai6.15659;Tai6.15785;Tai6.16106;Tai6.16388;Tai6.16501;Tai6.16604;Tai6.16876;Tai6.17059;Tai6.17212;Tai6.17233;Tai6.17241;Tai6.17289;Tai6.17626;Tai6.17707;Tai6.18221;Tai6.18231;Tai6.19460;Tai6.20073;Tai6.20402;Tai6.21440;Tai6.21442;Tai6.21704;Tai6.21959;Tai6.22086;Tai6.2…	K02910+K02902+K02989+K02868+K02933+K02951+K02877+K02877+K02877+K02894+K02921+K02865+K02947+K02893+K02989+K02953+K02977+K02865+K02984+K02927+K02891+K02937+K02936+K02983+K02877+K02921+K02873+K02996+K02976+K02969+K02953+K02968+K02874+K02974+K02911+K02981+K02935+K02922+K02935+K02971+K02983+K02918+K02916+K02875+K02964+K02943+K02897+K02888+K02973+K02897+K02947+K02990+K02993+K02925+K02936+K02926+K02952+…
Carbon metabolism	ko01200	121	727	1631	11978	Ipomoea_batatas_newGene_10731;Ipomoea_batatas_newGene_11520;Ipomoea_batatas_newGene_1337;Ipomoea_batatas_newGene_20963;Ipomoea_batatas_newGene_23157;Ipomoea_batatas_newGene_41282;Ipomoea_batatas_newGene_43653;Ipomoea_batatas_newGene_44371;Ipomoea_batatas_newGene_47888;Ipomoea_batatas_newGene_48050;Ipomoea_batatas_newGene_50097;Ipomoea_batatas_newGene_50230;Ipomoea_batatas_newGene_61913;Tai6.10480…	K00382+K00615+K15919+K01595+K00140+K00058+K13034+K00873+K01681+K01803+K00873+K05605+K00025+K00850+K15893+K15634+K01602+K00031+K00162+K00382+K00626+K00235+K00036+K00134+K00134+K01738+K01637+K01647+K00850+K01689+K00873+K14454+K14454+K01647+K00029+K00844+K14454+K01938+K00131+K00121+K00850+K01679+K03781+K03781+K01057+K00640+K00051+K15893+K14455+K00658+K05605+K01810+K01810+K01810+K01810+K03841+K00600+…
Biosynthesis of amino acids	ko01230	118	635	1631	11978	Ipomoea_batatas_newGene_11520;Ipomoea_batatas_newGene_1715;Ipomoea_batatas_newGene_19611;Ipomoea_batatas_newGene_22458;Ipomoea_batatas_newGene_27567;Ipomoea_batatas_newGene_41282;Ipomoea_batatas_newGene_43653;Ipomoea_batatas_newGene_44371;Ipomoea_batatas_newGene_44403;Ipomoea_batatas_newGene_47046;Ipomoea_batatas_newGene_47888;Ipomoea_batatas_newGene_48050;Ipomoea_batatas_newGene_50097;Ipomoea_ba…	K00615+K00826+K00215+K00815+K00620+K00058+K13034+K00873+K15849+K00826+K01681+K01803+K00873+K00930+K00620+K14677+K00215+K00850+K01653+K01695+K15634+K00031+K01814+K12657+K00134+K00134+K05359+K01738+K01647+K00811+K00789+K00850+K01689+K00873+K01704+K14454+K14454+K01647+K01653+K14454+K01652+K01915+K01915+K00850+K00640+K00815+K14455+K05359+K01850+K00133+K00264+K01687+K00549+K00789+K00600+K00815+K01696+…
Starch and sucrose metabolism	ko00500	81	610	1631	11978	Ipomoea_batatas_newGene_10011;Ipomoea_batatas_newGene_10544;Ipomoea_batatas_newGene_12795;Ipomoea_batatas_newGene_12838;Ipomoea_batatas_newGene_12996;Ipomoea_batatas_newGene_13091;Ipomoea_batatas_newGene_17227;Ipomoea_batatas_newGene_17282;Ipomoea_batatas_newGene_17465;Ipomoea_batatas_newGene_21528;Ipomoea_batatas_newGene_21593;Ipomoea_batatas_newGene_22284;Ipomoea_batatas_newGene_25270;Ipomoea_b…	K01193+K01087+K01087+K01179+K01051+K01087+K01087+K01213+K01188+K01051+K01213+K01187+K05349+K01051+K01051+K01187+K15920+K01188+K01213+K05349+K01051+K00695+K01051+K01051+K01051+K01213+K05349+K01051+K05349+K01051+K05350+K05349+K00695+K00695+K00695+K19893+K01835+K01193+K08678+K00975+K01835+K00975+K00844+K16055+K05349+K05349+K05349+K01051+K00695+K01051+K01810+K01810+K01810+K01810+K13648+K15920+K05349+…
Plant hormone signal transduction	ko04075	79	495	1631	11978	Ipomoea_batatas_newGene_14968;Ipomoea_batatas_newGene_19115;Ipomoea_batatas_newGene_30614;Ipomoea_batatas_newGene_32943;Ipomoea_batatas_newGene_35093;Ipomoea_batatas_newGene_35289;Ipomoea_batatas_newGene_53328;Ipomoea_batatas_newGene_55699;Ipomoea_batatas_newGene_56495;Ipomoea_batatas_newGene_60585;Ipomoea_batatas_newGene_61848;Tai6.10485;Tai6.10615;Tai6.12247;Tai6.12378;Tai6.13951;Tai6.15639;Tai…	K14487+K14487+K14432+K14492+K14492+K14516+K13422+K14484+K14515+K14509+K14504+K14490+K14514+K14509+K14498+K14496+K13946+K14432+K13946+K14486+K13416+K14490+K14502+K14487+K14489+K14490+K14488+K14485+K14497+K14508+K13449+K14487+K14509+K14509+K14509+K14509+K14492+K14492+K14502+K14502+K14490+K14487+K13464+K14484+K14497+K14503+K14485+K14491+K14490+K14486+K14485+K14486+K14486+K14505+K14493+K13946+K14512+…
Phenylpropanoid biosynthesis	ko00940	77	469	1631	11978	Ipomoea_batatas_newGene_17000;Ipomoea_batatas_newGene_17465;Ipomoea_batatas_newGene_21255;Ipomoea_batatas_newGene_21906;Ipomoea_batatas_newGene_22962;Ipomoea_batatas_newGene_25270;Ipomoea_batatas_newGene_2856;Ipomoea_batatas_newGene_29132;Ipomoea_batatas_newGene_29430;Ipomoea_batatas_newGene_34899;Ipomoea_batatas_newGene_35728;Ipomoea_batatas_newGene_36813;Ipomoea_batatas_newGene_37228;Ipomoea_ba…	K00430+K01188+K00430+K13065+K00430+K05349+K01904+K01188+K00430+K11188+K00430+K00083+K09753+K05349+K00430+K00083+K00430+K00083+K00430+K00430+K00430+K00430+K05349+K00430+K05349+K13065+K05350+K05349+K00588+K00430+K00430+K09754+K05349+K05349+K05349+K09754+K00430+K01904+K00588+K13065+K05349+K00430+K00430+K05350+K00430+K09754+K00487+K13065+K00588+K00588+K00430+K10775+K01904+K09753+K00430+K12355+K05349+…
Glycolysis / Gluconeogenesis	ko00010	74	384	1631	11978	Ipomoea_batatas_newGene_10731;Ipomoea_batatas_newGene_44371;Ipomoea_batatas_newGene_48050;Ipomoea_batatas_newGene_50097;Tai6.1007;Tai6.10480;Tai6.10735;Tai6.11655;Tai6.12508;Tai6.12535;Tai6.12548;Tai6.15088;Tai6.15090;Tai6.15438;Tai6.15440;Tai6.15965;Tai6.16361;Tai6.16559;Tai6.16900;Tai6.17187;Tai6.17537;Tai6.18314;Tai6.18672;Tai6.19169;Tai6.19267;Tai6.21147;Tai6.21184;Tai6.21580;Tai6.22015;Tai6.…	K00382+K00873+K01803+K00873+K01568+K00850+K01568+K15634+K00162+K00382+K01568+K00134+K00134+K00895+K00895+K18857+K01835+K00128+K01792+K00850+K01689+K00873+K01835+K00128+K00844+K00131+K00128+K18857+K00121+K00850+K01810+K01810+K01810+K18857+K18857+K01810+K18857+K03841+K01810+K01834+K00873+K00850+K00850+K00131+K01623+K18857+K18857+K00128+K00134+K00134+K00873+K01785+K01803+K00844+K00873+K00873+K01610+…
Plant-pathogen interaction	ko04626	59	431	1631	11978	Ipomoea_batatas_newGene_11968;Ipomoea_batatas_newGene_1497;Ipomoea_batatas_newGene_16518;Ipomoea_batatas_newGene_17931;Ipomoea_batatas_newGene_19464;Ipomoea_batatas_newGene_20223;Ipomoea_batatas_newGene_21920;Ipomoea_batatas_newGene_23670;Ipomoea_batatas_newGene_29617;Ipomoea_batatas_newGene_36151;Ipomoea_batatas_newGene_3841;Ipomoea_batatas_newGene_41417;Ipomoea_batatas_newGene_45753;Ipomoea_bat…	K13413+K13420+K13457+K05391+K13420+K13420+K13459+K13413+K13457+K13457+K13457+K18834+K13429+K13457+K13420+K13429+K13412+K13459+K13436+K13414+K13436+K13459+K13424+K13416+K13414+K13447+K13447+K13447+K13459+K13457+K13447+K13424+K18835+K13449+K13457+K13448+K13448+K13448+K18875+K13457+K13459+K02183+K13448+K13448+K13459+K13447+K13447+K13447+K04079+K13412+K13448+K13412+K13412+K13447+K13447+K13447+K13412+…
Oxidative phosphorylation	ko00190	56	297	1631	11978	Ipomoea_batatas_newGene_14193;Ipomoea_batatas_newGene_33869;Ipomoea_batatas_newGene_34675;Ipomoea_batatas_newGene_36042;Ipomoea_batatas_newGene_4393;Ipomoea_batatas_newGene_46403;Ipomoea_batatas_newGene_50600;Ipomoea_batatas_newGene_51922;Tai6.11201;Tai6.1241;Tai6.12468;Tai6.1258;Tai6.12779;Tai6.13911;Tai6.1421;Tai6.15007;Tai6.15538;Tai6.17806;Tai6.1803;Tai6.19162;Tai6.19466;Tai6.19568;Tai6.23024…	K02259+K03966+K01535+K03878+K03955+K02146+K02259+K11353+K03955+K03955+K01507+K02257+K01535+K00235+K02155+K02265+K03955+K03937+K00419+K01535+K02137+K02136+K02135+K02109+K02137+K03945+K02134+K00413+K02267+K02140+K02259+K00234+K02257+K03945+K03945+K03940+K02155+K02258+K03955+K03945+K02267+K02265+K02267+K02137+K03966+K02140+K02260+K02113+K00416+K03953+K02151+K03946+K00234+K02134+K02134+K03943
Cysteine and methionine metabolism	ko00270	55	258	1631	11978	Ipomoea_batatas_newGene_1715;Ipomoea_batatas_newGene_18469;Ipomoea_batatas_newGene_22458;Ipomoea_batatas_newGene_22775;Ipomoea_batatas_newGene_35748;Ipomoea_batatas_newGene_35749;Ipomoea_batatas_newGene_43653;Ipomoea_batatas_newGene_47046;Ipomoea_batatas_newGene_48120;Ipomoea_batatas_newGene_61913;Tai6.11124;Tai6.14725;Tai6.15274;Tai6.16708;Tai6.16778;Tai6.16875;Tai6.18269;Tai6.18851;Tai6.18853;T…	K00826+K00827+K00815+K00827+K20772+K20772+K13034+K00826+K00547+K00025+K16054+K01011+K01738+K00811+K01920+K00789+K01251+K14454+K14454+K14454+K16054+K08967+K00640+K00899+K00815+K01251+K14455+K00133+K00549+K00789+K00815+K08967+K00133+K08967+K00811+K00811+K01738+K00549+K01739+K14455+K05933+K00789+K01251+K01611+K00026+K00547+K00549+K01739+K00026+K14454+K14455+K20772+K01611+K05933+K00797
Amino sugar and nucleotide sugar metabolism	ko00520	53	374	1631	11978	Ipomoea_batatas_newGene_1151;Ipomoea_batatas_newGene_13453;Ipomoea_batatas_newGene_20797;Ipomoea_batatas_newGene_20802;Ipomoea_batatas_newGene_27795;Ipomoea_batatas_newGene_33390;Ipomoea_batatas_newGene_38458;Ipomoea_batatas_newGene_45734;Ipomoea_batatas_newGene_53409;Ipomoea_batatas_newGene_57248;Ipomoea_batatas_newGene_58130;Tai6.10590;Tai6.13079;Tai6.15791;Tai6.16361;Tai6.17270;Tai6.17657;Tai6…	K01183+K01183+K01183+K01183+K15920+K12373+K01183+K01183+K12373+K01183+K01183+K00326+K01183+K12451+K01835+K12446+K08678+K00966+K00975+K01835+K00975+K00966+K00844+K13379+K12450+K20547+K01810+K01810+K01810+K01810+K13648+K15920+K01810+K00012+K00012+K00326+K20547+K13379+K00847+K00820+K00844+K00847+K01183+K01183+K12449+K01835+K01183+K13379+K00847+K08678+K12446+K12446+K16190
Glutathione metabolism	ko00480	51	267	1631	11978	Ipomoea_batatas_newGene_15649;Ipomoea_batatas_newGene_21029;Ipomoea_batatas_newGene_42437;Ipomoea_batatas_newGene_51844;Ipomoea_batatas_newGene_53793;Ipomoea_batatas_newGene_58383;Ipomoea_batatas_newGene_60935;Ipomoea_batatas_newGene_62167;Tai6.11387;Tai6.11388;Tai6.12267;Tai6.12805;Tai6.13862;Tai6.13918;Tai6.1559;Tai6.15667;Tai6.15673;Tai6.16778;Tai6.19775;Tai6.19779;Tai6.20315;Tai6.22101;Tai6.2…	K00799+K00799+K00799+K00799+K00799+K10807+K00799+K00799+K00799+K00799+K00031+K00799+K00799+K00036+K00799+K00799+K00799+K01920+K00799+K00799+K00799+K10807+K00799+K00799+K01255+K00383+K00799+K00799+K00799+K00799+K00031+K00799+K00031+K00799+K00799+K00799+K00799+K00799+K00799+K00799+K00799+K00799+K00799+K00799+K00799+K00799+K00799+K01256+K00799+K00036+K00797
Protein processing in endoplasmic reticulum	ko04141	47	480	1631	11978	Ipomoea_batatas_newGene_17194;Ipomoea_batatas_newGene_24071;Ipomoea_batatas_newGene_26388;Ipomoea_batatas_newGene_47354;Ipomoea_batatas_newGene_49860;Ipomoea_batatas_newGene_57907;Ipomoea_batatas_newGene_59701;Ipomoea_batatas_newGene_62544;Tai6.10775;Tai6.10901;Tai6.10903;Tai6.12485;Tai6.12486;Tai6.12710;Tai6.13354;Tai6.17519;Tai6.19440;Tai6.20631;Tai6.21746;Tai6.23172;Tai6.2368;Tai6.24734;Tai6.2…	K13993+K11718+K12670+K13249+K08852+K08288+K03283+K10085+K13993+K03094+K03094+K09503+K09503+K14011+K07953+K09490+K04554+K03094+K09540+K03283+K14004+K09503+K10666+K04523+K12670+K08288+K09540+K10666+K10950+K09580+K14001+K10666+K10575+K07342+K10666+K13525+K03283+K07342+K13989+K04079+K14003+K13525+K10578+K14009+K09503+K10950+K03283
Spliceosome	ko03040	45	431	1631	11978	Ipomoea_batatas_newGene_13315;Ipomoea_batatas_newGene_14594;Ipomoea_batatas_newGene_15159;Ipomoea_batatas_newGene_20492;Ipomoea_batatas_newGene_23647;Ipomoea_batatas_newGene_27935;Ipomoea_batatas_newGene_59701;Ipomoea_batatas_newGene_8875;Tai6.11224;Tai6.11528;Tai6.11738;Tai6.11761;Tai6.11762;Tai6.12398;Tai6.1668;Tai6.17086;Tai6.1798;Tai6.18756;Tai6.19481;Tai6.22506;Tai6.23172;Tai6.26789;Tai6.275…	K12830+K12850+K12842+K12837+K12831+K12831+K03283+K12882+K12891+K12873+K12847+K10599+K10599+K12821+K12818+K12874+K12818+K12818+K12873+K12891+K03283+K12881+K12880+K11099+K12881+K12847+K11092+K12836+K12861+K12883+K09567+K03283+K11096+K11087+K12844+K13025+K12826+K12890+K12890+K12896+K12874+K12831+K12900+K12621+K03283
Purine metabolism	ko00230	45	445	1631	11978	Ipomoea_batatas_newGene_23839;Ipomoea_batatas_newGene_29771;Ipomoea_batatas_newGene_40343;Ipomoea_batatas_newGene_44371;Ipomoea_batatas_newGene_4814;Ipomoea_batatas_newGene_50097;Ipomoea_batatas_newGene_58383;Ipomoea_batatas_newGene_58557;Ipomoea_batatas_newGene_60347;Ipomoea_batatas_newGene_6139;Tai6.1011;Tai6.11654;Tai6.13140;Tai6.14307;Tai6.16219;Tai6.16361;Tai6.18314;Tai6.18672;Tai6.19478;Tai…	K01514+K00962+K03046+K00873+K02684+K00873+K10807+K02320+K03018+K02327+K01490+K13811+K03000+K00939+K00759+K01835+K00873+K01835+K13811+K01081+K10807+K00759+K14641+K00942+K00873+K01510+K00759+K00940+K00940+K00873+K00759+K01510+K00873+K00873+K03007+K01519+K01835+K03000+K01952+K00939+K00939+K03016+K00939+K02320+K00088
Tyrosine metabolism	ko00350	43	180	1631	11978	Ipomoea_batatas_newGene_1338;Ipomoea_batatas_newGene_17561;Ipomoea_batatas_newGene_22458;Ipomoea_batatas_newGene_36274;Ipomoea_batatas_newGene_38709;Ipomoea_batatas_newGene_44403;Ipomoea_batatas_newGene_49090;Ipomoea_batatas_newGene_60790;Tai6.14233;Tai6.15965;Tai6.16708;Tai6.18851;Tai6.18853;Tai6.19097;Tai6.19300;Tai6.19690;Tai6.20034;Tai6.21580;Tai6.22015;Tai6.23293;Tai6.23528;Tai6.25112;Tai6.2…	K18606+K00422+K00815+K07253+K00276+K15849+K00276+K00422+K01800+K18857+K00811+K14454+K14454+K00276+K00422+K14454+K00422+K18857+K00121+K00815+K14455+K18606+K18857+K18857+K18857+K00815+K18857+K18857+K00276+K00817+K00811+K00811+K14455+K00422+K15849+K00121+K18857+K00121+K14454+K14455+K15849+K01800+K01800
RNA degradation	ko03018	43	297	1631	11978	Ipomoea_batatas_newGene_16368;Ipomoea_batatas_newGene_16742;Ipomoea_batatas_newGene_20914;Ipomoea_batatas_newGene_29771;Ipomoea_batatas_newGene_39232;Ipomoea_batatas_newGene_39479;Tai6.10480;Tai6.10648;Tai6.14048;Tai6.16140;Tai6.16314;Tai6.17187;Tai6.17537;Tai6.18154;Tai6.19459;Tai6.22022;Tai6.22329;Tai6.23889;Tai6.24268;Tai6.26734;Tai6.28699;Tai6.30733;Tai6.30852;Tai6.30853;Tai6.31829;Tai6.35883…	K12604+K12599+K12598+K00962+K04077+K12586+K00850+K04077+K12608+K12605+K13126+K00850+K01689+K13126+K12619+K00850+K04077+K12586+K14442+K03681+K13126+K12611+K00850+K00850+K12614+K12619+K12587+K13126+K12608+K00850+K13126+K13126+K12605+K10643+K01689+K12613+K00850+K12585+K04077+K13126+K12621+K12613+K12587
Pyrimidine metabolism	ko00240	43	352	1631	11978	Ipomoea_batatas_newGene_13376;Ipomoea_batatas_newGene_2232;Ipomoea_batatas_newGene_24878;Ipomoea_batatas_newGene_29771;Ipomoea_batatas_newGene_40343;Ipomoea_batatas_newGene_4814;Ipomoea_batatas_newGene_54088;Ipomoea_batatas_newGene_58383;Ipomoea_batatas_newGene_58557;Ipomoea_batatas_newGene_60347;Ipomoea_batatas_newGene_6139;Tai6.11433;Tai6.1250;Tai6.13140;Tai6.15164;Tai6.15779;Tai6.2185;Tai6.221…	K01520+K13800+K01240+K00962+K03046+K02684+K01937+K10807+K02320+K03018+K02327+K00254+K13800+K03000+K00384+K01240+K01081+K10807+K16904+K14641+K13421+K01510+K01465+K16904+K00940+K00876+K00940+K00254+K01955+K01520+K01510+K03007+K00609+K01519+K03000+K01937+K16904+K01937+K03016+K02320+K00876+K00207+K13800
Glyoxylate and dicarboxylate metabolism	ko00630	42	210	1631	11978	Ipomoea_batatas_newGene_10731;Ipomoea_batatas_newGene_1337;Ipomoea_batatas_newGene_47888;Ipomoea_batatas_newGene_61913;Tai6.10661;Tai6.11791;Tai6.12535;Tai6.12792;Tai6.15885;Tai6.16551;Tai6.19113;Tai6.21245;Tai6.21748;Tai6.22283;Tai6.22284;Tai6.23127;Tai6.26667;Tai6.28128;Tai6.3150;Tai6.33023;Tai6.34984;Tai6.35054;Tai6.35575;Tai6.37529;Tai6.37531;Tai6.37950;Tai6.38094;Tai6.40512;Tai6.40806;Tai6.4…	K00382+K15919+K01681+K00025+K15893+K01602+K00382+K00626+K01637+K01647+K01647+K01915+K01915+K03781+K03781+K15893+K00600+K11517+K02437+K11517+K03781+K11517+K15919+K03781+K03781+K01915+K01681+K00605+K11517+K00600+K02437+K01915+K00281+K00281+K03781+K00600+K00026+K01915+K00026+K11517+K03781+K11517
RNA transport	ko03013	42	440	1631	11978	Ipomoea_batatas_newGene_14017;Ipomoea_batatas_newGene_18603;Ipomoea_batatas_newGene_30760;Ipomoea_batatas_newGene_36910;Ipomoea_batatas_newGene_40537;Ipomoea_batatas_newGene_5410;Ipomoea_batatas_newGene_8875;Tai6.10810;Tai6.11044;Tai6.15655;Tai6.15656;Tai6.16314;Tai6.18154;Tai6.20408;Tai6.20576;Tai6.21078;Tai6.2368;Tai6.24560;Tai6.26789;Tai6.27213;Tai6.27545;Tai6.28699;Tai6.29220;Tai6.29937;Tai6.…	K03236+K03537+K14292+K13174+K18213+K14304+K12882+K14290+K03238+K03260+K03260+K13126+K13126+K03238+K07936+K03113+K14004+K03113+K12881+K14310+K12880+K13126+K07562+K05019+K12881+K14300+K14306+K03254+K03113+K03236+K03262+K12883+K13126+K03539+K03251+K07936+K13126+K13126+K13025+K13130+K03246+K13126
mRNA surveillance pathway	ko03015	41	319	1631	11978	Ipomoea_batatas_newGene_12174;Ipomoea_batatas_newGene_37818;Ipomoea_batatas_newGene_42416;Ipomoea_batatas_newGene_49322;Ipomoea_batatas_newGene_50657;Ipomoea_batatas_newGene_58882;Ipomoea_batatas_newGene_8875;Tai6.11743;Tai6.12934;Tai6.12935;Tai6.12936;Tai6.1464;Tai6.16105;Tai6.16314;Tai6.18006;Tai6.18154;Tai6.22006;Tai6.24259;Tai6.24623;Tai6.25933;Tai6.26789;Tai6.28699;Tai6.30597;Tai6.32894;Tai6…	K14408+K14408+K00565+K14376+K14376+K14376+K12882+K06269+K14402+K14402+K14402+K14376+K14399+K13126+K06965+K13126+K14397+K14411+K06269+K14396+K12881+K13126+K12881+K06269+K14402+K14396+K14411+K12883+K13126+K13126+K13126+K03265+K03265+K13025+K14396+K14408+K13126+K14401+K11583+K14411+K04382
Peroxisome	ko04146	41	268	1631	11978	Ipomoea_batatas_newGene_12193;Ipomoea_batatas_newGene_22263;Ipomoea_batatas_newGene_26233;Ipomoea_batatas_newGene_26242;Ipomoea_batatas_newGene_37535;Ipomoea_batatas_newGene_57930;Tai6.10216;Tai6.10509;Tai6.12267;Tai6.1550;Tai6.1640;Tai6.18068;Tai6.22066;Tai6.22067;Tai6.22283;Tai6.22284;Tai6.28128;Tai6.2883;Tai6.29170;Tai6.3251;Tai6.32802;Tai6.33023;Tai6.34327;Tai6.34984;Tai6.35054;Tai6.35929;Tai…	K13344+K13356+K13356+K13356+K01897+K13356+K13356+K13356+K00031+K04565+K01897+K01897+K01640+K01640+K03781+K03781+K11517+K13339+K00869+K13347+K04564+K11517+K11147+K03781+K11517+K00031+K03781+K03781+K00031+K04564+K11517+K13343+K13348+K13337+K13356+K01897+K03781+K13337+K11517+K03781+K11517
Endocytosis	ko04144	41	442	1631	11978	Ipomoea_batatas_newGene_11963;Ipomoea_batatas_newGene_17059;Ipomoea_batatas_newGene_2575;Ipomoea_batatas_newGene_36181;Ipomoea_batatas_newGene_3758;Ipomoea_batatas_newGene_44657;Ipomoea_batatas_newGene_50828;Ipomoea_batatas_newGene_57028;Ipomoea_batatas_newGene_58373;Ipomoea_batatas_newGene_59701;Ipomoea_batatas_newGene_61309;Ipomoea_batatas_newGene_61311;Tai6.13059;Tai6.15612;Tai6.18989;Tai6.192…	K19476+K01115+K12471+K01115+K19476+K18466+K01115+K05757+K01528+K03283+K07904+K07904+K01115+K07901+K07904+K04646+K01115+K12200+K03283+K07904+K04646+K12194+K01115+K01115+K07889+K07904+K12486+K07901+K12194+K03283+K12200+K01528+K04646+K12471+K07904+K00889+K12194+K18467+K15053+K07897+K03283
Alanine, aspartate and glutamate metabolism	ko00250	38	153	1631	11978	Ipomoea_batatas_newGene_18469;Ipomoea_batatas_newGene_22775;Ipomoea_batatas_newGene_26748;Ipomoea_batatas_newGene_55774;Tai6.16708;Tai6.17025;Tai6.18851;Tai6.18853;Tai6.19690;Tai6.21245;Tai6.21411;Tai6.21748;Tai6.23528;Tai6.25464;Tai6.33766;Tai6.35846;Tai6.35847;Tai6.36003;Tai6.3604;Tai6.36100;Tai6.37036;Tai6.37950;Tai6.37968;Tai6.38278;Tai6.38864;Tai6.41924;Tai6.44234;Tai6.44485;Tai6.44534;Tai6.…	K00827+K00827+K01580+K01580+K00811+K01580+K14454+K14454+K14454+K01915+K01580+K01915+K14455+K00264+K01580+K00811+K00811+K13566+K00264+K00814+K01580+K01915+K01953+K01955+K14455+K00820+K01915+K00609+K17761+K01953+K01953+K01953+K01915+K00814+K14454+K14455+K00264+K01953
Phenylalanine metabolism	ko00360	38	148	1631	11978	Ipomoea_batatas_newGene_1338;Ipomoea_batatas_newGene_22458;Ipomoea_batatas_newGene_2856;Ipomoea_batatas_newGene_35737;Ipomoea_batatas_newGene_36274;Ipomoea_batatas_newGene_38709;Ipomoea_batatas_newGene_44403;Ipomoea_batatas_newGene_49090;Tai6.10794;Tai6.16708;Tai6.18851;Tai6.18853;Tai6.19097;Tai6.19690;Tai6.23293;Tai6.23528;Tai6.23565;Tai6.25039;Tai6.25112;Tai6.26744;Tai6.31403;Tai6.33302;Tai6.33…	K18606+K00815+K01904+K01426+K07253+K00276+K15849+K00276+K00588+K00811+K14454+K14454+K00276+K14454+K00815+K14455+K01904+K00588+K18606+K00815+K00487+K00276+K00817+K00588+K00588+K00811+K00811+K10775+K01904+K14455+K15849+K01904+K14454+K10775+K14455+K15849+K00487+K01904
Fructose and mannose metabolism	ko00051	37	180	1631	11978	Ipomoea_batatas_newGene_3275;Ipomoea_batatas_newGene_48050;Ipomoea_batatas_newGene_51057;Tai6.10480;Tai6.15438;Tai6.15440;Tai6.17187;Tai6.17794;Tai6.18957;Tai6.19267;Tai6.19993;Tai6.22022;Tai6.26143;Tai6.27943;Tai6.30852;Tai6.30853;Tai6.31520;Tai6.38377;Tai6.40177;Tai6.40630;Tai6.42116;Tai6.425;Tai6.42589;Tai6.43976;Tai6.45726;Tai6.48654;Tai6.48987;Tai6.49681;Tai6.49804;Tai6.53980;Tai6.55030;Tai6…	K19355+K01803+K19355+K00850+K00895+K00895+K00850+K00966+K00966+K00844+K19355+K00850+K03841+K01103+K00850+K00850+K01623+K00847+K19355+K01803+K00844+K00847+K19355+K19355+K00850+K01803+K01803+K00847+K00008+K00850+K01623+K00895+K19355+K01803+K00895+K01623+K01623
Tropane, piperidine and pyridine alkaloid biosynthesis	ko00960	35	121	1631	11978	Ipomoea_batatas_newGene_1338;Ipomoea_batatas_newGene_22458;Ipomoea_batatas_newGene_38709;Ipomoea_batatas_newGene_44403;Ipomoea_batatas_newGene_49090;Ipomoea_batatas_newGene_53802;Ipomoea_batatas_newGene_58828;Ipomoea_batatas_newGene_9501;Tai6.13507;Tai6.13509;Tai6.16326;Tai6.16328;Tai6.16708;Tai6.18851;Tai6.18853;Tai6.19097;Tai6.19690;Tai6.20388;Tai6.22653;Tai6.23293;Tai6.23528;Tai6.24119;Tai6.24…	K18606+K00815+K00276+K15849+K00276+K08081+K08081+K08081+K08081+K08081+K08081+K08081+K00811+K14454+K14454+K00276+K14454+K08081+K08081+K00815+K14455+K08081+K08081+K18606+K00815+K00276+K00817+K00811+K00811+K14455+K15849+K14454+K14455+K15849+K08081
Glycine, serine and threonine metabolism	ko00260	35	213	1631	11978	Ipomoea_batatas_newGene_10731;Ipomoea_batatas_newGene_1337;Ipomoea_batatas_newGene_18469;Ipomoea_batatas_newGene_22775;Ipomoea_batatas_newGene_38709;Ipomoea_batatas_newGene_41282;Ipomoea_batatas_newGene_49090;Tai6.10661;Tai6.11330;Tai6.11655;Tai6.12535;Tai6.13412;Tai6.19097;Tai6.23127;Tai6.25310;Tai6.26667;Tai6.2827;Tai6.29346;Tai6.30230;Tai6.3150;Tai6.31691;Tai6.31828;Tai6.33302;Tai6.35575;Tai6.…	K00382+K15919+K00827+K00827+K00276+K00058+K00276+K15893+K01695+K15634+K00382+K00130+K00276+K15893+K00133+K00600+K01696+K01620+K01834+K02437+K00133+K00130+K00276+K15919+K06001+K00605+K01620+K06001+K00600+K02437+K00281+K00281+K00600+K14085+K00130
Arginine and proline metabolism	ko00330	33	148	1631	11978	Ipomoea_batatas_newGene_35737;Ipomoea_batatas_newGene_48783;Ipomoea_batatas_newGene_52040;Tai6.11098;Tai6.14787;Tai6.16559;Tai6.16708;Tai6.18851;Tai6.18853;Tai6.19169;Tai6.19690;Tai6.21184;Tai6.23528;Tai6.23977;Tai6.28358;Tai6.29643;Tai6.32104;Tai6.32105;Tai6.33750;Tai6.35846;Tai6.35847;Tai6.35931;Tai6.38864;Tai6.42209;Tai6.42504;Tai6.44584;Tai6.49609;Tai6.53604;Tai6.5606;Tai6.6351;Tai6.6602;Tai6…	K01426+K13366+K13366+K00472+K12657+K00128+K00811+K14454+K14454+K00128+K14454+K00128+K14455+K00472+K10536+K17839+K00472+K00472+K00128+K00811+K00811+K00472+K14455+K13366+K17839+K01611+K14085+K00128+K00472+K14454+K14455+K01611+K00797
Carbon fixation in photosynthetic organisms	ko00710	33	172	1631	11978	Ipomoea_batatas_newGene_11520;Ipomoea_batatas_newGene_20963;Ipomoea_batatas_newGene_48050;Ipomoea_batatas_newGene_61913;Tai6.11791;Tai6.15088;Tai6.15090;Tai6.18851;Tai6.18853;Tai6.19265;Tai6.19690;Tai6.22889;Tai6.23528;Tai6.26143;Tai6.31520;Tai6.35837;Tai6.36100;Tai6.37342;Tai6.38864;Tai6.40630;Tai6.43127;Tai6.48488;Tai6.48654;Tai6.48987;Tai6.52061;Tai6.55030;Tai6.584;Tai6.6258;Tai6.6351;Tai6.660…	K00615+K01595+K01803+K00025+K01602+K00134+K00134+K14454+K14454+K00029+K14454+K00051+K14455+K03841+K01623+K00134+K00814+K00134+K14455+K01803+K01610+K00026+K01803+K01803+K00814+K01623+K00855+K00026+K14454+K14455+K01803+K01623+K01623
2-Oxocarboxylic acid metabolism	ko01210	33	150	1631	11978	Ipomoea_batatas_newGene_1715;Ipomoea_batatas_newGene_27567;Ipomoea_batatas_newGene_47046;Ipomoea_batatas_newGene_47888;Ipomoea_batatas_newGene_52771;Ipomoea_batatas_newGene_56807;Ipomoea_batatas_newGene_6546;Tai6.11203;Tai6.12267;Tai6.16551;Tai6.16708;Tai6.18452;Tai6.18851;Tai6.18853;Tai6.19113;Tai6.19528;Tai6.19690;Tai6.2098;Tai6.23528;Tai6.25310;Tai6.25948;Tai6.31691;Tai6.35846;Tai6.35847;Tai6.…	K00826+K00620+K00826+K01681+K00930+K00620+K14677+K01653+K00031+K01647+K00811+K01704+K14454+K14454+K01647+K01653+K14454+K01652+K14455+K00133+K01687+K00133+K00811+K00811+K00031+K00814+K01681+K00031+K14455+K00620+K00814+K14454+K14455
Porphyrin and chlorophyll metabolism	ko00860	32	148	1631	11978	Ipomoea_batatas_newGene_14193;Ipomoea_batatas_newGene_37445;Ipomoea_batatas_newGene_40313;Ipomoea_batatas_newGene_50600;Ipomoea_batatas_newGene_530;Ipomoea_batatas_newGene_53371;Ipomoea_batatas_newGene_55438;Ipomoea_batatas_newGene_58274;Ipomoea_batatas_newGene_7045;Tai6.1258;Tai6.13986;Tai6.1548;Tai6.16032;Tai6.19698;Tai6.22151;Tai6.27149;Tai6.28623;Tai6.29976;Tai6.31335;Tai6.3640;Tai6.3641;Tai6…	K02259+K00510+K10960+K02259+K01885+K03404+K00510+K08101+K01885+K02257+K00228+K13071+K01698+K13606+K19054+K13545+K00510+K02259+K02257+K00228+K00228+K01772+K01772+K13606+K00231+K00228+K01719+K08099+K02492+K00228+K00228+K13545
Pentose phosphate pathway	ko00030	32	136	1631	11978	Ipomoea_batatas_newGene_11520;Tai6.10480;Tai6.13741;Tai6.13918;Tai6.15438;Tai6.15440;Tai6.16361;Tai6.17187;Tai6.18672;Tai6.21147;Tai6.22022;Tai6.22724;Tai6.2610;Tai6.2612;Tai6.2613;Tai6.2614;Tai6.26143;Tai6.29427;Tai6.30852;Tai6.30853;Tai6.31034;Tai6.31520;Tai6.36018;Tai6.45726;Tai6.46382;Tai6.53980;Tai6.55030;Tai6.5834;Tai6.6855;Tai6.9853;Tai6.9985;Tai6.9986	K00615+K00850+K00852+K00036+K00895+K00895+K01835+K00850+K01835+K00131+K00850+K01057+K01810+K01810+K01810+K01810+K03841+K01810+K00850+K00850+K00131+K01623+K00616+K00850+K01835+K00850+K01623+K00895+K00036+K00895+K01623+K01623
beta-Alanine metabolism	ko00410	30	136	1631	11978	Ipomoea_batatas_newGene_23157;Ipomoea_batatas_newGene_26748;Ipomoea_batatas_newGene_28026;Ipomoea_batatas_newGene_38709;Ipomoea_batatas_newGene_48783;Ipomoea_batatas_newGene_49090;Ipomoea_batatas_newGene_50230;Ipomoea_batatas_newGene_52040;Ipomoea_batatas_newGene_55774;Tai6.16559;Tai6.17025;Tai6.19097;Tai6.19169;Tai6.21184;Tai6.21411;Tai6.25667;Tai6.29643;Tai6.30278;Tai6.33302;Tai6.33750;Tai6.337…	K00140+K01580+K01918+K00276+K13366+K00276+K05605+K13366+K01580+K00128+K01580+K00276+K00128+K00128+K01580+K05605+K17839+K05605+K00276+K00128+K01580+K01918+K01580+K13366+K17839+K14085+K05605+K00128+K00207+K00797
Ribosome biogenesis in eukaryotes	ko03008	29	246	1631	11978	Ipomoea_batatas_newGene_18603;Ipomoea_batatas_newGene_23488;Tai6.10417;Tai6.10810;Tai6.14553;Tai6.15004;Tai6.15919;Tai6.16777;Tai6.19459;Tai6.20576;Tai6.24626;Tai6.24627;Tai6.27700;Tai6.27754;Tai6.29220;Tai6.31110;Tai6.33115;Tai6.33857;Tai6.35337;Tai6.35883;Tai6.39040;Tai6.40351;Tai6.41257;Tai6.44946;Tai6.45352;Tai6.6741;Tai6.6942;Tai6.8112;Tai6.8737	K03537+K03097+K11129+K14290+K03097+K14558+K14545+K14571+K12619+K07936+K14571+K14571+K14570+K03264+K07562+K14574+K11128+K14559+K14545+K12619+K03539+K14573+K07936+K14567+K11128+K14567+K03097+K14563+K14570
Phenylalanine, tyrosine and tryptophan biosynthesis	ko00400	29	154	1631	11978	Ipomoea_batatas_newGene_22458;Ipomoea_batatas_newGene_44403;Tai6.11330;Tai6.15111;Tai6.16708;Tai6.18851;Tai6.18853;Tai6.19690;Tai6.23293;Tai6.23528;Tai6.24412;Tai6.24630;Tai6.26744;Tai6.2827;Tai6.33388;Tai6.35846;Tai6.35847;Tai6.36839;Tai6.37413;Tai6.38864;Tai6.39927;Tai6.40242;Tai6.42052;Tai6.4422;Tai6.52045;Tai6.5313;Tai6.6351;Tai6.6602;Tai6.7262	K00815+K15849+K01695+K05359+K00811+K14454+K14454+K14454+K00815+K14455+K05359+K01850+K00815+K01696+K00817+K00811+K00811+K13832+K06001+K14455+K13832+K05359+K06001+K15849+K01736+K01850+K14454+K14455+K15849
Pyruvate metabolism	ko00620	28	266	1631	11978	Ipomoea_batatas_newGene_10731;Ipomoea_batatas_newGene_20963;Ipomoea_batatas_newGene_44371;Ipomoea_batatas_newGene_50097;Ipomoea_batatas_newGene_61913;Tai6.12508;Tai6.12535;Tai6.12792;Tai6.16559;Tai6.18314;Tai6.19169;Tai6.19265;Tai6.21184;Tai6.22243;Tai6.22889;Tai6.26627;Tai6.26628;Tai6.30556;Tai6.33063;Tai6.33750;Tai6.37559;Tai6.42204;Tai6.42824;Tai6.43127;Tai6.48488;Tai6.49609;Tai6.53604;Tai6.62…	K00382+K01595+K00873+K00873+K00025+K00162+K00382+K00626+K00128+K00873+K00128+K00029+K00128+K01679+K00051+K18881+K18881+K00873+K11262+K00128+K00873+K00873+K00873+K01610+K00026+K14085+K00128+K00026
Pentose and glucuronate interconversions	ko00040	28	215	1631	11978	Ipomoea_batatas_newGene_12996;Ipomoea_batatas_newGene_17282;Ipomoea_batatas_newGene_21528;Ipomoea_batatas_newGene_21593;Ipomoea_batatas_newGene_27313;Ipomoea_batatas_newGene_27532;Ipomoea_batatas_newGene_35571;Ipomoea_batatas_newGene_4090;Ipomoea_batatas_newGene_48756;Ipomoea_batatas_newGene_57604;Ipomoea_batatas_newGene_59291;Ipomoea_batatas_newGene_60270;Ipomoea_batatas_newGene_61835;Ipomoea_ba…	K01051+K01213+K01051+K01213+K01051+K01051+K01213+K01051+K01051+K01051+K01051+K01213+K01051+K01051+K00128+K00128+K00128+K01051+K01051+K00012+K00012+K00128+K01051+K00008+K00128+K01184+K16190+K01728
Valine, leucine and isoleucine degradation	ko00280	28	166	1631	11978	Ipomoea_batatas_newGene_10731;Ipomoea_batatas_newGene_1715;Ipomoea_batatas_newGene_18469;Ipomoea_batatas_newGene_22775;Ipomoea_batatas_newGene_23157;Ipomoea_batatas_newGene_32138;Ipomoea_batatas_newGene_47046;Ipomoea_batatas_newGene_50230;Tai6.12535;Tai6.12792;Tai6.16559;Tai6.19169;Tai6.21184;Tai6.22066;Tai6.22067;Tai6.2281;Tai6.25667;Tai6.28224;Tai6.30278;Tai6.33750;Tai6.38501;Tai6.41493;Tai6.43…	K00382+K00826+K00827+K00827+K00140+K18660+K00826+K05605+K00382+K00626+K00128+K00128+K00128+K01640+K01640+K01969+K05605+K00167+K05605+K00128+K00253+K01641+K00020+K14085+K05605+K00128+K18660+K01968
Ubiquitin mediated proteolysis	ko04120	28	334	1631	11978	Ipomoea_batatas_newGene_43652;Ipomoea_batatas_newGene_6036;Tai6.10901;Tai6.10903;Tai6.11109;Tai6.11111;Tai6.11761;Tai6.11762;Tai6.19440;Tai6.20631;Tai6.21319;Tai6.27671;Tai6.3316;Tai6.35754;Tai6.38463;Tai6.38464;Tai6.38732;Tai6.38896;Tai6.40006;Tai6.40142;Tai6.40809;Tai6.42341;Tai6.42677;Tai6.44366;Tai6.48726;Tai6.49876;Tai6.52657;Tai6.9729	K10576+K03355+K03094+K03094+K03869+K03869+K10599+K10599+K04554+K03094+K10684+K04506+K03354+K20217+K10144+K10144+K10575+K10144+K03363+K03352+K03364+K10144+K10592+K04506+K03875+K10578+K10590+K04506
Glycerophospholipid metabolism	ko00564	27	274	1631	11978	Ipomoea_batatas_newGene_10004;Ipomoea_batatas_newGene_1583;Ipomoea_batatas_newGene_17059;Ipomoea_batatas_newGene_20122;Ipomoea_batatas_newGene_25934;Ipomoea_batatas_newGene_36181;Ipomoea_batatas_newGene_36508;Ipomoea_batatas_newGene_48324;Ipomoea_batatas_newGene_50828;Ipomoea_batatas_newGene_61209;Tai6.13059;Tai6.15214;Tai6.16095;Tai6.21632;Tai6.21806;Tai6.22170;Tai6.22749;Tai6.30018;Tai6.30951;T…	K13508+K01613+K01115+K00901+K13513+K01115+K08730+K13509+K01115+K00967+K01115+K01126+K06130+K01115+K00981+K01047+K13511+K01115+K01115+K14156+K00630+K00894+K13519+K01114+K15728+K00993+K06130
Glycerolipid metabolism	ko00561	26	196	1631	11978	Ipomoea_batatas_newGene_10004;Ipomoea_batatas_newGene_20122;Ipomoea_batatas_newGene_25934;Ipomoea_batatas_newGene_48324;Tai6.16559;Tai6.19169;Tai6.21184;Tai6.21624;Tai6.29131;Tai6.33493;Tai6.33750;Tai6.34430;Tai6.34506;Tai6.36540;Tai6.38229;Tai6.40641;Tai6.42191;Tai6.49609;Tai6.52736;Tai6.53604;Tai6.53779;Tai6.54021;Tai6.7497;Tai6.7602;Tai6.9410;Tai6.9452	K13508+K00901+K13513+K13509+K00128+K00128+K00128+K09480+K06119+K06119+K00128+K14457+K00630+K07407+K03715+K13519+K15728+K14085+K01054+K00128+K09480+K09480+K06119+K07407+K06119+K01054
Isoquinoline alkaloid biosynthesis	ko00950	25	90	1631	11978	Ipomoea_batatas_newGene_17561;Ipomoea_batatas_newGene_22458;Ipomoea_batatas_newGene_38709;Ipomoea_batatas_newGene_44403;Ipomoea_batatas_newGene_49090;Ipomoea_batatas_newGene_60790;Tai6.16708;Tai6.18851;Tai6.18853;Tai6.19097;Tai6.19300;Tai6.19690;Tai6.20034;Tai6.23293;Tai6.23528;Tai6.26744;Tai6.33302;Tai6.35846;Tai6.35847;Tai6.38864;Tai6.40899;Tai6.4422;Tai6.6351;Tai6.6602;Tai6.7262	K00422+K00815+K00276+K15849+K00276+K00422+K00811+K14454+K14454+K00276+K00422+K14454+K00422+K00815+K14455+K00815+K00276+K00811+K00811+K14455+K00422+K15849+K14454+K14455+K15849
Inositol phosphate metabolism	ko00562	25	178	1631	11978	Ipomoea_batatas_newGene_1136;Ipomoea_batatas_newGene_23157;Ipomoea_batatas_newGene_25298;Ipomoea_batatas_newGene_48050;Ipomoea_batatas_newGene_5260;Ipomoea_batatas_newGene_53779;Ipomoea_batatas_newGene_59432;Ipomoea_batatas_newGene_61646;Ipomoea_batatas_newGene_7547;Tai6.13290;Tai6.17733;Tai6.26224;Tai6.30341;Tai6.40262;Tai6.40630;Tai6.40978;Tai6.41261;Tai6.44508;Tai6.45703;Tai6.48654;Tai6.48987;…	K01106+K00140+K00921+K01803+K00888+K20279+K00921+K00913+K00469+K00469+K00921+K05857+K01092+K01092+K01803+K01114+K00469+K10047+K10047+K01803+K01803+K00889+K01092+K00921+K01803
Galactose metabolism	ko00052	25	157	1631	11978	Ipomoea_batatas_newGene_10011;Ipomoea_batatas_newGene_22284;Ipomoea_batatas_newGene_27651;Ipomoea_batatas_newGene_45971;Tai6.10480;Tai6.13889;Tai6.16361;Tai6.16956;Tai6.16981;Tai6.17187;Tai6.18672;Tai6.19267;Tai6.22022;Tai6.24447;Tai6.30852;Tai6.30853;Tai6.36540;Tai6.39120;Tai6.42116;Tai6.45726;Tai6.46382;Tai6.47525;Tai6.53980;Tai6.7602;Tai6.8703	K01193+K01187+K01187+K06617+K00850+K06617+K01835+K18819+K01193+K00850+K01835+K00844+K00850+K06617+K00850+K00850+K07407+K01785+K00844+K00850+K01835+K06617+K00850+K07407+K01193
alpha-Linolenic acid metabolism	ko00592	25	181	1631	11978	Ipomoea_batatas_newGene_26026;Ipomoea_batatas_newGene_31473;Ipomoea_batatas_newGene_38229;Ipomoea_batatas_newGene_47598;Ipomoea_batatas_newGene_47641;Ipomoea_batatas_newGene_59771;Tai6.12130;Tai6.13547;Tai6.13549;Tai6.15965;Tai6.18211;Tai6.21580;Tai6.22170;Tai6.24343;Tai6.26134;Tai6.26137;Tai6.26141;Tai6.31962;Tai6.31963;Tai6.43200;Tai6.44346;Tai6.46769;Tai6.47070;Tai6.51093;Tai6.9732	K08241+K10527+K08241+K01723+K00454+K01723+K10528+K00454+K00454+K18857+K10528+K18857+K01047+K10528+K18857+K18857+K18857+K18857+K18857+K10527+K05894+K05894+K00454+K18857+K00454
Fatty acid degradation	ko00071	24	187	1631	11978	Ipomoea_batatas_newGene_31473;Ipomoea_batatas_newGene_37535;Tai6.12792;Tai6.15965;Tai6.1640;Tai6.16559;Tai6.18068;Tai6.19169;Tai6.21184;Tai6.21580;Tai6.22015;Tai6.26134;Tai6.26137;Tai6.26141;Tai6.31962;Tai6.31963;Tai6.33750;Tai6.43200;Tai6.44836;Tai6.47449;Tai6.49609;Tai6.51093;Tai6.53604;Tai6.53777	K10527+K01897+K00626+K18857+K01897+K00128+K01897+K00128+K00128+K18857+K00121+K18857+K18857+K18857+K18857+K18857+K00128+K10527+K01897+K00121+K14085+K18857+K00128+K00121
Arginine biosynthesis	ko00220	23	113	1631	11978	Ipomoea_batatas_newGene_27567;Ipomoea_batatas_newGene_52771;Ipomoea_batatas_newGene_56807;Ipomoea_batatas_newGene_6546;Tai6.16708;Tai6.18851;Tai6.18853;Tai6.19690;Tai6.21245;Tai6.21748;Tai6.23528;Tai6.35846;Tai6.35847;Tai6.36100;Tai6.37950;Tai6.38864;Tai6.44234;Tai6.50325;Tai6.50463;Tai6.50900;Tai6.52061;Tai6.6351;Tai6.6602	K00620+K00930+K00620+K14677+K00811+K14454+K14454+K14454+K01915+K01915+K14455+K00811+K00811+K00814+K01915+K14455+K01915+K01915+K00611+K00620+K00814+K14454+K14455
DNA replication	ko03030	23	162	1631	11978	Ipomoea_batatas_newGene_11192;Ipomoea_batatas_newGene_11867;Ipomoea_batatas_newGene_18873;Ipomoea_batatas_newGene_27057;Ipomoea_batatas_newGene_35118;Ipomoea_batatas_newGene_39870;Ipomoea_batatas_newGene_4814;Ipomoea_batatas_newGene_58557;Ipomoea_batatas_newGene_6139;Tai6.10867;Tai6.16144;Tai6.16907;Tai6.20484;Tai6.22324;Tai6.30052;Tai6.31366;Tai6.36091;Tai6.38185;Tai6.40525;Tai6.42641;Tai6.46445…	K07466+K07466+K07466+K07466+K10742+K07466+K02684+K02320+K02327+K07466+K10755+K10756+K07466+K07466+K10754+K07466+K03111+K04799+K07466+K10754+K10755+K03111+K02320
Terpenoid backbone biosynthesis	ko00900	22	149	1631	11978	Ipomoea_batatas_newGene_40313;Tai6.12792;Tai6.15013;Tai6.17827;Tai6.18185;Tai6.19033;Tai6.19082;Tai6.2254;Tai6.23746;Tai6.24169;Tai6.28122;Tai6.29170;Tai6.29256;Tai6.31694;Tai6.32324;Tai6.41387;Tai6.41493;Tai6.52807;Tai6.53140;Tai6.54570;Tai6.6831;Tai6.8859	K10960+K00626+K01597+K01597+K14066+K11778+K00021+K11778+K00021+K05356+K14066+K00869+K01597+K05356+K05356+K00021+K01641+K13789+K05906+K15892+K15891+K01662
Protein export	ko03060	21	149	1631	11978	Ipomoea_batatas_newGene_23440;Ipomoea_batatas_newGene_41885;Ipomoea_batatas_newGene_57330;Ipomoea_batatas_newGene_7760;Tai6.12667;Tai6.13568;Tai6.15828;Tai6.17519;Tai6.21746;Tai6.30717;Tai6.34658;Tai6.35485;Tai6.38825;Tai6.42586;Tai6.43544;Tai6.45853;Tai6.48686;Tai6.51376;Tai6.51544;Tai6.6553;Tai6.7719	K12272+K13280+K13280+K13280+K03110+K03217+K03116+K09490+K09540+K09540+K03116+K03116+K07342+K07342+K03217+K03116+K12946+K03105+K03110+K03104+K03107
Citrate cycle (TCA cycle)	ko00020	21	149	1631	11978	Ipomoea_batatas_newGene_10731;Ipomoea_batatas_newGene_47888;Ipomoea_batatas_newGene_61913;Tai6.12057;Tai6.12267;Tai6.12508;Tai6.12535;Tai6.13911;Tai6.16551;Tai6.19113;Tai6.22243;Tai6.24567;Tai6.30640;Tai6.35929;Tai6.37707;Tai6.38094;Tai6.38505;Tai6.43127;Tai6.48488;Tai6.6258;Tai6.7097	K00382+K01681+K00025+K01648+K00031+K00162+K00382+K00235+K01647+K01647+K01679+K00658+K00234+K00031+K01900+K01681+K00031+K01610+K00026+K00026+K00234
Ubiquinone and other terpenoid-quinone biosynthesis	ko00130	20	124	1631	11978	Ipomoea_batatas_newGene_1338;Ipomoea_batatas_newGene_22458;Ipomoea_batatas_newGene_2856;Ipomoea_batatas_newGene_49594;Ipomoea_batatas_newGene_7254;Tai6.10249;Tai6.10250;Tai6.22402;Tai6.23293;Tai6.23565;Tai6.25112;Tai6.26744;Tai6.31403;Tai6.37546;Tai6.45909;Tai6.49040;Tai6.5003;Tai6.6520;Tai6.7553;Tai6.8922	K18606+K00815+K01904+K02548+K06127+K09833+K09833+K01661+K00815+K01904+K18606+K00815+K00487+K01904+K01904+K09833+K09834+K03809+K00487+K01904
Fatty acid metabolism	ko01212	20	232	1631	11978	Ipomoea_batatas_newGene_18239;Ipomoea_batatas_newGene_31473;Ipomoea_batatas_newGene_37535;Ipomoea_batatas_newGene_57787;Tai6.10286;Tai6.12792;Tai6.1640;Tai6.18068;Tai6.212;Tai6.22339;Tai6.23941;Tai6.303;Tai6.33063;Tai6.36808;Tai6.36823;Tai6.40004;Tai6.42849;Tai6.43200;Tai6.44836;Tai6.53278	K00059+K10527+K01897+K09458+K01074+K00626+K01897+K01897+K09458+K01074+K00208+K00059+K11262+K10258+K09458+K00059+K00648+K10527+K01897+K10251
Mismatch repair	ko03430	19	140	1631	11978	Ipomoea_batatas_newGene_11192;Ipomoea_batatas_newGene_11867;Ipomoea_batatas_newGene_18873;Ipomoea_batatas_newGene_27057;Ipomoea_batatas_newGene_28998;Ipomoea_batatas_newGene_39870;Ipomoea_batatas_newGene_6139;Tai6.10867;Tai6.16144;Tai6.16907;Tai6.20484;Tai6.22324;Tai6.30052;Tai6.31366;Tai6.36091;Tai6.40525;Tai6.42641;Tai6.46445;Tai6.6396	K07466+K07466+K07466+K07466+K08734+K07466+K02327+K07466+K10755+K10756+K07466+K07466+K10754+K07466+K03111+K07466+K10754+K10755+K03111
Ascorbate and aldarate metabolism	ko00053	19	109	1631	11978	Ipomoea_batatas_newGene_57068;Ipomoea_batatas_newGene_57069;Ipomoea_batatas_newGene_7547;Tai6.12470;Tai6.13290;Tai6.16559;Tai6.19169;Tai6.21184;Tai6.25001;Tai6.30657;Tai6.31652;Tai6.31654;Tai6.33750;Tai6.41261;Tai6.44508;Tai6.45703;Tai6.49609;Tai6.53604;Tai6.7456	K08232+K08232+K00469+K17744+K00469+K00128+K00128+K00128+K14190+K08232+K00012+K00012+K00128+K00469+K10047+K10047+K14085+K00128+K16190
Phosphatidylinositol signaling system	ko04070	19	174	1631	11978	Ipomoea_batatas_newGene_1136;Ipomoea_batatas_newGene_20122;Ipomoea_batatas_newGene_25298;Ipomoea_batatas_newGene_5260;Ipomoea_batatas_newGene_53779;Ipomoea_batatas_newGene_59432;Ipomoea_batatas_newGene_61576;Ipomoea_batatas_newGene_61646;Tai6.17733;Tai6.21806;Tai6.26224;Tai6.30341;Tai6.3585;Tai6.40262;Tai6.44508;Tai6.45703;Tai6.49029;Tai6.50080;Tai6.53697	K01106+K00901+K00921+K00888+K20279+K00921+K13024+K00913+K00921+K00981+K05857+K01092+K02183+K01092+K10047+K10047+K00889+K01092+K00921
Carotenoid biosynthesis	ko00906	19	95	1631	11978	Ipomoea_batatas_newGene_21584;Ipomoea_batatas_newGene_44255;Ipomoea_batatas_newGene_46902;Ipomoea_batatas_newGene_51680;Ipomoea_batatas_newGene_52032;Ipomoea_batatas_newGene_56356;Tai6.21451;Tai6.22345;Tai6.24876;Tai6.36092;Tai6.36093;Tai6.4118;Tai6.42281;Tai6.42683;Tai6.43212;Tai6.44745;Tai6.54329;Tai6.6190;Tai6.6699	K09842+K02291+K09842+K17911+K15746+K17911+K15746+K17912+K17913+K02293+K02293+K09839+K02293+K17913+K00514+K09841+K00514+K09841+K09835
Nucleotide excision repair	ko03420	18	197	1631	11978	Ipomoea_batatas_newGene_11192;Ipomoea_batatas_newGene_11867;Ipomoea_batatas_newGene_18873;Ipomoea_batatas_newGene_27057;Ipomoea_batatas_newGene_39870;Ipomoea_batatas_newGene_6139;Tai6.10867;Tai6.16144;Tai6.16907;Tai6.20484;Tai6.22324;Tai6.30052;Tai6.30596;Tai6.31366;Tai6.40525;Tai6.42641;Tai6.46445;Tai6.6177	K07466+K07466+K07466+K07466+K07466+K02327+K07466+K10755+K10756+K07466+K07466+K10754+K10838+K07466+K07466+K10754+K10755+K06634
Cyanoamino acid metabolism	ko00460	18	142	1631	11978	Ipomoea_batatas_newGene_17465;Ipomoea_batatas_newGene_25270;Ipomoea_batatas_newGene_29132;Ipomoea_batatas_newGene_3808;Ipomoea_batatas_newGene_43653;Ipomoea_batatas_newGene_61104;Ipomoea_batatas_newGene_681;Ipomoea_batatas_newGene_8363;Tai6.10597;Tai6.21020;Tai6.21021;Tai6.21023;Tai6.26667;Tai6.26930;Tai6.29511;Tai6.42182;Tai6.42266;Tai6.48457	K01188+K05349+K01188+K05349+K13034+K05349+K05349+K05350+K05349+K05349+K05349+K05349+K00600+K05349+K05350+K05349+K00600+K00600
Tryptophan metabolism	ko00380	17	78	1631	11978	Ipomoea_batatas_newGene_10690;Ipomoea_batatas_newGene_14400;Ipomoea_batatas_newGene_35737;Tai6.12792;Tai6.16559;Tai6.19169;Tai6.21184;Tai6.22283;Tai6.22284;Tai6.33750;Tai6.34984;Tai6.37529;Tai6.37531;Tai6.4819;Tai6.49609;Tai6.53604;Tai6.9032	K11816+K16903+K01426+K00626+K00128+K00128+K00128+K03781+K03781+K00128+K03781+K03781+K03781+K03781+K14085+K00128+K03781
Pantothenate and CoA biosynthesis	ko00770	17	80	1631	11978	Ipomoea_batatas_newGene_1715;Ipomoea_batatas_newGene_28026;Ipomoea_batatas_newGene_39476;Ipomoea_batatas_newGene_47046;Ipomoea_batatas_newGene_51886;Tai6.11203;Tai6.12149;Tai6.17114;Tai6.19528;Tai6.2098;Tai6.25948;Tai6.31814;Tai6.36931;Tai6.45611;Tai6.46730;Tai6.4966;Tai6.8335	K00826+K01918+K00606+K00826+K09680+K01653+K02201+K09680+K01653+K01652+K01687+K09680+K01918+K09680+K02201+K02201+K00207
Aminoacyl-tRNA biosynthesis	ko00970	16	180	1631	11978	Ipomoea_batatas_newGene_11958;Ipomoea_batatas_newGene_12018;Ipomoea_batatas_newGene_530;Ipomoea_batatas_newGene_7045;Tai6.13180;Tai6.13481;Tai6.38956;Tai6.40930;Tai6.41696;Tai6.42087;Tai6.43869;Tai6.45298;Tai6.4957;Tai6.7021;Tai6.7202;Tai6.9621	K01886+K02435+K01885+K01885+K01880+K01883+K01881+K01868+K01874+K01870+K01873+K02433+K04567+K01886+K01883+K01881
Flavonoid biosynthesis	ko00941	16	83	1631	11978	Ipomoea_batatas_newGene_21906;Ipomoea_batatas_newGene_7677;Tai6.10794;Tai6.1734;Tai6.17437;Tai6.21088;Tai6.25039;Tai6.2575;Tai6.31294;Tai6.31403;Tai6.34439;Tai6.34900;Tai6.35265;Tai6.45381;Tai6.4632;Tai6.7553	K13065+K13065+K00588+K00660+K09754+K09754+K00588+K13065+K09754+K00487+K13065+K00588+K00588+K00660+K13065+K00487
N-Glycan biosynthesis	ko00510	16	106	1631	11978	Ipomoea_batatas_newGene_26388;Ipomoea_batatas_newGene_5739;Tai6.11382;Tai6.17562;Tai6.25694;Tai6.34220;Tai6.36080;Tai6.42135;Tai6.42377;Tai6.44827;Tai6.44828;Tai6.45666;Tai6.46215;Tai6.47369;Tai6.48043;Tai6.9128	K12670+K07432+K03845+K07252+K12670+K00721+K00721+K07441+K00737+K00737+K00737+K03846+K03846+K03842+K01001+K09659
Sulfur metabolism	ko00920	15	79	1631	11978	Ipomoea_batatas_newGene_43653;Tai6.11654;Tai6.14725;Tai6.15274;Tai6.19478;Tai6.22870;Tai6.28013;Tai6.28557;Tai6.3674;Tai6.372;Tai6.38772;Tai6.38827;Tai6.42588;Tai6.45893;Tai6.5906	K13034+K13811+K01011+K01738+K13811+K00640+K00387+K05907+K01738+K08738+K01739+K00387+K00387+K17725+K01739
Phagosome	ko04145	15	210	1631	11978	Ipomoea_batatas_newGene_25298;Ipomoea_batatas_newGene_46403;Ipomoea_batatas_newGene_59432;Tai6.14144;Tai6.1421;Tai6.17733;Tai6.32044;Tai6.37470;Tai6.38825;Tai6.42586;Tai6.45351;Tai6.45353;Tai6.53216;Tai6.53697;Tai6.9288	K00921+K02146+K00921+K07375+K02155+K00921+K07889+K02155+K07342+K07342+K07375+K07375+K02151+K00921+K07897
Homologous recombination	ko03440	15	157	1631	11978	Ipomoea_batatas_newGene_11192;Ipomoea_batatas_newGene_11867;Ipomoea_batatas_newGene_18873;Ipomoea_batatas_newGene_22629;Ipomoea_batatas_newGene_27057;Ipomoea_batatas_newGene_39870;Ipomoea_batatas_newGene_6139;Tai6.10867;Tai6.20484;Tai6.22324;Tai6.27026;Tai6.31366;Tai6.36091;Tai6.40525;Tai6.6396	K07466+K07466+K07466+K10875+K07466+K07466+K02327+K07466+K07466+K07466+K10875+K07466+K03111+K07466+K03111
Fatty acid biosynthesis	ko00061	14	144	1631	11978	Ipomoea_batatas_newGene_18239;Ipomoea_batatas_newGene_37535;Ipomoea_batatas_newGene_57787;Tai6.1640;Tai6.18068;Tai6.212;Tai6.23941;Tai6.29607;Tai6.303;Tai6.33063;Tai6.36823;Tai6.40004;Tai6.42849;Tai6.44836	K00059+K01897+K09458+K01897+K01897+K09458+K00208+K10782+K00059+K11262+K09458+K00059+K00648+K01897
Stilbenoid, diarylheptanoid and gingerol biosynthesis	ko00945	14	62	1631	11978	Ipomoea_batatas_newGene_21906;Ipomoea_batatas_newGene_7677;Tai6.10794;Tai6.17437;Tai6.21088;Tai6.25039;Tai6.2575;Tai6.31294;Tai6.31403;Tai6.34439;Tai6.34900;Tai6.35265;Tai6.4632;Tai6.7553	K13065+K13065+K00588+K09754+K09754+K00588+K13065+K09754+K00487+K13065+K00588+K00588+K13065+K00487
Taurine and hypotaurine metabolism	ko00430	14	35	1631	11978	Ipomoea_batatas_newGene_12869;Ipomoea_batatas_newGene_19776;Ipomoea_batatas_newGene_26748;Ipomoea_batatas_newGene_49035;Ipomoea_batatas_newGene_55774;Tai6.17025;Tai6.19595;Tai6.21411;Tai6.31810;Tai6.33431;Tai6.33766;Tai6.37036;Tai6.41855;Tai6.46900	K10712+K10712+K01580+K10712+K01580+K01580+K10712+K01580+K10712+K10712+K01580+K01580+K10712+K10712
Proteasome	ko03050	14	159	1631	11978	Ipomoea_batatas_newGene_10967;Ipomoea_batatas_newGene_41288;Ipomoea_batatas_newGene_41289;Ipomoea_batatas_newGene_62102;Tai6.10663;Tai6.14217;Tai6.15272;Tai6.23130;Tai6.25148;Tai6.25794;Tai6.29541;Tai6.34286;Tai6.36099;Tai6.49339	K02739+K03061+K03061+K03028+K03033+K03064+K02734+K03033+K03065+K03062+K02736+K06699+K02729+K03066
Steroid biosynthesis	ko00100	14	84	1631	11978	Ipomoea_batatas_newGene_24474;Ipomoea_batatas_newGene_32117;Ipomoea_batatas_newGene_3249;Ipomoea_batatas_newGene_62509;Ipomoea_batatas_newGene_6718;Tai6.10445;Tai6.12393;Tai6.15561;Tai6.34383;Tai6.37961;Tai6.49122;Tai6.8467;Tai6.9386;Tai6.9970	K01853+K20659+K01853+K20659+K01853+K00222+K00511+K00511+K00559+K01853+K00801+K00511+K00213+K01824
Butanoate metabolism	ko00650	14	57	1631	11978	Ipomoea_batatas_newGene_26748;Ipomoea_batatas_newGene_55774;Tai6.11203;Tai6.12792;Tai6.17025;Tai6.19528;Tai6.2098;Tai6.21411;Tai6.22066;Tai6.22067;Tai6.33766;Tai6.37036;Tai6.41493;Tai6.44534	K01580+K01580+K01653+K00626+K01580+K01653+K01652+K01580+K01640+K01640+K01580+K01580+K01641+K17761
Brassinosteroid biosynthesis	ko00905	13	50	1631	11978	Ipomoea_batatas_newGene_14411;Ipomoea_batatas_newGene_16104;Ipomoea_batatas_newGene_23263;Ipomoea_batatas_newGene_23264;Ipomoea_batatas_newGene_23353;Ipomoea_batatas_newGene_23757;Ipomoea_batatas_newGene_48621;Ipomoea_batatas_newGene_7706;Ipomoea_batatas_newGene_9066;Tai6.15801;Tai6.16948;Tai6.40114;Tai6.7065	K15639+K15639+K15639+K15639+K15639+K12640+K15639+K15639+K15639+K12640+K12637+K15639+K15639
Nitrogen metabolism	ko00910	13	104	1631	11978	Tai6.1363;Tai6.21245;Tai6.21748;Tai6.25464;Tai6.3604;Tai6.36276;Tai6.37950;Tai6.38218;Tai6.44234;Tai6.4929;Tai6.50325;Tai6.7852;Tai6.8296	K00366+K01915+K01915+K00264+K00264+K01673+K01915+K02575+K01915+K01673+K01915+K00264+K01674
Photosynthesis	ko00195	12	83	1631	11978	Tai6.11087;Tai6.17822;Tai6.23337;Tai6.29262;Tai6.32579;Tai6.36251;Tai6.44066;Tai6.45895;Tai6.47726;Tai6.51866;Tai6.5263;Tai6.6842	K02641+K02639+K02109+K02639+K02639+K02698+K02698+K08901+K08903+K02113+K08903+K02694
Lysine degradation	ko00310	11	74	1631	11978	Ipomoea_batatas_newGene_39487;Tai6.10452;Tai6.12792;Tai6.16559;Tai6.19169;Tai6.21184;Tai6.24567;Tai6.33750;Tai6.34089;Tai6.49609;Tai6.53604	K11420+K14157+K00626+K00128+K00128+K00128+K00658+K00128+K11420+K14085+K00128
Propanoate metabolism	ko00640	11	110	1631	11978	Ipomoea_batatas_newGene_10731;Ipomoea_batatas_newGene_23157;Ipomoea_batatas_newGene_50230;Tai6.12535;Tai6.12792;Tai6.25667;Tai6.28224;Tai6.30278;Tai6.33063;Tai6.37707;Tai6.50225	K00382+K00140+K05605+K00382+K00626+K05605+K00167+K05605+K11262+K01900+K05605
Glycosaminoglycan degradation	ko00531	11	47	1631	11978	Ipomoea_batatas_newGene_144;Ipomoea_batatas_newGene_29932;Ipomoea_batatas_newGene_31293;Ipomoea_batatas_newGene_33390;Ipomoea_batatas_newGene_53409;Tai6.14911;Tai6.25151;Tai6.39222;Tai6.47366;Tai6.47367;Tai6.54404	K10532+K10532+K10532+K12373+K12373+K10532+K10532+K10532+K01205+K01205+K01205
Sesquiterpenoid and triterpenoid biosynthesis	ko00909	11	95	1631	11978	Ipomoea_batatas_newGene_37765;Ipomoea_batatas_newGene_3935;Tai6.12393;Tai6.14388;Tai6.15561;Tai6.19158;Tai6.32530;Tai6.49122;Tai6.53603;Tai6.6831;Tai6.8467	K15803+K15803+K00511+K15472+K00511+K15813+K15813+K00801+K15813+K15891+K00511
Ether lipid metabolism	ko00565	11	88	1631	11978	Ipomoea_batatas_newGene_17059;Ipomoea_batatas_newGene_36181;Ipomoea_batatas_newGene_50828;Tai6.13059;Tai6.21632;Tai6.22170;Tai6.30018;Tai6.30951;Tai6.40641;Tai6.40978;Tai6.50478	K01115+K01115+K01115+K01115+K01115+K01047+K01115+K01115+K13519+K01114+K00993
Base excision repair	ko03410	10	110	1631	11978	Ipomoea_batatas_newGene_20756;Ipomoea_batatas_newGene_486;Ipomoea_batatas_newGene_6139;Tai6.1394;Tai6.15322;Tai6.27597;Tai6.30868;Tai6.31074;Tai6.33167;Tai6.38185	K03512+K10773+K02327+K01247+K01247+K10802+K10773+K10563+K10772+K04799
Cutin, suberine and wax biosynthesis	ko00073	10	52	1631	11978	Ipomoea_batatas_newGene_22263;Ipomoea_batatas_newGene_26233;Ipomoea_batatas_newGene_26242;Ipomoea_batatas_newGene_57930;Tai6.10216;Tai6.10509;Tai6.14305;Tai6.26765;Tai6.26766;Tai6.44824	K13356+K13356+K13356+K13356+K13356+K13356+K17991+K15404+K15404+K13356
Basal transcription factors	ko03022	10	121	1631	11978	Ipomoea_batatas_newGene_22614;Tai6.2020;Tai6.27840;Tai6.28223;Tai6.29079;Tai6.34121;Tai6.34122;Tai6.45721;Tai6.50508;Tai6.6177	K03130+K03134+K03126+K03120+K03123+K03136+K03136+K03136+K03134+K06634
Histidine metabolism	ko00340	10	60	1631	11978	Tai6.10097;Tai6.1308;Tai6.16559;Tai6.19169;Tai6.21184;Tai6.33388;Tai6.33750;Tai6.49609;Tai6.52047;Tai6.53604	K01590+K01814+K00128+K00128+K00128+K00817+K00128+K14085+K01663+K00128
Regulation of autophagy	ko04140	10	78	1631	11978	Ipomoea_batatas_newGene_37523;Ipomoea_batatas_newGene_62148;Tai6.10399;Tai6.17211;Tai6.21073;Tai6.21325;Tai6.22135;Tai6.24565;Tai6.24566;Tai6.42113	K17888+K08341+K08341+K07198+K08341+K07198+K08341+K08341+K08341+K08333
Selenocompound metabolism	ko00450	10	38	1631	11978	Tai6.11654;Tai6.15164;Tai6.19478;Tai6.26477;Tai6.29351;Tai6.37687;Tai6.38772;Tai6.41696;Tai6.53601;Tai6.5906	K13811+K00384+K13811+K00549+K11717+K00549+K01739+K01874+K00549+K01739
Circadian rhythm - plant	ko04712	9	114	1631	11978	Ipomoea_batatas_newGene_23488;Ipomoea_batatas_newGene_36716;Tai6.14553;Tai6.1734;Tai6.23142;Tai6.34677;Tai6.45381;Tai6.6942;Tai6.8716	K03097+K12125+K03097+K00660+K12124+K12118+K00660+K03097+K12133
Glycosylphosphatidylinositol(GPI)-anchor biosynthesis	ko00563	8	72	1631	11978	Ipomoea_batatas_newGene_21038;Ipomoea_batatas_newGene_26038;Ipomoea_batatas_newGene_4360;Tai6.15172;Tai6.27135;Tai6.42752;Tai6.43171;Tai6.49119	K11001+K05284+K05286+K05291+K03858+K07541+K05284+K05288
Folate biosynthesis	ko00790	8	43	1631	11978	Ipomoea_batatas_newGene_38658;Tai6.11435;Tai6.17792;Tai6.21540;Tai6.31291;Tai6.36978;Tai6.37323;Tai6.42791	K13941+K21232+K01930+K01495+K01633+K01495+K01495+K01930
One carbon pool by folate	ko00670	8	61	1631	11978	Tai6.20621;Tai6.26667;Tai6.40512;Tai6.42266;Tai6.4559;Tai6.47387;Tai6.48457;Tai6.4949	K01938+K00600+K00605+K00600+K00297+K00297+K00600+K01934
Nicotinate and nicotinamide metabolism	ko00760	8	72	1631	11978	Ipomoea_batatas_newGene_24878;Ipomoea_batatas_newGene_33127;Tai6.15779;Tai6.2185;Tai6.32731;Tai6.33151;Tai6.53735;Tai6.7734	K01240+K00763+K01240+K01081+K00763+K00763+K00763+K00767
Fatty acid elongation	ko00062	7	46	1631	11978	Ipomoea_batatas_newGene_19141;Ipomoea_batatas_newGene_8695;Tai6.10286;Tai6.22339;Tai6.36238;Tai6.36808;Tai6.53278	K15397+K15397+K01074+K01074+K01068+K10258+K10251
Valine, leucine and isoleucine biosynthesis	ko00290	7	53	1631	11978	Ipomoea_batatas_newGene_1715;Ipomoea_batatas_newGene_47046;Tai6.11203;Tai6.18452;Tai6.19528;Tai6.2098;Tai6.25948	K00826+K00826+K01653+K01704+K01653+K01652+K01687
Biotin metabolism	ko00780	7	63	1631	11978	Ipomoea_batatas_newGene_18239;Ipomoea_batatas_newGene_57787;Tai6.212;Tai6.23941;Tai6.303;Tai6.36823;Tai6.40004	K00059+K09458+K09458+K00208+K00059+K09458+K00059
SNARE interactions in vesicular transport	ko04130	7	91	1631	11978	Ipomoea_batatas_newGene_16225;Ipomoea_batatas_newGene_29766;Tai6.2390;Tai6.30154;Tai6.40862;Tai6.45789;Tai6.9860	K08504+K08515+K08515+K08497+K08515+K08490+K08515
Diterpenoid biosynthesis	ko00904	7	45	1631	11978	Ipomoea_batatas_newGene_38162;Ipomoea_batatas_newGene_40841;Ipomoea_batatas_newGene_43651;Ipomoea_batatas_newGene_46760;Tai6.24533;Tai6.24671;Tai6.33908	K04123+K04123+K04123+K04120+K04125+K04122+K04125
Vitamin B6 metabolism	ko00750	7	28	1631	11978	Ipomoea_batatas_newGene_29747;Tai6.17147;Tai6.33098;Tai6.33099;Tai6.38627;Tai6.41022;Tai6.50956	K00275+K13248+K00275+K00275+K00275+K08681+K13248
Linoleic acid metabolism	ko00591	6	49	1631	11978	Ipomoea_batatas_newGene_47641;Tai6.13547;Tai6.13549;Tai6.22170;Tai6.47070;Tai6.9732	K00454+K00454+K00454+K01047+K00454+K00454
Zeatin biosynthesis	ko00908	6	34	1631	11978	Ipomoea_batatas_newGene_45072;Ipomoea_batatas_newGene_60883;Ipomoea_batatas_newGene_60884;Ipomoea_batatas_newGene_60885;Tai6.14502;Tai6.30603	K13495+K10717+K10717+K10717+K13495+K00279
Monobactam biosynthesis	ko00261	6	32	1631	11978	Ipomoea_batatas_newGene_19611;Ipomoea_batatas_newGene_7228;Tai6.11654;Tai6.19478;Tai6.25310;Tai6.31691	K00215+K00215+K13811+K13811+K00133+K00133
RNA polymerase	ko03020	6	100	1631	11978	Ipomoea_batatas_newGene_40343;Ipomoea_batatas_newGene_60347;Tai6.13140;Tai6.43149;Tai6.48222;Tai6.592	K03046+K03018+K03000+K03007+K03000+K03016
Monoterpenoid biosynthesis	ko00902	6	25	1631	11978	Ipomoea_batatas_newGene_11732;Ipomoea_batatas_newGene_21161;Ipomoea_batatas_newGene_26473;Tai6.22522;Tai6.28798;Tai6.28803	K15095+K15095+K15086+K18108+K15095+K15095
Biosynthesis of unsaturated fatty acids	ko01040	6	74	1631	11978	Ipomoea_batatas_newGene_18239;Tai6.303;Tai6.36238;Tai6.36808;Tai6.40004;Tai6.53278	K00059+K00059+K01068+K10258+K00059+K10251
Limonene and pinene degradation	ko00903	5	21	1631	11978	Tai6.16559;Tai6.19169;Tai6.21184;Tai6.33750;Tai6.53604	K00128+K00128+K00128+K00128+K00128
Other glycan degradation	ko00511	5	57	1631	11978	Ipomoea_batatas_newGene_33390;Ipomoea_batatas_newGene_53409;Ipomoea_batatas_newGene_60146;Tai6.22634;Tai6.23331	K12373+K12373+K01191+K17108+K15923
Lipoic acid metabolism	ko00785	5	13	1631	11978	Ipomoea_batatas_newGene_45017;Tai6.10994;Tai6.18615;Tai6.25919;Tai6.29071	K03801+K03644+K03644+K03644+K03644
Lysine biosynthesis	ko00300	5	39	1631	11978	Ipomoea_batatas_newGene_19611;Ipomoea_batatas_newGene_7228;Tai6.25310;Tai6.31691;Tai6.49609	K00215+K00215+K00133+K00133+K14085
Glycosphingolipid biosynthesis - globo series	ko00603	5	24	1631	11978	Ipomoea_batatas_newGene_33390;Ipomoea_batatas_newGene_53409;Tai6.1108;Tai6.36540;Tai6.7602	K12373+K12373+K01988+K07407+K07407
Sulfur relay system	ko04122	5	22	1631	11978	Tai6.11435;Tai6.14725;Tai6.30574;Tai6.41440;Tai6.50591	K21232+K01011+K04487+K14169+K11996
Thiamine metabolism	ko00730	4	47	1631	11978	Tai6.29103;Tai6.30574;Tai6.41655;Tai6.8859	K03146+K04487+K00949+K01662
C5-Branched dibasic acid metabolism	ko00660	4	20	1631	11978	Tai6.11203;Tai6.18452;Tai6.19528;Tai6.2098	K01653+K01704+K01653+K01652
ABC transporters	ko02010	4	74	1631	11978	Tai6.11069;Tai6.5604;Tai6.7222;Tai6.7224	K05658+K05658+K05658+K05658
Synthesis and degradation of ketone bodies	ko00072	4	20	1631	11978	Tai6.12792;Tai6.22066;Tai6.22067;Tai6.41493	K00626+K01640+K01640+K01641
Sphingolipid metabolism	ko00600	3	73	1631	11978	Tai6.22634;Tai6.36540;Tai6.7602	K17108+K07407+K07407
Riboflavin metabolism	ko00740	3	20	1631	11978	Tai6.1891;Tai6.30072;Tai6.4923	K00794+K11752+K14652
Arachidonic acid metabolism	ko00590	2	23	1631	11978	Tai6.20855;Tai6.22170	K05309+K01047
Non-homologous end-joining	ko03450	2	31	1631	11978	Ipomoea_batatas_newGene_20756;Tai6.38185	K03512+K04799
Glycosphingolipid biosynthesis - ganglio series	ko00604	2	17	1631	11978	Ipomoea_batatas_newGene_33390;Ipomoea_batatas_newGene_53409	K12373+K12373
Photosynthesis - antenna proteins	ko00196	2	36	1631	11978	Tai6.20331;Tai6.23540	K08908+K08913
AGE-RAGE signaling pathway in diabetic complications	ko04933	1	44	1631	11978	Tai6.26224	K05857
Flavone and flavonol biosynthesis	ko00944	1	6	1631	11978	Ipomoea_batatas_newGene_32537	K13269

## Sheet: Sheet1
Phenylpropanoid biosynthesis	ko00940	66		Phenylpropanoid biosynthesis	ko00940	143
Starch and sucrose metabolism	ko00500	29		Starch and sucrose metabolism	ko00500	116
Amino sugar and nucleotide sugar metabolism	ko00520	26		Plant hormone signal transduction	ko04075	78
Plant hormone signal transduction	ko04075	22		Carbon metabolism	ko01200	77
Biosynthesis of amino acids	ko01230	20		Amino sugar and nucleotide sugar metabolism	ko00520	74
Cysteine and methionine metabolism	ko00270	20		Biosynthesis of amino acids	ko01230	54
Carbon metabolism	ko01200	19		Pentose and glucuronate interconversions	ko00040	53
Tropane, piperidine and pyridine alkaloid biosynthesis	ko00960	17		Cysteine and methionine metabolism	ko00270	50
Pentose and glucuronate interconversions	ko00040	17		Plant-pathogen interaction	ko04626	47
Nitrogen metabolism	ko00910	16		Glutathione metabolism	ko00480	42
Brassinosteroid biosynthesis	ko00905	14		alpha-Linolenic acid metabolism	ko00592	41
Peroxisome	ko04146	12		Tropane, piperidine and pyridine alkaloid biosynthesis	ko00960	38
Alanine, aspartate and glutamate metabolism	ko00250	12		Glycolysis / Gluconeogenesis	ko00010	37
alpha-Linolenic acid metabolism	ko00592	11		Peroxisome	ko04146	35
Protein processing in endoplasmic reticulum	ko04141	10		Nitrogen metabolism	ko00910	34
Tyrosine metabolism	ko00350	10		Valine, leucine and isoleucine degradation	ko00280	33
Glyoxylate and dicarboxylate metabolism	ko00630	10		Glycine, serine and threonine metabolism	ko00260	32
Plant-pathogen interaction	ko04626	10		Glyoxylate and dicarboxylate metabolism	ko00630	32
Glycerolipid metabolism	ko00561	10		Tyrosine metabolism	ko00350	31
Glutathione metabolism	ko00480	10		Phenylalanine metabolism	ko00360	27
Valine, leucine and isoleucine degradation	ko00280	9		Cyanoamino acid metabolism	ko00460	25
Sesquiterpenoid and triterpenoid biosynthesis	ko00909	9		Fatty acid degradation	ko00071	25
Glycerophospholipid metabolism	ko00564	9		Pentose phosphate pathway	ko00030	24
2-Oxocarboxylic acid metabolism	ko01210	9		Galactose metabolism	ko00052	23
Phenylalanine, tyrosine and tryptophan biosynthesis	ko00400	8		Sesquiterpenoid and triterpenoid biosynthesis	ko00909	23
Steroid biosynthesis	ko00100	8		Fructose and mannose metabolism	ko00051	22
Flavonoid biosynthesis	ko00941	8		Flavonoid biosynthesis	ko00941	22
Phenylalanine metabolism	ko00360	8		Fatty acid metabolism	ko01212	22
Fatty acid metabolism	ko01212	7		Pyruvate metabolism	ko00620	22
Tryptophan metabolism	ko00380	7		Alanine, aspartate and glutamate metabolism	ko00250	21
Arginine biosynthesis	ko00220	7		Brassinosteroid biosynthesis	ko00905	21
Cutin, suberine and wax biosynthesis	ko00073	7		Arginine and proline metabolism	ko00330	20
Carotenoid biosynthesis	ko00906	7		Glycerolipid metabolism	ko00561	20
Isoquinoline alkaloid biosynthesis	ko00950	7		Endocytosis	ko04144	19
Fatty acid degradation	ko00071	6		Purine metabolism	ko00230	18
Glycolysis / Gluconeogenesis	ko00010	6		beta-Alanine metabolism	ko00410	18
Purine metabolism	ko00230	5		Phagosome	ko04145	17
Diterpenoid biosynthesis	ko00904	5		Isoquinoline alkaloid biosynthesis	ko00950	17
Galactose metabolism	ko00052	5		Protein processing in endoplasmic reticulum	ko04141	17
Ubiquinone and other terpenoid-quinone biosynthesis	ko00130	4		Carbon fixation in photosynthetic organisms	ko00710	16
Zeatin biosynthesis	ko00908	4		Phenylalanine, tyrosine and tryptophan biosynthesis	ko00400	16
Phosphatidylinositol signaling system	ko04070	4		Ubiquitin mediated proteolysis	ko04120	16
Pantothenate and CoA biosynthesis	ko00770	4		Tryptophan metabolism	ko00380	15
Stilbenoid, diarylheptanoid and gingerol biosynthesis	ko00945	4		Ascorbate and aldarate metabolism	ko00053	15
Valine, leucine and isoleucine biosynthesis	ko00290	4		Lysine degradation	ko00310	15
Phagosome	ko04145	4		Oxidative phosphorylation	ko00190	14
RNA degradation	ko03018	3		Pyrimidine metabolism	ko00240	14
Arginine and proline metabolism	ko00330	3		Terpenoid backbone biosynthesis	ko00900	14
Histidine metabolism	ko00340	3		Porphyrin and chlorophyll metabolism	ko00860	13
Glycine, serine and threonine metabolism	ko00260	3		Biosynthesis of unsaturated fatty acids	ko01040	13
Fatty acid biosynthesis	ko00061	3		Glycerophospholipid metabolism	ko00564	13
Lysine degradation	ko00310	3		Steroid biosynthesis	ko00100	12
Photosynthesis	ko00195	3		Ubiquinone and other terpenoid-quinone biosynthesis	ko00130	12
Ubiquitin mediated proteolysis	ko04120	3		Inositol phosphate metabolism	ko00562	12
Cyanoamino acid metabolism	ko00460	3		Arginine biosynthesis	ko00220	12
Endocytosis	ko04144	3		Circadian rhythm - plant	ko04712	11
Glucosinolate biosynthesis	ko00966	2		Histidine metabolism	ko00340	11
Inositol phosphate metabolism	ko00562	2		Cutin, suberine and wax biosynthesis	ko00073	11
beta-Alanine metabolism	ko00410	2		Stilbenoid, diarylheptanoid and gingerol biosynthesis	ko00945	11
Ribosome	ko03010	2		Zeatin biosynthesis	ko00908	10
Terpenoid backbone biosynthesis	ko00900	2		Phosphatidylinositol signaling system	ko04070	10
Fructose and mannose metabolism	ko00051	2		Diterpenoid biosynthesis	ko00904	10
Spliceosome	ko03040	2		2-Oxocarboxylic acid metabolism	ko01210	9
Propanoate metabolism	ko00640	2		Linoleic acid metabolism	ko00591	9
ABC transporters	ko02010	2		Nicotinate and nicotinamide metabolism	ko00760	9
Citrate cycle (TCA cycle)	ko00020	2		Photosynthesis	ko00195	9
Pentose phosphate pathway	ko00030	2		Carotenoid biosynthesis	ko00906	8
Sulfur metabolism	ko00920	2		Ether lipid metabolism	ko00565	7
Mismatch repair	ko03430	2		mRNA surveillance pathway	ko03015	7
Pyrimidine metabolism	ko00240	2		Citrate cycle (TCA cycle)	ko00020	6
Biosynthesis of unsaturated fatty acids	ko01040	2		Other glycan degradation	ko00511	6
Biotin metabolism	ko00780	2		Propanoate metabolism	ko00640	6
Porphyrin and chlorophyll metabolism	ko00860	2		Vitamin B6 metabolism	ko00750	6
Ascorbate and aldarate metabolism	ko00053	2		Pantothenate and CoA biosynthesis	ko00770	6
Oxidative phosphorylation	ko00190	1		SNARE interactions in vesicular transport	ko04130	6
Fatty acid elongation	ko00062	1		ABC transporters	ko02010	6
Aminoacyl-tRNA biosynthesis	ko00970	1		Spliceosome	ko03040	6
Basal transcription factors	ko03022	1		Fatty acid biosynthesis	ko00061	6
Selenocompound metabolism	ko00450	1		Homologous recombination	ko03440	6
AGE-RAGE signaling pathway in diabetic complications	ko04933	1		Glycosphingolipid biosynthesis - globo series	ko00603	6
Homologous recombination	ko03440	1		Sphingolipid metabolism	ko00600	5
Glycosaminoglycan degradation	ko00531	1		Ribosome	ko03010	5
N-Glycan biosynthesis	ko00510	1		One carbon pool by folate	ko00670	5
mRNA surveillance pathway	ko03015	1		RNA degradation	ko03018	5
Pyruvate metabolism	ko00620	1		Valine, leucine and isoleucine biosynthesis	ko00290	5
Base excision repair	ko03410	1		Sulfur metabolism	ko00920	5
Nucleotide excision repair	ko03420	1		Mismatch repair	ko03430	5
DNA replication	ko03030	1		Arachidonic acid metabolism	ko00590	5
Arachidonic acid metabolism	ko00590	1		Base excision repair	ko03410	4
Carbon fixation in photosynthetic organisms	ko00710	1		Thiamine metabolism	ko00730	4
Flavone and flavonol biosynthesis	ko00944	1		Glycosaminoglycan degradation	ko00531	4
Taurine and hypotaurine metabolism	ko00430	1		Fatty acid elongation	ko00062	3
Monoterpenoid biosynthesis	ko00902	1		Nucleotide excision repair	ko03420	3
Thiamine metabolism	ko00730	1		Limonene and pinene degradation	ko00903	3
				AGE-RAGE signaling pathway in diabetic complications	ko04933	3
				Lysine biosynthesis	ko00300	3
				Aminoacyl-tRNA biosynthesis	ko00970	3
				Flavone and flavonol biosynthesis	ko00944	3
				Glycosphingolipid biosynthesis - ganglio series	ko00604	3
				DNA replication	ko03030	3
				Butanoate metabolism	ko00650	2
				Photosynthesis - antenna proteins	ko00196	2
				Folate biosynthesis	ko00790	2
				Taurine and hypotaurine metabolism	ko00430	2
				Non-homologous end-joining	ko03450	2
				RNA transport	ko03013	2
				Monoterpenoid biosynthesis	ko00902	2
				Protein export	ko03060	1
				Synthesis and degradation of ketone bodies	ko00072	1
				Basal transcription factors	ko03022	1
				Selenocompound metabolism	ko00450	1
				Proteasome	ko03050	1
				Biotin metabolism	ko00780	1
				Ribosome biogenesis in eukaryotes	ko03008	1
				Regulation of autophagy	ko04140	1
				Riboflavin metabolism	ko00740	1
