# Supplementary material for: Comparative Transcriptome and Proteome Analysis of Salt-Tolerant and Salt-Sensitive Sweet Potato and Overexpression of IbNAC7 Confers Salt Tolerance in Arabidopsis
Source: Front Plant Sci. 2020 Aug 27;11:572540. doi: 10.3389/fpls.2020.572540 (PMC7481572; doi:10.3389/fpls.2020.572540)
Supplement: Supplementary file 7 [file Table_6.xlsx]

## Sheet: Table S6 -Protein Annotations
Supplementary Table S6. Annotations of the identified proteins in sweetpotato proteome analysis. CR: Control fibrous roots, SR: Salt-treated fibrous roots.
Protein	Gene ID	Description	Xu22-CR_R1	Xu22-CR_R2	Xu22-CR_R3	Xu22-SR_R1	Xu22-SR_R2	Xu22-SR_R3	Xu32-CR_R1	Xu32-CR_R2	Xu32-CR_R3	Xu32-SR_R1	Xu32-SR_R2	Xu32-SR_R3		Gene ID	Xu22-CR1_FPKM	Xu22-CR2_FPKM	Xu22-CR3_FPKM	Xu22-SR1_FPKM	Xu22-SR2_FPKM	Xu22-SR3_FPKM	Xu32-CR1_FPKM	Xu32-CR2_FPKM	Xu32-CR3_FPKM	Xu32-SR1_FPKM	Xu32-SR2_FPKM	Xu32-SR3_FPKM	BP_GO_Desc	BP_GO_Level	CC_GO_ID	CC_GO_Desc	CC_GO_Level	MF_GO_ID	MF_GO_Desc	MF_GO_Level	KEGG_KO	KEGG_Pathway_ID	KEGG_Pathway_Desc	Domain_ID	Domain_Desc	SubcellurLocation	COG_Gene	BlastScore	COG_Code	COG_Desc
T1PRX5	#N/A	Xanthine dehydrogenase (Fragment) OS=Paphiopedilum chamberlainianum var. latifolium OX=1226226 GN=xdh PE=4 SV=1 - [T1PRX5_9ASPA]	0.855	nan	nan	1.163	nan	nan	0.727	nan	nan	1.318	nan	nan		#N/A	#N/A	#N/A	#N/A	#N/A	#N/A	#N/A	#N/A	#N/A	#N/A	#N/A	#N/A	#N/A			GO:0005737;GO:0005829;GO:0044464;GO:0005623;GO:0005622;GO:0005575;GO:0044444;GO:0044424;	cytoplasm;cytosol;cell part;cell;intracellular;cellular_component;cytoplasmic part;intracellular part;	4;5;2;2;3;1;4;3;	GO:0003674;GO:0005488;GO:0043167;GO:1901363;GO:1901265;GO:0016491;GO:0043168;GO:0050662;GO:0050660;GO:0051540;GO:0046914;GO:0000166;GO:0005506;GO:0046872;GO:0043169;GO:0036094;GO:0003824;GO:0016903;GO:0048037;GO:0009055;GO:0016614;GO:0097159;GO:0051537;GO:0051536;	molecular_function;binding;ion binding;heterocyclic compound binding;nucleoside phosphate binding;oxidoreductase activity;anion binding;coenzyme binding;flavin adenine dinucleotide binding;metal cluster binding;transition metal ion binding;nucleotide binding;iron ion binding;metal ion binding;cation binding;small molecule binding;catalytic activity;oxidoreductase activity, acting on the aldehyde …	1;2;3;3;4;3;4;4;5;3;6;4;7;5;4;3;2;4;3;2;4;3;5;4;	K00106	map00230;map00232;map00983;map01100;map01110;map01120;map04146;	Purine metabolism;Caffeine metabolism;Drug metabolism - other enzymes;Metabolic pathways;Biosynthesis of secondary metabolites;Microbial metabolism in diverse environments;Peroxisome;	IPR016166;IPR016167;IPR005107;IPR016169;IPR002346;	FAD-binding, type 2;FAD-binding, type 2, subdomain 1;CO dehydrogenase flavoprotein, C-terminal;CO dehydrogenase flavoprotein-like, FAD-binding, subdomain 2;Molybdopterin dehydrogenase, FAD-binding;	nucleus	At4g34890	387	F	[F] Nucleotide transport and metabolism;
A0A2I0W3J2	#N/A	Dynamin-related protein 1E OS=Dendrobium catenatum OX=906689 GN=DRP1E PE=3 SV=1 - [A0A2I0W3J2_9ASPA]	nan	nan	0.836	nan	nan	1.077	nan	nan	1.274	nan	nan	0.939		#N/A	#N/A	#N/A	#N/A	#N/A	#N/A	#N/A	#N/A	#N/A	#N/A	#N/A	#N/A	#N/A												IPR020850;IPR003130;IPR001401;IPR030381;IPR019762;IPR022812;IPR000375;IPR027417;	GTPase effector domain;Dynamin GTPase effector;Dynamin, GTPase domain;Dynamin-type guanine nucleotide-binding (G) domain;Dynamin, GTPase region, conserved site;Dynamin superfamily;Dynamin central domain;P-loop containing nucleoside triphosphate hydrolase;	cytosol	At3g60190	1050	UR	[U] Intracellular trafficking, secretion, and vesicular transport;[R] General function prediction only;
A0A2I0W3J0	#N/A	NAC domain-containing protein 74 OS=Dendrobium catenatum OX=906689 GN=NAC74 PE=4 SV=1 - [A0A2I0W3J0_9ASPA]	nan	1.064	nan	nan	1.195	nan	nan	0.973	nan	nan	0.902	nan		#N/A	#N/A	#N/A	#N/A	#N/A	#N/A	#N/A	#N/A	#N/A	#N/A	#N/A	#N/A	#N/A	regulation of primary metabolic process;regulation of metabolic process;regulation of cellular biosynthetic process;regulation of cellular metabolic process;nucleic acid metabolic process;cellular biosynthetic process;cellular nitrogen compound metabolic process;nitrogen compound metabolic process;cellular macromolecule biosynthetic process;organic cyclic compound biosynthetic process;regulation …	4;3;5;4;5;4;4;3;5;5;2;7;6;4;4;6;3;5;2;4;5;5;4;5;4;2;4;7;3;3;5;1;4;2;6;5;4;5;3;5;4;5;3;4;6;5;6;5;	GO:0005623;GO:0005622;GO:0043227;GO:0005634;GO:0043226;GO:0043231;GO:0044464;GO:0043229;GO:0005575;GO:0044424;	cell;intracellular;membrane-bounded organelle;nucleus;organelle;intracellular membrane-bounded organelle;cell part;intracellular organelle;cellular_component;intracellular part;	2;3;3;5;2;4;2;3;1;3;	GO:0003674;GO:0003677;GO:0003676;GO:0097159;GO:1901363;GO:0005488;	molecular_function;DNA binding;nucleic acid binding;organic cyclic compound binding;heterocyclic compound binding;binding;	1;5;4;3;3;2;				IPR003441;	NAC domain;	nucleus
A0A2I0W3J5	#N/A	Uncharacterized protein OS=Dendrobium catenatum OX=906689 GN=MA16_Dca011085 PE=4 SV=1 - [A0A2I0W3J5_9ASPA]	nan	nan	1.258	nan	nan	0.862	nan	nan	1.056	nan	nan	0.897		#N/A	#N/A	#N/A	#N/A	#N/A	#N/A	#N/A	#N/A	#N/A	#N/A	#N/A	#N/A	#N/A														nucleus
A0A2I0BEC5	Tai6.13054	26S proteasome non-ATPase regulatory subunit 6 OS=Apostasia shenzhenica OX=1088818 GN=RPN7 PE=4 SV=1 - [A0A2I0BEC5_9ASPA]	1.032	1.066	1.088	1.32	1.244	1.138	0.875	0.691	0.887	0.785	1.054	0.85		Tai6.13054	89.5625	73.3968	66.5113	87.1075	90.2179	83.4413	73.7389	82.2336	91.7537	90.0139	101.062	94.4729	proteasomal protein catabolic process;cellular catabolic process;cellular metabolic process;modification-dependent macromolecule catabolic process;macromolecule metabolic process;cellular protein metabolic process;organic substance catabolic process;cellular macromolecule catabolic process;cellular macromolecule metabolic process;proteasome-mediated ubiquitin-dependent protein catabolic process;o…	6;4;3;6;4;5;4;5;4;7;3;5;6;2;7;1;5;2;6;3;5;3;4;8;	GO:0000502;GO:0043234;GO:0032991;GO:0044464;GO:0005623;GO:0005622;GO:0005575;GO:0044424;	proteasome complex;protein complex;macromolecular complex;cell part;cell;intracellular;cellular_component;intracellular part;	4;3;2;2;2;3;1;3;				K03037	map03050;map05169;	Proteasome;Epstein-Barr virus infection;	IPR000717;IPR035268;IPR019585;IPR011991;	Proteasome component (PCI) domain;26S Proteasome non-ATPase regulatory subunit 6;26S proteasome regulatory subunit Rpn7/COP9 signalosome complex subunit 1;Winged helix-turn-helix DNA-binding domain;	cytosol	At4g24820	639	O	[O] Posttranslational modification, protein turnover, chaperones;
A0A2I0WU24	#N/A	Glutathione S-transferase T1 OS=Dendrobium catenatum OX=906689 GN=GSTT1 PE=4 SV=1 - [A0A2I0WU24_9ASPA]	nan	nan	1.134	nan	nan	0.815	nan	nan	1.395	nan	nan	0.733		#N/A	#N/A	#N/A	#N/A	#N/A	#N/A	#N/A	#N/A	#N/A	#N/A	#N/A	#N/A	#N/A	metabolic process;cellular catabolic process;nitrogen compound metabolic process;cellular metabolic process;single-organism process;single-organism metabolic process;organic substance metabolic process;glutathione metabolic process;sulfur compound metabolic process;single-organism catabolic process;cellular process;secondary metabolic process;biological_process;toxin metabolic process;toxin catab…	2;4;3;3;2;3;3;5;4;4;2;4;1;4;5;3;4;4;5;4;5;3;5;	GO:0042579;GO:0043229;GO:0043227;GO:0043226;GO:0005737;GO:0005634;GO:0005777;GO:0043231;GO:0044464;GO:0005623;GO:0005622;GO:0005575;GO:0044444;GO:0044424;	microbody;intracellular organelle;membrane-bounded organelle;organelle;cytoplasm;nucleus;peroxisome;intracellular membrane-bounded organelle;cell part;cell;intracellular;cellular_component;cytoplasmic part;intracellular part;	5;3;3;2;4;5;6;4;2;2;3;1;4;3;	GO:0003674;GO:0016491;GO:0004364;GO:0016765;GO:0016740;GO:0016684;GO:0016209;GO:0003824;GO:0004601;	molecular_function;oxidoreductase activity;glutathione transferase activity;transferase activity, transferring alkyl or aryl (other than methyl) groups;transferase activity;oxidoreductase activity, acting on peroxide as acceptor;antioxidant activity;catalytic activity;peroxidase activity;	1;3;5;4;3;4;2;2;3;	K00799	map00480;map00980;map00982;map05204;	Glutathione metabolism;Metabolism of xenobiotics by cytochrome P450;Drug metabolism - cytochrome P450;Chemical carcinogenesis;	IPR012336;IPR010987;IPR004045;	Thioredoxin-like fold;Glutathione S-transferase, C-terminal-like;Glutathione S-transferase, N-terminal;	nucleus	At5g41210	300	O	[O] Posttranslational modification, protein turnover, chaperones;
A0A1S6YFT3	#N/A	ATP-dependent DNA helicase CHR12 OS=Apostasia odorata OX=280455 PE=2 SV=1 - [A0A1S6YFT3_9ASPA]	nan	nan	nan	0.794	nan	nan	1.463	nan	nan	1.816	nan	nan		#N/A	#N/A	#N/A	#N/A	#N/A	#N/A	#N/A	#N/A	#N/A	#N/A	#N/A	#N/A	#N/A	root system development;single-multicellular organism process;multicellular organism development;cellular component organization;chromosome organization;regulation of biological process;single-organism process;anatomical structure morphogenesis;growth;chromatin organization;regulation of growth;macromolecular complex subunit organization;root development;biological regulation;cellular component o…	5;3;4;3;5;2;2;3;2;5;3;4;4;2;2;2;2;4;2;4;4;3;3;6;1;4;4;4;5;6;5;3;5;4;	GO:0043229;GO:0043227;GO:0005575;GO:0043226;GO:0043231;GO:0044464;GO:0005623;GO:0005622;GO:0044424;GO:0005634;	intracellular organelle;membrane-bounded organelle;cellular_component;organelle;intracellular membrane-bounded organelle;cell part;cell;intracellular;intracellular part;nucleus;	3;3;1;2;4;2;2;3;3;5;	GO:0035639;GO:1901363;GO:0003674;GO:0005488;GO:0001883;GO:0043167;GO:0001882;GO:0043168;GO:0036094;GO:1901265;GO:0032549;GO:0017076;GO:0005524;GO:0016787;GO:0000166;GO:0017111;GO:0004386;GO:0032555;GO:0016818;GO:0003824;GO:0097367;GO:0097159;GO:0016817;GO:0016462;GO:0032550;GO:0032559;GO:0030554;GO:0032553;	purine ribonucleoside triphosphate binding;heterocyclic compound binding;molecular_function;binding;purine nucleoside binding;ion binding;nucleoside binding;anion binding;small molecule binding;nucleoside phosphate binding;ribonucleoside binding;purine nucleotide binding;ATP binding;hydrolase activity;nucleotide binding;nucleoside-triphosphatase activity;helicase activity;purine ribonucleotide bi…	5;3;1;2;5;3;4;4;3;4;5;5;6;3;4;7;8;5;5;2;3;3;4;6;6;6;6;4;	K11647			IPR000330;IPR029295;IPR001650;IPR027417;IPR014001;	SNF2-related, N-terminal domain;Snf2, ATP coupling domain;Helicase, C-terminal;P-loop containing nucleoside triphosphate hydrolase;Helicase superfamily 1/2, ATP-binding domain;	cytosol	At3g06010	1414	BK	[B] Chromatin structure and dynamics;[K] Transcription;
A0A2I0X1W8	Tai6.33945	Phospho-2-dehydro-3-deoxyheptonate aldolase OS=Dendrobium catenatum OX=906689 GN=MA16_Dca003918 PE=3 SV=1 - [A0A2I0X1W8_9ASPA]	1.04	nan	0.961	0.915	nan	0.868	1.01	nan	0.916	1.072	nan	1.288		Tai6.33945	15.5624	16.7909	14.3076	17.712	23.912	22.2166	13.1081	20.1651	20.7196	22.1988	26.3855	26.6711	carboxylic acid metabolic process;cellular biosynthetic process;nitrogen compound metabolic process;small molecule metabolic process;small molecule biosynthetic process;organic cyclic compound biosynthetic process;single-organism process;organic substance biosynthetic process;single-organism metabolic process;single-organism biosynthetic process;dicarboxylic acid biosynthetic process;cellular ami…	6;4;3;4;5;5;2;4;3;4;7;4;3;4;5;3;8;2;4;3;1;2;5;5;5;6;7;4;5;4;6;5;3;3;8;	GO:0043229;GO:0005622;GO:0043226;GO:0005737;GO:0005623;GO:0043227;GO:0009507;GO:0009536;GO:0044464;GO:0043231;GO:0005575;GO:0044444;GO:0044424;	intracellular organelle;intracellular;organelle;cytoplasm;cell;membrane-bounded organelle;chloroplast;plastid;cell part;intracellular membrane-bounded organelle;cellular_component;cytoplasmic part;intracellular part;	3;3;2;4;2;3;6;5;2;4;1;4;3;	GO:0003674;GO:0016765;GO:0016740;GO:0003824;GO:0003849;	molecular_function;transferase activity, transferring alkyl or aryl (other than methyl) groups;transferase activity;catalytic activity;3-deoxy-7-phosphoheptulonate synthase activity;	1;4;3;2;5;				IPR002480;IPR013785;	DAHP synthetase, class II;Aldolase-type TIM barrel;	chloroplast	209964276	593	E	[E] Amino acid transport and metabolism	COG3200	3-deoxy-D-arabino-heptulosonate 7-phosphate (DAHP) synthase, class II
A0A2I0BEC0	#N/A	Uncharacterized protein OS=Apostasia shenzhenica OX=1088818 GN=AXF42_Ash018418 PE=4 SV=1 - [A0A2I0BEC0_9ASPA]	1.737	0.929	1.007	1.703	1.006	0.632	0.482	1.852	2.128	0.211	0.877	0.403		#N/A	#N/A	#N/A	#N/A	#N/A	#N/A	#N/A	#N/A	#N/A	#N/A	#N/A	#N/A	#N/A												IPR009039;IPR025984;	EAR;dCTP pyrophosphatase 1;	chloroplast	54303177	122	V	[V] Defense mechanisms	COG1694	NTP pyrophosphatase, house-cleaning of non-canonical NTPs
A0A2I0WU23	#N/A	Gamma carbonic anhydrase 1, mitochondrial OS=Dendrobium catenatum OX=906689 GN=GAMMACA1 PE=4 SV=1 - [A0A2I0WU23_9ASPA]	0.874	nan	nan	1.347	nan	nan	0.693	nan	nan	1.15	nan	nan		#N/A	#N/A	#N/A	#N/A	#N/A	#N/A	#N/A	#N/A	#N/A	#N/A	#N/A	#N/A	#N/A	cellular component assembly;protein complex biogenesis;macromolecular complex subunit organization;cellular metabolic process;cellular biosynthetic process;cellular component organization or biogenesis;protein complex subunit organization;protein homooligomerization;cellular component organization;macromolecular complex assembly;cellular metabolic compound salvage;protein complex assembly;protein…	4;4;4;3;4;2;5;7;3;5;5;5;8;7;2;3;1;2;6;6;3;	GO:0031975;GO:0043229;GO:0005739;GO:0043227;GO:0043226;GO:1902494;GO:0005737;GO:0044446;GO:0005743;GO:0031090;GO:0098796;GO:0019866;GO:0016020;GO:0005740;GO:0098800;GO:0005747;GO:0031967;GO:0031966;GO:0043234;GO:1990204;GO:0044455;GO:0045271;GO:0032991;GO:0043231;GO:0098803;GO:0044464;GO:0005623;GO:0005622;GO:0005575;GO:0044444;GO:0005746;GO:0044429;GO:0044424;GO:0044425;GO:0070469;GO:0030964;GO:…	envelope;intracellular organelle;mitochondrion;membrane-bounded organelle;organelle;catalytic complex;cytoplasm;intracellular organelle part;mitochondrial inner membrane;organelle membrane;membrane protein complex;organelle inner membrane;membrane;mitochondrial envelope;inner mitochondrial membrane protein complex;mitochondrial respiratory chain complex I;organelle envelope;mitochondrial membrane…	3;3;5;3;2;4;4;3;5;3;3;4;2;5;4;5;4;4;3;3;3;4;2;4;4;2;2;3;1;4;4;4;3;2;3;4;2;4;	GO:0005488;GO:0003674;GO:0043167;GO:0016829;GO:0004089;GO:0043169;GO:0003824;GO:0046872;GO:0016835;GO:0016836;	binding;molecular_function;ion binding;lyase activity;carbonate dehydratase activity;cation binding;catalytic activity;metal ion binding;carbon-oxygen lyase activity;hydro-lyase activity;	2;1;3;3;6;4;2;5;4;5;	K01726			IPR011004;IPR001451;	Trimeric LpxA-like;Hexapeptide repeat;	chloroplast	397691536	189	R	[R] General function prediction only	COG0663	Carbonic anhydrase or acetyltransferase, isoleucine patch superfamily
A0A2I0BHA9	#N/A	DNA-directed RNA polymerase III subunit RPC2 OS=Apostasia shenzhenica OX=1088818 GN=AXF42_Ash004646 PE=4 SV=1 - [A0A2I0BHA9_9ASPA]	1.128	nan	nan	1.103	nan	nan	0.981	nan	nan	0.828	nan	nan		#N/A	#N/A	#N/A	#N/A	#N/A	#N/A	#N/A	#N/A	#N/A	#N/A	#N/A	#N/A	#N/A	transport;localization;single-organism transport;biological_process;single-organism process;single-organism localization;establishment of localization;ion transport;	4;2;4;1;2;3;3;5;	GO:0016021;GO:0016020;GO:0005575;GO:0044425;GO:0031224;	integral component of membrane;membrane;cellular_component;membrane part;intrinsic component of membrane;	4;2;1;2;3;				K21989			IPR003864;IPR027815;IPR032880;	Calcium-dependent channel, 7TM region, putative phosphate;10TM putative phosphate transporter, cytosolic domain;Calcium permeable stress-gated cation channel 1, N-terminal transmembrane domain;	chloroplast	At4g02900	1120	R	[R] General function prediction only;
Q153G6	#N/A	Aldehyde dehydrogenase OS=Ophiopogon japonicus OX=100506 GN=BADH PE=2 SV=1 - [Q153G6_9ASPA]	nan	nan	0.996	nan	nan	1.138	nan	nan	0.871	nan	nan	1.061		#N/A	#N/A	#N/A	#N/A	#N/A	#N/A	#N/A	#N/A	#N/A	#N/A	#N/A	#N/A	#N/A	cellular modified amino acid biosynthetic process;cellular biosynthetic process;cellular nitrogen compound metabolic process;nitrogen compound metabolic process;small molecule metabolic process;single-organism process;glycine betaine biosynthetic process from choline;glycine betaine metabolic process;organic substance biosynthetic process;single-organism metabolic process;glycine betaine biosynth…	5;4;4;3;4;2;5;5;4;3;6;4;3;4;5;2;5;3;4;1;2;4;5;4;5;5;5;3;5;6;3;6;4;	GO:0043227;GO:0043226;GO:0005623;GO:0005575;GO:0009536;GO:0005737;GO:0009507;GO:0043231;GO:0044464;GO:0043229;GO:0005622;GO:0044444;GO:0044424;	membrane-bounded organelle;organelle;cell;cellular_component;plastid;cytoplasm;chloroplast;intracellular membrane-bounded organelle;cell part;intracellular organelle;intracellular;cytoplasmic part;intracellular part;	3;2;2;1;5;4;6;4;2;3;3;4;3;	GO:0008802;GO:0003674;GO:0016620;GO:0016491;GO:0004029;GO:0003824;GO:0016903;	betaine-aldehyde dehydrogenase activity;molecular_function;oxidoreductase activity, acting on the aldehyde or oxo group of donors, NAD or NADP as acceptor;oxidoreductase activity;aldehyde dehydrogenase (NAD) activity;catalytic activity;oxidoreductase activity, acting on the aldehyde or oxo group of donors;	7;1;5;3;6;2;4;	K00130	map00260;map01100;	Glycine, serine and threonine metabolism;Metabolic pathways;	IPR029510;IPR012394;IPR015590;IPR016162;IPR016160;IPR016161;	Aldehyde dehydrogenase, glutamic acid active site;Aldehyde dehydrogenase NAD(P)-dependent;Aldehyde dehydrogenase domain;Aldehyde dehydrogenase N-terminal domain;Aldehyde dehydrogenase, cysteine active site;Aldehyde/histidinol dehydrogenase;	cytosol	At3g48170	802	C	[C] Energy production and conversion;
A0A2I0BHA3	Tai6.17056	Ribosomal protein OS=Apostasia shenzhenica OX=1088818 GN=RPL10AA PE=3 SV=1 - [A0A2I0BHA3_9ASPA]	1.28	1.192	1.363	1.119	0.899	0.832	0.78	1.215	1.307	0.781	0.658	0.575		Tai6.17056	131.964	100.488	94.8889	139.455	150.744	152.338	74.4959	63.7099	78.3242	88.017	76.2774	79.2956	cellular macromolecule biosynthetic process;organonitrogen compound metabolic process;cellular biosynthetic process;cellular macromolecule metabolic process;cellular amide metabolic process;peptide biosynthetic process;organic substance metabolic process;gene expression;cellular protein metabolic process;organonitrogen compound biosynthetic process;macromolecule metabolic process;organic substanc…	5;4;4;4;5;6;3;5;5;5;4;4;2;3;5;1;2;5;5;6;3;4;4;3;3;6;	GO:0015934;GO:0044464;GO:0043229;GO:0043228;GO:0043226;GO:0005737;GO:0044446;GO:0030529;GO:0044391;GO:0032991;GO:0005840;GO:0043232;GO:1990904;GO:0005623;GO:0005622;GO:0005575;GO:0044444;GO:0044424;GO:0044422;	large ribosomal subunit;cell part;intracellular organelle;non-membrane-bounded organelle;organelle;cytoplasm;intracellular organelle part;intracellular ribonucleoprotein complex;ribosomal subunit;macromolecular complex;ribosome;intracellular non-membrane-bounded organelle;ribonucleoprotein complex;cell;intracellular;cellular_component;cytoplasmic part;intracellular part;organelle part;	5;2;3;3;2;4;3;4;4;2;5;4;3;2;3;1;4;3;2;	GO:1901363;GO:0003674;GO:0005488;GO:0003676;GO:0005198;GO:0003735;GO:0097159;GO:0003723;	heterocyclic compound binding;molecular_function;binding;nucleic acid binding;structural molecule activity;structural constituent of ribosome;organic cyclic compound binding;RNA binding;	3;1;2;4;2;3;3;5;	K02865	map03010;	Ribosome;	IPR023674;IPR028364;IPR002143;IPR023673;	Ribosomal protein L1-like;Ribosomal protein L1/ribosomal biogenesis protein;Ribosomal protein L1;Ribosomal protein L1, conserved site;	cytosol	At5g22440	351	J	[J] Translation, ribosomal structure and biogenesis;
A0A2I0W5B7	Tai6.41997	Isocitrate dehydrogenase [NAD] subunit, mitochondrial OS=Dendrobium catenatum OX=906689 GN=IDH5 PE=3 SV=1 - [A0A2I0W5B7_9ASPA]	0.943	1.105	nan	0.982	0.919	nan	1.043	0.842	nan	1.077	1.175	nan		Tai6.41997	49.431	53.5083	51.6059	57.5735	51.3537	52.4118	69.6027	63.2774	59.6043	58.5143	51.6212	47.5443	carboxylic acid metabolic process;aerobic respiration;generation of precursor metabolites and energy;single-organism metabolic process;tricarboxylic acid metabolic process;biological_process;organic substance metabolic process;single-organism process;cellular process;metabolic process;oxoacid metabolic process;oxidation-reduction process;energy derivation by oxidation of organic compounds;primary…	6;6;4;3;7;1;3;2;2;2;5;4;4;3;4;4;3;8;8;5;3;4;	GO:0043226;GO:0043229;GO:0043227;GO:0005737;GO:0005739;GO:0009507;GO:0009536;GO:0043231;GO:0044464;GO:0005623;GO:0005622;GO:0005575;GO:0044444;GO:0044424;	organelle;intracellular organelle;membrane-bounded organelle;cytoplasm;mitochondrion;chloroplast;plastid;intracellular membrane-bounded organelle;cell part;cell;intracellular;cellular_component;cytoplasmic part;intracellular part;	2;3;3;4;5;6;5;4;2;2;3;1;4;3;	GO:0035639;GO:0051287;GO:0003674;GO:0005488;GO:0001883;GO:0043167;GO:1901363;GO:1901265;GO:0016491;GO:0050662;GO:0046914;GO:0000287;GO:0008270;GO:0016616;GO:0000166;GO:0001882;GO:0032549;GO:0032559;GO:0004448;GO:0046872;GO:0005524;GO:0043168;GO:0043169;GO:0036094;GO:0003824;GO:0048037;GO:0017076;GO:0032555;GO:0004449;GO:0016614;GO:0030554;GO:0097367;GO:0097159;GO:0032550;GO:0032553;	purine ribonucleoside triphosphate binding;NAD binding;molecular_function;binding;purine nucleoside binding;ion binding;heterocyclic compound binding;nucleoside phosphate binding;oxidoreductase activity;coenzyme binding;transition metal ion binding;magnesium ion binding;zinc ion binding;oxidoreductase activity, acting on the CH-OH group of donors, NAD or NADP as acceptor;nucleotide binding;nucleo…	5;5;1;2;5;3;3;4;3;4;6;6;7;5;4;4;5;6;6;5;6;4;4;3;2;3;5;5;7;4;6;3;3;6;4;	K00030	map00020;map01100;map01110;map01120;map01130;map01200;map01210;map01230;	Citrate cycle (TCA cycle);Metabolic pathways;Biosynthesis of secondary metabolites;Microbial metabolism in diverse environments;Biosynthesis of antibiotics;Carbon metabolism;2-Oxocarboxylic acid metabolism;Biosynthesis of amino acids;	IPR024084;IPR004434;IPR019818;	Isopropylmalate dehydrogenase-like domain;Isocitrate dehydrogenase NAD-dependent;Isocitrate/isopropylmalate dehydrogenase, conserved site;	mitochondria	At5g03290	632	E	[E] Amino acid transport and metabolism;
A0A2I0AP89	#N/A	Uncharacterized protein OS=Apostasia shenzhenica OX=1088818 GN=AXF42_Ash002640 PE=4 SV=1 - [A0A2I0AP89_9ASPA]	nan	nan	nan	nan	nan	nan	nan	nan	nan	nan	nan	nan		#N/A	#N/A	#N/A	#N/A	#N/A	#N/A	#N/A	#N/A	#N/A	#N/A	#N/A	#N/A	#N/A														nucleus
A0A2I0VS81	#N/A	40S ribosomal protein S4 OS=Dendrobium catenatum OX=906689 GN=RPS4D PE=3 SV=1 - [A0A2I0VS81_9ASPA]	1.32	1.465	1.151	1.848	1.507	1.023	0.545	0.848	1.627	0.321	0.388	0.368		#N/A	#N/A	#N/A	#N/A	#N/A	#N/A	#N/A	#N/A	#N/A	#N/A	#N/A	#N/A	#N/A												IPR018199;IPR013843;IPR013845;IPR032277;IPR005824;IPR000876;IPR002942;	Ribosomal protein S4e, N-terminal, conserved site;Ribosomal protein S4e, N-terminal;Ribosomal protein S4e, central region;40S ribosomal protein S4, C-terminal domain;KOW;Ribosomal protein S4e;RNA-binding S4 domain;	chloroplast	At5g58420	470	J	[J] Translation, ribosomal structure and biogenesis;
A0A2H9ZWY9	#N/A	Uncharacterized protein OS=Apostasia shenzhenica OX=1088818 GN=AXF42_Ash021112 PE=4 SV=1 - [A0A2H9ZWY9_9ASPA]	0.844	nan	nan	0.646	nan	nan	0.992	nan	nan	1.569	nan	nan		#N/A	#N/A	#N/A	#N/A	#N/A	#N/A	#N/A	#N/A	#N/A	#N/A	#N/A	#N/A	#N/A												IPR019734;IPR011990;IPR011991;	Tetratricopeptide repeat;Tetratricopeptide-like helical domain;Winged helix-turn-helix DNA-binding domain;	chloroplast	At2g31240	436	Z	[Z] Cytoskeleton;
A0A0A7LWL9	Tai6.4590	60S ribosomal protein L13 OS=Albuca bracteata OX=82047 GN=RPL13-1 PE=2 SV=1 - [A0A0A7LWL9_ALBBR]	nan	1.399	nan	nan	0.947	nan	nan	1.517	nan	nan	0.425	nan		Tai6.4590	247.525	206.013	173.941	246.195	290.981	257.293	84.6929	88.4564	109.426	117.81	125.198	120.951	peptide biosynthetic process;response to organic substance;organonitrogen compound metabolic process;organonitrogen compound biosynthetic process;protein metabolic process;nitrogen compound metabolic process;organic substance biosynthetic process;cellular macromolecule metabolic process;response to endogenous stimulus;biological_process;metabolic process;cellular nitrogen compound biosynthetic pr…	6;4;4;5;4;3;4;4;3;1;2;5;2;5;4;4;5;2;6;5;4;4;5;3;5;5;3;5;3;3;3;6;	GO:0022626;GO:0022625;GO:0031974;GO:0030054;GO:0031981;GO:0005773;GO:0016020;GO:0005774;GO:0098588;GO:0055044;GO:0043231;GO:0043233;GO:0005829;GO:0044428;GO:0044424;GO:0044422;GO:0044464;GO:0043232;GO:0043229;GO:0005622;GO:0043227;GO:0043226;GO:0044437;GO:0005840;GO:0044446;GO:0044444;GO:0044445;GO:0015934;GO:0005737;GO:0031090;GO:0005730;GO:0005634;GO:0030312;GO:0005911;GO:1990904;GO:0005623;GO:…	cytosolic ribosome;cytosolic large ribosomal subunit;membrane-enclosed lumen;cell junction;nuclear lumen;vacuole;membrane;vacuolar membrane;bounding membrane of organelle;symplast;intracellular membrane-bounded organelle;organelle lumen;cytosol;nuclear part;intracellular part;organelle part;cell part;intracellular non-membrane-bounded organelle;intracellular organelle;intracellular;membrane-bound…	6;6;2;2;5;5;2;4;4;2;4;3;5;4;3;2;2;4;3;3;3;2;4;5;3;4;5;5;4;3;5;5;3;3;3;2;3;3;4;3;4;3;4;3;2;1;4;	GO:0005198;GO:1901363;GO:0003674;GO:0005488;GO:0003676;GO:0097159;GO:0003723;GO:0003735;	structural molecule activity;heterocyclic compound binding;molecular_function;binding;nucleic acid binding;organic cyclic compound binding;RNA binding;structural constituent of ribosome;	2;3;1;2;4;3;5;3;	K02873	map03010;	Ribosome;	IPR018256;IPR001380;IPR034295;	Ribosomal protein L13e, conserved site;Ribosomal protein L13e;Ribosomal protein L13, eukaryotic;	nucleus	At3g49010	323	J	[J] Translation, ribosomal structure and biogenesis;
A0A2I0A827	Tai6.28593	Photosystem II 22 kDa protein, chloroplastic OS=Apostasia shenzhenica OX=1088818 GN=PSBS PE=4 SV=1 - [A0A2I0A827_9ASPA]	0.957	nan	nan	1.083	nan	nan	0.989	nan	nan	0.99	nan	nan		Tai6.28593	8.06139	20.5261	21.5318	11.9996	8.49165	13.2556	9.88574	6.89136	5.73726	8.22642	8.89661	15.0182	cellular metabolic process;single-organism membrane organization;membrane organization;thylakoid membrane organization;plastid organization;response to radiation;cellular component organization;single-organism cellular process;energy quenching;cellular component organization or biogenesis;response to karrikin;cellular process;biological_process;metabolic process;photosynthesis;response to abiotic…	3;4;4;6;5;4;3;3;6;2;4;2;1;2;4;3;2;5;2;5;7;4;	GO:0055035;GO:0034357;GO:0031976;GO:0043229;GO:0009517;GO:0030076;GO:0005622;GO:0043227;GO:0043226;GO:0031224;GO:0009579;GO:0009534;GO:0009536;GO:0098807;GO:0016021;GO:0016020;GO:0044436;GO:0044435;GO:0044434;GO:0009535;GO:0009523;GO:0044446;GO:0031984;GO:0009503;GO:0042651;GO:0009507;GO:0043234;GO:0032991;GO:0043231;GO:0009521;GO:0044464;GO:0005623;GO:0005737;GO:0005575;GO:0098796;GO:0044444;GO:…	plastid thylakoid membrane;photosynthetic membrane;plastid thylakoid;intracellular organelle;PSII associated light-harvesting complex II;light-harvesting complex;intracellular;membrane-bounded organelle;organelle;intrinsic component of membrane;thylakoid;chloroplast thylakoid;plastid;chloroplast thylakoid membrane protein complex;integral component of membrane;membrane;thylakoid part;plastid part…	5;3;5;3;6;4;3;3;2;3;4;6;5;4;4;2;4;4;5;6;5;3;4;5;4;6;3;2;4;4;2;2;4;1;3;4;3;2;2;	GO:0019840;GO:0003674;GO:0005488;GO:1901363;GO:0016168;GO:0008289;GO:0031409;GO:0046906;GO:0097159;GO:0051738;	isoprenoid binding;molecular_function;binding;heterocyclic compound binding;chlorophyll binding;lipid binding;pigment binding;tetrapyrrole binding;organic cyclic compound binding;xanthophyll binding;	4;1;2;3;5;3;3;4;3;4;	K03542	map00195;map01100;	Photosynthesis;Metabolic pathways;	IPR022796;IPR023329;	Chlorophyll A-B binding protein;Chlorophyll a/b binding protein domain;	chloroplast
A0A2I0A1K1	#N/A	S-adenosylmethionine decarboxylase proenzyme OS=Apostasia shenzhenica OX=1088818 GN=SAMDC PE=3 SV=1 - [A0A2I0A1K1_9ASPA]	nan	0.955	1.243	nan	0.885	0.992	nan	1.001	0.882	nan	1.222	0.949		#N/A	#N/A	#N/A	#N/A	#N/A	#N/A	#N/A	#N/A	#N/A	#N/A	#N/A	#N/A	#N/A	spermidine metabolic process;cellular metabolic process;polyamine biosynthetic process;polyamine metabolic process;cellular biosynthetic process;cellular nitrogen compound metabolic process;nitrogen compound metabolic process;small molecule metabolic process;spermine metabolic process;purine-containing compound metabolic process;S-adenosylmethioninamine metabolic process;organic cyclic compound b…	5;3;8;7;4;4;3;4;5;5;5;5;8;4;7;4;3;4;4;6;3;2;4;6;5;5;4;2;4;6;3;3;5;2;5;5;5;6;7;4;4;3;4;6;5;5;5;6;4;7;6;4;7;6;1;5;5;6;				GO:0004014;GO:0003674;GO:0016829;GO:0016830;GO:0003824;GO:0016831;	adenosylmethionine decarboxylase activity;molecular_function;lyase activity;carbon-carbon lyase activity;catalytic activity;carboxy-lyase activity;	6;1;3;4;2;5;	K01611	map00270;map00330;map01100;	Cysteine and methionine metabolism;Arginine and proline metabolism;Metabolic pathways;	IPR018166;IPR016067;IPR001985;	S-adenosylmethionine decarboxylase, conserved site;S-adenosylmethionine decarboxylase, core;S-adenosylmethionine decarboxylase;	cytosol	At3g25570	362	T	[T] Signal transduction mechanisms;
A0A2I0A1K3	#N/A	Cytochrome c oxidase subunit 6b-2 OS=Apostasia shenzhenica OX=1088818 GN=COX6B-2 PE=4 SV=1 - [A0A2I0A1K3_9ASPA]	0.806	1.221	nan	1.216	1.136	nan	1.201	1.438	nan	0.824	0.52	nan		#N/A	#N/A	#N/A	#N/A	#N/A	#N/A	#N/A	#N/A	#N/A	#N/A	#N/A	#N/A	#N/A			GO:0044444;GO:0043229;GO:0043227;GO:0043226;GO:0005737;GO:0005575;GO:0005739;GO:0043231;GO:0044464;GO:0005623;GO:0005622;GO:0044424;	cytoplasmic part;intracellular organelle;membrane-bounded organelle;organelle;cytoplasm;cellular_component;mitochondrion;intracellular membrane-bounded organelle;cell part;cell;intracellular;intracellular part;	4;3;3;2;4;1;5;4;2;2;3;3;	GO:0003674;GO:0016491;GO:0022857;GO:0015002;GO:0004129;GO:0005215;GO:0008324;GO:0003824;GO:0009055;GO:0022891;GO:0022890;GO:0022892;GO:0015075;GO:0015077;GO:0016676;GO:0016675;GO:0015078;	molecular_function;oxidoreductase activity;transmembrane transporter activity;heme-copper terminal oxidase activity;cytochrome-c oxidase activity;transporter activity;cation transmembrane transporter activity;catalytic activity;electron carrier activity;substrate-specific transmembrane transporter activity;inorganic cation transmembrane transporter activity;substrate-specific transporter activity…	1;3;3;4;3;2;6;2;2;4;7;3;5;8;5;4;9;				IPR003213;	Cytochrome c oxidase, subunit VIb;	cytosol	At1g22450	111	C	[C] Energy production and conversion;
A0A0A7LWL0	Tai6.24288	Heat shock 70 kDa protein, mitochondrial-like protein OS=Albuca bracteata OX=82047 GN=HSP70-4 PE=2 SV=1 - [A0A0A7LWL0_ALBBR]	1.367	nan	nan	0.831	nan	nan	0.963	nan	nan	0.867	nan	nan		Tai6.24288	29.403	25.0206	23.1856	23.6411	30.2401	28.764	26.0427	33.4389	42.1906	29.4633	35.2164	29.5811	protein folding;cellular process;biological_process;	3;2;1;	GO:0043226;GO:0043229;GO:0043227;GO:0005739;GO:0005737;GO:0044424;GO:0043231;GO:0044464;GO:0005623;GO:0005622;GO:0005575;GO:0044444;	organelle;intracellular organelle;membrane-bounded organelle;mitochondrion;cytoplasm;intracellular part;intracellular membrane-bounded organelle;cell part;cell;intracellular;cellular_component;cytoplasmic part;	2;3;3;5;4;3;4;2;2;3;1;4;	GO:0035639;GO:0003674;GO:0005488;GO:0043167;GO:1901363;GO:0001883;GO:0001882;GO:0043168;GO:0000166;GO:1901265;GO:0032549;GO:0017076;GO:0005524;GO:0036094;GO:0030554;GO:0097367;GO:0097159;GO:0032559;GO:0032555;GO:0032550;GO:0032553;	purine ribonucleoside triphosphate binding;molecular_function;binding;ion binding;heterocyclic compound binding;purine nucleoside binding;nucleoside binding;anion binding;nucleotide binding;nucleoside phosphate binding;ribonucleoside binding;purine nucleotide binding;ATP binding;small molecule binding;adenyl nucleotide binding;carbohydrate derivative binding;organic cyclic compound binding;adenyl…	5;1;2;3;3;5;4;4;4;4;5;5;6;3;6;3;3;6;5;6;4;	K04043	map03018;map04212;map05152;	RNA degradation;Longevity regulating pathway - worm;Tuberculosis;	IPR029048;IPR029047;IPR012725;IPR018181;IPR013126;	Heat shock protein 70kD, C-terminal domain;Heat shock protein 70kD, peptide-binding domain;Chaperone DnaK;Heat shock protein 70, conserved site;Heat shock protein 70 family;	mitochondria	At5g09590	1093	O	[O] Posttranslational modification, protein turnover, chaperones;
A0A2I0WKK2	Tai6.32260	Putative methionine--tRNA ligase OS=Dendrobium catenatum OX=906689 GN=MA16_Dca017599 PE=4 SV=1 - [A0A2I0WKK2_9ASPA]	0.869	1.069	0.877	1.002	1.04	0.742	1.174	1.378	1.557	0.994	0.732	0.92		Tai6.32260	5.01714	6.24692	6.53081	6.12769	6.28779	7.01752	4.53728	5.03212	5.95199	4.17805	5.52813	4.89631	circulatory system development;cardiovascular system development;small molecule metabolic process;single-organism metabolic process;peptide biosynthetic process;blood vessel morphogenesis;organonitrogen compound metabolic process;single-multicellular organism process;protein metabolic process;nitrogen compound metabolic process;organic substance biosynthetic process;cellular macromolecule metabol…	5;5;4;3;6;4;4;3;4;3;4;4;4;3;6;4;5;3;1;5;4;5;2;5;2;4;4;5;3;5;2;5;2;2;2;2;6;5;5;4;4;7;4;4;4;3;5;5;6;3;3;5;3;3;3;4;3;3;6;	GO:0005783;GO:0031982;GO:0016023;GO:0031988;GO:0005794;GO:0030133;GO:0043231;GO:0005829;GO:0044424;GO:0044421;GO:0043229;GO:0005622;GO:0043227;GO:0043226;GO:0012505;GO:0044444;GO:0097708;GO:0005737;GO:0031410;GO:0005634;GO:0044464;GO:0005623;GO:0005615;GO:0005575;GO:0005576;	endoplasmic reticulum;vesicle;cytoplasmic, membrane-bounded vesicle;membrane-bounded vesicle;Golgi apparatus;transport vesicle;intracellular membrane-bounded organelle;cytosol;intracellular part;extracellular region part;intracellular organelle;intracellular;membrane-bounded organelle;organelle;endomembrane system;cytoplasmic part;intracellular vesicle;cytoplasm;cytoplasmic vesicle;nucleus;cell p…	4;4;5;5;4;4;4;5;3;2;3;3;3;2;3;4;4;4;5;5;2;2;3;1;2;	GO:1901363;GO:0003674;GO:0005488;GO:0003676;GO:0097159;GO:0000049;GO:0003723;	heterocyclic compound binding;molecular_function;binding;nucleic acid binding;organic cyclic compound binding;tRNA binding;RNA binding;	3;1;2;4;3;6;5;				IPR012340;IPR002547;	Nucleic acid-binding, OB-fold;tRNA-binding domain;	chloroplast	At3g59980	266	J	[J] Translation, ribosomal structure and biogenesis;
A0A2I0VZM0	#N/A	Homeobox protein knotted-1-like 3 OS=Dendrobium catenatum OX=906689 GN=KNAT3 PE=3 SV=1 - [A0A2I0VZM0_9ASPA]	nan	0.97	nan	nan	1.12	nan	nan	1.359	nan	nan	0.766	nan		#N/A	#N/A	#N/A	#N/A	#N/A	#N/A	#N/A	#N/A	#N/A	#N/A	#N/A	#N/A	#N/A	regulation of primary metabolic process;regulation of metabolic process;regulation of cellular biosynthetic process;regulation of cellular metabolic process;nucleic acid metabolic process;cellular biosynthetic process;cellular nitrogen compound metabolic process;nitrogen compound metabolic process;cellular macromolecule biosynthetic process;organic cyclic compound biosynthetic process;regulation …	4;3;5;4;5;4;4;3;5;5;2;7;6;4;4;6;3;5;2;4;5;5;4;5;4;2;4;7;3;3;5;1;4;2;6;5;4;5;3;5;4;5;3;4;6;5;6;5;	GO:0005623;GO:0005622;GO:0043227;GO:0005634;GO:0043226;GO:0043231;GO:0044464;GO:0043229;GO:0005575;GO:0044424;	cell;intracellular;membrane-bounded organelle;nucleus;organelle;intracellular membrane-bounded organelle;cell part;intracellular organelle;cellular_component;intracellular part;	2;3;3;5;2;4;2;3;1;3;	GO:0003674;GO:0003677;GO:0003676;GO:0097159;GO:1901363;GO:0005488;	molecular_function;DNA binding;nucleic acid binding;organic cyclic compound binding;heterocyclic compound binding;binding;	1;5;4;3;3;2;				IPR005539;IPR009057;IPR001356;IPR005540;IPR005541;IPR008422;	ELK domain;Homeobox domain-like;Homeobox domain;KNOX1;KNOX2;Homeobox KN domain;	nucleus	At5g25220	492	K	[K] Transcription;
A0A2I0ARN9	#N/A	Heterogeneous nuclear ribonucleoprotein 1 OS=Apostasia shenzhenica OX=1088818 GN=RNP1 PE=4 SV=1 - [A0A2I0ARN9_9ASPA]	1.005	nan	1	0.854	nan	1.03	1.081	nan	1.007	1.1	nan	1.036		#N/A	#N/A	#N/A	#N/A	#N/A	#N/A	#N/A	#N/A	#N/A	#N/A	#N/A	#N/A	#N/A												IPR000504;IPR034131;	RNA recognition motif domain;DAZ-associated protein 1, RNA recognition motif 2;	nucleus	At3g07810	437	A	[A] RNA processing and modification;
A0A2I0A1B8	#N/A	Tubulin alpha chain OS=Apostasia shenzhenica OX=1088818 GN=TUBA3 PE=3 SV=1 - [A0A2I0A1B8_9ASPA]	nan	nan	0.878	nan	nan	0.982	nan	nan	1.03	nan	nan	1.184		#N/A	#N/A	#N/A	#N/A	#N/A	#N/A	#N/A	#N/A	#N/A	#N/A	#N/A	#N/A	#N/A	single-organism process;cellular process;single-organism cellular process;microtubule-based process;biological_process;	2;2;3;4;1;	GO:0099512;GO:0099513;GO:0043229;GO:0043228;GO:0005874;GO:0043226;GO:0005737;GO:0044446;GO:0044430;GO:0015630;GO:0043232;GO:0005856;GO:0044464;GO:0005623;GO:0005622;GO:0005575;GO:0044424;GO:0044422;	supramolecular fiber;polymeric cytoskeletal fiber;intracellular organelle;non-membrane-bounded organelle;microtubule;organelle;cytoplasm;intracellular organelle part;cytoskeletal part;microtubule cytoskeleton;intracellular non-membrane-bounded organelle;cytoskeleton;cell part;cell;intracellular;cellular_component;intracellular part;organelle part;	2;3;3;3;4;2;4;3;4;6;4;5;2;2;3;1;3;2;	GO:0005200;GO:0035639;GO:1901363;GO:0003674;GO:0005488;GO:0001883;GO:0000166;GO:0001882;GO:0019001;GO:0005198;GO:0032561;GO:1901265;GO:0032549;GO:0017076;GO:0005525;GO:0016787;GO:0003924;GO:0017111;GO:0036094;GO:0003824;GO:0032555;GO:0016818;GO:0043167;GO:0097367;GO:0097159;GO:0016817;GO:0016462;GO:0032550;GO:0032553;GO:0043168;	structural constituent of cytoskeleton;purine ribonucleoside triphosphate binding;heterocyclic compound binding;molecular_function;binding;purine nucleoside binding;nucleotide binding;nucleoside binding;guanyl nucleotide binding;structural molecule activity;guanyl ribonucleotide binding;nucleoside phosphate binding;ribonucleoside binding;purine nucleotide binding;GTP binding;hydrolase activity;GT…	3;5;3;1;2;5;4;4;6;2;6;4;5;5;6;3;8;7;3;2;5;5;3;3;3;4;6;6;4;4;	K07374	map04145;map04210;map04540;map05130;	Phagosome;Apoptosis;Gap junction;Pathogenic Escherichia coli infection;	IPR008280;IPR000217;IPR018316;IPR002452;IPR017975;IPR003008;	Tubulin/FtsZ, C-terminal;Tubulin;Tubulin/FtsZ, 2-layer sandwich domain;Alpha tubulin;Tubulin, conserved site;Tubulin/FtsZ, GTPase domain;	cytosol	At5g19780	851	Z	[Z] Cytoskeleton;
A0A2I0ANR4	Tai6.371	Protein phosphatase methylesterase 1 OS=Apostasia shenzhenica OX=1088818 GN=AXF42_Ash002477 PE=4 SV=1 - [A0A2I0ANR4_9ASPA]	1.025	nan	nan	1.203	nan	nan	0.979	nan	nan	0.917	nan	nan		Tai6.371	21.3176	23.2178	21.955	23.7231	27.0369	25.547	16.769	21.8191	20.326	21.0682	20.7878	20.4369	protein dealkylation;single-organism process;cellular protein metabolic process;protein demethylation;cellular macromolecule metabolic process;organic substance metabolic process;demethylation;cellular process;single-organism metabolic process;cellular protein modification process;macromolecule modification;protein modification process;biological_process;metabolic process;primary metabolic proces…	7;2;5;4;4;3;4;2;3;6;5;5;1;2;3;4;3;4;3;				GO:0016787;GO:0019899;GO:0003674;GO:0005488;GO:0003824;GO:0052689;GO:0051721;GO:0051723;GO:0051722;GO:0019903;GO:0016788;GO:0019902;GO:0005515;	hydrolase activity;enzyme binding;molecular_function;binding;catalytic activity;carboxylic ester hydrolase activity;protein phosphatase 2A binding;protein methylesterase activity;protein C-terminal methylesterase activity;protein phosphatase binding;hydrolase activity, acting on ester bonds;phosphatase binding;protein binding;	3;4;1;2;2;5;7;6;7;6;4;5;3;	K13617			IPR016812;IPR029058;	Protein phosphatase methylesterase, eukaryotic;Alpha/Beta hydrolase fold;	cytosol	Hs7706645	166	R	[R] General function prediction only;
A0A1R3L7L0	#N/A	Non-specific serine/threonine protein kinase OS=Asparagus officinalis OX=4686 GN=A4U43_UnF1310 PE=4 SV=1 - [A0A1R3L7L0_ASPOF]	0.788	nan	nan	1.016	nan	nan	1.116	nan	nan	1.13	nan	nan		#N/A	#N/A	#N/A	#N/A	#N/A	#N/A	#N/A	#N/A	#N/A	#N/A	#N/A	#N/A	#N/A	root system development;detection of nutrient;detection of chemical stimulus;small molecule metabolic process;small molecule biosynthetic process;hormone-mediated signaling pathway;single-organism metabolic process;single-organism biosynthetic process;reproduction;animal organ development;nitrate metabolic process;monocarboxylic acid metabolic process;developmental process involved in reproductio…	5;5;4;4;5;5;3;4;2;4;5;7;3;5;4;3;3;3;6;5;4;5;3;5;2;4;5;2;6;3;4;3;4;3;5;1;2;5;3;6;2;4;5;6;6;5;4;4;2;4;4;2;2;2;3;2;6;5;4;5;4;4;4;4;4;4;4;4;6;5;4;4;5;5;6;7;3;5;6;4;3;2;3;3;3;5;5;4;5;4;5;3;3;	GO:0044424;GO:0005737;GO:0044464;GO:0005623;GO:0005622;GO:0005575;	intracellular part;cytoplasm;cell part;cell;intracellular;cellular_component;	3;4;2;2;3;1;	GO:1901363;GO:0004674;GO:0000166;GO:0016740;GO:0097367;GO:0003674;GO:0005488;GO:1901265;GO:0032549;GO:0017076;GO:0005524;GO:0016301;GO:0003824;GO:0036094;GO:0016772;GO:0032559;GO:0032555;GO:0032550;GO:0032553;GO:0035639;GO:0043167;GO:0030554;GO:0016773;GO:0097159;GO:0001883;GO:0001882;GO:0004672;GO:0043168;	heterocyclic compound binding;protein serine/threonine kinase activity;nucleotide binding;transferase activity;carbohydrate derivative binding;molecular_function;binding;nucleoside phosphate binding;ribonucleoside binding;purine nucleotide binding;ATP binding;kinase activity;catalytic activity;small molecule binding;transferase activity, transferring phosphorus-containing groups;adenyl ribonucleo…	3;7;4;3;3;1;2;4;5;5;6;5;2;3;4;6;5;6;4;5;3;6;5;3;5;4;6;4;	K07198	map04068;map04140;map04150;map04151;map04152;map04211;map04213;map04710;map04910;map04920;map04921;map04922;map04931;map04932;map05410;	FoxO signaling pathway;Regulation of autophagy;mTOR signaling pathway;PI3K-Akt signaling pathway;AMPK signaling pathway;Longevity regulating pathway;Longevity regulating pathway - multiple species;Circadian rhythm;Insulin signaling pathway;Adipocytokine signaling pathway;Oxytocin signaling pathway;Glucagon signaling pathway;Insulin resistance;Non-alcoholic fatty liver disease (NAFLD);Hypertrophic…	IPR011009;IPR000719;IPR008271;IPR015940;IPR017441;IPR028375;IPR001772;	Protein kinase-like domain;Protein kinase domain;Serine/threonine-protein kinase, active site;Ubiquitin-associated domain;Protein kinase, ATP binding site;KA1 domain/Ssp2, C-terminal;Kinase associated domain 1 (KA1);	chloroplast	At3g01090	710	T	[T] Signal transduction mechanisms;
A0A2I0W5P1	#N/A	ATP-dependent zinc metalloprotease FTSH 4, mitochondrial OS=Dendrobium catenatum OX=906689 GN=FTSH4 PE=3 SV=1 - [A0A2I0W5P1_9ASPA]	0.961	nan	nan	1.015	nan	nan	0.989	nan	nan	1.081	nan	nan		#N/A	#N/A	#N/A	#N/A	#N/A	#N/A	#N/A	#N/A	#N/A	#N/A	#N/A	#N/A	#N/A	signal transduction;cellular response to stimulus;response to salicylic acid;response to external biotic stimulus;response to organic cyclic compound;response to other organism;response to organic substance;multi-organism process;single organism signaling;response to biotic stimulus;response to external stimulus;immune system process;cellular response to salicylic acid stimulus;cellular response …	4;3;5;4;5;3;4;2;3;3;3;2;6;4;2;5;2;2;3;4;5;3;1;3;2;4;4;6;5;4;3;3;2;4;6;5;5;4;2;5;4;3;6;4;4;5;5;	GO:0031975;GO:0016021;GO:0016020;GO:0031968;GO:0098588;GO:0031967;GO:0031966;GO:0043231;GO:0044429;GO:0044424;GO:0044422;GO:0043229;GO:0043227;GO:0043226;GO:0044446;GO:0044444;GO:0031224;GO:0005737;GO:0031090;GO:0005739;GO:0044464;GO:0019867;GO:0005623;GO:0005622;GO:0005740;GO:0005741;GO:0098805;GO:0044425;GO:0005575;	envelope;integral component of membrane;membrane;organelle outer membrane;bounding membrane of organelle;organelle envelope;mitochondrial membrane;intracellular membrane-bounded organelle;mitochondrial part;intracellular part;organelle part;intracellular organelle;membrane-bounded organelle;organelle;intracellular organelle part;cytoplasmic part;intrinsic component of membrane;cytoplasm;organelle…	3;4;2;4;4;4;4;4;4;3;2;3;3;2;3;4;3;4;3;5;2;3;2;3;5;5;3;2;1;	GO:1901363;GO:0000166;GO:0016818;GO:0097367;GO:0016817;GO:0003674;GO:0005488;GO:0016887;GO:1901265;GO:0032549;GO:0017076;GO:0005524;GO:0016787;GO:0003824;GO:0097159;GO:0016462;GO:0032559;GO:0032555;GO:0032550;GO:0032553;GO:0035639;GO:0043168;GO:0043167;GO:0042802;GO:0030554;GO:0005515;GO:0001883;GO:0001882;GO:0017111;GO:0036094;	heterocyclic compound binding;nucleotide binding;hydrolase activity, acting on acid anhydrides, in phosphorus-containing anhydrides;carbohydrate derivative binding;hydrolase activity, acting on acid anhydrides;molecular_function;binding;ATPase activity;nucleoside phosphate binding;ribonucleoside binding;purine nucleotide binding;ATP binding;hydrolase activity;catalytic activity;organic cyclic com…	3;4;5;3;4;1;2;8;4;5;5;6;3;2;3;6;6;5;6;4;5;4;3;4;6;3;5;4;7;3;				IPR003959;IPR003960;IPR003593;IPR025753;IPR027417;	ATPase, AAA-type, core;ATPase, AAA-type, conserved site;AAA+ ATPase domain;AAA-type ATPase, N-terminal domain;P-loop containing nucleoside triphosphate hydrolase;	nucleus	At3g50930	454	O	[O] Posttranslational modification, protein turnover, chaperones;
A0A0A0UTW7	#N/A	Ribosomal protein OS=Corallorhiza bulbosa OX=459585 GN=rpl36 PE=3 SV=1 - [A0A0A0UTW7_9ASPA]	nan	nan	nan	nan	nan	nan	nan	nan	nan	nan	nan	nan		#N/A	#N/A	#N/A	#N/A	#N/A	#N/A	#N/A	#N/A	#N/A	#N/A	#N/A	#N/A	#N/A	cellular biosynthetic process;cellular nitrogen compound metabolic process;nitrogen compound metabolic process;cellular macromolecule biosynthetic process;organic substance biosynthetic process;cellular macromolecule metabolic process;peptide biosynthetic process;organic substance metabolic process;gene expression;cellular protein metabolic process;cellular process;biosynthetic process;macromolec…	4;4;3;5;4;4;6;3;5;5;2;3;5;1;2;4;6;3;5;5;5;4;3;4;5;6;	GO:0043231;GO:1990904;GO:0043232;GO:0005623;GO:0005622;GO:0043227;GO:0043226;GO:0005737;GO:0009536;GO:0009507;GO:0032991;GO:0030529;GO:0005840;GO:0044464;GO:0043229;GO:0005575;GO:0044444;GO:0043228;GO:0044424;	intracellular membrane-bounded organelle;ribonucleoprotein complex;intracellular non-membrane-bounded organelle;cell;intracellular;membrane-bounded organelle;organelle;cytoplasm;plastid;chloroplast;macromolecular complex;intracellular ribonucleoprotein complex;ribosome;cell part;intracellular organelle;cellular_component;cytoplasmic part;non-membrane-bounded organelle;intracellular part;	4;3;4;2;3;3;2;4;5;6;2;4;5;2;3;1;4;3;3;	GO:0003674;GO:0005198;GO:0003735;	molecular_function;structural molecule activity;structural constituent of ribosome;	1;2;3;				IPR000473;	Ribosomal protein L36;	cytosol	AtCh056	72	J	[J] Translation, ribosomal structure and biogenesis;
A0A2I0WT58	#N/A	Transcription elongation factor spt6 OS=Dendrobium catenatum OX=906689 GN=MA16_Dca000188 PE=3 SV=1 - [A0A2I0WT58_9ASPA]	nan	0.96	nan	nan	1.188	nan	nan	nan	nan	nan	1.689	nan		#N/A	#N/A	#N/A	#N/A	#N/A	#N/A	#N/A	#N/A	#N/A	#N/A	#N/A	#N/A	#N/A	regulation of primary metabolic process;regulation of metabolic process;regulation of cellular biosynthetic process;regulation of cellular metabolic process;nucleic acid metabolic process;cellular biosynthetic process;cellular nitrogen compound metabolic process;nitrogen compound metabolic process;cellular macromolecule biosynthetic process;macromolecule metabolic process;organic cyclic compound …	4;3;5;4;5;4;4;3;5;4;5;2;4;6;4;4;6;3;5;7;2;7;7;7;5;5;4;5;4;2;4;7;7;3;3;5;1;4;2;6;5;4;5;3;5;4;5;3;6;5;6;5;	GO:0005911;GO:0005623;GO:0005737;GO:0030054;GO:0055044;GO:0009506;GO:0005829;GO:0044464;GO:0005622;GO:0005575;GO:0044444;GO:0044424;	cell-cell junction;cell;cytoplasm;cell junction;symplast;plasmodesma;cytosol;cell part;intracellular;cellular_component;cytoplasmic part;intracellular part;	3;2;4;2;2;3;5;2;3;1;4;3;	GO:0003674;GO:0003677;GO:1901363;GO:0003676;GO:0008135;GO:0097159;GO:0003723;GO:0003746;GO:0005488;	molecular_function;DNA binding;heterocyclic compound binding;nucleic acid binding;translation factor activity, RNA binding;organic cyclic compound binding;RNA binding;translation elongation factor activity;binding;	1;5;3;4;6;3;5;7;2;	K11292			IPR023319;IPR028083;IPR028088;IPR012340;IPR000980;IPR035019;IPR035018;IPR003029;IPR023323;IPR028231;IPR035420;IPR017072;IPR027999;IPR012337;IPR010994;IPR032706;IPR006641;	Tex-like protein, HTH domain;Spt6 acidic, N-terminal domain;Helix-turn-helix DNA-binding domain of Spt6;Nucleic acid-binding, OB-fold;SH2 domain;Spt6, SH2 domain, N terminus;Spt6, SH2 domain, C terminus;S1 domain;Tex-like domain;Transcription elongation factor Spt6, YqgF domain;Spt6, SH2 domain;Transcription elongation factor Spt6;Death-like domain of Spt6;Ribonuclease H-like domain;RuvA domain 2…	nucleus	At1g65440	1726	A	[A] RNA processing and modification;
Q9ZWJ4	Ipomoea_batatas_newGene_34834	Malic enzyme OS=Aloe arborescens OX=45385 PE=2 SV=1 - [Q9ZWJ4_ALOAR]	0.906	nan	nan	1.021	nan	nan	1.067	nan	nan	1.043	nan	nan		Ipomoea_batatas_newGene_34834	3.0915	2.47226	0.961699	0.839118	2.15534	1.58982	2.79225	3.80198	4.73006	2.56674	2.53247	2.02675	carboxylic acid metabolic process;single-organism metabolic process;organic substance metabolic process;organic acid metabolic process;cellular process;metabolic process;oxoacid metabolic process;dicarboxylic acid metabolic process;single-organism process;single-organism cellular process;biological_process;cellular metabolic process;malate metabolic process;small molecule metabolic process;	6;3;3;4;2;2;5;7;2;3;1;3;8;4;	GO:0005737;GO:0044464;GO:0005623;GO:0005622;GO:0005575;GO:0044424;	cytoplasm;cell part;cell;intracellular;cellular_component;intracellular part;	4;2;2;3;1;3;	GO:0051287;GO:0008948;GO:0003674;GO:0005488;GO:0043167;GO:1901363;GO:1901265;GO:0016491;GO:0050662;GO:0016829;GO:0016830;GO:0000166;GO:0046872;GO:0043169;GO:0036094;GO:0003824;GO:0048037;GO:0016614;GO:0016615;GO:0016616;GO:0004473;GO:0097159;GO:0004471;GO:0004470;GO:0016831;	NAD binding;oxaloacetate decarboxylase activity;molecular_function;binding;ion binding;heterocyclic compound binding;nucleoside phosphate binding;oxidoreductase activity;coenzyme binding;lyase activity;carbon-carbon lyase activity;nucleotide binding;metal ion binding;cation binding;small molecule binding;catalytic activity;cofactor binding;oxidoreductase activity, acting on CH-OH group of donors;…	5;6;1;2;3;3;4;3;4;3;4;4;5;4;3;2;3;4;5;5;6;3;6;6;5;	K00029	map00620;map00710;map01100;map01120;map01200;	Pyruvate metabolism;Carbon fixation in photosynthetic organisms;Metabolic pathways;Microbial metabolism in diverse environments;Carbon metabolism;	IPR015884;IPR001891;IPR012302;IPR016040;IPR012301;	Malic enzyme, conserved site;Malic oxidoreductase;Malic enzyme, NAD-binding;NAD(P)-binding domain;Malic enzyme, N-terminal domain;	chloroplast	At5g25880	991	C	[C] Energy production and conversion;
A0A2I0B3E7	Tai6.46588	30S ribosomal protein S1, chloroplastic OS=Apostasia shenzhenica OX=1088818 GN=RPS1 PE=4 SV=1 - [A0A2I0B3E7_9ASPA]	0.905	1.098	0.938	0.96	1.096	0.809	0.949	0.698	1.252	1.199	1.105	0.943		Tai6.46588	28.6954	34.8563	37.2811	39.1156	30.1589	34.4886	32.7727	22.7364	26.4112	26.4691	28.5285	28.2774	cellular biosynthetic process;cellular nitrogen compound metabolic process;nitrogen compound metabolic process;cellular macromolecule biosynthetic process;organic substance biosynthetic process;cellular macromolecule metabolic process;peptide biosynthetic process;organic substance metabolic process;gene expression;cellular protein metabolic process;cellular process;biosynthetic process;macromolec…	4;4;3;5;4;4;6;3;5;5;2;3;5;1;2;4;6;3;5;5;5;4;3;4;5;6;	GO:0043231;GO:1990904;GO:0043232;GO:0043226;GO:0005622;GO:0043227;GO:0005737;GO:0009536;GO:0005623;GO:0044444;GO:0009507;GO:0032991;GO:0030529;GO:0044464;GO:0043229;GO:0005575;GO:0005840;GO:0043228;GO:0044424;	intracellular membrane-bounded organelle;ribonucleoprotein complex;intracellular non-membrane-bounded organelle;organelle;intracellular;membrane-bounded organelle;cytoplasm;plastid;cell;cytoplasmic part;chloroplast;macromolecular complex;intracellular ribonucleoprotein complex;cell part;intracellular organelle;cellular_component;ribosome;non-membrane-bounded organelle;intracellular part;	4;3;4;2;3;3;4;5;2;4;6;2;4;2;3;1;5;3;3;	GO:0003676;GO:0003674;GO:0005488;GO:1901363;GO:0005198;GO:0003735;GO:0097159;GO:0003723;	nucleic acid binding;molecular_function;binding;heterocyclic compound binding;structural molecule activity;structural constituent of ribosome;organic cyclic compound binding;RNA binding;	4;1;2;3;2;3;3;5;	K02945	map03010;	Ribosome;	IPR003029;IPR012340;IPR022967;	S1 domain;Nucleic acid-binding, OB-fold;RNA-binding domain, S1;	chloroplast	158337672	306	J	[J] Translation, ribosomal structure and biogenesis	COG0539	Ribosomal protein S1
A0A2I0X9N3	Tai6.10471	60S ribosomal protein L7-4 OS=Dendrobium catenatum OX=906689 GN=RPL7D PE=4 SV=1 - [A0A2I0X9N3_9ASPA]	1.176	1.163	1.062	1.425	0.879	0.91	0.784	1.659	1.521	0.646	0.578	0.638		Tai6.10471	110.662	82.9335	66.9274	88.4567	117.881	96.5119	79.2064	89.1881	105.488	109.084	105.501	114.581			GO:0015934;GO:0022625;GO:0044464;GO:0043229;GO:0043228;GO:0022626;GO:0043227;GO:0043226;GO:0005737;GO:0005575;GO:0009536;GO:0016020;GO:0030529;GO:0009507;GO:0044391;GO:0043231;GO:0032991;GO:0005840;GO:0043232;GO:0005829;GO:1990904;GO:0005623;GO:0005622;GO:0044446;GO:0044444;GO:0044445;GO:0044424;GO:0044422;	large ribosomal subunit;cytosolic large ribosomal subunit;cell part;intracellular organelle;non-membrane-bounded organelle;cytosolic ribosome;membrane-bounded organelle;organelle;cytoplasm;cellular_component;plastid;membrane;intracellular ribonucleoprotein complex;chloroplast;ribosomal subunit;intracellular membrane-bounded organelle;macromolecular complex;ribosome;intracellular non-membrane-boun…	5;6;2;3;3;6;3;2;4;1;5;2;4;6;4;4;2;5;4;5;3;2;3;3;4;5;3;2;				K02937	map03010;	Ribosome;	IPR012988;IPR016082;IPR005998;IPR018038;	Ribosomal protein L30, N-terminal;Ribosomal protein L30, ferredoxin-like fold domain;Ribosomal protein L7, eukaryotic;Ribosomal protein L30, conserved site;	cytosol	At3g13580	414	J	[J] Translation, ribosomal structure and biogenesis;
A0A2I0B3E8	#N/A	DEAD-box ATP-dependent RNA helicase 24 OS=Apostasia shenzhenica OX=1088818 GN=RH24 PE=3 SV=1 - [A0A2I0B3E8_9ASPA]	nan	1.063	nan	nan	0.975	nan	nan	0.991	nan	nan	1.062	nan		#N/A	#N/A	#N/A	#N/A	#N/A	#N/A	#N/A	#N/A	#N/A	#N/A	#N/A	#N/A	#N/A						GO:0035639;GO:0003674;GO:0005488;GO:0003676;GO:0043167;GO:1901363;GO:0001883;GO:0001882;GO:0043168;GO:0000166;GO:1901265;GO:0032549;GO:0017076;GO:0005524;GO:0016787;GO:0017111;GO:0004386;GO:0036094;GO:0003824;GO:0016818;GO:0030554;GO:0097367;GO:0097159;GO:0016817;GO:0016462;GO:0032559;GO:0003723;GO:0032555;GO:0032550;GO:0032553;	purine ribonucleoside triphosphate binding;molecular_function;binding;nucleic acid binding;ion binding;heterocyclic compound binding;purine nucleoside binding;nucleoside binding;anion binding;nucleotide binding;nucleoside phosphate binding;ribonucleoside binding;purine nucleotide binding;ATP binding;hydrolase activity;nucleoside-triphosphatase activity;helicase activity;small molecule binding;cat…	5;1;2;4;3;3;5;4;4;4;4;5;5;6;3;7;8;3;2;5;6;3;3;4;6;6;5;5;6;4;	K12835	map03040;	Spliceosome;	IPR000629;IPR011545;IPR001650;IPR014014;IPR014001;IPR027417;	ATP-dependent RNA helicase DEAD-box, conserved site;DEAD/DEAH box helicase domain;Helicase, C-terminal;RNA helicase, DEAD-box type, Q motif;Helicase superfamily 1/2, ATP-binding domain;P-loop containing nucleoside triphosphate hydrolase;	mitochondria	At2g47330	1063	A	[A] RNA processing and modification;
A0A2I0XEK0	Tai6.13072	Reticulon-like protein OS=Dendrobium catenatum OX=906689 GN=RTNLB2 PE=4 SV=1 - [A0A2I0XEK0_9ASPA]	1.053	1.107	nan	1.114	1.257	nan	1.258	1.213	nan	0.608	0.645	nan		Tai6.13072	121.528	111.12	98.8675	96.389	100.393	101.18	76.1819	82.2725	88.545	72.5618	69.6841	77.5945	endoplasmic reticulum tubular network organization;endoplasmic reticulum organization;endomembrane system organization;cellular component organization;cellular component organization or biogenesis;cellular process;biological_process;organelle organization;	6;5;4;3;2;2;1;4;	GO:0005783;GO:0005789;GO:0042175;GO:0043229;GO:0071944;GO:0031301;GO:0031300;GO:0098552;GO:0043227;GO:0043226;GO:0031224;GO:0071782;GO:0005737;GO:0044446;GO:0031984;GO:0031090;GO:0016021;GO:0016020;GO:0031227;GO:0044432;GO:0098827;GO:0071458;GO:0098562;GO:0005794;GO:0098588;GO:0012505;GO:0005886;GO:0043231;GO:0098554;GO:0044464;GO:0005623;GO:0005622;GO:0005575;GO:0044444;GO:0030176;GO:0044424;GO:…	endoplasmic reticulum;endoplasmic reticulum membrane;nuclear outer membrane-endoplasmic reticulum membrane network;intracellular organelle;cell periphery;integral component of organelle membrane;intrinsic component of organelle membrane;side of membrane;membrane-bounded organelle;organelle;intrinsic component of membrane;endoplasmic reticulum tubular network;cytoplasm;intracellular organelle part…	4;3;3;3;3;4;3;3;3;2;3;5;4;3;4;3;4;2;4;4;5;5;4;4;4;3;3;4;4;2;2;3;1;4;4;3;2;2;							IPR003388;	Reticulon;	plasma membrane	At4g11220	301	U	[U] Intracellular trafficking, secretion, and vesicular transport;
A0A2I0APN6	Tai6.22087	Ribosome-recycling factor, chloroplastic OS=Apostasia shenzhenica OX=1088818 GN=RRF PE=3 SV=1 - [A0A2I0APN6_9ASPA]	nan	1.334	nan	nan	0.676	nan	nan	1.402	nan	nan	0.764	nan		Tai6.22087	9.12372	12.2247	10.2821	10.315	7.83869	11.2951	18.3481	11.0054	13.3756	13.6699	14.2914	14.2147	cellular biosynthetic process;nitrogen compound metabolic process;cellular metabolic process;cellular macromolecule biosynthetic process;macromolecule metabolic process;cellular macromolecule metabolic process;peptide biosynthetic process;organic substance metabolic process;gene expression;amide biosynthetic process;cellular protein metabolic process;organic substance biosynthetic process;cellula…	4;3;3;5;4;4;6;3;5;6;5;4;2;3;5;1;2;4;3;5;5;4;4;5;5;6;	GO:0043229;GO:0043227;GO:0043226;GO:0005737;GO:0044446;GO:0009536;GO:0009532;GO:0009570;GO:0044435;GO:0044434;GO:0009507;GO:0043231;GO:0044464;GO:0005623;GO:0005622;GO:0005575;GO:0044444;GO:0044424;GO:0044422;	intracellular organelle;membrane-bounded organelle;organelle;cytoplasm;intracellular organelle part;plastid;plastid stroma;chloroplast stroma;plastid part;chloroplast part;chloroplast;intracellular membrane-bounded organelle;cell part;cell;intracellular;cellular_component;cytoplasmic part;intracellular part;organelle part;	3;3;2;4;3;5;5;6;4;5;6;4;2;2;3;1;4;3;2;				K02838			IPR023584;IPR002661;	Ribosome recycling factor domain;Ribosome recycling factor;	chloroplast	At3g63190	283	J	[J] Translation, ribosomal structure and biogenesis;
A0A2I0APN4	#N/A	Putative membrane protein OS=Apostasia shenzhenica OX=1088818 GN=AXF42_Ash020761 PE=4 SV=1 - [A0A2I0APN4_9ASPA]	1.315	nan	nan	0.935	nan	nan	0.824	nan	nan	0.962	nan	nan		#N/A	#N/A	#N/A	#N/A	#N/A	#N/A	#N/A	#N/A	#N/A	#N/A	#N/A	#N/A	#N/A	transport;carbohydrate transport;single-organism transport;biological_process;single-organism process;organic substance transport;single-organism localization;establishment of localization;localization;	4;5;4;1;2;5;3;3;2;	GO:0016021;GO:0016020;GO:0005575;GO:0044425;GO:0031224;	integral component of membrane;membrane;cellular_component;membrane part;intrinsic component of membrane;	4;2;1;2;3;							IPR004853;	Sugar phosphate transporter domain;	chloroplast	At5g55950	484	GE	[G] Carbohydrate transport and metabolism;[E] Amino acid transport and metabolism;
A0A2I0W150	#N/A	Uncharacterized protein OS=Dendrobium catenatum OX=906689 GN=MA16_Dca002655 PE=4 SV=1 - [A0A2I0W150_9ASPA]	1.171	nan	nan	0.94	nan	nan	1.171	nan	nan	0.748	nan	nan		#N/A	#N/A	#N/A	#N/A	#N/A	#N/A	#N/A	#N/A	#N/A	#N/A	#N/A	#N/A	#N/A												IPR033261;	Protein WYRD;	chloroplast	197287408	65.9	M	[M] Cell wall/membrane/envelope biogenesis	COG3064	Membrane protein involved in colicin uptake
A0A2I0AP83	#N/A	28 kDa ribonucleoprotein, chloroplastic OS=Apostasia shenzhenica OX=1088818 GN=AXF42_Ash013540 PE=4 SV=1 - [A0A2I0AP83_9ASPA]	nan	nan	1.074	nan	nan	1.029	nan	nan	1.154	nan	nan	0.841		#N/A	#N/A	#N/A	#N/A	#N/A	#N/A	#N/A	#N/A	#N/A	#N/A	#N/A	#N/A	#N/A	regulation of primary metabolic process;developmental growth;organic cyclic compound biosynthetic process;organic cyclic compound metabolic process;negative regulation of macromolecule metabolic process;regulation of metabolic process;gene silencing;negative regulation of biological process;regulation of macromolecule metabolic process;regulation of RNA biosynthetic process;heterocycle metabolic …	4;3;5;4;4;3;4;2;4;6;4;5;7;3;4;3;6;6;4;4;2;5;4;3;1;2;5;5;3;5;6;5;6;5;5;6;4;4;5;2;4;2;6;2;4;7;7;6;6;5;5;5;4;5;5;4;4;5;6;2;6;6;2;3;5;7;8;9;5;7;5;5;8;7;3;5;3;4;4;4;3;3;3;6;7;	GO:0031974;GO:0031981;GO:0043234;GO:0043231;GO:0043233;GO:0044428;GO:0044424;GO:0044422;GO:0043229;GO:0005622;GO:0043227;GO:0043226;GO:0005654;GO:0005847;GO:0005849;GO:0044446;GO:0005634;GO:0044451;GO:0044464;GO:0005623;GO:0032991;GO:0005575;GO:0070013;	membrane-enclosed lumen;nuclear lumen;protein complex;intracellular membrane-bounded organelle;organelle lumen;nuclear part;intracellular part;organelle part;intracellular organelle;intracellular;membrane-bounded organelle;organelle;nucleoplasm;mRNA cleavage and polyadenylation specificity factor complex;mRNA cleavage factor complex;intracellular organelle part;nucleus;nucleoplasm part;cell part;…	2;5;3;4;3;4;3;2;3;3;3;2;5;5;4;3;5;5;2;2;2;1;4;	GO:1901363;GO:0000166;GO:0005488;GO:0003676;GO:1901265;GO:0097159;GO:0044822;GO:0003723;GO:0003674;GO:0003729;GO:0036094;	heterocyclic compound binding;nucleotide binding;binding;nucleic acid binding;nucleoside phosphate binding;organic cyclic compound binding;poly(A) RNA binding;RNA binding;molecular_function;mRNA binding;small molecule binding;	3;4;2;4;4;3;6;5;1;7;3;	K14407	map03015;	mRNA surveillance pathway;	IPR025742;IPR000504;IPR026896;	Cleavage stimulation factor subunit 2, hinge domain;RNA recognition motif domain;Transcription termination and cleavage factor, C-terminal domain;	nucleus	At1g71800	248	A	[A] RNA processing and modification;
A0A2I0AQS9	Tai6.14468	Methionine aminopeptidase 2 OS=Apostasia shenzhenica OX=1088818 GN=MAP2B PE=3 SV=1 - [A0A2I0AQS9_9ASPA]	1.01	nan	0.842	0.888	nan	1.2	0.969	nan	0.922	1.178	nan	1.113		Tai6.14468	44.5278	42.4733	43.3109	46.3625	49.2773	46.5983	39.6029	41.4767	38.5441	45.0038	43.6016	46.9345	cellular metabolic process;macromolecule metabolic process;cellular macromolecule metabolic process;organic substance metabolic process;gene expression;proteolysis;cellular protein metabolic process;cellular process;protein initiator methionine removal;cellular protein modification process;macromolecule modification;protein modification process;biological_process;metabolic process;protein process…	3;4;4;3;5;5;5;2;7;6;5;5;1;2;6;3;5;4;	GO:0005737;GO:0044464;GO:0005623;GO:0005622;GO:0005575;GO:0044424;	cytoplasm;cell part;cell;intracellular;cellular_component;intracellular part;	4;2;2;3;1;3;	GO:0004177;GO:0008238;GO:0003674;GO:0005488;GO:0008233;GO:0008235;GO:0008237;GO:0043169;GO:0043167;GO:0070006;GO:0046872;GO:0016787;GO:0003824;GO:0070011;	aminopeptidase activity;exopeptidase activity;molecular_function;binding;peptidase activity;metalloexopeptidase activity;metallopeptidase activity;cation binding;ion binding;metalloaminopeptidase activity;metal ion binding;hydrolase activity;catalytic activity;peptidase activity, acting on L-amino acid peptides;	7;6;1;2;4;7;6;4;3;8;5;3;2;5;	K01265			IPR000994;IPR001714;IPR002468;IPR018349;IPR011991;	Peptidase M24;Peptidase M24, methionine aminopeptidase;Peptidase M24A, methionine aminopeptidase, subfamily 2;Peptidase M24A, methionine aminopeptidase, subfamily 2, binding site;Winged helix-turn-helix DNA-binding domain;	nucleus	At3g59990	689	R	[R] General function prediction only;
A0A2I0ABJ9	#N/A	Calcium-transporting ATPase OS=Apostasia shenzhenica OX=1088818 GN=ACA9 PE=3 SV=1 - [A0A2I0ABJ9_9ASPA]	0.999	nan	nan	1.038	nan	nan	1.055	nan	nan	0.95	nan	nan		#N/A	#N/A	#N/A	#N/A	#N/A	#N/A	#N/A	#N/A	#N/A	#N/A	#N/A	#N/A	#N/A			GO:0043229;GO:0071944;GO:0043227;GO:0043226;GO:0031224;GO:0031226;GO:0016021;GO:0016020;GO:0005575;GO:0044459;GO:0005622;GO:0005887;GO:0005886;GO:0043231;GO:0044464;GO:0005623;GO:0044424;GO:0044425;	intracellular organelle;cell periphery;membrane-bounded organelle;organelle;intrinsic component of membrane;intrinsic component of plasma membrane;integral component of membrane;membrane;cellular_component;plasma membrane part;intracellular;integral component of plasma membrane;plasma membrane;intracellular membrane-bounded organelle;cell part;cell;intracellular part;membrane part;	3;3;3;2;3;4;4;2;1;3;3;4;3;4;2;2;3;2;	GO:0000166;GO:0035639;GO:1901363;GO:0043169;GO:0003674;GO:0005488;GO:0016887;GO:0005524;GO:0043167;GO:0001882;GO:0043168;GO:0015085;GO:0042626;GO:0016820;GO:0042623;GO:0032549;GO:0072509;GO:0032555;GO:0015399;GO:1901265;GO:0017076;GO:0046873;GO:0046872;GO:0022804;GO:0016787;GO:0042625;GO:0005215;GO:0008324;GO:0017111;GO:0036094;GO:0003824;GO:0005388;GO:0022891;GO:0022890;GO:0016818;GO:0022892;GO:…	nucleotide binding;purine ribonucleoside triphosphate binding;heterocyclic compound binding;cation binding;molecular_function;binding;ATPase activity;ATP binding;ion binding;nucleoside binding;anion binding;calcium ion transmembrane transporter activity;ATPase activity, coupled to transmembrane movement of substances;hydrolase activity, acting on acid anhydrides, catalyzing transmembrane movement…	4;5;3;4;1;2;8;6;3;4;4;9;6;5;9;5;8;5;5;4;5;8;5;4;3;6;2;6;7;3;2;8;4;7;5;3;6;3;3;10;4;7;5;6;3;6;6;5;5;7;6;4;	K01537			IPR018303;IPR023298;IPR023299;IPR024750;IPR004014;IPR006068;IPR023214;IPR008250;IPR006408;IPR001757;	P-type ATPase, phosphorylation site;P-type ATPase, transmembrane domain;P-type ATPase, cytoplasmic domain N;Calcium-transporting P-type ATPase, N-terminal autoinhibitory domain;Cation-transporting P-type ATPase, N-terminal;Cation-transporting P-type ATPase, C-terminal;HAD-like domain;P-type ATPase, A domain;P-type ATPase, subfamily IIB;P-type ATPase;	plasma membrane	At5g57110	1509	P	[P] Inorganic ion transport and metabolism;
A0A2I0WCP1	#N/A	DNA-directed RNA polymerase II subunit RPB11 OS=Dendrobium catenatum OX=906689 GN=RPB13.6 PE=4 SV=1 - [A0A2I0WCP1_9ASPA]	0.909	1.03	0.844	1.178	0.898	0.981	1.048	1.431	1.328	0.955	0.832	0.946		#N/A	#N/A	#N/A	#N/A	#N/A	#N/A	#N/A	#N/A	#N/A	#N/A	#N/A	#N/A	#N/A	nucleobase-containing compound metabolic process;nucleic acid metabolic process;cellular biosynthetic process;nitrogen compound metabolic process;cellular metabolic process;cellular macromolecule biosynthetic process;organic substance biosynthetic process;macromolecule metabolic process;nucleic acid-templated transcription;RNA biosynthetic process;organic substance metabolic process;gene expressi…	4;5;4;3;3;5;4;4;7;6;3;5;4;5;5;2;4;4;3;5;1;5;5;2;4;3;5;4;6;5;	GO:0030880;GO:0000428;GO:0031974;GO:0043229;GO:0016591;GO:0043227;GO:0043226;GO:0044446;GO:0031981;GO:0000419;GO:0000418;GO:0005634;GO:0061695;GO:0005654;GO:0044451;GO:0005665;GO:1902494;GO:0055029;GO:1990234;GO:0043234;GO:0032991;GO:0043231;GO:0043233;GO:0044464;GO:0005623;GO:0005622;GO:0005575;GO:0070013;GO:0044428;GO:0044424;GO:0044422;	RNA polymerase complex;DNA-directed RNA polymerase complex;membrane-enclosed lumen;intracellular organelle;DNA-directed RNA polymerase II, holoenzyme;membrane-bounded organelle;organelle;intracellular organelle part;nuclear lumen;DNA-directed RNA polymerase V complex;DNA-directed RNA polymerase IV complex;nucleus;transferase complex, transferring phosphorus-containing groups;nucleoplasm;nucleopla…	4;5;2;3;6;3;2;3;5;6;6;5;6;5;5;6;4;5;5;3;2;4;3;2;2;3;1;4;4;3;2;	GO:0003674;GO:0003677;GO:0034062;GO:0016740;GO:1901363;GO:0003676;GO:0003824;GO:0003899;GO:0016779;GO:0097159;GO:0016772;GO:0005488;	molecular_function;DNA binding;RNA polymerase activity;transferase activity;heterocyclic compound binding;nucleic acid binding;catalytic activity;DNA-directed RNA polymerase activity;nucleotidyltransferase activity;organic cyclic compound binding;transferase activity, transferring phosphorus-containing groups;binding;	1;5;6;3;3;4;2;7;5;3;4;2;	K03008	map00230;map00240;map01100;map03020;map05016;map05169;	Purine metabolism;Pyrimidine metabolism;Metabolic pathways;RNA polymerase;Huntington's disease;Epstein-Barr virus infection;	IPR009025;IPR008193;	DNA-directed RNA polymerase, RBP11-like dimerisation domain;DNA-directed RNA polymerase Rpb11, 13-16kDa subunit, conserved site;	cytosol	At3g52090	194	K	[K] Transcription;
A0A2I0ABA3	#N/A	Uncharacterized protein OS=Apostasia shenzhenica OX=1088818 GN=AXF42_Ash001814 PE=4 SV=1 - [A0A2I0ABA3_9ASPA]	0.829	0.938	1.137	0.948	0.69	0.743	1.147	1.17	1.028	1.124	1.271	1.134		#N/A	#N/A	#N/A	#N/A	#N/A	#N/A	#N/A	#N/A	#N/A	#N/A	#N/A	#N/A	#N/A												IPR016639;IPR010987;IPR004045;	Glutathione S-transferase (GST);Glutathione S-transferase, C-terminal-like;Glutathione S-transferase, N-terminal;	cytosol	At5g45020	425	O	[O] Posttranslational modification, protein turnover, chaperones;
A0A2I0VNT5	#N/A	ATP synthase subunit gamma OS=Dendrobium catenatum OX=906689 GN=ATPC PE=3 SV=1 - [A0A2I0VNT5_9ASPA]	1.109	0.829	0.854	1.149	1.267	1.067	1.015	1.125	1.103	0.83	0.946	1.114		#N/A	#N/A	#N/A	#N/A	#N/A	#N/A	#N/A	#N/A	#N/A	#N/A	#N/A	#N/A	#N/A	ribonucleoside monophosphate biosynthetic process;purine ribonucleoside monophosphate metabolic process;nucleotide biosynthetic process;small molecule metabolic process;ribonucleoside monophosphate metabolic process;organic cyclic compound biosynthetic process;purine nucleoside biosynthetic process;organic cyclic compound metabolic process;single-organism metabolic process;single-organism biosynt…	7;8;6;4;7;5;7;4;3;4;7;8;8;7;8;8;7;7;4;4;5;6;7;4;5;6;6;6;7;7;3;4;6;6;7;6;5;5;6;5;4;8;7;7;1;2;5;3;5;8;9;5;6;3;5;3;5;9;7;4;4;6;7;7;6;4;6;7;2;4;4;4;2;5;4;5;5;6;4;3;8;5;4;6;5;6;2;3;3;3;5;4;6;5;	GO:0031975;GO:0045261;GO:0016020;GO:0031967;GO:0031966;GO:0043234;GO:0043231;GO:0045259;GO:0044429;GO:0044422;GO:0043229;GO:0043227;GO:0043226;GO:0044464;GO:0044425;GO:0033178;GO:0044444;GO:0016469;GO:0005737;GO:0031090;GO:0005739;GO:0019866;GO:0005623;GO:0005622;GO:0005743;GO:0005740;GO:0044424;GO:0044446;GO:0032991;GO:0005575;GO:0098796;	envelope;proton-transporting ATP synthase complex, catalytic core F(1);membrane;organelle envelope;mitochondrial membrane;protein complex;intracellular membrane-bounded organelle;proton-transporting ATP synthase complex;mitochondrial part;organelle part;intracellular organelle;membrane-bounded organelle;organelle;cell part;membrane part;proton-transporting two-sector ATPase complex, catalytic dom…	3;4;2;4;4;3;4;4;4;2;3;3;2;2;2;4;4;4;4;3;5;4;2;3;5;5;3;3;2;1;3;	GO:0022857;GO:0046961;GO:0016818;GO:0019829;GO:0015405;GO:0016817;GO:0003674;GO:0016887;GO:0042626;GO:0042623;GO:0015399;GO:0022804;GO:0016787;GO:0022890;GO:0003824;GO:0043492;GO:0016462;GO:0015078;GO:0036442;GO:0016820;GO:0046933;GO:0044769;GO:0022891;GO:0005215;GO:0022892;GO:0015075;GO:0015077;GO:0008324;GO:0042625;GO:0017111;GO:0022853;	transmembrane transporter activity;proton-transporting ATPase activity, rotational mechanism;hydrolase activity, acting on acid anhydrides, in phosphorus-containing anhydrides;cation-transporting ATPase activity;P-P-bond-hydrolysis-driven transmembrane transporter activity;hydrolase activity, acting on acid anhydrides;molecular_function;ATPase activity;ATPase activity, coupled to transmembrane mo…	3;8;5;7;6;4;1;8;6;9;5;4;3;7;2;10;6;9;8;5;8;7;4;2;3;5;8;6;6;7;5;	K02136	map00190;map01100;map05010;map05012;map05016;	Oxidative phosphorylation;Metabolic pathways;Alzheimer's disease;Parkinson's disease;Huntington's disease;	IPR023632;IPR000131;	ATP synthase, F1 complex, gamma subunit conserved site;ATP synthase, F1 complex, gamma subunit;	chloroplast	At2g33040	471	C	[C] Energy production and conversion;
A0A2I0WCP6	#N/A	Mitogen-activated protein kinase OS=Dendrobium catenatum OX=906689 GN=MPK10 PE=4 SV=1 - [A0A2I0WCP6_9ASPA]	nan	nan	nan	nan	nan	nan	nan	nan	nan	nan	nan	nan		#N/A	#N/A	#N/A	#N/A	#N/A	#N/A	#N/A	#N/A	#N/A	#N/A	#N/A	#N/A	#N/A			GO:0044464;GO:0005623;GO:0005622;GO:0005575;	cell part;cell;intracellular;cellular_component;	2;2;3;1;	GO:0035639;GO:0003674;GO:0005488;GO:0004871;GO:0000166;GO:1901363;GO:1901265;GO:0001882;GO:0043168;GO:0005057;GO:0032549;GO:0043167;GO:0004674;GO:0016740;GO:0001883;GO:0004672;GO:0017076;GO:0005524;GO:0016301;GO:0036094;GO:0003824;GO:0030554;GO:0016773;GO:0097159;GO:0097367;GO:0004707;GO:0032559;GO:0032553;GO:0016772;GO:0032555;GO:0032550;GO:0004702;	purine ribonucleoside triphosphate binding;molecular_function;binding;signal transducer activity;nucleotide binding;heterocyclic compound binding;nucleoside phosphate binding;nucleoside binding;anion binding;receptor signaling protein activity;ribonucleoside binding;ion binding;protein serine/threonine kinase activity;transferase activity;purine nucleoside binding;protein kinase activity;purine n…	5;1;2;2;4;3;4;4;4;3;5;3;7;3;5;6;5;6;5;3;2;6;5;3;3;5;6;4;4;5;6;4;				IPR017441;IPR011009;IPR003527;IPR000719;	Protein kinase, ATP binding site;Protein kinase-like domain;Mitogen-activated protein (MAP) kinase, conserved site;Protein kinase domain;	cytosol	At2g42880	805	T	[T] Signal transduction mechanisms;
A0A2I0VRH7	Tai6.54220	Transketolase, chloroplastic OS=Dendrobium catenatum OX=906689 GN=MA16_Dca009082 PE=4 SV=1 - [A0A2I0VRH7_9ASPA]	1.1	0.858	1.011	0.865	0.983	0.995	1.01	0.731	0.829	1.114	1.423	1.184		Tai6.54220	153.436	170.423	176.402	158.12	129.545	156.465	158.662	155.902	150.141	139.783	146.039	170.344												IPR029061;IPR033248;IPR005474;IPR005475;IPR009014;IPR033247;IPR005478;	Thiamin diphosphate-binding fold;Transketolase, C-terminal domain;Transketolase, N-terminal;Transketolase-like, pyrimidine-binding domain;Transketolase C-terminal/Pyruvate-ferredoxin oxidoreductase domain II;Transketolase family;Transketolase, bacterial-like;	chloroplast	At2g45290	1163	G	[G] Carbohydrate transport and metabolism;
A0A2H9ZZC4	#N/A	Uncharacterized protein OS=Apostasia shenzhenica OX=1088818 GN=AXF42_Ash018468 PE=4 SV=1 - [A0A2H9ZZC4_9ASPA]	nan	nan	1.007	nan	nan	0.99	nan	nan	1.271	nan	nan	0.816		#N/A	#N/A	#N/A	#N/A	#N/A	#N/A	#N/A	#N/A	#N/A	#N/A	#N/A	#N/A	#N/A												IPR021832;IPR020683;	Ankyrin repeat domain-containing protein 13;Ankyrin repeat-containing domain;	nucleus	At1g62050	416	R	[R] General function prediction only;
A0A2I0X5G6	#N/A	ATP-dependent zinc metalloprotease FTSH 8, mitochondrial OS=Dendrobium catenatum OX=906689 GN=FTSH8 PE=4 SV=1 - [A0A2I0X5G6_9ASPA]	nan	nan	nan	nan	nan	nan	nan	nan	nan	nan	nan	nan		#N/A	#N/A	#N/A	#N/A	#N/A	#N/A	#N/A	#N/A	#N/A	#N/A	#N/A	#N/A	#N/A	protein localization;membrane fusion;membrane organization;inner mitochondrial membrane organization;mitochondrial membrane organization;mitochondrion organization;cellular macromolecule localization;cellular component organization or biogenesis;gene expression;macromolecule localization;protein targeting;establishment of protein localization;establishment of protein localization to mitochondrion…	4;5;4;6;5;5;4;2;5;3;6;4;6;6;7;4;4;4;5;4;6;3;5;6;5;5;4;1;2;5;3;5;5;5;4;4;7;2;5;5;5;5;6;4;6;5;6;6;4;5;4;3;5;3;5;2;5;4;3;4;2;3;3;4;3;3;5;5;5;4;	GO:0034357;GO:0031976;GO:0031975;GO:0031984;GO:0016020;GO:0044436;GO:0031967;GO:0043231;GO:0044429;GO:0044424;GO:0044425;GO:0044422;GO:0019866;GO:0043229;GO:0043227;GO:0043226;GO:0009579;GO:0031224;GO:0044435;GO:0044434;GO:0044446;GO:0044444;GO:0016021;GO:0055035;GO:0005737;GO:0031090;GO:0005739;GO:0009507;GO:0042651;GO:0044464;GO:0005623;GO:0005622;GO:0005743;GO:0005740;GO:0009535;GO:0009534;GO:…	photosynthetic membrane;plastid thylakoid;envelope;organelle subcompartment;membrane;thylakoid part;organelle envelope;intracellular membrane-bounded organelle;mitochondrial part;intracellular part;membrane part;organelle part;organelle inner membrane;intracellular organelle;membrane-bounded organelle;organelle;thylakoid;intrinsic component of membrane;plastid part;chloroplast part;intracellular …	3;5;3;4;2;4;4;4;4;3;2;2;4;3;3;2;4;3;4;5;3;4;4;5;4;3;5;6;4;2;2;3;5;5;6;6;5;4;1;	GO:0008270;GO:0000166;GO:0035639;GO:0004222;GO:0032549;GO:0016818;GO:0016817;GO:0097367;GO:0003674;GO:0005488;GO:0016887;GO:1901265;GO:0042623;GO:1901363;GO:0017076;GO:0005524;GO:0016787;GO:0003824;GO:0097159;GO:0016462;GO:0032559;GO:0032555;GO:0032553;GO:0008233;GO:0043169;GO:0043167;GO:0046872;GO:0030554;GO:0032550;GO:0004176;GO:0004175;GO:0001883;GO:0001882;GO:0017111;GO:0036094;GO:0046914;GO:…	zinc ion binding;nucleotide binding;purine ribonucleoside triphosphate binding;metalloendopeptidase activity;ribonucleoside binding;hydrolase activity, acting on acid anhydrides, in phosphorus-containing anhydrides;hydrolase activity, acting on acid anhydrides;carbohydrate derivative binding;molecular_function;binding;ATPase activity;nucleoside phosphate binding;ATPase activity, coupled;heterocyc…	7;4;5;7;5;5;4;3;1;2;8;4;9;3;5;6;3;2;3;6;6;5;4;4;4;3;5;6;6;6;6;5;4;7;3;6;4;6;5;				IPR000642;	Peptidase M41;	nucleus	At2g29080	187	O	[O] Posttranslational modification, protein turnover, chaperones;
A0A0F7H0K5	#N/A	Peptidylprolyl isomerase OS=Masdevallia picturata OX=125444 GN=FKBP12 PE=2 SV=1 - [A0A0F7H0K5_9ASPA]	1.003	nan	nan	0.767	nan	nan	1.044	nan	nan	1.229	nan	nan		#N/A	#N/A	#N/A	#N/A	#N/A	#N/A	#N/A	#N/A	#N/A	#N/A	#N/A	#N/A	#N/A	protein folding;cellular process;biological_process;	3;2;1;	GO:0005737;GO:0044464;GO:0005623;GO:0005622;GO:0005575;GO:0044424;	cytoplasm;cell part;cell;intracellular;cellular_component;intracellular part;	4;2;2;3;1;3;	GO:0016853;GO:0003824;GO:0003755;GO:0003674;GO:0016859;	isomerase activity;catalytic activity;peptidyl-prolyl cis-trans isomerase activity;molecular_function;cis-trans isomerase activity;	3;2;5;1;4;	K01802			IPR001179;IPR023566;	FKBP-type peptidyl-prolyl cis-trans isomerase domain;Peptidyl-prolyl cis-trans isomerase, FKBP-type;	chloroplast	At5g64350	179	O	[O] Posttranslational modification, protein turnover, chaperones;
A0A2I0X5G3	#N/A	Putative mannitol dehydrogenase OS=Dendrobium catenatum OX=906689 GN=CAD PE=3 SV=1 - [A0A2I0X5G3_9ASPA]	nan	nan	0.481	nan	nan	0.841	nan	nan	0.757	nan	nan	1.894		#N/A	#N/A	#N/A	#N/A	#N/A	#N/A	#N/A	#N/A	#N/A	#N/A	#N/A	#N/A	#N/A						GO:0016491;GO:0043169;GO:0016614;GO:0016616;GO:0046914;GO:0046029;GO:0043167;GO:0003824;GO:0031320;GO:0003674;GO:0005488;GO:0046872;GO:0008270;	oxidoreductase activity;cation binding;oxidoreductase activity, acting on CH-OH group of donors;oxidoreductase activity, acting on the CH-OH group of donors, NAD or NADP as acceptor;transition metal ion binding;mannitol dehydrogenase activity;ion binding;catalytic activity;hexitol dehydrogenase activity;molecular_function;binding;metal ion binding;zinc ion binding;	3;4;4;5;6;6;3;2;5;1;2;5;7;	K00083	map00940;map01100;map01110;	Phenylpropanoid biosynthesis;Metabolic pathways;Biosynthesis of secondary metabolites;	IPR020843;IPR013149;IPR002328;IPR011032;IPR013154;IPR016040;	Polyketide synthase, enoylreductase domain;Alcohol dehydrogenase, C-terminal;Alcohol dehydrogenase, zinc-type, conserved site;GroES-like;Alcohol dehydrogenase, N-terminal;NAD(P)-binding domain;	cytosol	At4g37970	424	Q	[Q] Secondary metabolites biosynthesis, transport and catabolism;
A0A2I0BBP5	#N/A	Transcription factor bHLH115 OS=Apostasia shenzhenica OX=1088818 GN=BHLH115 PE=4 SV=1 - [A0A2I0BBP5_9ASPA]	0.923	nan	nan	1.068	nan	nan	1.038	nan	nan	1.019	nan	nan		#N/A	#N/A	#N/A	#N/A	#N/A	#N/A	#N/A	#N/A	#N/A	#N/A	#N/A	#N/A	#N/A	regulation of primary metabolic process;regulation of metabolic process;regulation of cellular biosynthetic process;regulation of cellular metabolic process;nucleic acid metabolic process;cellular biosynthetic process;cellular nitrogen compound metabolic process;nitrogen compound metabolic process;cellular macromolecule biosynthetic process;organic cyclic compound biosynthetic process;regulation …	4;3;5;4;5;4;4;3;5;5;2;7;6;4;4;6;3;5;2;4;5;5;4;5;4;2;4;7;3;3;5;1;4;2;6;5;4;5;3;5;4;5;3;4;6;5;6;5;	GO:0005623;GO:0005622;GO:0043227;GO:0005634;GO:0043226;GO:0043231;GO:0044464;GO:0043229;GO:0005575;GO:0044424;	cell;intracellular;membrane-bounded organelle;nucleus;organelle;intracellular membrane-bounded organelle;cell part;intracellular organelle;cellular_component;intracellular part;	2;3;3;5;2;4;2;3;1;3;	GO:0003674;GO:0003677;GO:0003676;GO:0097159;GO:1901363;GO:0005488;	molecular_function;DNA binding;nucleic acid binding;organic cyclic compound binding;heterocyclic compound binding;binding;	1;5;4;3;3;2;				IPR011598;	Myc-type, basic helix-loop-helix (bHLH) domain;	nucleus
A0A2I0WZI1	Tai6.36937	Uncharacterized protein OS=Dendrobium catenatum OX=906689 GN=MA16_Dca017444 PE=4 SV=1 - [A0A2I0WZI1_9ASPA]	0.731	0.955	0.907	1.315	1.227	1.084	0.67	1.584	1.417	1.445	0.572	0.723		Tai6.36937	72.8814	66.3708	55.4951	84.3997	93.245	86.3235	49.6423	51.8651	63.0988	71.9996	79.6644	76.293	response to salt stress;cellular response to stimulus;cellular response to salt stress;cellular response to osmotic stress;cellular response to abiotic stimulus;cellular process;response to stress;response to osmotic stress;response to abiotic stimulus;response to stimulus;cellular response to stress;biological_process;	5;3;6;5;4;2;3;4;3;2;4;1;	GO:0043229;GO:0043227;GO:0043226;GO:0005737;GO:0005634;GO:0048471;GO:0043231;GO:0044464;GO:0005623;GO:0005622;GO:0005575;GO:0044444;GO:0044424;	intracellular organelle;membrane-bounded organelle;organelle;cytoplasm;nucleus;perinuclear region of cytoplasm;intracellular membrane-bounded organelle;cell part;cell;intracellular;cellular_component;cytoplasmic part;intracellular part;	3;3;2;4;5;5;4;2;2;3;1;4;3;	GO:0003674;GO:0005488;GO:0003676;GO:1901363;GO:0044822;GO:0097159;GO:0003723;GO:0003729;	molecular_function;binding;nucleic acid binding;heterocyclic compound binding;poly(A) RNA binding;organic cyclic compound binding;RNA binding;mRNA binding;	1;2;4;3;6;3;5;7;	K13199			IPR019084;IPR006861;	Stm1-like, N-terminal;Hyaluronan/mRNA-binding protein;	nucleus	At4g17520	200	R	[R] General function prediction only;
A0A2I0VU06	#N/A	Uncharacterized protein OS=Dendrobium catenatum OX=906689 GN=MA16_Dca021565 PE=4 SV=1 - [A0A2I0VU06_9ASPA]	nan	1.072	nan	nan	1.285	nan	nan	0.88	nan	nan	0.89	nan		#N/A	#N/A	#N/A	#N/A	#N/A	#N/A	#N/A	#N/A	#N/A	#N/A	#N/A	#N/A	#N/A														nucleus
A0A2I0V956	Ipomoea_batatas_newGene_50522	GDSL esterase/lipase 5 OS=Dendrobium catenatum OX=906689 GN=GLIP5 PE=4 SV=1 - [A0A2I0V956_9ASPA]	0.869	0.9	0.457	0.968	1.064	1.034	1.083	0.939	1.215	1.111	1.175	1.359		Ipomoea_batatas_newGene_50522	23.0274	29.3384	41.4838	37.4382	30.027	30.1555	20.0039	20.6514	19.29	17.764	17.8075	14.1056	single-organism catabolic process;single-organism metabolic process;lipid metabolic process;primary metabolic process;catabolic process;organic substance catabolic process;lipid catabolic process;metabolic process;biological_process;organic substance metabolic process;single-organism process;	4;3;4;3;3;4;5;2;1;3;2;	GO:0005575;GO:0005576;	cellular_component;extracellular region;	1;2;	GO:0016787;GO:0016788;GO:0003824;GO:0003674;GO:0016298;	hydrolase activity;hydrolase activity, acting on ester bonds;catalytic activity;molecular_function;lipase activity;	3;4;2;1;5;				IPR013830;IPR001087;IPR035669;	SGNH hydrolase-type esterase domain;GDSL lipase/esterase;GDSL lipase/esterase-like, plant;	chloroplast	427733823	81.6	IR	[I] Lipid transport and metabolism [R] General function prediction only	COG3240	Phospholipase/lecithinase/hemolysin
A0A2I0VS65	#N/A	Uncharacterized protein OS=Dendrobium catenatum OX=906689 GN=MA16_Dca014093 PE=4 SV=1 - [A0A2I0VS65_9ASPA]	nan	2.227	nan	nan	1.902	nan	nan	nan	nan	nan	nan	nan		#N/A	#N/A	#N/A	#N/A	#N/A	#N/A	#N/A	#N/A	#N/A	#N/A	#N/A	#N/A	#N/A	cell development;cellular component organization or biogenesis;cellular developmental process;DNA replication;DNA-dependent DNA replication;heterocycle metabolic process;nitrogen compound metabolic process;plant epidermis development;trichome differentiation;organic substance biosynthetic process;cell morphogenesis involved in differentiation;cell morphogenesis;cellular macromolecule metabolic pr…	4;2;4;6;7;4;3;5;6;4;5;5;4;3;4;4;1;2;3;5;5;4;4;5;3;2;4;2;2;4;4;6;5;4;4;3;3;5;3;3;3;3;5;	GO:0016020;GO:1902494;GO:0009360;GO:1990234;GO:0043234;GO:0043231;GO:0044424;GO:0043229;GO:0043227;GO:0043226;GO:0042575;GO:0005634;GO:0061695;GO:0044464;GO:0005623;GO:0071944;GO:0005622;GO:0005886;GO:0032991;GO:0005575;	membrane;catalytic complex;DNA polymerase III complex;transferase complex;protein complex;intracellular membrane-bounded organelle;intracellular part;intracellular organelle;membrane-bounded organelle;organelle;DNA polymerase complex;nucleus;transferase complex, transferring phosphorus-containing groups;cell part;cell;cell periphery;intracellular;plasma membrane;macromolecular complex;cellular_co…	2;4;5;5;3;4;3;3;3;2;4;5;6;2;2;3;3;3;2;1;	GO:1901363;GO:0000166;GO:0016740;GO:0097367;GO:0034061;GO:0003674;GO:0003676;GO:0003677;GO:1901265;GO:0032549;GO:0017076;GO:0005524;GO:0003824;GO:0016779;GO:0097159;GO:0032559;GO:0032555;GO:0032550;GO:0032553;GO:0035639;GO:0043168;GO:0043167;GO:0030554;GO:0016772;GO:0005488;GO:0001883;GO:0001882;GO:0003887;GO:0036094;	heterocyclic compound binding;nucleotide binding;transferase activity;carbohydrate derivative binding;DNA polymerase activity;molecular_function;nucleic acid binding;DNA binding;nucleoside phosphate binding;ribonucleoside binding;purine nucleotide binding;ATP binding;catalytic activity;nucleotidyltransferase activity;organic cyclic compound binding;adenyl ribonucleotide binding;purine ribonucleot…	3;4;3;3;6;1;4;5;4;5;5;6;2;5;3;6;5;6;4;5;4;3;6;4;2;5;4;7;3;				IPR008921;IPR027417;IPR022754;IPR012763;	DNA polymerase III, clamp loader complex, gamma/delta/delta subunit, C-terminal;P-loop containing nucleoside triphosphate hydrolase;DNA polymerase III, gamma subunit, domain III;DNA polymerase III, subunit gamma/ tau;	nucleus	At2g02480	672	L	[L] Replication, recombination and repair;
A0A2I0XJD5	Tai6.32160	V-type proton ATPase subunit B 2 OS=Dendrobium catenatum OX=906689 GN=MA16_Dca007960 PE=3 SV=1 - [A0A2I0XJD5_9ASPA]	nan	nan	0.95	nan	nan	1.098	nan	nan	0.812	nan	nan	1.144		Tai6.32160	44.4472	36.9762	34.7868	29.7809	27.5879	30.6704	24.0347	29.4477	29.4906	25.4046	27.1474	25.288	purine ribonucleoside monophosphate metabolic process;small molecule metabolic process;ribonucleoside monophosphate metabolic process;organic cyclic compound metabolic process;single-organism metabolic process;hydrogen ion transmembrane transport;ribonucleoside triphosphate metabolic process;purine ribonucleoside triphosphate metabolic process;ATP metabolic process;inorganic ion transmembrane tra…	8;4;7;4;3;7;7;8;8;6;7;4;4;6;4;6;7;3;5;6;6;7;5;6;5;4;7;1;2;3;8;3;5;4;6;7;6;2;4;6;7;2;4;4;4;4;3;5;5;3;5;4;6;5;6;2;3;3;5;4;4;6;	GO:0033180;GO:0016020;GO:0043234;GO:0044425;GO:0033178;GO:0016469;GO:0098796;GO:0032991;GO:0005575;GO:0033176;	proton-transporting V-type ATPase, V1 domain;membrane;protein complex;membrane part;proton-transporting two-sector ATPase complex, catalytic domain;proton-transporting two-sector ATPase complex;membrane protein complex;macromolecular complex;cellular_component;proton-transporting V-type ATPase complex;	5;2;3;2;4;4;3;2;1;5;	GO:1901363;GO:0000166;GO:0097367;GO:0016817;GO:0022804;GO:0003674;GO:0005488;GO:1901265;GO:0032549;GO:0017076;GO:0005524;GO:0016787;GO:0003824;GO:0097159;GO:0032559;GO:0032555;GO:0032550;GO:0032553;GO:0035639;GO:0043168;GO:0016820;GO:0043167;GO:0005215;GO:0030554;GO:0001883;GO:0001882;GO:0036094;GO:0022857;	heterocyclic compound binding;nucleotide binding;carbohydrate derivative binding;hydrolase activity, acting on acid anhydrides;active transmembrane transporter activity;molecular_function;binding;nucleoside phosphate binding;ribonucleoside binding;purine nucleotide binding;ATP binding;hydrolase activity;catalytic activity;organic cyclic compound binding;adenyl ribonucleotide binding;purine ribonu…	3;4;3;4;4;1;2;4;5;5;6;3;2;3;6;5;6;4;5;4;5;3;2;6;5;4;3;3;	K02147	map00190;map01100;map04145;map04721;map04966;map05110;map05120;map05323;	Oxidative phosphorylation;Metabolic pathways;Phagosome;Synaptic vesicle cycle;Collecting duct acid secretion;Vibrio cholerae infection;Epithelial cell signaling in Helicobacter pylori infection;Rheumatoid arthritis;	IPR000194;IPR005723;IPR022879;IPR024034;IPR020003;IPR004100;IPR027417;	ATPase, F1/V1/A1 complex, alpha/beta subunit, nucleotide-binding domain;ATPase, V1 complex, subunit B;V-type ATP synthase regulatory subunit B/beta;ATPase, F1/V1 complex, beta/alpha subunit, C-terminal;ATPase, alpha/beta subunit, nucleotide-binding domain, active site;ATPase, F1/V1/A1 complex, alpha/beta subunit, N-terminal domain;P-loop containing nucleoside triphosphate hydrolase;	cytosol	At4g38510	936	C	[C] Energy production and conversion;
A0A2H9ZZ57	#N/A	29 kDa ribonucleoprotein B, chloroplastic OS=Apostasia shenzhenica OX=1088818 GN=AXF42_Ash017446 PE=4 SV=1 - [A0A2H9ZZ57_9ASPA]	0.994	nan	nan	0.91	nan	nan	0.968	nan	nan	1.175	nan	nan		#N/A	#N/A	#N/A	#N/A	#N/A	#N/A	#N/A	#N/A	#N/A	#N/A	#N/A	#N/A	#N/A												IPR000504;IPR025715;	RNA recognition motif domain;Chromatin target of PRMT1 protein, C-terminal;	nucleus	At5g59950	212	A	[A] RNA processing and modification;
A0A2I0W1X1	Ipomoea_batatas_newGene_53634	Beta-xylosidase/alpha-L-arabinofuranosidase 2 OS=Dendrobium catenatum OX=906689 GN=Xyl2 PE=4 SV=1 - [A0A2I0W1X1_9ASPA]	1.172	0.92	1.238	0.951	1.086	1.106	0.877	0.689	0.652	1.041	1.31	1.032		Ipomoea_batatas_newGene_53634	6.83422	6.70323	3.82884	7.05282	11.6695	9.14581	3.75567	5.69033	6.14668	6.75451	7.53853	4.15541									K05349	map00460;map00500;map00940;map01100;map01110;	Cyanoamino acid metabolism;Starch and sucrose metabolism;Phenylpropanoid biosynthesis;Metabolic pathways;Biosynthesis of secondary metabolites;	IPR001764;IPR002772;IPR017853;	Glycoside hydrolase, family 3, N-terminal;Glycoside hydrolase family 3 C-terminal domain;Glycoside hydrolase superfamily;	chloroplast	262194494	605	G	[G] Carbohydrate transport and metabolism	COG1472	Periplasmic beta-glucosidase and related glycosidases
A0A2H9ZZ52	Tai6.53838	Aldo-keto reductase family 4 member C9 OS=Apostasia shenzhenica OX=1088818 GN=AKR4C9 PE=4 SV=1 - [A0A2H9ZZ52_9ASPA]	0.813	nan	0.823	0.919	nan	1.045	1.12	nan	0.979	1.198	nan	1.212		Tai6.53838	26.7463	16.1407	24.4248	124.543	122.549	134.543	18.5204	35.6416	28.564	130.365	128.34	148.597												IPR020471;IPR018170;IPR023210;	Aldo/keto reductase;Aldo/keto reductase, conserved site;NADP-dependent oxidoreductase domain;	cytosol	At2g37770	250	R	[R] General function prediction only;
R4QR94	#N/A	NAD(P)H-quinone oxidoreductase subunit 5, chloroplastic (Fragment) OS=Cyrtanthus elatus OX=112543 GN=ndhF PE=3 SV=1 - [R4QR94_9ASPA]	1.534	nan	nan	0.608	nan	nan	1.08	nan	nan	0.794	nan	nan		#N/A	#N/A	#N/A	#N/A	#N/A	#N/A	#N/A	#N/A	#N/A	#N/A	#N/A	#N/A	#N/A	purine ribonucleoside monophosphate metabolic process;small molecule metabolic process;ribonucleoside monophosphate metabolic process;organic cyclic compound metabolic process;single-organism metabolic process;ribonucleoside triphosphate metabolic process;electron transport chain;respiratory electron transport chain;purine ribonucleoside triphosphate metabolic process;ATP metabolic process;purine…	8;4;7;4;3;7;4;5;8;8;7;4;4;4;6;4;6;7;3;5;4;7;1;2;3;4;3;5;6;4;6;7;6;4;6;2;2;4;4;2;4;3;5;4;3;5;6;5;6;6;3;5;4;5;4;	GO:0034357;GO:0031976;GO:0031984;GO:0016021;GO:0016020;GO:0043231;GO:0044425;GO:0044422;GO:0043229;GO:0043227;GO:0043226;GO:0009579;GO:0044436;GO:0044435;GO:0044434;GO:0044446;GO:0044444;GO:0055035;GO:0044424;GO:0031224;GO:0005737;GO:0042651;GO:0044464;GO:0005623;GO:0005622;GO:0009535;GO:0009534;GO:0009536;GO:0009507;GO:0005575;	photosynthetic membrane;plastid thylakoid;organelle subcompartment;integral component of membrane;membrane;intracellular membrane-bounded organelle;membrane part;organelle part;intracellular organelle;membrane-bounded organelle;organelle;thylakoid;thylakoid part;plastid part;chloroplast part;intracellular organelle part;cytoplasmic part;plastid thylakoid membrane;intracellular part;intrinsic comp…	3;5;4;4;2;4;2;2;3;3;2;4;4;4;5;3;4;5;3;3;4;4;2;2;3;6;6;5;6;1;	GO:0003674;GO:0005488;GO:0003954;GO:0003824;GO:0016491;GO:0050136;GO:0008137;GO:0048037;GO:0048038;GO:0016655;GO:0016651;	molecular_function;binding;NADH dehydrogenase activity;catalytic activity;oxidoreductase activity;NADH dehydrogenase (quinone) activity;NADH dehydrogenase (ubiquinone) activity;cofactor binding;quinone binding;oxidoreductase activity, acting on NAD(P)H, quinone or similar compound as acceptor;oxidoreductase activity, acting on NAD(P)H;	1;2;5;2;3;6;7;3;4;5;4;	K05577	map00190;map01100;	Oxidative phosphorylation;Metabolic pathways;	IPR001750;IPR003945;IPR018393;IPR001516;IPR002128;	NADH:quinone oxidoreductase/Mrp antiporter, membrane subunit;NADH-plastoquinone oxidoreductase, chain 5;NADH-plastoquinone oxidoreductase, chain 5 subgroup;NADH-Ubiquinone oxidoreductase (complex I), chain 5 N-terminal;NADH:ubiquinone/plastoquinone oxidoreductase, chloroplast chain 5, C-terminal;	plasma membrane	AtCh070	961	C	[C] Energy production and conversion;
A0A2H9ZZ51	Tai6.40867	Putative mannose-1-phosphate guanylyltransferase 1 OS=Apostasia shenzhenica OX=1088818 GN=AXF42_Ash017477 PE=4 SV=1 - [A0A2H9ZZ51_9ASPA]	1.01	0.954	0.705	0.875	1.144	1.083	1.01	1.211	1.119	1.24	0.871	1.137		Tai6.40867	6.33912	7.31774	4.82482	2.984	3.87677	3.3378	3.08072	5.66046	6.09637	3.37701	2.20655	1.69213	GDP-mannose metabolic process;GDP-mannose biosynthetic process;cellular biosynthetic process;cellular nitrogen compound metabolic process;nitrogen compound metabolic process;organic cyclic compound biosynthetic process;organic cyclic compound metabolic process;nucleobase-containing compound metabolic process;organic substance metabolic process;heterocycle biosynthetic process;nucleotide-sugar bio…	6;7;4;4;3;5;4;4;3;5;6;4;5;2;4;3;1;2;5;4;3;5;5;4;3;5;				GO:0035639;GO:0003674;GO:0004475;GO:0001883;GO:0043167;GO:1901363;GO:0001882;GO:0043168;GO:0032561;GO:0000166;GO:0016740;GO:1901265;GO:0032549;GO:0017076;GO:0036094;GO:0003824;GO:0019001;GO:0016779;GO:0016772;GO:0097367;GO:0032553;GO:0097159;GO:0032555;GO:0008905;GO:0005525;GO:0032550;GO:0070568;GO:0005488;	purine ribonucleoside triphosphate binding;molecular_function;mannose-1-phosphate guanylyltransferase activity;purine nucleoside binding;ion binding;heterocyclic compound binding;nucleoside binding;anion binding;guanyl ribonucleotide binding;nucleotide binding;transferase activity;nucleoside phosphate binding;ribonucleoside binding;purine nucleotide binding;small molecule binding;catalytic activi…	5;1;8;5;3;3;4;4;6;4;3;4;5;5;3;2;6;5;4;3;4;3;5;7;6;6;6;2;	K00966	map00051;map00520;map01100;map01110;	Fructose and mannose metabolism;Amino sugar and nucleotide sugar metabolism;Metabolic pathways;Biosynthesis of secondary metabolites;	IPR005835;IPR001451;IPR029044;	Nucleotidyl transferase domain;Hexapeptide repeat;Nucleotide-diphospho-sugar transferases;	cytosol	At2g39770	659	M	[M] Cell wall/membrane/envelope biogenesis;
A4UTL4	Tai6.31403	Cinnamic acid 4-hydroxylase (Fragment) OS=Hyacinthus orientalis OX=82025 GN=C4H PE=2 SV=1 - [A4UTL4_HYAOR]	nan	1.354	1.205	nan	0.668	0.809	nan	1.518	0.949	nan	0.671	1.082		Tai6.31403	106.827	88.094	130	45.3674	42.4522	37.9928	13.5299	63.6653	35.3665	38.0306	45.8948	82.1655			GO:0016021;GO:0016020;GO:0005575;GO:0044425;GO:0031224;	integral component of membrane;membrane;cellular_component;membrane part;intrinsic component of membrane;	4;2;1;2;3;	GO:0043169;GO:0004497;GO:0016705;GO:0020037;GO:0046914;GO:0046906;GO:0097159;GO:0043167;GO:0003824;GO:0003674;GO:0005488;GO:0005506;GO:0046872;GO:1901363;GO:0016491;	cation binding;monooxygenase activity;oxidoreductase activity, acting on paired donors, with incorporation or reduction of molecular oxygen;heme binding;transition metal ion binding;tetrapyrrole binding;organic cyclic compound binding;ion binding;catalytic activity;molecular_function;binding;iron ion binding;metal ion binding;heterocyclic compound binding;oxidoreductase activity;	4;4;4;5;6;4;3;3;2;1;2;7;5;3;3;				IPR001128;IPR002401;	Cytochrome P450;Cytochrome P450, E-class, group I;	chloroplast	At2g30490	375	Q	[Q] Secondary metabolites biosynthesis, transport and catabolism;
A0A2I0B750	#N/A	V-type proton ATPase subunit E OS=Apostasia shenzhenica OX=1088818 GN=VATE PE=3 SV=1 - [A0A2I0B750_9ASPA]	nan	0.952	nan	nan	0.937	nan	nan	1.243	nan	nan	1.013	nan		#N/A	#N/A	#N/A	#N/A	#N/A	#N/A	#N/A	#N/A	#N/A	#N/A	#N/A	#N/A	#N/A									K02150	map00190;map01100;map04145;map04721;map04966;map05110;map05120;map05323;	Oxidative phosphorylation;Metabolic pathways;Phagosome;Synaptic vesicle cycle;Collecting duct acid secretion;Vibrio cholerae infection;Epithelial cell signaling in Helicobacter pylori infection;Rheumatoid arthritis;	IPR002842;	ATPase, V1/A1 complex, subunit E;	cytosol	At4g11150	361	C	[C] Energy production and conversion;
Q676Y9	#N/A	40S ribosomal protein S9 OS=Hyacinthus orientalis OX=82025 GN=RPS9 PE=2 SV=1 - [Q676Y9_HYAOR]	nan	1.14	nan	nan	1.234	nan	nan	0.926	nan	nan	0.837	nan		#N/A	#N/A	#N/A	#N/A	#N/A	#N/A	#N/A	#N/A	#N/A	#N/A	#N/A	#N/A	#N/A									K02997	map03010;	Ribosome;	IPR005710;IPR018079;IPR001912;IPR022801;IPR002942;	Ribosomal protein S4/S9, eukaryotic/archaeal;Ribosomal protein S4, conserved site;Ribosomal protein S4/S9, N-terminal;Ribosomal protein S4/S9;RNA-binding S4 domain;	nucleus	At5g39850	336	J	[J] Translation, ribosomal structure and biogenesis;
Q676Y2	#N/A	Uncharacterized protein (Fragment) OS=Hyacinthus orientalis OX=82025 PE=2 SV=1 - [Q676Y2_HYAOR]	1.016	1.151	nan	0.897	0.933	nan	1.117	1.102	nan	1.009	0.914	nan		#N/A	#N/A	#N/A	#N/A	#N/A	#N/A	#N/A	#N/A	#N/A	#N/A	#N/A	#N/A	#N/A												IPR001602;	Uncharacterised protein family UPF0047;	chloroplast	At1g21060_2	212	S	[S] Function unknown;
A0A2I0WLX6	Ipomoea_batatas_newGene_19934	Thaumatin-like protein OS=Dendrobium catenatum OX=906689 GN=MA16_Dca001262 PE=4 SV=1 - [A0A2I0WLX6_9ASPA]	1.042	1.023	1.07	1.089	1.204	1.523	0.854	0.868	0.702	1.064	0.976	0.815		Ipomoea_batatas_newGene_19934	2.12671	1.6176	1.94765	1.78489	1.86026	1.68459	2.27378	2.32018	2.57938	2.57849	3.06355	2.3507												IPR001938;	Thaumatin;	chloroplast	At1g77700	339	V	[V] Defense mechanisms;
A0A2I0X8H4	Tai6.33966	Thioredoxin domain-containing protein 9 like OS=Dendrobium catenatum OX=906689 GN=MA16_Dca002731 PE=4 SV=1 - [A0A2I0X8H4_9ASPA]	nan	1.096	1.198	nan	1.403	1.058	nan	1.104	1.02	nan	0.589	0.802		Tai6.33966	14.715	15.7181	12.6228	11.6531	11.4697	12.0448	4.56327	4.96676	4.90137	3.49434	3.35389	3.71949	cellular metabolic process;homeostatic process;cellular biosynthetic process;cellular nitrogen compound metabolic process;nitrogen compound metabolic process;small molecule metabolic process;queuosine metabolic process;cell redox homeostasis;organic cyclic compound metabolic process;nucleobase-containing compound metabolic process;single-organism metabolic process;single-organism biosynthetic pro…	3;4;4;4;3;4;7;4;4;4;3;4;5;5;2;3;2;7;3;6;5;4;4;2;4;3;3;1;5;2;5;5;8;6;4;4;3;2;4;5;5;4;4;3;5;	GO:0005737;GO:0044464;GO:0005623;GO:0005622;GO:0005575;GO:0044424;	cytoplasm;cell part;cell;intracellular;cellular_component;intracellular part;	4;2;2;3;1;3;							IPR012336;IPR013766;	Thioredoxin-like fold;Thioredoxin domain;	cytosol	At3g25580	309	OC	[O] Posttranslational modification, protein turnover, chaperones;[C] Energy production and conversion;
A0A0S1RFE3	#N/A	30S ribosomal protein S15, chloroplastic OS=Polygonatum cyrtonema OX=195526 GN=rps15 PE=3 SV=1 - [A0A0S1RFE3_9ASPA]	nan	nan	0.827	nan	nan	0.698	nan	nan	2.063	nan	nan	0.57		#N/A	#N/A	#N/A	#N/A	#N/A	#N/A	#N/A	#N/A	#N/A	#N/A	#N/A	#N/A	#N/A	cellular biosynthetic process;cellular nitrogen compound metabolic process;nitrogen compound metabolic process;cellular macromolecule biosynthetic process;organic substance biosynthetic process;cellular macromolecule metabolic process;peptide biosynthetic process;organic substance metabolic process;gene expression;cellular protein metabolic process;cellular process;biosynthetic process;macromolec…	4;4;3;5;4;4;6;3;5;5;2;3;5;1;2;4;6;3;5;5;5;4;3;4;5;6;	GO:0043231;GO:1990904;GO:0043232;GO:0005623;GO:0005622;GO:0043227;GO:0043226;GO:0005737;GO:0009536;GO:0009507;GO:0032991;GO:0030529;GO:0005840;GO:0044464;GO:0043229;GO:0005575;GO:0044444;GO:0043228;GO:0044424;	intracellular membrane-bounded organelle;ribonucleoprotein complex;intracellular non-membrane-bounded organelle;cell;intracellular;membrane-bounded organelle;organelle;cytoplasm;plastid;chloroplast;macromolecular complex;intracellular ribonucleoprotein complex;ribosome;cell part;intracellular organelle;cellular_component;cytoplasmic part;non-membrane-bounded organelle;intracellular part;	4;3;4;2;3;3;2;4;5;6;2;4;5;2;3;1;4;3;3;	GO:0003674;GO:0005198;GO:0003735;	molecular_function;structural molecule activity;structural constituent of ribosome;	1;2;3;	K02956	map03010;	Ribosome;	IPR005290;IPR009068;IPR000589;	Ribosomal protein S15, bacterial-type;S15/NS1, RNA-binding;Ribosomal protein S15;	nucleus	AtCh080	136	J	[J] Translation, ribosomal structure and biogenesis;
A0A2I0W0N4	#N/A	40S ribosomal protein S10 OS=Dendrobium catenatum OX=906689 GN=RPS10 PE=4 SV=1 - [A0A2I0W0N4_9ASPA]	0.969	1.115	0.838	1.312	0.923	0.934	1.003	1.683	1.508	0.771	0.584	0.809		#N/A	#N/A	#N/A	#N/A	#N/A	#N/A	#N/A	#N/A	#N/A	#N/A	#N/A	#N/A	#N/A									K02947	map03010;	Ribosome;	IPR005326;	Plectin/S10, N-terminal;	cytosol	At4g25740	234	J	[J] Translation, ribosomal structure and biogenesis;
A0A2I0AMH7	#N/A	Beta-D-xylosidase 4 OS=Apostasia shenzhenica OX=1088818 GN=BXL4 PE=4 SV=1 - [A0A2I0AMH7_9ASPA]	0.946	0.869	nan	0.873	1.079	nan	1.072	0.784	nan	1.153	1.336	nan		#N/A	#N/A	#N/A	#N/A	#N/A	#N/A	#N/A	#N/A	#N/A	#N/A	#N/A	#N/A	#N/A									K15920	map00500;map00520;map01100;	Starch and sucrose metabolism;Amino sugar and nucleotide sugar metabolism;Metabolic pathways;	IPR002772;IPR013783;IPR001764;IPR026891;IPR017853;	Glycoside hydrolase family 3 C-terminal domain;Immunoglobulin-like fold;Glycoside hydrolase, family 3, N-terminal;Fibronectin type III-like domain;Glycoside hydrolase superfamily;	chloroplast	At5g64570	1093	GR	[G] Carbohydrate transport and metabolism;[R] General function prediction only;
A0A2H9ZYN8	#N/A	Uncharacterized protein OS=Apostasia shenzhenica OX=1088818 GN=AXF42_Ash020459 PE=4 SV=1 - [A0A2H9ZYN8_9ASPA]	nan	1.116	nan	nan	0.831	nan	nan	1.672	nan	nan	0.646	nan		#N/A	#N/A	#N/A	#N/A	#N/A	#N/A	#N/A	#N/A	#N/A	#N/A	#N/A	#N/A	#N/A														cytosol
A0A2I0AHP9	#N/A	Uncharacterized protein OS=Apostasia shenzhenica OX=1088818 GN=AXF42_Ash003714 PE=4 SV=1 - [A0A2I0AHP9_9ASPA]	nan	nan	1.188	nan	nan	1.021	nan	nan	0.725	nan	nan	1.112		#N/A	#N/A	#N/A	#N/A	#N/A	#N/A	#N/A	#N/A	#N/A	#N/A	#N/A	#N/A	#N/A	lipid catabolic process;detection of external stimulus;tropism;negative gravitropism;cellular component organization or biogenesis;plastid organization;single-organism metabolic process;organic substance metabolic process;catabolic process;gravitropism;detection of gravity;cellular component organization;single-organism process;response to gravity;detection of abiotic stimulus;lipid metabolic pro…	5;4;4;6;2;5;3;3;3;5;5;3;2;4;4;4;2;4;1;2;4;3;4;3;3;6;3;2;	GO:0000325;GO:0016020;GO:0005911;GO:0043229;GO:0009705;GO:0043227;GO:0043226;GO:0005737;GO:0044446;GO:0031090;GO:0005773;GO:0005774;GO:0044437;GO:0098588;GO:0055044;GO:0030054;GO:0009506;GO:0043231;GO:0044464;GO:0005623;GO:0005622;GO:0005575;GO:0044444;GO:0044424;GO:0098805;GO:0044422;	plant-type vacuole;membrane;cell-cell junction;intracellular organelle;plant-type vacuole membrane;membrane-bounded organelle;organelle;cytoplasm;intracellular organelle part;organelle membrane;vacuole;vacuolar membrane;vacuolar part;bounding membrane of organelle;symplast;cell junction;plasmodesma;intracellular membrane-bounded organelle;cell part;cell;intracellular;cellular_component;cytoplasmi…	6;2;3;3;5;3;2;4;3;3;5;4;4;4;2;2;3;4;2;2;3;1;4;3;3;2;	GO:0003674;GO:0043167;GO:0046872;GO:0043169;GO:0016787;GO:0008970;GO:0016788;GO:0003824;GO:0052689;GO:0004620;GO:0016298;GO:0005488;	molecular_function;ion binding;metal ion binding;cation binding;hydrolase activity;phosphatidylcholine 1-acylhydrolase activity;hydrolase activity, acting on ester bonds;catalytic activity;carboxylic ester hydrolase activity;phospholipase activity;lipase activity;binding;	1;3;5;4;3;6;4;2;5;6;5;2;				IPR004177;IPR029058;	DDHD domain;Alpha/Beta hydrolase fold;	nucleus	At1g31480	1027	IU	[I] Lipid transport and metabolism;[U] Intracellular trafficking, secretion, and vesicular transport;
A0A2I0XID8	#N/A	Sucrose-phosphatase 2 OS=Dendrobium catenatum OX=906689 GN=SPP2 PE=4 SV=1 - [A0A2I0XID8_9ASPA]	1.098	nan	nan	0.797	nan	nan	1.155	nan	nan	0.984	nan	nan		#N/A	#N/A	#N/A	#N/A	#N/A	#N/A	#N/A	#N/A	#N/A	#N/A	#N/A	#N/A	#N/A	oligosaccharide metabolic process;oligosaccharide biosynthetic process;cellular biosynthetic process;single-organism process;single-organism metabolic process;single-organism biosynthetic process;cellular carbohydrate metabolic process;disaccharide metabolic process;sucrose metabolic process;sucrose biosynthetic process;organic substance metabolic process;disaccharide biosynthetic process;organic…	5;6;4;2;3;4;4;4;5;6;3;5;4;2;4;3;1;2;4;3;4;3;5;3;				GO:0019203;GO:0016791;GO:0016787;GO:0042578;GO:0003674;GO:0005488;GO:0050307;GO:0043169;GO:0000287;GO:0043167;GO:0046872;GO:0016788;GO:0050308;GO:0003824;	carbohydrate phosphatase activity;phosphatase activity;hydrolase activity;phosphoric ester hydrolase activity;molecular_function;binding;sucrose-phosphate phosphatase activity;cation binding;magnesium ion binding;ion binding;metal ion binding;hydrolase activity, acting on ester bonds;sugar-phosphatase activity;catalytic activity;	7;6;3;5;1;2;9;4;6;3;5;4;8;2;	K07024			IPR032710;IPR006379;IPR023214;IPR006380;IPR013679;IPR012847;	NTF2-like domain;HAD-superfamily hydrolase, subfamily IIB;HAD-like domain;Sucrose-phosphatase-like, N-terminal;Sucrose-phosphatase, C-terminal;Sucrose phosphatase, plant/cyanobacteria;	chloroplast	427739450	196	HR	[H] Coenzyme transport and metabolism [R] General function prediction only	COG0561	Hydroxymethylpyrimidine pyrophosphatase and other HAD family phosphatases
A0A2I0W1N6	#N/A	Anaphase-promoting complex subunit 4 OS=Dendrobium catenatum OX=906689 GN=APC4 PE=4 SV=1 - [A0A2I0W1N6_9ASPA]	nan	0.949	nan	nan	1.032	nan	nan	0.918	nan	nan	1.172	nan		#N/A	#N/A	#N/A	#N/A	#N/A	#N/A	#N/A	#N/A	#N/A	#N/A	#N/A	#N/A	#N/A	gynoecium development;regulation of mitotic sister chromatid separation;cellular component organization or biogenesis;reproduction;protein modification by small protein conjugation or removal;protein modification by small protein conjugation;regulation of mitotic nuclear division;developmental process involved in reproduction;protein catabolic process;regulation of metaphase/anaphase transition o…	5;7;2;2;7;8;6;3;5;6;4;3;3;4;5;9;5;4;5;5;4;5;4;3;2;4;4;4;3;6;5;5;1;2;4;4;6;5;6;6;4;8;6;5;6;5;5;4;4;5;4;6;2;7;6;5;5;2;2;4;2;7;8;6;4;5;5;4;7;4;4;5;5;5;5;6;4;6;6;5;4;4;2;4;3;5;4;5;5;6;3;2;3;3;5;4;3;6;5;4;3;3;4;5;6;	GO:1902494;GO:1990234;GO:0031461;GO:0043234;GO:0043231;GO:0000151;GO:0000152;GO:0044428;GO:0044424;GO:0044422;GO:0043229;GO:0005622;GO:0043227;GO:0043226;GO:0005634;GO:0044464;GO:0005623;GO:0044446;GO:0032991;GO:0005575;GO:0005680;	catalytic complex;transferase complex;cullin-RING ubiquitin ligase complex;protein complex;intracellular membrane-bounded organelle;ubiquitin ligase complex;nuclear ubiquitin ligase complex;nuclear part;intracellular part;organelle part;intracellular organelle;intracellular;membrane-bounded organelle;organelle;nucleus;cell part;cell;intracellular organelle part;macromolecular complex;cellular_com…	4;5;5;3;4;4;5;4;3;2;3;3;3;2;5;2;2;3;2;1;6;				K03351	map04110;map04111;map04113;map04114;map04120;map04914;map05166;	Cell cycle;Cell cycle - yeast;Meiosis - yeast;Oocyte meiosis;Ubiquitin mediated proteolysis;Progesterone-mediated oocyte maturation;HTLV-I infection;	IPR024789;IPR024790;IPR017986;IPR015943;IPR024977;	Anaphase-promoting complex subunit 4;Anaphase-promoting complex subunit 4 long domain;WD40-repeat-containing domain;WD40/YVTN repeat-like-containing domain;Anaphase-promoting complex subunit 4, WD40 domain;	cytosol	At4g21530	485	DO	[D] Cell cycle control, cell division, chromosome partitioning;[O] Posttranslational modification, protein turnover, chaperones;
A0A2I0A040	Tai6.34679	T-complex protein 1 subunit alpha OS=Apostasia shenzhenica OX=1088818 GN=CCT1 PE=3 SV=1 - [A0A2I0A040_9ASPA]	1.018	nan	1.038	1.131	nan	1.009	0.858	nan	1.114	0.794	nan	0.959		Tai6.34679	81.0703	73.5747	61.902	84.7775	94.2077	98.5481	74.2748	79.1243	102.682	89.8789	101.152	95.1242									K09494			IPR002423;IPR012716;IPR017998;IPR027409;IPR027413;IPR002194;	Chaperonin Cpn60/TCP-1 family;T-complex protein 1, beta subunit;Chaperone tailless complex polypeptide 1 (TCP-1);GroEL-like apical domain;GroEL-like equatorial domain;Chaperonin TCP-1, conserved site;	chloroplast	At5g20890	919	O	[O] Posttranslational modification, protein turnover, chaperones;
A0A2I0AWM1	Tai6.36224	Phospholipase D OS=Apostasia shenzhenica OX=1088818 GN=PLD1 PE=3 SV=1 - [A0A2I0AWM1_9ASPA]	1.057	nan	nan	1.028	nan	nan	0.961	nan	nan	0.997	nan	nan		Tai6.36224	130.646	118.687	105.077	131.642	141.269	143.231	87.2262	106.905	105.625	97.9249	106.625	88.0543									K01115	map00564;map00565;map01100;map01110;map04014;map04024;map04071;map04072;map04144;map04666;map04724;map04912;map05231;	Glycerophospholipid metabolism;Ether lipid metabolism;Metabolic pathways;Biosynthesis of secondary metabolites;Ras signaling pathway;cAMP signaling pathway;Sphingolipid signaling pathway;Phospholipase D signaling pathway;Endocytosis;Fc gamma R-mediated phagocytosis;Glutamatergic synapse;GnRH signaling pathway;Choline metabolism in cancer;	IPR000008;IPR024632;IPR011402;IPR015679;IPR001736;	C2 domain;Phospholipase D, C-terminal;Phospholipase D, plant;Phospholipase D family;Phospholipase D/Transphosphatidylase;	cytosol	At3g15730	1373	I	[I] Lipid transport and metabolism;
A0A2I0A504	Tai6.41197	CBS domain-containing protein CBSX1, chloroplastic OS=Apostasia shenzhenica OX=1088818 GN=CBSX1 PE=4 SV=1 - [A0A2I0A504_9ASPA]	nan	nan	nan	nan	nan	nan	nan	nan	nan	nan	nan	nan		Tai6.41197	9.33354	9.41477	10.3901	9.05541	10.1629	10.4123	5.82063	5.82981	4.75272	6.40027	4.85223	4.96028	homeostatic process;regulation of biological process;single-organism process;biological regulation;regulation of biological quality;cellular homeostasis;cellular process;regulation of cellular process;biological_process;cell redox homeostasis;single-organism cellular process;	4;2;2;2;3;4;2;3;1;4;3;	GO:0043229;GO:0043227;GO:0005737;GO:0009536;GO:0043226;GO:0009507;GO:0043231;GO:0044464;GO:0005623;GO:0005622;GO:0005575;GO:0044444;GO:0044424;	intracellular organelle;membrane-bounded organelle;cytoplasm;plastid;organelle;chloroplast;intracellular membrane-bounded organelle;cell part;cell;intracellular;cellular_component;cytoplasmic part;intracellular part;	3;3;4;5;2;6;4;2;2;3;1;4;3;							IPR000644;	CBS domain;	cytosol	434395335	98.2	T	[T] Signal transduction mechanisms	COG0517	CBS domain
A0A2I0ACL6	#N/A	Uncharacterized protein OS=Apostasia shenzhenica OX=1088818 GN=AXF42_Ash009985 PE=4 SV=1 - [A0A2I0ACL6_9ASPA]	nan	nan	1.211	nan	nan	0.986	nan	nan	1.027	nan	nan	0.86		#N/A	#N/A	#N/A	#N/A	#N/A	#N/A	#N/A	#N/A	#N/A	#N/A	#N/A	#N/A	#N/A												IPR000504;	RNA recognition motif domain;	chloroplast	At4g17720	328	RA	[R] General function prediction only;[A] RNA processing and modification;
A0A2H9ZYR1	#N/A	Adenine phosphoribosyltransferase 1, chloroplastic OS=Apostasia shenzhenica OX=1088818 GN=APT1 PE=3 SV=1 - [A0A2H9ZYR1_9ASPA]	nan	0.969	0.932	nan	1.533	1.172	nan	1.13	0.948	nan	0.667	0.93		#N/A	#N/A	#N/A	#N/A	#N/A	#N/A	#N/A	#N/A	#N/A	#N/A	#N/A	#N/A	#N/A	purine ribonucleoside monophosphate metabolic process;nucleotide biosynthetic process;small molecule metabolic process;ribonucleoside monophosphate metabolic process;organic cyclic compound biosynthetic process;purine nucleoside biosynthetic process;organic cyclic compound metabolic process;single-organism metabolic process;single-organism biosynthetic process;pigment metabolic process;AMP salvag…	8;6;4;7;5;7;4;3;4;4;8;8;8;7;7;4;4;5;6;9;7;7;5;8;7;6;3;7;7;4;6;2;5;7;8;7;7;1;2;5;5;5;5;7;5;6;5;3;5;4;4;6;7;7;6;4;6;2;4;4;5;4;6;6;5;5;5;6;4;3;6;8;6;5;3;6;5;6;3;3;4;5;4;6;5;	GO:0005829;GO:0044424;GO:0044464;GO:0044444;GO:0005737;GO:0005623;GO:0005622;GO:0005575;	cytosol;intracellular part;cell part;cytoplasmic part;cytoplasm;cell;intracellular;cellular_component;	5;3;2;4;4;2;3;1;	GO:0016740;GO:0016757;GO:0003674;GO:0016763;GO:0003999;GO:0003824;	transferase activity;transferase activity, transferring glycosyl groups;molecular_function;transferase activity, transferring pentosyl groups;adenine phosphoribosyltransferase activity;catalytic activity;	3;4;1;5;6;2;	K00759	map00230;map01100;	Purine metabolism;Metabolic pathways;	IPR005764;IPR000836;IPR029057;	Adenine phosphoribosyl transferase;Phosphoribosyltransferase domain;Phosphoribosyltransferase-like;	cytosol	At4g22570	264	F	[F] Nucleotide transport and metabolism;
A0A2I0XID6	#N/A	Serine/threonine protein phosphatase 2A 55 kDa regulatory subunit B beta isoform OS=Dendrobium catenatum OX=906689 GN=PP2AB2 PE=4 SV=1 - [A0A2I0XID6_9ASPA]	nan	0.981	nan	nan	0.965	nan	nan	1.004	nan	nan	1.134	nan		#N/A	#N/A	#N/A	#N/A	#N/A	#N/A	#N/A	#N/A	#N/A	#N/A	#N/A	#N/A	#N/A												IPR018067;IPR000009;IPR017986;IPR015943;	Protein phosphatase 2A regulatory subunit PR55, conserved site;Protein phosphatase 2A regulatory subunit PR55;WD40-repeat-containing domain;WD40/YVTN repeat-like-containing domain;	chloroplast	At1g17720	329	T	[T] Signal transduction mechanisms;
A0A2I0A049	Ipomoea_batatas_newGene_58782	ATP-citrate synthase alpha chain protein 2 OS=Apostasia shenzhenica OX=1088818 GN=ACLA-2 PE=4 SV=1 - [A0A2I0A049_9ASPA]	1.195	0.979	1.283	1.032	1.096	0.895	0.919	0.762	0.952	0.888	1.083	1.006		Ipomoea_batatas_newGene_58782	2.66905	1.92921	0.919639	2.40929	2.7784	3.10282	2.69529	3.21224	4.3384	7.17552	5.48323	5.71589	single-organism metabolic process;organic substance metabolic process;lipid metabolic process;biological_process;metabolic process;primary metabolic process;single-organism process;	3;3;4;1;2;3;2;	GO:0005737;GO:0005829;GO:0044464;GO:0005623;GO:0005622;GO:0005575;GO:0044444;GO:0044424;	cytoplasm;cytosol;cell part;cell;intracellular;cellular_component;cytoplasmic part;intracellular part;	4;5;2;2;3;1;4;3;	GO:0035639;GO:1901363;GO:0003878;GO:0003674;GO:0005488;GO:0000166;GO:0043168;GO:1901265;GO:0001882;GO:0043167;GO:0016740;GO:0016746;GO:0001883;GO:0032549;GO:0017076;GO:0005524;GO:0046912;GO:0036094;GO:0003824;GO:0032555;GO:0030554;GO:0097367;GO:0097159;GO:0032559;GO:0032550;GO:0032553;	purine ribonucleoside triphosphate binding;heterocyclic compound binding;ATP citrate synthase activity;molecular_function;binding;nucleotide binding;anion binding;nucleoside phosphate binding;nucleoside binding;ion binding;transferase activity;transferase activity, transferring acyl groups;purine nucleoside binding;ribonucleoside binding;purine nucleotide binding;ATP binding;transferase activity,…	5;3;6;1;2;4;4;4;4;3;3;4;5;5;5;6;5;3;2;5;6;3;3;6;6;4;	K01648	map00020;map00720;map01100;map01110;map01120;map01130;	Citrate cycle (TCA cycle);Carbon fixation pathways in prokaryotes;Metabolic pathways;Biosynthesis of secondary metabolites;Microbial metabolism in diverse environments;Biosynthesis of antibiotics;	IPR016102;IPR013650;IPR032263;	Succinyl-CoA synthetase-like;ATP-grasp fold, succinyl-CoA synthetase-type;ATP-citrate synthase, citrate-binding domain;	chloroplast	At1g09430	781	C	[C] Energy production and conversion;
A0A0N7E509	#N/A	3-phosphoshikimate 1-carboxyvinyltransferase OS=Ophiopogon japonicus OX=100506 GN=EPSPS PE=2 SV=1 - [A0A0N7E509_9ASPA]	1.036	nan	0.927	1.118	nan	1.086	0.942	nan	1.003	0.951	nan	1.061		#N/A	#N/A	#N/A	#N/A	#N/A	#N/A	#N/A	#N/A	#N/A	#N/A	#N/A	#N/A	#N/A	response to stress;carboxylic acid metabolic process;cellular biosynthetic process;nitrogen compound metabolic process;small molecule metabolic process;small molecule biosynthetic process;organic cyclic compound biosynthetic process;single-organism process;organic substance biosynthetic process;single-organism metabolic process;single-organism biosynthetic process;dicarboxylic acid biosynthetic p…	3;6;4;3;4;5;5;2;4;3;4;7;4;4;4;3;4;5;3;8;2;4;3;1;2;5;5;3;5;6;7;4;5;4;6;2;5;3;3;8;	GO:0043229;GO:0005622;GO:0043226;GO:0005737;GO:0005623;GO:0043227;GO:0009507;GO:0009536;GO:0044464;GO:0043231;GO:0005575;GO:0044444;GO:0044424;	intracellular organelle;intracellular;organelle;cytoplasm;cell;membrane-bounded organelle;chloroplast;plastid;cell part;intracellular membrane-bounded organelle;cellular_component;cytoplasmic part;intracellular part;	3;3;2;4;2;3;6;5;2;4;1;4;3;	GO:0003674;GO:0016765;GO:0016740;GO:0003866;GO:0003824;	molecular_function;transferase activity, transferring alkyl or aryl (other than methyl) groups;transferase activity;3-phosphoshikimate 1-carboxyvinyltransferase activity;catalytic activity;	1;4;3;5;2;	K00800	map00400;map01100;map01110;map01130;map01230;	Phenylalanine, tyrosine and tryptophan biosynthesis;Metabolic pathways;Biosynthesis of secondary metabolites;Biosynthesis of antibiotics;Biosynthesis of amino acids;	IPR013792;IPR023193;IPR006264;IPR001986;	RNA 3'-terminal phosphate cyclase/enolpyruvate transferase, alpha/beta;3-phosphoshikimate 1-carboxyvinyltransferase, conserved site;3-phosphoshikimate 1-carboxyvinyltransferase;Enolpyruvate transferase domain;	chloroplast	At2g45300	795	E	[E] Amino acid transport and metabolism;
A0A2I0B5G8	Tai6.7230	Protoporphyrinogen oxidase, chloroplastic OS=Apostasia shenzhenica OX=1088818 GN=PPOX1 PE=4 SV=1 - [A0A2I0B5G8_9ASPA]	0.702	0.943	nan	0.679	0.73	nan	0.969	0.819	nan	1.686	1.39	nan		Tai6.7230	13.9609	14.2664	12.9082	15.0226	13.8534	17.9244	16.8642	14.2392	18.1444	14.5654	13.9329	14.1416									K00231	map00860;map01100;map01110;	Porphyrin and chlorophyll metabolism;Metabolic pathways;Biosynthesis of secondary metabolites;	IPR004572;IPR002125;IPR016193;IPR023753;IPR002937;	Protoporphyrinogen oxidase;Cytidine and deoxycytidylate deaminase domain;Cytidine deaminase-like;FAD/NAD(P)-binding domain;Amine oxidase;	chloroplast	At4g01690	718	H	[H] Coenzyme transport and metabolism;
A0A2I0VYR7	Tai6.5018	60S ribosomal protein L31 OS=Dendrobium catenatum OX=906689 GN=RPL31 PE=4 SV=1 - [A0A2I0VYR7_9ASPA]	1.186	1.198	1.418	1.521	0.767	0.693	0.799	1.825	1.575	0.626	0.507	0.465		Tai6.5018	387.023	315.205	254.458	374.529	467.708	388.354	284.016	286.058	362.97	336.058	392.11	369.873	organonitrogen compound metabolic process;cellular biosynthetic process;nitrogen compound metabolic process;cellular metabolic process;cellular macromolecule biosynthetic process;organic substance biosynthetic process;cellular macromolecule metabolic process;peptide biosynthetic process;organic substance metabolic process;gene expression;organonitrogen compound biosynthetic process;macromolecule …	4;4;3;3;5;4;4;6;3;5;5;4;5;2;3;5;1;2;5;6;3;4;4;5;5;6;	GO:0044464;GO:0043229;GO:0030529;GO:0043226;GO:0005737;GO:0032991;GO:0005840;GO:0043232;GO:1990904;GO:0005623;GO:0005622;GO:0005575;GO:0044444;GO:0043228;GO:0044424;	cell part;intracellular organelle;intracellular ribonucleoprotein complex;organelle;cytoplasm;macromolecular complex;ribosome;intracellular non-membrane-bounded organelle;ribonucleoprotein complex;cell;intracellular;cellular_component;cytoplasmic part;non-membrane-bounded organelle;intracellular part;	2;3;4;2;4;2;5;4;3;2;3;1;4;3;3;	GO:0003674;GO:0005198;GO:0003735;	molecular_function;structural molecule activity;structural constituent of ribosome;	1;2;3;	K02910	map03010;	Ribosome;	IPR023621;IPR000054;IPR020052;	Ribosomal protein L31e domain;Ribosomal protein L31e;Ribosomal protein L31e, conserved site;	cytosol	At5g56710	197	J	[J] Translation, ribosomal structure and biogenesis;
A0A2I0VE77	#N/A	Ultraviolet-B receptor UVR8 OS=Dendrobium catenatum OX=906689 GN=UVR8 PE=4 SV=1 - [A0A2I0VE77_9ASPA]	nan	nan	0.777	nan	nan	0.794	nan	nan	1.345	nan	nan	1.153		#N/A	#N/A	#N/A	#N/A	#N/A	#N/A	#N/A	#N/A	#N/A	#N/A	#N/A	#N/A	#N/A	entrainment of circadian clock;response to radiation;response to UV;circadian rhythm;regulation of GTPase activity;positive regulation of catalytic activity;cellular protein metabolic process;positive regulation of GTPase activity;positive regulation of hydrolase activity;rhythmic process;regulation of biological process;organic substance metabolic process;macromolecule metabolic process;biologic…	4;4;6;3;6;5;5;7;6;2;2;3;4;2;4;3;3;2;3;4;7;5;5;1;6;2;7;5;3;4;4;2;3;5;3;	GO:0043229;GO:0043226;GO:0005737;GO:0043227;GO:0005634;GO:0005694;GO:0000785;GO:0044446;GO:0043231;GO:0032991;GO:0043232;GO:0044464;GO:0005623;GO:0005622;GO:0005575;GO:0044444;GO:0043228;GO:0044424;GO:0044427;GO:0005829;GO:0044422;	intracellular organelle;organelle;cytoplasm;membrane-bounded organelle;nucleus;chromosome;chromatin;intracellular organelle part;intracellular membrane-bounded organelle;macromolecular complex;intracellular non-membrane-bounded organelle;cell part;cell;intracellular;cellular_component;cytoplasmic part;non-membrane-bounded organelle;intracellular part;chromosomal part;cytosol;organelle part;	3;2;4;3;5;5;3;3;4;2;4;2;2;3;1;4;3;3;4;5;2;	GO:0038023;GO:0005085;GO:0060089;GO:0003674;GO:0004872;GO:0004871;GO:0044877;GO:0098772;GO:0042802;GO:0042803;GO:0009881;GO:0046983;GO:0003682;GO:0005515;GO:0005488;	signaling receptor activity;guanyl-nucleotide exchange factor activity;molecular transducer activity;molecular_function;receptor activity;signal transducer activity;macromolecular complex binding;molecular function regulator;identical protein binding;protein homodimerization activity;photoreceptor activity;protein dimerization activity;chromatin binding;protein binding;binding;	3;3;2;1;3;2;3;2;4;5;4;4;4;3;2;				IPR009091;IPR000408;	Regulator of chromosome condensation 1/beta-lactamase-inhibitor protein II;Regulator of chromosome condensation, RCC1;	chloroplast	At3g02300	590	S	[S] Function unknown;
A0A2I0AEP3	#N/A	Synaptotagmin-2 OS=Apostasia shenzhenica OX=1088818 GN=SYT2 PE=4 SV=1 - [A0A2I0AEP3_9ASPA]	nan	0.971	nan	nan	1.1	nan	nan	1.289	nan	nan	0.835	nan		#N/A	#N/A	#N/A	#N/A	#N/A	#N/A	#N/A	#N/A	#N/A	#N/A	#N/A	#N/A	#N/A	protein localization;single-organism process;organic substance transport;macromolecule localization;cellular process;protein secretion;transport;establishment of protein localization;protein transport;single-organism transport;biological_process;establishment of localization;localization;single-organism localization;secretion;secretion by cell;single-organism cellular process;	4;2;5;3;2;5;4;4;5;4;1;3;2;3;5;4;3;	GO:0005783;GO:0043229;GO:0000139;GO:0043227;GO:0043226;GO:0005737;GO:0044446;GO:0031090;GO:0016021;GO:0016020;GO:0044431;GO:0031224;GO:0005794;GO:0098588;GO:0012505;GO:0044425;GO:0043231;GO:0044464;GO:0005623;GO:0005622;GO:0005575;GO:0044444;GO:0044424;GO:0044422;	endoplasmic reticulum;intracellular organelle;Golgi membrane;membrane-bounded organelle;organelle;cytoplasm;intracellular organelle part;organelle membrane;integral component of membrane;membrane;Golgi apparatus part;intrinsic component of membrane;Golgi apparatus;bounding membrane of organelle;endomembrane system;membrane part;intracellular membrane-bounded organelle;cell part;cell;intracellular…	4;3;5;3;2;4;3;3;4;2;4;3;4;4;3;2;4;2;2;3;1;4;3;2;	GO:0003674;GO:0005488;GO:0043167;GO:0043169;GO:0008289;GO:0046872;	molecular_function;binding;ion binding;cation binding;lipid binding;metal ion binding;	1;2;3;4;3;5;				IPR031468;IPR000008;	Synaptotagmin-like mitochondrial-lipid-binding domain;C2 domain;	cytosol	At1g20080	782	R	[R] General function prediction only;
A0A2I0AL50	#N/A	Ubiquitin carboxyl-terminal hydrolase 6 OS=Apostasia shenzhenica OX=1088818 GN=UBP6 PE=3 SV=1 - [A0A2I0AL50_9ASPA]	0.896	nan	nan	0.832	nan	nan	1.259	nan	nan	1.051	nan	nan		#N/A	#N/A	#N/A	#N/A	#N/A	#N/A	#N/A	#N/A	#N/A	#N/A	#N/A	#N/A	#N/A	cellular catabolic process;modification-dependent macromolecule catabolic process;cellular protein metabolic process;organic substance catabolic process;cellular macromolecule catabolic process;cellular macromolecule metabolic process;protein modification by small protein conjugation or removal;protein modification by small protein removal;organic substance metabolic process;proteolysis;protein d…	4;6;5;4;5;4;7;6;3;5;7;3;2;7;6;5;5;1;5;2;6;3;5;6;4;3;4;8;	GO:0005911;GO:0030054;GO:0055044;GO:0009506;GO:0005575;	cell-cell junction;cell junction;symplast;plasmodesma;cellular_component;	3;2;2;3;1;	GO:0101005;GO:0003674;GO:0005488;GO:0008234;GO:0019783;GO:0036459;GO:0070011;GO:0016787;GO:0003824;GO:0005516;GO:0005515;GO:0008233;	ubiquitinyl hydrolase activity;molecular_function;binding;cysteine-type peptidase activity;ubiquitin-like protein-specific protease activity;thiol-dependent ubiquitinyl hydrolase activity;peptidase activity, acting on L-amino acid peptides;hydrolase activity;catalytic activity;calmodulin binding;protein binding;peptidase activity;	4;1;2;6;7;5;5;3;2;4;3;4;	K11843			IPR029071;IPR000626;IPR018200;IPR001394;IPR019954;IPR028889;	Ubiquitin-related domain;Ubiquitin domain;Ubiquitin specific protease, conserved site;Peptidase C19, ubiquitin carboxyl-terminal hydrolase;Ubiquitin conserved site;Ubiquitin specific protease domain;	cytosol	At3g21280	672	O	[O] Posttranslational modification, protein turnover, chaperones;
A0A2I0VS68	Tai6.3220	Glutathione S-transferase zeta class OS=Dendrobium catenatum OX=906689 GN=MA16_Dca014092 PE=4 SV=1 - [A0A2I0VS68_9ASPA]	nan	0.814	nan	nan	1.488	nan	nan	1.095	nan	nan	0.809	nan		Tai6.3220	100.489	93.3553	104.094	280.955	241.348	258.336	101.717	127.355	102.162	260.064	262.919	290.414	carboxylic acid metabolic process;nitrogen compound metabolic process;cellular metabolic process;organic cyclic compound metabolic process;single-organism metabolic process;organic substance metabolic process;cellular amino acid metabolic process;single-organism process;cellular process;cellular aromatic compound metabolic process;biological_process;metabolic process;oxoacid metabolic process;aro…	6;3;3;4;3;3;4;2;2;4;1;2;5;5;3;4;4;3;4;	GO:0005737;GO:0044464;GO:0005623;GO:0005622;GO:0005575;GO:0044424;	cytoplasm;cell part;cell;intracellular;cellular_component;intracellular part;	4;2;2;3;1;3;	GO:0003674;GO:0004364;GO:0016765;GO:0016740;GO:0003824;	molecular_function;glutathione transferase activity;transferase activity, transferring alkyl or aryl (other than methyl) groups;transferase activity;catalytic activity;	1;5;4;3;2;	K01800	map00350;map00643;map01100;map01120;	Tyrosine metabolism;Styrene degradation;Metabolic pathways;Microbial metabolism in diverse environments;	IPR034333;IPR012336;IPR004045;	Glutathione S-transferases, class Zeta , N-terminal;Thioredoxin-like fold;Glutathione S-transferase, N-terminal;	chloroplast	At2g02380	174	O	[O] Posttranslational modification, protein turnover, chaperones;
A0A2I0B8E6	Tai6.1844	Putative LL-diaminopimelate aminotransferase, chloroplastic OS=Apostasia shenzhenica OX=1088818 GN=AGD2 PE=3 SV=1 - [A0A2I0B8E6_9ASPA]	1.018	0.879	0.983	1.023	1.08	1.125	0.998	0.694	1.007	0.988	1.265	1.104		Tai6.1844	24.4878	29.2621	29.0083	22.1018	21.6989	22.6788	28.7428	23.1271	27.1344	20.5552	18.8675	20.4628	cellular alkene metabolic process;small molecule metabolic process;ethylene metabolic process;small molecule biosynthetic process;single-organism metabolic process;single-organism biosynthetic process;response to salicylic acid;response to external biotic stimulus;olefin metabolic process;olefin biosynthetic process;single organism signaling;oxoacid metabolic process;response to biotic stimulus;r…	4;4;5;5;3;4;5;4;4;5;3;5;3;3;4;2;6;7;4;5;5;2;6;4;6;3;4;5;2;5;3;3;4;3;1;2;3;5;6;2;4;2;4;4;2;5;6;5;2;4;4;6;6;8;7;5;6;5;6;4;2;3;5;3;4;3;3;3;4;3;5;7;3;5;6;4;	GO:0043231;GO:0044424;GO:0044422;GO:0043229;GO:0043227;GO:0043226;GO:0009570;GO:0044435;GO:0044434;GO:0044446;GO:0044444;GO:0005737;GO:0044464;GO:0005623;GO:0005622;GO:0009536;GO:0009532;GO:0009507;GO:0005575;	intracellular membrane-bounded organelle;intracellular part;organelle part;intracellular organelle;membrane-bounded organelle;organelle;chloroplast stroma;plastid part;chloroplast part;intracellular organelle part;cytoplasmic part;cytoplasm;cell part;cell;intracellular;plastid;plastid stroma;chloroplast;cellular_component;	4;3;2;3;3;2;6;4;5;3;4;4;2;2;3;5;5;6;1;	GO:1901363;GO:0016740;GO:0046872;GO:0008483;GO:0003674;GO:0030170;GO:0046914;GO:0016769;GO:0043168;GO:0003824;GO:0097159;GO:0043169;GO:0043167;GO:0005507;GO:0010285;GO:0048037;GO:0005488;	heterocyclic compound binding;transferase activity;metal ion binding;transaminase activity;molecular_function;pyridoxal phosphate binding;transition metal ion binding;transferase activity, transferring nitrogenous groups;anion binding;catalytic activity;organic cyclic compound binding;cation binding;ion binding;copper ion binding;L,L-diaminopimelate aminotransferase activity;cofactor binding;bind…	3;3;5;5;1;4;6;4;4;2;3;4;3;7;6;3;2;	K10206	map00300;map01100;map01110;map01130;map01230;	Lysine biosynthesis;Metabolic pathways;Biosynthesis of secondary metabolites;Biosynthesis of antibiotics;Biosynthesis of amino acids;	IPR015424;IPR019942;IPR015422;IPR004839;IPR015421;	Pyridoxal phosphate-dependent transferase;LL-diaminopimelate aminotransferase;Pyridoxal phosphate-dependent transferase, subdomain 2;Aminotransferase, class I/classII;Pyridoxal phosphate-dependent transferase, major region, subdomain 1;	chloroplast	At4g33680	672	E	[E] Amino acid transport and metabolism;
A0A2I0V6Z5	#N/A	Mediator of RNA polymerase II transcription subunit 15a OS=Dendrobium catenatum OX=906689 GN=MED15A PE=4 SV=1 - [A0A2I0V6Z5_9ASPA]	nan	0.914	nan	nan	0.878	nan	nan	0.663	nan	nan	1.503	nan		#N/A	#N/A	#N/A	#N/A	#N/A	#N/A	#N/A	#N/A	#N/A	#N/A	#N/A	#N/A	#N/A												IPR003101;	Coactivator CBP, KIX domain;	cytosol
A0A2I0V6Z4	#N/A	Uncharacterized protein OS=Dendrobium catenatum OX=906689 GN=MA16_Dca027941 PE=4 SV=1 - [A0A2I0V6Z4_9ASPA]	nan	nan	nan	nan	nan	nan	nan	nan	nan	nan	nan	nan		#N/A	#N/A	#N/A	#N/A	#N/A	#N/A	#N/A	#N/A	#N/A	#N/A	#N/A	#N/A	#N/A														cytosol, nucleus
A0A2I0W440	Tai6.51664	Chaperone protein dnaJ 6 OS=Dendrobium catenatum OX=906689 GN=ATJ6 PE=4 SV=1 - [A0A2I0W440_9ASPA]	nan	1.148	nan	nan	0.813	nan	nan	1.612	nan	nan	0.656	nan		Tai6.51664	6.43436	3.35853	5.2205	4.23699	5.71264	5.91534	2.3517	4.37987	4.40455	2.53385	3.35647	1.88897			GO:0043231;GO:0005634;GO:0044464;GO:0005623;GO:0005622;GO:0005575;GO:0043229;GO:0044424;GO:0043227;GO:0043226;	intracellular membrane-bounded organelle;nucleus;cell part;cell;intracellular;cellular_component;intracellular organelle;intracellular part;membrane-bounded organelle;organelle;	4;5;2;2;3;1;3;3;3;2;				K09529			IPR001623;	DnaJ domain;	nucleus	At3g12170	328	O	[O] Posttranslational modification, protein turnover, chaperones;
A0A2I0B7Y0	Tai6.23167	Germin-like protein 5-1 OS=Apostasia shenzhenica OX=1088818 GN=AXF42_Ash004912 PE=3 SV=1 - [A0A2I0B7Y0_9ASPA]	1.14	1.321	1.105	0.874	0.981	0.867	1.185	1.133	1.405	0.837	0.682	0.736		Tai6.23167	264.301	300.637	360.961	127.61	100.646	112.252	199.029	246.325	205.451	58.3021	62.4599	65.6688												IPR001929;IPR019780;IPR006045;IPR011051;IPR014710;	Germin;Germin, manganese binding site;Cupin 1;RmlC-like cupin domain;RmlC-like jelly roll fold;	vacuolar membrane	16330142	60.1	G	[G] Carbohydrate transport and metabolism	COG2140	Oxalate decarboxylase/archaeal phosphoglucose isomerase, cupin superfamily
A0A2I0B933	#N/A	Transmembrane 9 superfamily member OS=Apostasia shenzhenica OX=1088818 GN=AXF42_Ash009481 PE=3 SV=1 - [A0A2I0B933_9ASPA]	nan	1.086	nan	nan	0.826	nan	nan	1.121	nan	nan	1.067	nan		#N/A	#N/A	#N/A	#N/A	#N/A	#N/A	#N/A	#N/A	#N/A	#N/A	#N/A	#N/A	#N/A	establishment of localization;ion homeostasis;homeostatic process;copper ion homeostasis;transition metal ion homeostasis;inorganic ion homeostasis;chemical homeostasis;single-organism process;cellular transition metal ion homeostasis;cellular divalent inorganic cation homeostasis;cellular zinc ion homeostasis;biological regulation;regulation of biological quality;ion transport;cellular homeostas…	3;6;4;10;9;7;5;2;9;8;9;2;3;5;4;4;10;8;8;2;6;4;3;7;8;7;5;9;2;3;1;	GO:0044440;GO:0043229;GO:0043227;GO:0043226;GO:0010008;GO:0005737;GO:0044446;GO:0031984;GO:0005773;GO:0016021;GO:0016020;GO:0005774;GO:0044431;GO:0031224;GO:0044425;GO:0044437;GO:0005794;GO:0098588;GO:0005634;GO:0012505;GO:0031090;GO:0043231;GO:0005802;GO:0044464;GO:0005623;GO:0005622;GO:0005575;GO:0044444;GO:0098791;GO:0044424;GO:0005768;GO:0098805;GO:0044422;GO:0000139;	endosomal part;intracellular organelle;membrane-bounded organelle;organelle;endosome membrane;cytoplasm;intracellular organelle part;organelle subcompartment;vacuole;integral component of membrane;membrane;vacuolar membrane;Golgi apparatus part;intrinsic component of membrane;membrane part;vacuolar part;Golgi apparatus;bounding membrane of organelle;nucleus;endomembrane system;organelle membrane;…	5;3;3;2;5;4;3;4;5;4;2;4;4;3;2;4;4;4;5;3;3;4;5;2;2;3;1;4;5;3;4;3;2;5;				K17086			IPR004240;IPR020846;	Nonaspanin (TM9SF);Major facilitator superfamily domain;	cytosol	At3g13772	1022	U	[U] Intracellular trafficking, secretion, and vesicular transport;
A0A2I0XD17	#N/A	Pectinesterase OS=Dendrobium catenatum OX=906689 GN=MA16_Dca012473 PE=4 SV=1 - [A0A2I0XD17_9ASPA]	nan	0.592	0.467	nan	0.859	1.776	nan	1.27	0.995	nan	1.374	0.909		#N/A	#N/A	#N/A	#N/A	#N/A	#N/A	#N/A	#N/A	#N/A	#N/A	#N/A	#N/A	#N/A	galacturonan metabolic process;carbohydrate catabolic process;cellular component organization or biogenesis;organic substance catabolic process;organic substance metabolic process;cellular component organization;cell wall organization or biogenesis;cell wall organization;pectin metabolic process;cellular process;biological_process;metabolic process;polysaccharide catabolic process;catabolic proce…	6;5;2;4;3;3;3;4;7;2;1;2;6;3;5;5;3;4;5;4;4;7;	GO:0071944;GO:0005618;GO:0030312;GO:0044464;GO:0005623;GO:0005575;GO:0005576;	cell periphery;cell wall;external encapsulating structure;cell part;cell;cellular_component;extracellular region;	3;4;3;2;2;1;2;	GO:0003674;GO:0004857;GO:0098772;GO:0016787;GO:0030234;GO:0052689;GO:0003824;GO:0030599;GO:0045330;GO:0016788;	molecular_function;enzyme inhibitor activity;molecular function regulator;hydrolase activity;enzyme regulator activity;carboxylic ester hydrolase activity;catalytic activity;pectinesterase activity;aspartyl esterase activity;hydrolase activity, acting on ester bonds;	1;4;2;3;3;5;2;6;5;4;	K01051	map00040;map00500;map01100;	Pentose and glucuronate interconversions;Starch and sucrose metabolism;Metabolic pathways;	IPR006501;IPR012334;IPR000070;IPR033131;IPR011050;	Pectinesterase inhibitor domain;Pectin lyase fold;Pectinesterase, catalytic;Pectinesterase, Asp active site;Pectin lyase fold/virulence factor;	chloroplast	390944042	184	GI	[G] Carbohydrate transport and metabolism [I] Lipid transport and metabolism	COG4677	Pectin methylesterase and related acyl-CoA thioesterases
A0A2I0AGR1	#N/A	Uncharacterized protein OS=Apostasia shenzhenica OX=1088818 GN=AXF42_Ash000578 PE=4 SV=1 - [A0A2I0AGR1_9ASPA]	nan	nan	nan	nan	nan	nan	nan	nan	nan	nan	nan	nan		#N/A	#N/A	#N/A	#N/A	#N/A	#N/A	#N/A	#N/A	#N/A	#N/A	#N/A	#N/A	#N/A												IPR010376;	Domain of unknown function DUF971;	nucleus	83309109	81.6	S	[S] Function unknown	COG3536	Uncharacterized conserved protein, DUF971 family
A0A2I0W0V5	#N/A	Transcription factor bHLH89 OS=Dendrobium catenatum OX=906689 GN=BHLH89 PE=4 SV=1 - [A0A2I0W0V5_9ASPA]	nan	nan	0.461	nan	nan	1.704	nan	nan	0.812	nan	nan	1.133		#N/A	#N/A	#N/A	#N/A	#N/A	#N/A	#N/A	#N/A	#N/A	#N/A	#N/A	#N/A	#N/A			GO:0043231;GO:0005634;GO:0044464;GO:0005623;GO:0005622;GO:0005575;GO:0043229;GO:0044424;GO:0043227;GO:0043226;	intracellular membrane-bounded organelle;nucleus;cell part;cell;intracellular;cellular_component;intracellular organelle;intracellular part;membrane-bounded organelle;organelle;	4;5;2;2;3;1;3;3;3;2;							IPR011598;	Myc-type, basic helix-loop-helix (bHLH) domain;	cytosol
A0FHB7	Tai6.999	Ferritin OS=Lycoris aurea OX=152838 PE=2 SV=1 - [A0FHB7_LYCAU]	0.98	1.088	nan	1.185	0.854	nan	0.957	1.467	nan	0.92	0.735	nan		Tai6.999	11.8224	10.9829	9.09949	29.13	12.4708	18.3033	14.2057	16.901	9.0723	16.4477	17.904	11.8315	ion homeostasis;iron ion transport;homeostatic process;iron ion homeostasis;transition metal ion homeostasis;inorganic ion homeostasis;single-organism process;cellular transition metal ion homeostasis;transition metal ion transport;biological regulation;cellular homeostasis;metal ion transport;transport;cellular iron ion homeostasis;cellular metal ion homeostasis;cation transport;ion transport;ce…	6;9;4;10;9;7;2;9;8;2;4;7;4;10;8;6;5;2;6;4;1;7;8;7;5;3;2;3;3;5;3;	GO:0043229;GO:0005622;GO:0043227;GO:0043226;GO:0005737;GO:0009536;GO:0009507;GO:0043231;GO:0044464;GO:0005623;GO:0005575;GO:0044444;GO:0044424;	intracellular organelle;intracellular;membrane-bounded organelle;organelle;cytoplasm;plastid;chloroplast;intracellular membrane-bounded organelle;cell part;cell;cellular_component;cytoplasmic part;intracellular part;	3;3;3;2;4;5;6;4;2;2;1;4;3;	GO:0003674;GO:0005488;GO:0016491;GO:0043169;GO:0016722;GO:0046914;GO:0004322;GO:0043167;GO:0005506;GO:0046872;GO:0008199;GO:0016724;GO:0003824;	molecular_function;binding;oxidoreductase activity;cation binding;oxidoreductase activity, oxidizing metal ions;transition metal ion binding;ferroxidase activity;ion binding;iron ion binding;metal ion binding;ferric iron binding;oxidoreductase activity, oxidizing metal ions, oxygen as acceptor;catalytic activity;	1;2;3;4;4;6;6;3;7;5;8;5;2;	K00522	map04978;	Mineral absorption;	IPR008331;IPR001519;IPR009078;IPR009040;IPR012347;	Ferritin/DPS protein domain;Ferritin;Ferritin-like superfamily;Ferritin-like diiron domain;Ferritin-related;	chloroplast	At2g40300	336	P	[P] Inorganic ion transport and metabolism;
P93696	#N/A	Phosphoenolpyruvate-carboxylase OS=Vanilla planifolia OX=51239 GN=ppc PE=2 SV=1 - [P93696_VANPL]	nan	nan	1.713	nan	nan	0.95	nan	nan	0.529	nan	nan	0.852		#N/A	#N/A	#N/A	#N/A	#N/A	#N/A	#N/A	#N/A	#N/A	#N/A	#N/A	#N/A	#N/A												IPR018129;IPR015813;IPR033129;IPR021135;IPR022805;	Phosphoenolpyruvate carboxylase, Lys active site;Pyruvate/Phosphoenolpyruvate kinase-like domain;Phosphoenolpyruvate carboxylase, His active site;Phosphoenolpyruvate carboxylase;Phosphoenolpyruvate carboxylase, bacterial/plant-type;	cytosol	507524157	686	C	[C] Energy production and conversion	COG2352	Phosphoenolpyruvate carboxylase
A0A2I0BCU6	Tai6.44776	60S ribosomal protein L38 OS=Apostasia shenzhenica OX=1088818 GN=RPL38A PE=3 SV=1 - [A0A2I0BCU6_9ASPA]	0.921	0.89	0.799	1.068	1.186	1.131	1.024	0.997	1.209	0.975	1.043	0.957		Tai6.44776	59.1487	43.9273	40.665	47.6304	58.5582	51.479	46.4156	45.0384	57.5389	49.1872	51.2765	50.9855									K02923	map03010;	Ribosome;	IPR002675;	Ribosomal protein L38e;	cytosol	At3g59540	131	J	[J] Translation, ribosomal structure and biogenesis;
A0A2I0VF34	Tai6.959	Pyruvate dehydrogenase E1 component subunit alpha OS=Dendrobium catenatum OX=906689 GN=MA16_Dca012129 PE=4 SV=1 - [A0A2I0VF34_9ASPA]	1.05	1.091	nan	1.189	0.964	nan	0.911	0.896	nan	0.908	1.121	nan		Tai6.959	62.5293	53.3784	56.5831	58.3514	59.5713	57.174	65.8186	63.7681	69.2671	73.2102	82.7083	81.7243	purine ribonucleoside monophosphate metabolic process;small molecule metabolic process;ribonucleoside monophosphate metabolic process;organic cyclic compound metabolic process;single-organism catabolic process;single-organism metabolic process;single-organism biosynthetic process;ribonucleoside triphosphate metabolic process;phosphorylation;purine ribonucleoside triphosphate metabolic process;ATP…	8;4;7;4;4;3;4;7;6;8;8;8;7;5;7;8;4;4;5;6;6;7;6;7;3;7;4;4;5;4;4;5;7;1;2;4;5;5;3;5;5;5;5;6;4;4;6;7;6;2;4;6;7;2;4;6;7;4;6;7;5;4;4;7;6;6;5;5;4;8;5;6;4;3;4;3;6;5;6;3;3;4;3;5;4;4;6;	GO:0031974;GO:0043231;GO:0043233;GO:0044424;GO:0044422;GO:0043229;GO:0043227;GO:0043226;GO:0044429;GO:0044446;GO:0044444;GO:0005737;GO:0005739;GO:0044464;GO:0005623;GO:0005622;GO:0005759;GO:0005575;GO:0070013;	membrane-enclosed lumen;intracellular membrane-bounded organelle;organelle lumen;intracellular part;organelle part;intracellular organelle;membrane-bounded organelle;organelle;mitochondrial part;intracellular organelle part;cytoplasmic part;cytoplasm;mitochondrion;cell part;cell;intracellular;mitochondrial matrix;cellular_component;intracellular organelle lumen;	2;4;3;3;2;3;3;2;4;3;4;4;5;2;2;3;5;1;4;	GO:0016624;GO:0003674;GO:0004738;GO:0004739;GO:0003824;GO:0016491;GO:0016903;	oxidoreductase activity, acting on the aldehyde or oxo group of donors, disulfide as acceptor;molecular_function;pyruvate dehydrogenase activity;pyruvate dehydrogenase (acetyl-transferring) activity;catalytic activity;oxidoreductase activity;oxidoreductase activity, acting on the aldehyde or oxo group of donors;	5;1;5;6;2;3;4;	K00161	map00010;map00020;map00620;map01100;map01110;map01120;map01130;map01200;map04066;map04922;map05230;	Glycolysis / Gluconeogenesis;Citrate cycle (TCA cycle);Pyruvate metabolism;Metabolic pathways;Biosynthesis of secondary metabolites;Microbial metabolism in diverse environments;Biosynthesis of antibiotics;Carbon metabolism;HIF-1 signaling pathway;Glucagon signaling pathway;Central carbon metabolism in cancer;	IPR029061;IPR001017;IPR017597;	Thiamin diphosphate-binding fold;Dehydrogenase, E1 component;Pyruvate dehydrogenase (acetyl-transferring) E1 component, alpha subunit, subgroup y;	mitochondria	At1g59900	663	C	[C] Energy production and conversion;
A0A2I0X711	Tai6.23013	Protein TIC 40, chloroplastic OS=Dendrobium catenatum OX=906689 GN=TIC40 PE=4 SV=1 - [A0A2I0X711_9ASPA]	0.81	1.004	0.899	1.106	1.159	1.197	1.043	0.937	1.15	1.093	1.001	0.862		Tai6.23013	20.0967	18.5747	19.4455	20.5676	24.3867	24.8575	20.4022	23.3127	23.5371	23.3126	22.6614	23.4638	protein localization;chloroplast organization;cellular localization;cellular component organization or biogenesis;plastid organization;protein transmembrane transport;cellular macromolecule localization;cellular component organization;transmembrane transport;intracellular protein transmembrane transport;protein import into chloroplast stroma;single-organism cellular process;cellular protein local…	4;6;3;2;5;5;4;3;4;6;6;3;5;4;7;5;5;2;6;4;6;4;1;5;4;5;3;2;3;2;3;5;5;6;6;4;5;4;6;	GO:0009706;GO:0055035;GO:0019866;GO:0034357;GO:0031976;GO:0031975;GO:0043229;GO:0042170;GO:0009528;GO:0098796;GO:0005622;GO:0043227;GO:0043226;GO:0031224;GO:0009579;GO:0009534;GO:0009536;GO:0031090;GO:0016021;GO:0016020;GO:0044436;GO:0044435;GO:0044434;GO:0031969;GO:0009535;GO:0009941;GO:0044446;GO:0031967;GO:0031984;GO:0043234;GO:0042651;GO:0009507;GO:0009526;GO:0032991;GO:0043231;GO:0031897;GO:…	chloroplast inner membrane;plastid thylakoid membrane;organelle inner membrane;photosynthetic membrane;plastid thylakoid;envelope;intracellular organelle;plastid membrane;plastid inner membrane;membrane protein complex;intracellular;membrane-bounded organelle;organelle;intrinsic component of membrane;thylakoid;chloroplast thylakoid;plastid;organelle membrane;integral component of membrane;membran…	6;5;4;3;5;3;3;4;5;3;3;3;2;3;4;6;5;3;4;2;4;4;5;5;6;6;3;4;4;3;4;6;5;2;4;4;2;2;4;1;4;3;2;2;							IPR006636;	Heat shock chaperonin-binding;	nucleus	At5g16620	178	OT	[O] Posttranslational modification, protein turnover, chaperones;[T] Signal transduction mechanisms;
A0A2I0B1M5	#N/A	Auxin-responsive protein OS=Apostasia shenzhenica OX=1088818 GN=AUX22D PE=3 SV=1 - [A0A2I0B1M5_9ASPA]	nan	nan	1.774	nan	nan	1.03	nan	nan	0.59	nan	nan	0.675		#N/A	#N/A	#N/A	#N/A	#N/A	#N/A	#N/A	#N/A	#N/A	#N/A	#N/A	#N/A	#N/A	regulation of primary metabolic process;regulation of metabolic process;single organism signaling;regulation of cellular biosynthetic process;regulation of cellular metabolic process;nucleic acid metabolic process;cellular biosynthetic process;cellular nitrogen compound metabolic process;nitrogen compound metabolic process;signaling;cellular macromolecule biosynthetic process;response to chemical…	4;3;3;5;4;5;4;4;3;2;5;3;5;2;7;6;5;4;3;4;6;6;5;4;3;5;2;4;3;5;5;4;3;4;5;4;2;4;6;7;3;3;5;1;4;2;6;5;4;4;4;5;3;2;5;5;4;4;2;5;3;4;6;5;6;5;5;4;	GO:0005623;GO:0005622;GO:0043227;GO:0005634;GO:0043226;GO:0043231;GO:0044464;GO:0043229;GO:0005575;GO:0044424;	cell;intracellular;membrane-bounded organelle;nucleus;organelle;intracellular membrane-bounded organelle;cell part;intracellular organelle;cellular_component;intracellular part;	2;3;3;5;2;4;2;3;1;3;				K14484	map04075;	Plant hormone signal transduction;	IPR033389;IPR003311;IPR000270;	AUX/IAA domain;AUX/IAA protein;PB1 domain;	mitochondria
Q8WGY1	#N/A	Ribulose bisphosphate carboxylase large chain (Fragment) OS=Moraea polyanthos OX=148519 GN=rbcL PE=3 SV=1 - [Q8WGY1_9ASPA]	nan	nan	nan	nan	nan	nan	nan	nan	nan	nan	nan	nan		#N/A	#N/A	#N/A	#N/A	#N/A	#N/A	#N/A	#N/A	#N/A	#N/A	#N/A	#N/A	#N/A	photosynthesis, dark reaction;cellular biosynthetic process;carbon fixation;photosynthesis;single-organism process;single-organism metabolic process;single-organism biosynthetic process;organic substance metabolic process;reductive pentose-phosphate cycle;organic substance biosynthetic process;cellular process;biosynthetic process;biological_process;metabolic process;single-organism carbohydrate …	5;4;4;4;2;3;4;3;5;4;2;3;1;2;4;5;3;4;3;5;6;	GO:0043226;GO:0043229;GO:0005622;GO:0043227;GO:0005737;GO:0005623;GO:0009536;GO:0009507;GO:0043231;GO:0005575;GO:0044444;GO:0044424;GO:0044464;	organelle;intracellular organelle;intracellular;membrane-bounded organelle;cytoplasm;cell;plastid;chloroplast;intracellular membrane-bounded organelle;cellular_component;cytoplasmic part;intracellular part;cell part;	2;3;3;3;4;2;5;6;4;1;4;3;2;	GO:0004497;GO:0016830;GO:0003674;GO:0005488;GO:0016491;GO:0043169;GO:0016829;GO:0000287;GO:0043167;GO:0046872;GO:0003824;GO:0016984;GO:0016831;	monooxygenase activity;carbon-carbon lyase activity;molecular_function;binding;oxidoreductase activity;cation binding;lyase activity;magnesium ion binding;ion binding;metal ion binding;catalytic activity;ribulose-bisphosphate carboxylase activity;carboxy-lyase activity;	4;4;1;2;3;4;3;6;3;5;2;6;5;				IPR020888;IPR017443;IPR000685;IPR020878;IPR033966;	Ribulose bisphosphate carboxylase large subunit, type I;Ribulose bisphosphate carboxylase, large subunit, ferrodoxin-like N-terminal;Ribulose bisphosphate carboxylase, large subunit, C-terminal;Ribulose bisphosphate carboxylase, large chain, active site;RuBisCO;	cytosol	434391829	795	G	[G] Carbohydrate transport and metabolism	COG1850	Ribulose 1,5-bisphosphate carboxylase, large subunit, or a RuBisCO-like protein
A0A2I0W840	#N/A	GrpE protein homolog OS=Dendrobium catenatum OX=906689 GN=MA16_Dca008352 PE=3 SV=1 - [A0A2I0W840_9ASPA]	0.808	nan	nan	1.071	nan	nan	0.984	nan	nan	1.189	nan	nan		#N/A	#N/A	#N/A	#N/A	#N/A	#N/A	#N/A	#N/A	#N/A	#N/A	#N/A	#N/A	#N/A	protein folding;cellular process;biological_process;	3;2;1;	GO:0005737;GO:0044464;GO:0005623;GO:0005622;GO:0005575;GO:0044424;	cytoplasm;cell part;cell;intracellular;cellular_component;intracellular part;	4;2;2;3;1;3;	GO:0003674;GO:0005488;GO:0060590;GO:0098772;GO:1901363;GO:1901265;GO:0060589;GO:0000166;GO:0017076;GO:0030234;GO:0036094;GO:0000774;GO:0030554;GO:0097159;	molecular_function;binding;ATPase regulator activity;molecular function regulator;heterocyclic compound binding;nucleoside phosphate binding;nucleoside-triphosphatase regulator activity;nucleotide binding;purine nucleotide binding;enzyme regulator activity;small molecule binding;adenyl-nucleotide exchange factor activity;adenyl nucleotide binding;organic cyclic compound binding;	1;2;5;2;3;4;4;4;5;3;3;6;6;3;	K03687			IPR009012;IPR000740;IPR013805;	GrpE nucleotide exchange factor, head;GrpE nucleotide exchange factor;GrpE nucleotide exchange factor, coiled-coil;	nucleus	At5g17710	305	O	[O] Posttranslational modification, protein turnover, chaperones;
A0A2I0B5U4	Tai6.34226	Mitochondrial import inner membrane translocase subunit Tim9 OS=Apostasia shenzhenica OX=1088818 GN=TIM9 PE=4 SV=1 - [A0A2I0B5U4_9ASPA]	0.9	0.925	0.826	1.299	1.064	0.84	1.025	1.443	1.689	0.779	0.659	0.773		Tai6.34226	11.856	8.37767	7.53131	9.47677	9.99086	8.04454	6.25816	7.59281	8.59477	7.61706	6.85263	9.22302	protein localization;membrane organization;inner mitochondrial membrane organization;mitochondrial membrane organization;mitochondrion organization;cellular macromolecule localization;macromolecule localization;establishment of protein localization;protein localization to membrane;establishment of protein localization to mitochondrion;mitochondrial transport;chaperone-mediated protein transport;p…	4;4;6;5;5;4;3;4;5;6;6;5;7;5;6;3;6;2;5;4;1;3;5;4;2;5;5;5;4;6;6;5;5;2;5;4;3;4;6;2;3;3;4;4;5;4;5;5;4;	GO:0031970;GO:0031974;GO:0031975;GO:0016020;GO:0031967;GO:0031966;GO:0043234;GO:0043231;GO:0044429;GO:0044424;GO:0044425;GO:0044422;GO:0044464;GO:0043229;GO:0043227;GO:0043226;GO:0005737;GO:1990351;GO:0044446;GO:0044444;GO:0042721;GO:0031090;GO:0005739;GO:0044455;GO:0019866;GO:0042719;GO:0005623;GO:0005622;GO:0005743;GO:0005740;GO:0098800;GO:0005758;GO:0032991;GO:0005575;GO:0098796;GO:0098798;	organelle envelope lumen;membrane-enclosed lumen;envelope;membrane;organelle envelope;mitochondrial membrane;protein complex;intracellular membrane-bounded organelle;mitochondrial part;intracellular part;membrane part;organelle part;cell part;intracellular organelle;membrane-bounded organelle;organelle;cytoplasm;transporter complex;intracellular organelle part;cytoplasmic part;mitochondrial inner…	3;2;3;2;4;4;3;4;4;3;2;2;2;3;3;2;4;4;3;4;5;3;5;3;4;5;2;3;5;5;4;4;2;1;3;4;	GO:0003674;GO:0005488;GO:0008565;GO:0022892;GO:0043169;GO:0043167;GO:0046872;GO:0005215;	molecular_function;binding;protein transporter activity;substrate-specific transporter activity;cation binding;ion binding;metal ion binding;transporter activity;	1;2;4;3;4;3;5;2;	K17777			IPR004217;IPR035427;	Tim10-like;Tim10/FAM136A-like domain;	chloroplast	At3g46560	159	U	[U] Intracellular trafficking, secretion, and vesicular transport;
A0A1R3L7P1	#N/A	Uncharacterized protein OS=Asparagus officinalis OX=4686 GN=A4U43_UnF760 PE=4 SV=1 - [A0A1R3L7P1_ASPOF]	nan	0.851	nan	nan	1.223	nan	nan	1.406	nan	nan	0.764	nan		#N/A	#N/A	#N/A	#N/A	#N/A	#N/A	#N/A	#N/A	#N/A	#N/A	#N/A	#N/A	#N/A	nuclear division;mitotic cell cycle process;nucleic acid metabolic process;cellular nitrogen compound metabolic process;nitrogen compound metabolic process;mitotic nuclear division;cellular component organization or biogenesis;nucleobase-containing compound metabolic process;cellular response to stimulus;meiotic cell cycle;reproduction;cellular macromolecule metabolic process;organic cyclic compo…	6;5;5;4;3;5;2;4;3;3;2;4;4;4;3;3;4;4;5;4;2;4;3;5;2;3;1;2;4;4;4;3;2;3;5;2;3;4;4;5;4;5;3;	GO:0043231;GO:0005623;GO:0044424;GO:0005622;GO:0043227;GO:0043226;GO:0005694;GO:0043228;GO:0043232;GO:0044464;GO:0043229;GO:0005575;GO:0005634;	intracellular membrane-bounded organelle;cell;intracellular part;intracellular;membrane-bounded organelle;organelle;chromosome;non-membrane-bounded organelle;intracellular non-membrane-bounded organelle;cell part;intracellular organelle;cellular_component;nucleus;	4;2;3;3;3;2;5;3;4;2;3;1;5;	GO:0003674;GO:0035639;GO:1901363;GO:0036094;GO:0001883;GO:0001882;GO:0043168;GO:0043167;GO:0032549;GO:0017076;GO:0005524;GO:0000166;GO:1901265;GO:0032555;GO:0030554;GO:0097367;GO:0097159;GO:0032550;GO:0032559;GO:0032553;GO:0005488;	molecular_function;purine ribonucleoside triphosphate binding;heterocyclic compound binding;small molecule binding;purine nucleoside binding;nucleoside binding;anion binding;ion binding;ribonucleoside binding;purine nucleotide binding;ATP binding;nucleotide binding;nucleoside phosphate binding;purine ribonucleotide binding;adenyl nucleotide binding;carbohydrate derivative binding;organic cyclic c…	1;5;3;3;5;4;4;3;5;5;6;4;4;5;6;3;3;6;6;4;2;	K06636	map04110;map04111;map04113;map04114;	Cell cycle;Cell cycle - yeast;Meiosis - yeast;Oocyte meiosis;	IPR010935;IPR028468;IPR003395;IPR027417;	SMCs flexible hinge;Structural maintenance of chromosomes protein 1;RecF/RecN/SMC, N-terminal;P-loop containing nucleoside triphosphate hydrolase;	cytosol	At3g54670	718	D	[D] Cell cycle control, cell division, chromosome partitioning;
A0A2I0AT74	Tai6.46268	60S ribosomal protein L18a OS=Apostasia shenzhenica OX=1088818 GN=RPL18A PE=3 SV=1 - [A0A2I0AT74_9ASPA]	1.127	1.25	1.162	1.567	0.809	0.895	0.559	1.623	1.393	0.595	0.528	0.756		Tai6.46268	93.0935	88.6489	66.0513	84.9242	103.147	93.314	61.4527	71.3028	87.86	79.6957	89.0403	89.1128	cellular biosynthetic process;cellular nitrogen compound metabolic process;nitrogen compound metabolic process;cellular macromolecule biosynthetic process;organic substance biosynthetic process;cellular macromolecule metabolic process;peptide biosynthetic process;organic substance metabolic process;gene expression;cellular protein metabolic process;cellular process;biosynthetic process;macromolec…	4;4;3;5;4;4;6;3;5;5;2;3;5;1;2;4;6;3;5;5;5;4;3;4;5;6;	GO:0015934;GO:0022625;GO:1990904;GO:0043232;GO:0005623;GO:0022626;GO:0030529;GO:0043226;GO:0005737;GO:0044445;GO:0032991;GO:0005622;GO:0044446;GO:0044391;GO:0005840;GO:0005829;GO:0044464;GO:0043229;GO:0005575;GO:0044444;GO:0043228;GO:0044424;GO:0044422;	large ribosomal subunit;cytosolic large ribosomal subunit;ribonucleoprotein complex;intracellular non-membrane-bounded organelle;cell;cytosolic ribosome;intracellular ribonucleoprotein complex;organelle;cytoplasm;cytosolic part;macromolecular complex;intracellular;intracellular organelle part;ribosomal subunit;ribosome;cytosol;cell part;intracellular organelle;cellular_component;cytoplasmic part;…	5;6;3;4;2;6;4;2;4;5;2;3;3;4;5;5;2;3;1;4;3;3;2;	GO:0003674;GO:0005198;GO:0003735;	molecular_function;structural molecule activity;structural constituent of ribosome;	1;2;3;	K02882	map03010;	Ribosome;	IPR028877;IPR021138;IPR023573;	50S ribosomal protein L18Ae/60S ribosomal protein L20 and L18a;60S ribosomal protein L18a/ L20, eukaryotes;Ribosomal protein 50S-L18Ae/60S-L20/60S-L18A;	cytosol	At2g34480	334	J	[J] Translation, ribosomal structure and biogenesis;
A0A2I0B3J4	#N/A	Uncharacterized protein OS=Apostasia shenzhenica OX=1088818 GN=AXF42_Ash009239 PE=4 SV=1 - [A0A2I0B3J4_9ASPA]	nan	0.968	nan	nan	1.246	nan	nan	1.385	nan	nan	0.656	nan		#N/A	#N/A	#N/A	#N/A	#N/A	#N/A	#N/A	#N/A	#N/A	#N/A	#N/A	#N/A	#N/A												IPR025558;	Domain of unknown function DUF4283;	nucleus	At3g32110	53.5	R	[R] General function prediction only;
A0A2I0WXG4	#N/A	Glutathione reductase, cytosolic OS=Dendrobium catenatum OX=906689 GN=MA16_Dca005872 PE=4 SV=1 - [A0A2I0WXG4_9ASPA]	nan	0.651	nan	nan	0.816	nan	nan	0.587	nan	nan	1.841	nan		#N/A	#N/A	#N/A	#N/A	#N/A	#N/A	#N/A	#N/A	#N/A	#N/A	#N/A	#N/A	#N/A	cellular metabolic process;homeostatic process;regulation of biological process;cellular nitrogen compound metabolic process;nitrogen compound metabolic process;organic substance metabolic process;biological regulation;single-organism process;regulation of biological quality;single-organism cellular process;cellular homeostasis;glutathione metabolic process;cellular process;regulation of cellular…	3;4;2;4;3;3;2;2;3;3;4;5;2;3;2;4;4;4;5;4;1;5;	GO:0005737;GO:0044464;GO:0005623;GO:0005622;GO:0005575;GO:0044424;	cytoplasm;cell part;cell;intracellular;cellular_component;intracellular part;	4;2;2;3;1;3;	GO:0003674;GO:0005488;GO:0000166;GO:1901363;GO:1901265;GO:0016491;GO:0050662;GO:0050661;GO:0050660;GO:0004362;GO:0043167;GO:0016667;GO:0016668;GO:0043168;GO:0016209;GO:0036094;GO:0003824;GO:0048037;GO:0097159;GO:0015038;GO:0016651;GO:0015037;GO:0015036;	molecular_function;binding;nucleotide binding;heterocyclic compound binding;nucleoside phosphate binding;oxidoreductase activity;coenzyme binding;NADP binding;flavin adenine dinucleotide binding;glutathione-disulfide reductase activity;ion binding;oxidoreductase activity, acting on a sulfur group of donors;oxidoreductase activity, acting on a sulfur group of donors, NAD(P) as acceptor;anion bindi…	1;2;4;3;4;3;4;5;5;3;3;4;5;4;2;3;2;3;3;7;4;6;5;	K00383	map00480;map04918;	Glutathione metabolism;Thyroid hormone synthesis;	IPR012999;IPR023753;	Pyridine nucleotide-disulphide oxidoreductase, class I, active site;FAD/NAD(P)-binding domain;	cytosol	At3g24170	439	Q	[Q] Secondary metabolites biosynthesis, transport and catabolism;
A0A2I0VZQ2	#N/A	Heat shock cognate 70 kDa protein OS=Dendrobium catenatum OX=906689 GN=HSP70 PE=3 SV=1 - [A0A2I0VZQ2_9ASPA]	0.924	nan	nan	0.854	nan	nan	1.106	nan	nan	1.156	nan	nan		#N/A	#N/A	#N/A	#N/A	#N/A	#N/A	#N/A	#N/A	#N/A	#N/A	#N/A	#N/A	#N/A						GO:0043168;GO:0017076;GO:0030554;GO:0097367;GO:0097159;GO:0005524;GO:1901363;GO:0001882;GO:0043167;GO:0036094;GO:0035639;GO:0032559;GO:0032553;GO:0001883;GO:0032549;GO:0032555;GO:0003674;GO:0000166;GO:0032550;GO:1901265;GO:0005488;	anion binding;purine nucleotide binding;adenyl nucleotide binding;carbohydrate derivative binding;organic cyclic compound binding;ATP binding;heterocyclic compound binding;nucleoside binding;ion binding;small molecule binding;purine ribonucleoside triphosphate binding;adenyl ribonucleotide binding;ribonucleotide binding;purine nucleoside binding;ribonucleoside binding;purine ribonucleotide bindin…	4;5;6;3;3;6;3;4;3;3;5;6;4;5;5;5;1;4;6;4;2;	K03283	map03040;map04010;map04141;map04144;map04213;map04612;map04915;map05134;map05145;map05162;map05164;map05169;	Spliceosome;MAPK signaling pathway;Protein processing in endoplasmic reticulum;Endocytosis;Longevity regulating pathway - multiple species;Antigen processing and presentation;Estrogen signaling pathway;Legionellosis;Toxoplasmosis;Measles;Influenza A;Epstein-Barr virus infection;	IPR029048;IPR029047;IPR018181;IPR013126;	Heat shock protein 70kD, C-terminal domain;Heat shock protein 70kD, peptide-binding domain;Heat shock protein 70, conserved site;Heat shock protein 70 family;	cytosol	At5g02500	1225	O	[O] Posttranslational modification, protein turnover, chaperones;
A0A2I0WXG0	Tai6.9334	Serine/threonine-protein kinase HT1 OS=Dendrobium catenatum OX=906689 GN=HT1 PE=4 SV=1 - [A0A2I0WXG0_9ASPA]	1.064	1.081	1.125	1.077	0.909	0.836	1.057	1.639	1.392	0.842	0.589	0.754		Tai6.9334	13.4366	15.1832	14.3524	14.5923	16.1772	13.8355	9.84285	11.2643	14.7473	18.8704	17.0233	15.2269			GO:0071944;GO:0031224;GO:0016021;GO:0016020;GO:0005886;GO:0044464;GO:0005623;GO:0005575;GO:0044425;	cell periphery;intrinsic component of membrane;integral component of membrane;membrane;plasma membrane;cell part;cell;cellular_component;membrane part;	3;3;4;2;3;2;2;1;2;	GO:0035639;GO:0030246;GO:0003674;GO:0005488;GO:0001883;GO:0000166;GO:1901363;GO:0001882;GO:0043168;GO:0032549;GO:0043167;GO:0004674;GO:0016740;GO:1901265;GO:0004672;GO:0017076;GO:0005524;GO:0016301;GO:0036094;GO:0003824;GO:0030554;GO:0016773;GO:0016772;GO:0097367;GO:0032559;GO:0005516;GO:0005515;GO:0097159;GO:0032555;GO:0032550;GO:0032553;	purine ribonucleoside triphosphate binding;carbohydrate binding;molecular_function;binding;purine nucleoside binding;nucleotide binding;heterocyclic compound binding;nucleoside binding;anion binding;ribonucleoside binding;ion binding;protein serine/threonine kinase activity;transferase activity;nucleoside phosphate binding;protein kinase activity;purine nucleotide binding;ATP binding;kinase activ…	5;3;1;2;5;4;3;4;4;5;3;7;3;4;6;5;6;5;3;2;6;5;4;3;6;4;3;3;5;6;4;				IPR001245;IPR002110;IPR000719;IPR020683;IPR011009;	Serine-threonine/tyrosine-protein kinase, catalytic domain;Ankyrin repeat;Protein kinase domain;Ankyrin repeat-containing domain;Protein kinase-like domain;	chloroplast	At2g31800	650	T	[T] Signal transduction mechanisms;
A0A2H9ZU33	#N/A	Disease resistance protein RPS2 OS=Apostasia shenzhenica OX=1088818 GN=RPS2 PE=4 SV=1 - [A0A2H9ZU33_9ASPA]	1.117	nan	nan	0.931	nan	nan	1.003	nan	nan	0.987	nan	nan		#N/A	#N/A	#N/A	#N/A	#N/A	#N/A	#N/A	#N/A	#N/A	#N/A	#N/A	#N/A	#N/A	defense response;response to stress;biological_process;response to stimulus;	4;3;1;2;	GO:0005829;GO:0071944;GO:0005737;GO:0016020;GO:0005886;GO:0044464;GO:0005623;GO:0005622;GO:0005575;GO:0044444;GO:0044424;	cytosol;cell periphery;cytoplasm;membrane;plasma membrane;cell part;cell;intracellular;cellular_component;cytoplasmic part;intracellular part;	5;3;4;2;3;2;2;3;1;4;3;	GO:0035639;GO:0003674;GO:0005488;GO:0000166;GO:1901363;GO:1901265;GO:0001882;GO:0043167;GO:0001883;GO:0032549;GO:0017076;GO:0005524;GO:0043168;GO:0032555;GO:0043531;GO:0036094;GO:0030554;GO:0097367;GO:0097159;GO:0032559;GO:0032550;GO:0032553;	purine ribonucleoside triphosphate binding;molecular_function;binding;nucleotide binding;heterocyclic compound binding;nucleoside phosphate binding;nucleoside binding;ion binding;purine nucleoside binding;ribonucleoside binding;purine nucleotide binding;ATP binding;anion binding;purine ribonucleotide binding;ADP binding;small molecule binding;adenyl nucleotide binding;carbohydrate derivative bind…	5;1;2;4;3;4;4;3;5;5;5;6;4;5;5;3;6;3;3;6;6;4;				IPR032675;IPR002182;IPR027417;IPR011991;	Leucine-rich repeat domain, L domain-like;NB-ARC;P-loop containing nucleoside triphosphate hydrolase;Winged helix-turn-helix DNA-binding domain;	nucleus	At4g26090	204	T	[T] Signal transduction mechanisms;
A0A2I0B8W2	Tai6.17697	Profilin OS=Apostasia shenzhenica OX=1088818 GN=AXF42_Ash009446 PE=3 SV=1 - [A0A2I0B8W2_9ASPA]	0.943	0.961	0.892	0.984	1.044	1.096	1.013	1.139	1.063	1.092	0.945	1.023		Tai6.17697	14.6492	11.8525	9.17031	5.7605	8.00153	5.77749	20.6802	25.1219	24.9595	14.4538	9.85926	8.85101			GO:0005737;GO:0005856;GO:0043232;GO:0044464;GO:0005623;GO:0005622;GO:0005575;GO:0043229;GO:0043228;GO:0044424;GO:0043226;	cytoplasm;cytoskeleton;intracellular non-membrane-bounded organelle;cell part;cell;intracellular;cellular_component;intracellular organelle;non-membrane-bounded organelle;intracellular part;organelle;	4;5;4;2;2;3;1;3;3;3;2;				K05759	map04015;map04810;map05131;map05132;	Rap1 signaling pathway;Regulation of actin cytoskeleton;Shigellosis;Salmonella infection;	IPR005455;IPR027310;	Profilin;Profilin conserved site;	cytosol	At5g56600	216	Z	[Z] Cytoskeleton;
A0A2I0A1K5	Tai6.29996	DNA repair protein RAD23-1 OS=Apostasia shenzhenica OX=1088818 GN=RAD23-1 PE=4 SV=1 - [A0A2I0A1K5_9ASPA]	0.835	0.963	0.844	1.02	0.989	1.01	1.093	1.46	1.173	1.12	0.809	1.024		Tai6.29996	4.63553	4.73111	3.01279	4.14739	5.81982	6.17435	4.88495	5.47935	6.07114	4.72959	5.54429	6.10945									K10839	map03420;map04141;	Nucleotide excision repair;Protein processing in endoplasmic reticulum;	IPR006636;IPR009060;IPR029071;IPR000626;IPR015940;IPR004806;IPR015360;	Heat shock chaperonin-binding;UBA-like;Ubiquitin-related domain;Ubiquitin domain;Ubiquitin-associated domain;UV excision repair protein Rad23;XPC-binding domain;	mitochondria	At1g16190	423	L	[L] Replication, recombination and repair;
A0A2I0W4F4	Tai6.30113	Fructose-bisphosphate aldolase OS=Dendrobium catenatum OX=906689 GN=MA16_Dca008663 PE=3 SV=1 - [A0A2I0W4F4_9ASPA]	0.978	0.984	1.029	1.047	0.658	1.159	0.718	1.285	0.874	1.251	1.093	1.014		Tai6.30113	129.867	121.585	124.002	136.977	143.785	147.797	97.6062	111.908	119.661	163.53	182.96	182.26	purine ribonucleoside monophosphate metabolic process;small molecule metabolic process;ribonucleoside monophosphate metabolic process;organic cyclic compound metabolic process;single-organism catabolic process;single-organism metabolic process;ribonucleoside triphosphate metabolic process;oxidoreduction coenzyme metabolic process;purine ribonucleoside triphosphate metabolic process;ATP metabolic …	8;4;7;4;4;3;7;6;8;8;8;7;5;7;8;4;4;5;6;7;4;6;7;3;7;4;4;7;1;2;4;5;6;5;5;5;6;4;6;7;6;2;4;6;7;2;4;6;7;4;4;4;7;6;5;5;4;8;5;6;3;3;5;6;3;3;4;3;4;5;4;6;	GO:0043231;GO:0043229;GO:0043227;GO:0043226;GO:0044444;GO:0044424;GO:0005737;GO:0044464;GO:0005623;GO:0005622;GO:0009536;GO:0009507;GO:0005575;	intracellular membrane-bounded organelle;intracellular organelle;membrane-bounded organelle;organelle;cytoplasmic part;intracellular part;cytoplasm;cell part;cell;intracellular;plastid;chloroplast;cellular_component;	4;3;3;2;4;3;4;2;2;3;5;6;1;	GO:0003674;GO:0003824;GO:0016830;GO:0016832;GO:0004332;GO:0016829;	molecular_function;catalytic activity;carbon-carbon lyase activity;aldehyde-lyase activity;fructose-bisphosphate aldolase activity;lyase activity;	1;2;4;5;6;3;	K01623	map00010;map00030;map00051;map00680;map00710;map01100;map01110;map01120;map01130;map01200;map01230;	Glycolysis / Gluconeogenesis;Pentose phosphate pathway;Fructose and mannose metabolism;Methane metabolism;Carbon fixation in photosynthetic organisms;Metabolic pathways;Biosynthesis of secondary metabolites;Microbial metabolism in diverse environments;Biosynthesis of antibiotics;Carbon metabolism;Biosynthesis of amino acids;	IPR000741;IPR013785;IPR029768;	Fructose-bisphosphate aldolase, class-I;Aldolase-type TIM barrel;Fructose-bisphosphate aldolase class-I active site;	chloroplast	At2g01140	605	G	[G] Carbohydrate transport and metabolism;
A0A2I0VUS8	Tai6.15960	3-ketoacyl-CoA thiolase 2, peroxisomal OS=Dendrobium catenatum OX=906689 GN=PED1 PE=3 SV=1 - [A0A2I0VUS8_9ASPA]	0.818	0.755	0.813	0.731	0.826	0.855	1.215	0.78	1.014	1.271	1.642	1.456		Tai6.15960	31.4023	33.4738	30.0083	34.1465	45.6688	36.3545	51.36	48.1068	47.9844	34.3491	41.0043	36.3464									K07513	map00071;map00280;map00592;map01040;map01100;map01110;map01130;map01212;map03320;map04146;	Fatty acid degradation;"Valine, leucine and isoleucine degradation";alpha-Linolenic acid metabolism;Biosynthesis of unsaturated fatty acids;Metabolic pathways;Biosynthesis of secondary metabolites;Biosynthesis of antibiotics;Fatty acid metabolism;PPAR signaling pathway;Peroxisome;	IPR020615;IPR020617;IPR020616;IPR020610;IPR020613;IPR016039;IPR002155;	Thiolase, acyl-enzyme intermediate active site;Thiolase, C-terminal;Thiolase, N-terminal;Thiolase, active site;Thiolase, conserved site;Thiolase-like;Thiolase;	cytosol	At2g33150	739	I	[I] Lipid transport and metabolism;
A0A2I0VAX2	#N/A	Pentatricopeptide repeat-containing protein OS=Dendrobium catenatum OX=906689 GN=MA16_Dca024650 PE=4 SV=1 - [A0A2I0VAX2_9ASPA]	nan	1.389	nan	nan	0.907	nan	nan	1.907	nan	nan	0.177	nan		#N/A	#N/A	#N/A	#N/A	#N/A	#N/A	#N/A	#N/A	#N/A	#N/A	#N/A	#N/A	#N/A			GO:0005737;GO:0009536;GO:0043231;GO:0044464;GO:0044444;GO:0005623;GO:0005622;GO:0005575;GO:0043229;GO:0044424;GO:0043227;GO:0043226;GO:0009507;	cytoplasm;plastid;intracellular membrane-bounded organelle;cell part;cytoplasmic part;cell;intracellular;cellular_component;intracellular organelle;intracellular part;membrane-bounded organelle;organelle;chloroplast;	4;5;4;2;4;2;3;1;3;3;3;2;6;							IPR002885;	Pentatricopeptide repeat;	cytosol	At5g02830	275	R	[R] General function prediction only;
A0A2I0B8W8	Tai6.26704	Mitochondrial adenine nucleotide transporter ADNT1 OS=Apostasia shenzhenica OX=1088818 GN=ADNT1 PE=3 SV=1 - [A0A2I0B8W8_9ASPA]	1.042	1.024	1.138	1.06	0.942	0.96	0.989	1.141	0.978	0.952	1.017	0.993		Tai6.26704	9.87996	11.8618	10.9707	19.0878	16.389	16.9203	13.2959	13.8474	12.541	18.5187	18.9343	17.9569									K14684			IPR002067;IPR018108;IPR023395;	Mitochondrial carrier protein;Mitochondrial substrate/solute carrier;Mitochondrial carrier domain;	cytosol	At4g01100	598	C	[C] Energy production and conversion;
A0A2I0X396	Tai6.30541	Uncharacterized protein OS=Dendrobium catenatum OX=906689 GN=MA16_Dca005388 PE=3 SV=1 - [A0A2I0X396_9ASPA]	nan	1.027	nan	nan	1.022	nan	nan	0.994	nan	nan	1.049	nan		Tai6.30541	24.4412	20.8733	21.2553	23.5478	25.2056	24.6617	40.5647	36.7881	44.1077	42.4262	43.513	45.4789	nucleosome organization;DNA conformation change;cellular component assembly;protein complex biogenesis;macromolecular complex subunit organization;cellular component organization;chromatin assembly;cellular macromolecular complex assembly;cellular component organization or biogenesis;protein complex subunit organization;chromatin organization;DNA packaging;macromolecular complex assembly;protein-…	6;6;4;4;4;3;6;6;2;5;5;7;5;6;5;5;2;1;5;4;6;6;3;	GO:0043229;GO:0043227;GO:0043226;GO:0005737;GO:0005634;GO:0043231;GO:0044464;GO:0005623;GO:0005622;GO:0005575;GO:0044424;	intracellular organelle;membrane-bounded organelle;organelle;cytoplasm;nucleus;intracellular membrane-bounded organelle;cell part;cell;intracellular;cellular_component;intracellular part;	3;3;2;4;5;4;2;2;3;1;3;				K11279			IPR002164;	Nucleosome assembly protein (NAP);	nucleus	At2g19480	425	BD	[B] Chromatin structure and dynamics;[D] Cell cycle control, cell division, chromosome partitioning;
A0A2I0X394	#N/A	Uncharacterized protein OS=Dendrobium catenatum OX=906689 GN=MA16_Dca005393 PE=4 SV=1 - [A0A2I0X394_9ASPA]	nan	1.246	nan	nan	1.011	nan	nan	1.055	nan	nan	0.826	nan		#N/A	#N/A	#N/A	#N/A	#N/A	#N/A	#N/A	#N/A	#N/A	#N/A	#N/A	#N/A	#N/A	regulation of primary metabolic process;regulation of metabolic process;regulation of cellular biosynthetic process;cell differentiation;regulation of cellular metabolic process;nucleic acid metabolic process;cellular biosynthetic process;cellular nitrogen compound metabolic process;nitrogen compound metabolic process;cellular metabolic process;cellular macromolecule biosynthetic process;macromol…	4;3;5;5;4;5;4;4;3;3;5;4;5;2;4;6;4;4;6;3;5;2;7;7;3;5;5;2;4;5;4;2;4;7;3;3;3;5;1;4;2;6;5;4;5;3;2;5;4;5;6;5;6;4;5;	GO:0005737;GO:0043227;GO:0005634;GO:0043226;GO:0043231;GO:0044464;GO:0043229;GO:0005623;GO:0005622;GO:0005575;GO:0044424;	cytoplasm;membrane-bounded organelle;nucleus;organelle;intracellular membrane-bounded organelle;cell part;intracellular organelle;cell;intracellular;cellular_component;intracellular part;	4;3;5;2;4;2;3;2;3;1;3;				K20826			IPR013929;IPR013930;IPR016024;IPR011989;	RNA polymerase II-associated protein 1, C-terminal;RNA polymerase II-associated protein 1, N-terminal;Armadillo-type fold;Armadillo-like helical;	plasma membrane	At4g38440	1028	S	[S] Function unknown;
A0A2I0B809	Tai6.4763	V-type proton ATPase catalytic subunit A OS=Apostasia shenzhenica OX=1088818 GN=AXF42_Ash004942 PE=3 SV=1 - [A0A2I0B809_9ASPA]	1.018	nan	nan	0.98	nan	nan	0.948	nan	nan	1.099	nan	nan		Tai6.4763	68.4458	55.9826	56.9665	83.0893	72.9313	92.4204	48.736	50.5036	54.0601	59.1625	55.5507	60.4969									K02145	map00190;map01100;map04145;map04721;map04966;map05110;map05120;map05323;	Oxidative phosphorylation;Metabolic pathways;Phagosome;Synaptic vesicle cycle;Collecting duct acid secretion;Vibrio cholerae infection;Epithelial cell signaling in Helicobacter pylori infection;Rheumatoid arthritis;	IPR000194;IPR031686;IPR005725;IPR022878;IPR024034;IPR020003;IPR004100;IPR027417;	ATPase, F1/V1/A1 complex, alpha/beta subunit, nucleotide-binding domain;ATPsynthase alpha/beta subunit, N-terminal extension;ATPase, V1 complex, subunit A;V-type ATP synthase catalytic alpha chain;ATPase, F1/V1 complex, beta/alpha subunit, C-terminal;ATPase, alpha/beta subunit, nucleotide-binding domain, active site;ATPase, F1/V1/A1 complex, alpha/beta subunit, N-terminal domain;P-loop containing…	cytosol	At1g78900	1184	C	[C] Energy production and conversion;
A0A2I0VK66	#N/A	Uncharacterized protein OS=Dendrobium catenatum OX=906689 GN=MA16_Dca010724 PE=4 SV=1 - [A0A2I0VK66_9ASPA]	nan	1.02	nan	nan	1.006	nan	nan	1.018	nan	nan	1.051	nan		#N/A	#N/A	#N/A	#N/A	#N/A	#N/A	#N/A	#N/A	#N/A	#N/A	#N/A	#N/A	#N/A			GO:0005737;GO:0055044;GO:0005829;GO:0044464;GO:0005623;GO:0005622;GO:0005575;GO:0044444;GO:0009506;GO:0005911;GO:0044424;GO:0030054;	cytoplasm;symplast;cytosol;cell part;cell;intracellular;cellular_component;cytoplasmic part;plasmodesma;cell-cell junction;intracellular part;cell junction;	4;2;5;2;2;3;1;4;3;3;3;2;				K12200	map04144;	Endocytosis;	IPR004328;IPR025304;	BRO1 domain;ALIX V-shaped domain;	peroxisome	At1g15130	964	R	[R] General function prediction only;
A0A2I0X627	#N/A	Uncharacterized protein OS=Dendrobium catenatum OX=906689 GN=MA16_Dca026962 PE=4 SV=1 - [A0A2I0X627_9ASPA]	1.527	nan	nan	nan	nan	nan	1.076	nan	nan	1.411	nan	nan		#N/A	#N/A	#N/A	#N/A	#N/A	#N/A	#N/A	#N/A	#N/A	#N/A	#N/A	#N/A	#N/A														nucleus
A0A2I0W6V3	#N/A	Nucleolin 2 OS=Dendrobium catenatum OX=906689 GN=MA16_Dca004227 PE=4 SV=1 - [A0A2I0W6V3_9ASPA]	1.025	nan	nan	0.937	nan	nan	1.01	nan	nan	1.071	nan	nan		#N/A	#N/A	#N/A	#N/A	#N/A	#N/A	#N/A	#N/A	#N/A	#N/A	#N/A	#N/A	#N/A			GO:0031974;GO:0043229;GO:0043227;GO:0043226;GO:0005737;GO:0005575;GO:0016604;GO:0031981;GO:0005634;GO:0005654;GO:0044451;GO:0016607;GO:0043231;GO:0043233;GO:0044464;GO:0005623;GO:0005622;GO:0044446;GO:0070013;GO:0044428;GO:0044424;GO:0044422;	membrane-enclosed lumen;intracellular organelle;membrane-bounded organelle;organelle;cytoplasm;cellular_component;nuclear body;nuclear lumen;nucleus;nucleoplasm;nucleoplasm part;nuclear speck;intracellular membrane-bounded organelle;organelle lumen;cell part;cell;intracellular;intracellular organelle part;intracellular organelle lumen;nuclear part;intracellular part;organelle part;	2;3;3;2;4;1;6;5;5;5;5;7;4;3;2;2;3;3;4;4;3;2;	GO:0003674;GO:0005488;GO:0003676;GO:0000166;GO:1901265;GO:1901363;GO:0036094;GO:0097159;GO:0003723;	molecular_function;binding;nucleic acid binding;nucleotide binding;nucleoside phosphate binding;heterocyclic compound binding;small molecule binding;organic cyclic compound binding;RNA binding;	1;2;4;4;4;3;3;3;5;	K14396	map03015;map05164;	mRNA surveillance pathway;Influenza A;	IPR000504;	RNA recognition motif domain;	nucleus	At5g65260	336	A	[A] RNA processing and modification;
A0A2I0B803	#N/A	Eukaryotic translation initiation factor isoform 4G-1 OS=Apostasia shenzhenica OX=1088818 GN=AXF42_Ash004919 PE=4 SV=1 - [A0A2I0B803_9ASPA]	nan	1.293	nan	nan	1.239	nan	nan	1.093	nan	nan	0.579	nan		#N/A	#N/A	#N/A	#N/A	#N/A	#N/A	#N/A	#N/A	#N/A	#N/A	#N/A	#N/A	#N/A	primary metabolic process;regulation of primary metabolic process;regulation of metabolic process;regulation of cellular biosynthetic process;regulation of cellular metabolic process;cellular biosynthetic process;cellular nitrogen compound metabolic process;nitrogen compound metabolic process;cellular macromolecule biosynthetic process;regulation of biological process;peptide biosynthetic process…	3;4;3;5;4;4;4;3;5;2;6;5;4;6;5;3;5;2;6;5;4;4;2;4;3;3;5;1;4;2;5;5;6;5;4;5;5;4;3;4;5;6;5;6;				GO:0003674;GO:0005488;GO:1901363;GO:0003676;GO:0008135;GO:0097159;GO:0003723;GO:0003743;	molecular_function;binding;heterocyclic compound binding;nucleic acid binding;translation factor activity, RNA binding;organic cyclic compound binding;RNA binding;translation initiation factor activity;	1;2;3;4;6;3;5;7;	K03260	map03013;map05416;	RNA transport;Viral myocarditis;	IPR003890;IPR003891;IPR016024;	MIF4G-like, type 3;Initiation factor eIF-4 gamma, MA3;Armadillo-type fold;	chloroplast	At5g57870	892	J	[J] Translation, ribosomal structure and biogenesis;
A0A2I0B802	Tai6.30510	Uridine kinase-like protein 1, chloroplastic OS=Apostasia shenzhenica OX=1088818 GN=UKL1 PE=4 SV=1 - [A0A2I0B802_9ASPA]	0.867	1.086	1.036	1.324	1.092	1.127	0.937	0.832	1.156	0.927	1.062	0.787		Tai6.30510	1.9255	2.15189	1.99724	3.21788	2.41994	3.26651	0.471596	0.620064	0.687288	0.912442	0.942158	1.2901	pyrimidine ribonucleotide metabolic process;nucleotide biosynthetic process;small molecule metabolic process;ribonucleoside monophosphate metabolic process;pyrimidine nucleoside biosynthetic process;organic cyclic compound biosynthetic process;pyrimidine ribonucleoside metabolic process;organic cyclic compound metabolic process;single-organism metabolic process;single-organism biosynthetic proces…	7;6;4;7;7;5;7;4;3;4;8;7;8;7;8;8;8;8;8;7;4;8;4;5;4;5;6;7;6;6;7;3;4;2;5;7;7;7;1;2;5;5;5;7;5;6;8;6;6;5;3;5;4;4;7;6;6;6;6;4;9;2;4;7;4;5;7;4;6;6;6;3;8;5;3;9;8;3;6;5;6;3;5;4;5;4;5;				GO:0000166;GO:0097367;GO:0003674;GO:0005488;GO:1901265;GO:1901363;GO:0032549;GO:0017076;GO:0005524;GO:0043168;GO:0016301;GO:0004849;GO:0003824;GO:0097159;GO:0032559;GO:0032555;GO:0032550;GO:0032553;GO:0035639;GO:0016740;GO:0043167;GO:0030554;GO:0016772;GO:0019206;GO:0019205;GO:0001883;GO:0001882;GO:0036094;	nucleotide binding;carbohydrate derivative binding;molecular_function;binding;nucleoside phosphate binding;heterocyclic compound binding;ribonucleoside binding;purine nucleotide binding;ATP binding;anion binding;kinase activity;uridine kinase activity;catalytic activity;organic cyclic compound binding;adenyl ribonucleotide binding;purine ribonucleotide binding;purine ribonucleoside binding;ribonu…	4;3;1;2;4;3;5;5;6;4;5;8;2;3;6;5;6;4;5;3;3;6;4;7;6;5;4;3;	K00876	map00240;map00983;map01100;	Pyrimidine metabolism;Drug metabolism - other enzymes;Metabolic pathways;	IPR033469;IPR027417;IPR023577;IPR006083;	CYTH-like domain;P-loop containing nucleoside triphosphate hydrolase;CYTH domain;Phosphoribulokinase/uridine kinase;	Golgi apparatus	At1g26190	910	TZ	[T] Signal transduction mechanisms;[Z] Cytoskeleton;
H6SYP4	#N/A	Cytochrome f (Fragment) OS=Apostasia wallichii OX=280454 GN=petA PE=3 SV=1 - [H6SYP4_9ASPA]	nan	nan	0.889	nan	nan	1.086	nan	nan	1.115	nan	nan	0.967		#N/A	#N/A	#N/A	#N/A	#N/A	#N/A	#N/A	#N/A	#N/A	#N/A	#N/A	#N/A	#N/A									K02634	map00195;map01100;	Photosynthesis;Metabolic pathways;	IPR002325;IPR024094;IPR011054;IPR024058;	Cytochrome f;Cytochrome f large domain;Rudiment single hybrid motif;Cytochrome f transmembrane anchor;	chloroplast	166364664	369	C	[C] Energy production and conversion	COG3258	Cytochrome c
Q7YJM4	#N/A	Ribulose bisphosphate carboxylase large chain (Fragment) OS=Trachyandra involucrata OX=210984 GN=rbcL PE=3 SV=1 - [Q7YJM4_9ASPA]	0.946	nan	nan	0.88	nan	nan	0.985	nan	nan	1.236	nan	nan		#N/A	#N/A	#N/A	#N/A	#N/A	#N/A	#N/A	#N/A	#N/A	#N/A	#N/A	#N/A	#N/A												IPR020888;IPR017443;IPR033966;IPR020878;IPR000685;	Ribulose bisphosphate carboxylase large subunit, type I;Ribulose bisphosphate carboxylase, large subunit, ferrodoxin-like N-terminal;RuBisCO;Ribulose bisphosphate carboxylase, large chain, active site;Ribulose bisphosphate carboxylase, large subunit, C-terminal;	cytosol	434391829	804	G	[G] Carbohydrate transport and metabolism	COG1850	Ribulose 1,5-bisphosphate carboxylase, large subunit, or a RuBisCO-like protein
A0A2I0AIR3	Tai6.30215	Uncharacterized protein OS=Apostasia shenzhenica OX=1088818 GN=AXF42_Ash006632 PE=4 SV=1 - [A0A2I0AIR3_9ASPA]	0.922	0.848	0.858	1.106	1.046	0.825	0.984	1.634	1.198	1.065	0.69	1.072		Tai6.30215	82.0082	68.0085	73.1952	54.3395	69.6605	65.2524	78.2596	106.402	101.558	93.2248	91.9326	93.7806														chloroplast
A0A2I0WM35	#N/A	50S ribosomal protein L11, chloroplastic OS=Dendrobium catenatum OX=906689 GN=RPL11 PE=3 SV=1 - [A0A2I0WM35_9ASPA]	0.941	1.162	0.897	1.122	1.066	0.964	0.987	0.851	1.162	0.965	0.965	0.984		#N/A	#N/A	#N/A	#N/A	#N/A	#N/A	#N/A	#N/A	#N/A	#N/A	#N/A	#N/A	#N/A	organic substance biosynthetic process;cellular component organization or biogenesis;peptide biosynthetic process;organonitrogen compound metabolic process;protein metabolic process;cellular component assembly;macromolecule metabolic process;ribosomal large subunit assembly;cellular macromolecule metabolic process;ribosome assembly;ribosome biogenesis;cellular component organization;macromolecula…	4;2;6;4;4;4;4;6;4;6;5;3;5;1;2;5;5;4;4;5;5;5;5;4;2;6;5;3;4;6;5;3;5;5;3;5;5;4;3;3;3;6;	GO:0022626;GO:0031974;GO:0031975;GO:0016020;GO:0000315;GO:0000313;GO:0031967;GO:0043231;GO:0043232;GO:0043233;GO:0005829;GO:0044429;GO:0044424;GO:0044422;GO:0044464;GO:0043229;GO:0043228;GO:0043227;GO:0043226;GO:0009941;GO:0009570;GO:0044435;GO:0044434;GO:0005737;GO:0005840;GO:0044446;GO:0044444;GO:0044445;GO:0015934;GO:0005739;GO:0044391;GO:0009526;GO:1990904;GO:0005623;GO:0005622;GO:0009536;GO:…	cytosolic ribosome;membrane-enclosed lumen;envelope;membrane;organellar large ribosomal subunit;organellar ribosome;organelle envelope;intracellular membrane-bounded organelle;intracellular non-membrane-bounded organelle;organelle lumen;cytosol;mitochondrial part;intracellular part;organelle part;cell part;intracellular organelle;non-membrane-bounded organelle;membrane-bounded organelle;organelle…	6;2;3;2;4;3;4;4;4;3;5;4;3;2;2;3;3;3;2;6;6;4;5;4;5;3;4;5;5;5;4;5;3;2;3;5;5;4;5;6;2;1;4;4;5;	GO:0005198;GO:1901363;GO:0003674;GO:0005488;GO:0003676;GO:0097159;GO:0003723;GO:0003735;GO:0019843;	structural molecule activity;heterocyclic compound binding;molecular_function;binding;nucleic acid binding;organic cyclic compound binding;RNA binding;structural constituent of ribosome;rRNA binding;	2;3;1;2;4;3;5;3;6;	K02867	map03010;	Ribosome;	IPR020785;IPR020784;IPR020783;IPR000911;IPR006519;	Ribosomal protein L11, conserved site;Ribosomal protein L11, N-terminal;Ribosomal protein L11, C-terminal;Ribosomal protein L11/L12;Ribosomal protein L11, bacterial-type;	chloroplast	At1g32990	293	J	[J] Translation, ribosomal structure and biogenesis;
A0A2I0WUG4	Tai6.17188	Mitochondrial-processing peptidase subunit alpha OS=Dendrobium catenatum OX=906689 GN=MPP PE=3 SV=1 - [A0A2I0WUG4_9ASPA]	0.936	0.814	0.996	0.855	0.895	1.21	0.955	0.898	0.689	1.345	1.413	1.161		Tai6.17188	89.4791	82.202	74.2713	68.9287	77.7713	72.9875	67.0408	85.4448	93.5948	78.378	78.3207	74.1384	protein localization;cellular component organization or biogenesis;macromolecule localization;protein targeting;establishment of protein localization;establishment of protein localization to mitochondrion;mitochondrial transport;protein localization to mitochondrion;protein metabolic process;macromolecule metabolic process;cellular protein metabolic process;cellular macromolecule metabolic proces…	4;2;3;6;4;6;6;7;4;4;5;4;6;3;5;6;5;4;1;2;3;5;4;5;3;5;2;6;2;5;6;6;3;5;5;5;4;4;2;3;4;3;3;5;5;4;	GO:0031970;GO:0031974;GO:0031975;GO:0031224;GO:0005750;GO:0005773;GO:0016021;GO:0016020;GO:0005774;GO:0031968;GO:1902495;GO:1902494;GO:0098588;GO:0031967;GO:0043234;GO:0043231;GO:0043233;GO:0044429;GO:0044424;GO:0044425;GO:0044422;GO:0044464;GO:0019867;GO:0043229;GO:0043227;GO:0043226;GO:0009570;GO:0044437;GO:0044435;GO:0044434;GO:1990351;GO:0044446;GO:0044444;GO:1990204;GO:0005737;GO:0031090;GO:…	organelle envelope lumen;membrane-enclosed lumen;envelope;intrinsic component of membrane;mitochondrial respiratory chain complex III;vacuole;integral component of membrane;membrane;vacuolar membrane;organelle outer membrane;transmembrane transporter complex;catalytic complex;bounding membrane of organelle;organelle envelope;protein complex;intracellular membrane-bounded organelle;organelle lumen…	3;2;3;3;5;5;4;2;4;4;4;4;4;4;3;4;3;4;3;2;2;2;3;3;3;2;6;4;4;5;4;3;4;3;4;3;5;3;4;2;3;5;5;5;4;3;5;5;3;4;4;4;5;4;4;4;6;2;4;1;3;4;	GO:0008270;GO:0003674;GO:0005488;GO:0016787;GO:0003824;GO:0008233;GO:0008237;GO:0016491;GO:0043169;GO:0043167;GO:0046872;GO:0004175;GO:0004222;GO:0046914;GO:0070011;	zinc ion binding;molecular_function;binding;hydrolase activity;catalytic activity;peptidase activity;metallopeptidase activity;oxidoreductase activity;cation binding;ion binding;metal ion binding;endopeptidase activity;metalloendopeptidase activity;transition metal ion binding;peptidase activity, acting on L-amino acid peptides;	7;1;2;3;2;4;6;3;4;3;5;6;7;6;5;				IPR007863;IPR011249;IPR011765;IPR001431;	Peptidase M16, C-terminal;Metalloenzyme, LuxS/M16 peptidase-like;Peptidase M16, N-terminal;Peptidase M16, zinc-binding site;	mitochondria	At1g51980	432	O	[O] Posttranslational modification, protein turnover, chaperones;
A0A2I0VI69	#N/A	Uncharacterized protein OS=Dendrobium catenatum OX=906689 GN=MA16_Dca024274 PE=4 SV=1 - [A0A2I0VI69_9ASPA]	nan	nan	0.906	nan	nan	1.074	nan	nan	0.819	nan	nan	1.249		#N/A	#N/A	#N/A	#N/A	#N/A	#N/A	#N/A	#N/A	#N/A	#N/A	#N/A	#N/A	#N/A												IPR025757;IPR006869;	Ternary complex factor MIP1, leucine-zipper;Domain of unknown function DUF547;	nucleus	At5g66600	377	S	[S] Function unknown;
A0A2I0BBL6	#N/A	Synaptotagmin-3 OS=Apostasia shenzhenica OX=1088818 GN=SYT3 PE=4 SV=1 - [A0A2I0BBL6_9ASPA]	0.878	nan	nan	1.45	nan	nan	0.979	nan	nan	0.746	nan	nan		#N/A	#N/A	#N/A	#N/A	#N/A	#N/A	#N/A	#N/A	#N/A	#N/A	#N/A	#N/A	#N/A	lipid transport;single-organism process;organic substance transport;macromolecule localization;transport;single-organism transport;biological_process;establishment of localization;lipid localization;localization;single-organism localization;endocytosis;vesicle-mediated transport;	5;2;5;3;4;4;1;3;4;2;3;6;5;	GO:0019897;GO:0016020;GO:0005783;GO:0031234;GO:0009898;GO:0005789;GO:0042175;GO:0043229;GO:0071944;GO:0098552;GO:0005622;GO:0043227;GO:0043226;GO:0044446;GO:0019898;GO:0016021;GO:0044432;GO:0031224;GO:0044459;GO:0098562;GO:0005737;GO:0098588;GO:0012505;GO:0005886;GO:0031090;GO:0044232;GO:0044464;GO:0005623;GO:0043231;GO:0005575;GO:0044444;GO:0031227;GO:0044424;GO:0044425;GO:0044422;GO:0031300;	extrinsic component of plasma membrane;membrane;endoplasmic reticulum;extrinsic component of cytoplasmic side of plasma membrane;cytoplasmic side of plasma membrane;endoplasmic reticulum membrane;nuclear outer membrane-endoplasmic reticulum membrane network;intracellular organelle;cell periphery;side of membrane;intracellular;membrane-bounded organelle;organelle;intracellular organelle part;extri…	4;2;4;4;4;3;3;3;3;3;3;3;2;3;3;4;4;3;3;4;4;4;3;3;3;3;2;2;4;1;4;4;3;2;2;3;	GO:0003674;GO:0005488;GO:0043168;GO:0008429;GO:0005543;GO:0043167;GO:0050997;GO:0005509;GO:0043169;GO:0008289;GO:0036094;GO:0031210;GO:0046872;GO:0043178;GO:0035091;GO:0070405;	molecular_function;binding;anion binding;phosphatidylethanolamine binding;phospholipid binding;ion binding;quaternary ammonium group binding;calcium ion binding;cation binding;lipid binding;small molecule binding;phosphatidylcholine binding;metal ion binding;alcohol binding;phosphatidylinositol binding;ammonium ion binding;	1;2;4;5;4;3;3;6;4;3;3;4;5;4;5;5;				IPR000008;	C2 domain;	plasma membrane	At3g19830	693	R	[R] General function prediction only;
A0A2I0B4T4	Tai6.26905	Purple acid phosphatase OS=Apostasia shenzhenica OX=1088818 GN=PAP2 PE=3 SV=1 - [A0A2I0B4T4_9ASPA]	1.022	0.99	1.045	0.883	1.101	1.056	1.1	1.096	1.091	1.035	0.942	0.899		Tai6.26905	19.1005	17.1554	19.6946	21.5327	22.7554	19.6119	21.3635	22.2617	21.6917	24.2771	21.6741	19.5129			GO:0005575;GO:0005576;	cellular_component;extracellular region;	1;2;	GO:0043169;GO:0016791;GO:0016787;GO:0016788;GO:0043167;GO:0003824;GO:0003674;GO:0005488;GO:0042578;GO:0046872;GO:0003993;	cation binding;phosphatase activity;hydrolase activity;hydrolase activity, acting on ester bonds;ion binding;catalytic activity;molecular_function;binding;phosphoric ester hydrolase activity;metal ion binding;acid phosphatase activity;	4;6;3;4;3;2;1;2;5;5;7;	K22390			IPR004843;IPR008963;IPR015914;IPR029052;IPR025733;	Calcineurin-like phosphoesterase domain, ApaH type;Purple acid phosphatase-like, N-terminal;Purple acid phosphatase, N-terminal;Metallo-dependent phosphatase-like;Iron/zinc purple acid phosphatase-like C-terminal domain;	extracellular	At2g16430	741	G	[G] Carbohydrate transport and metabolism;
A0A2I0WJJ7	Tai6.24893	IN2-2 protein OS=Dendrobium catenatum OX=906689 GN=IN2-2 PE=4 SV=1 - [A0A2I0WJJ7_9ASPA]	0.845	0.945	0.873	0.947	0.997	0.866	1.128	0.803	1.074	1.151	1.312	1.29		Tai6.24893	48.9947	44.043	47.3724	61.7053	57.041	58.084	61.3092	62.1196	60.4913	107.129	95.3616	90.7175						GO:0003824;GO:0003674;GO:0016491;	catalytic activity;molecular_function;oxidoreductase activity;	2;1;3;				IPR023210;	NADP-dependent oxidoreductase domain;	nucleus	At1g60710	377	C	[C] Energy production and conversion;
A0A2I0WJJ4	Tai6.4387	Ferredoxin-dependent glutamate synthase, chloroplastic OS=Dendrobium catenatum OX=906689 GN=GLU PE=4 SV=1 - [A0A2I0WJJ4_9ASPA]	1.067	nan	nan	0.942	nan	nan	1	nan	nan	1.029	nan	nan		Tai6.4387	111.237	128.672	155.402	79.9728	68.5294	69.8535	127.282	134.474	122.523	73.1647	65.8331	69.0466	ammonia assimilation cycle;small molecule biosynthetic process;carboxylic acid metabolic process;cellular biosynthetic process;nitrogen compound metabolic process;glutamine family amino acid metabolic process;organonitrogen compound biosynthetic process;single-organism process;organic substance biosynthetic process;single-organism metabolic process;single-organism biosynthetic process;dicarboxyli…	8;5;6;4;3;6;5;2;4;3;4;7;4;7;3;5;5;6;3;2;3;1;2;7;5;4;7;4;6;9;5;3;7;8;3;4;	GO:0043226;GO:0043229;GO:0043227;GO:0005737;GO:0044444;GO:0009507;GO:0005623;GO:0009536;GO:0043231;GO:0044464;GO:0005622;GO:0005575;GO:0044424;	organelle;intracellular organelle;membrane-bounded organelle;cytoplasm;cytoplasmic part;chloroplast;cell;plastid;intracellular membrane-bounded organelle;cell part;intracellular;cellular_component;intracellular part;	2;3;3;4;4;6;2;5;4;2;3;1;3;	GO:0015930;GO:0016041;GO:0043169;GO:0003674;GO:0005488;GO:0016491;GO:0051540;GO:0016643;GO:0043167;GO:0003824;GO:0046872;GO:0051538;GO:0016638;GO:0051536;	glutamate synthase activity;glutamate synthase (ferredoxin) activity;cation binding;molecular_function;binding;oxidoreductase activity;metal cluster binding;oxidoreductase activity, acting on the CH-NH2 group of donors, iron-sulfur protein as acceptor;ion binding;catalytic activity;metal ion binding;3 iron, 4 sulfur cluster binding;oxidoreductase activity, acting on the CH-NH2 group of donors;iro…	5;6;4;1;2;3;3;5;3;2;5;5;4;4;				IPR002932;IPR013785;IPR002489;	Glutamate synthase domain;Aldolase-type TIM barrel;Glutamate synthase, alpha subunit, C-terminal;	cytosol	At5g04140	696	E	[E] Amino acid transport and metabolism;
A0A2I0BBL8	Tai6.43100	4-hydroxy-4-methyl-2-oxoglutarate aldolase OS=Apostasia shenzhenica OX=1088818 GN=AXF42_Ash013292 PE=3 SV=1 - [A0A2I0BBL8_9ASPA]	nan	0.806	0.821	nan	1.033	0.938	nan	0.626	0.923	nan	1.504	1.338		Tai6.43100	4.37821	4.70804	4.07374	5.22626	5.18833	5.89794	11.6193	11.9776	11.6093	13.9233	14.0799	22.3789	regulation of primary metabolic process;regulation of metabolic process;regulation of cellular metabolic process;nucleic acid metabolic process;cellular nitrogen compound metabolic process;nitrogen compound metabolic process;regulation of biological process;organic cyclic compound metabolic process;cellular macromolecule metabolic process;organic substance metabolic process;biological regulation;…	4;3;4;5;4;3;2;4;4;3;2;4;4;5;2;4;3;1;4;2;4;5;3;4;5;3;				GO:0008948;GO:0003674;GO:0005488;GO:0004857;GO:0098772;GO:0043169;GO:0008428;GO:0016829;GO:0043167;GO:0046872;GO:0047443;GO:0030234;GO:0003824;GO:0016830;GO:0016831;GO:0016833;	oxaloacetate decarboxylase activity;molecular_function;binding;enzyme inhibitor activity;molecular function regulator;cation binding;ribonuclease inhibitor activity;lyase activity;ion binding;metal ion binding;4-hydroxy-4-methyl-2-oxoglutarate aldolase activity;enzyme regulator activity;catalytic activity;carbon-carbon lyase activity;carboxy-lyase activity;oxo-acid-lyase activity;	6;1;2;4;2;4;5;3;3;5;6;3;2;4;5;5;				IPR005493;IPR010203;	Ribonuclease E inhibitor RraA/RraA-like protein;Regulator of ribonuclease activity A;	cytosol	300311428	201	J	[J] Translation, ribosomal structure and biogenesis	COG0684	Regulator of RNase E activity RraA
A0A2I0WAV3	Tai6.10679	Alcohol dehydrogenase 1 OS=Dendrobium catenatum OX=906689 GN=ADH1 PE=3 SV=1 - [A0A2I0WAV3_9ASPA]	1.047	1.44	nan	0.599	0.538	nan	1.459	1.712	nan	0.929	0.593	nan		Tai6.10679	4.66677	3.69628	5.23888	1.94821	2.45705	1.56683	3.67756	3.66954	3.55835	2.0179	2.53635	2.24393			GO:0005737;GO:0044464;GO:0005623;GO:0005622;GO:0005575;GO:0044424;	cytoplasm;cell part;cell;intracellular;cellular_component;intracellular part;	4;2;2;3;1;3;	GO:0043169;GO:0046872;GO:0016614;GO:0016616;GO:0046914;GO:0003824;GO:0004022;GO:0016491;GO:0003674;GO:0005488;GO:0043167;GO:0008270;	cation binding;metal ion binding;oxidoreductase activity, acting on CH-OH group of donors;oxidoreductase activity, acting on the CH-OH group of donors, NAD or NADP as acceptor;transition metal ion binding;catalytic activity;alcohol dehydrogenase (NAD) activity;oxidoreductase activity;molecular_function;binding;ion binding;zinc ion binding;	4;5;4;5;6;2;6;3;1;2;3;7;				IPR013154;IPR002328;IPR013149;IPR016040;IPR011032;	Alcohol dehydrogenase, N-terminal;Alcohol dehydrogenase, zinc-type, conserved site;Alcohol dehydrogenase, C-terminal;NAD(P)-binding domain;GroES-like;	chloroplast	At1g77120	617	Q	[Q] Secondary metabolites biosynthesis, transport and catabolism;
A0A2I0WJJ1	Ipomoea_batatas_newGene_49565	Histone H4 OS=Dendrobium catenatum OX=906689 GN=MA16_Dca023825 PE=3 SV=1 - [A0A2I0WJJ1_9ASPA]	1.467	1.326	1.073	1.182	0.671	0.893	0.688	1.871	1.382	0.778	0.428	0.727		Ipomoea_batatas_newGene_49565	9.06319	8.08847	5.03659	3.18906	5.72009	4.17826	5.18705	8.70364	6.37268	4.90378	5.07371	3.92417	nucleosome organization;DNA conformation change;cellular component assembly;chromatin assembly;protein complex biogenesis;macromolecular complex subunit organization;cellular macromolecular complex assembly;cellular component organization or biogenesis;cellular component organization;protein-DNA complex subunit organization;protein complex subunit organization;chromatin organization;DNA packaging…	6;6;4;6;4;4;6;2;3;5;5;5;7;5;6;5;2;1;5;4;6;6;3;	GO:0043232;GO:0044815;GO:0043229;GO:0043228;GO:0043227;GO:0043226;GO:0044446;GO:0005634;GO:0005694;GO:0043234;GO:0000786;GO:0032991;GO:0043231;GO:0032993;GO:0044464;GO:0005623;GO:0005622;GO:0005575;GO:0044424;GO:0000785;GO:0044427;GO:0044422;	intracellular non-membrane-bounded organelle;DNA packaging complex;intracellular organelle;non-membrane-bounded organelle;membrane-bounded organelle;organelle;intracellular organelle part;nucleus;chromosome;protein complex;nucleosome;macromolecular complex;intracellular membrane-bounded organelle;protein-DNA complex;cell part;cell;intracellular;cellular_component;intracellular part;chromatin;chro…	4;4;3;3;3;2;3;5;5;3;4;2;4;3;2;2;3;1;3;3;4;2;	GO:0003674;GO:0005488;GO:0003676;GO:0003677;GO:1901363;GO:0097159;	molecular_function;binding;nucleic acid binding;DNA binding;heterocyclic compound binding;organic cyclic compound binding;	1;2;4;5;3;3;				IPR001951;IPR019809;IPR009072;IPR035425;	Histone H4;Histone H4, conserved site;Histone-fold;CENP-T/Histone H4, histone fold;	nucleus	At5g59970	150	B	[B] Chromatin structure and dynamics;
A0A2I0WY95	Tai6.1117	Putative methyltransferase PMT8 OS=Dendrobium catenatum OX=906689 GN=MA16_Dca012396 PE=4 SV=1 - [A0A2I0WY95_9ASPA]	1.118	nan	1.073	1.174	nan	1.153	0.926	nan	0.959	0.824	nan	0.905		Tai6.1117	37.7811	33.2672	28.2297	26.1457	28.7371	27.771	32.9012	41.132	44.4497	28.0007	29.7762	29.7245			GO:0043229;GO:0000139;GO:0043227;GO:0043226;GO:0031224;GO:0005737;GO:0005575;GO:0031984;GO:0031090;GO:0005773;GO:0016021;GO:0016020;GO:0044431;GO:0030054;GO:0005794;GO:0098588;GO:0055044;GO:0012505;GO:0005911;GO:0009506;GO:0043231;GO:0005802;GO:0044464;GO:0005623;GO:0005622;GO:0044446;GO:0044444;GO:0098791;GO:0044424;GO:0044425;GO:0005768;GO:0044422;	intracellular organelle;Golgi membrane;membrane-bounded organelle;organelle;intrinsic component of membrane;cytoplasm;cellular_component;organelle subcompartment;organelle membrane;vacuole;integral component of membrane;membrane;Golgi apparatus part;cell junction;Golgi apparatus;bounding membrane of organelle;symplast;endomembrane system;cell-cell junction;plasmodesma;intracellular membrane-bound…	3;5;3;2;3;4;1;4;3;5;4;2;4;2;4;4;2;3;3;3;4;5;2;2;3;3;4;5;3;2;4;2;	GO:0003674;GO:0008168;GO:0016740;GO:0016741;GO:0003824;	molecular_function;methyltransferase activity;transferase activity;transferase activity, transferring one-carbon groups;catalytic activity;	1;5;3;4;2;				IPR004159;IPR029063;	Putative S-adenosyl-L-methionine-dependent methyltransferase;S-adenosyl-L-methionine-dependent methyltransferase;	vacuolar membrane
A0A2I0AXJ9	#N/A	Uncharacterized protein OS=Apostasia shenzhenica OX=1088818 GN=AXF42_Ash008317 PE=4 SV=1 - [A0A2I0AXJ9_9ASPA]	nan	1.114	nan	nan	0.795	nan	nan	1.551	nan	nan	0.762	nan		#N/A	#N/A	#N/A	#N/A	#N/A	#N/A	#N/A	#N/A	#N/A	#N/A	#N/A	#N/A	#N/A												IPR027267;IPR004148;	Arfaptin homology (AH) domain/BAR domain;BAR domain;	nucleus
A0A2I0AQC5	#N/A	Putative aspartyl aminopeptidase OS=Apostasia shenzhenica OX=1088818 GN=AXF42_Ash015130 PE=3 SV=1 - [A0A2I0AQC5_9ASPA]	1.231	nan	nan	0.416	nan	nan	0.806	nan	nan	1.587	nan	nan		#N/A	#N/A	#N/A	#N/A	#N/A	#N/A	#N/A	#N/A	#N/A	#N/A	#N/A	#N/A	#N/A			GO:0005737;GO:0044464;GO:0005623;GO:0005622;GO:0005575;GO:0044424;	cytoplasm;cell part;cell;intracellular;cellular_component;intracellular part;	4;2;2;3;1;3;	GO:0004177;GO:0046872;GO:0046914;GO:0016787;GO:0003824;GO:0043169;GO:0008238;GO:0070011;GO:0003674;GO:0005488;GO:0008233;GO:0043167;GO:0008237;GO:0008270;	aminopeptidase activity;metal ion binding;transition metal ion binding;hydrolase activity;catalytic activity;cation binding;exopeptidase activity;peptidase activity, acting on L-amino acid peptides;molecular_function;binding;peptidase activity;ion binding;metallopeptidase activity;zinc ion binding;	7;5;6;3;2;4;6;5;1;2;4;3;6;7;	K01267			IPR001948;	Peptidase M18;	cytosol	At5g60160	522	E	[E] Amino acid transport and metabolism;
A0A2I0VYC9	#N/A	Uncharacterized protein OS=Dendrobium catenatum OX=906689 GN=MA16_Dca019181 PE=4 SV=1 - [A0A2I0VYC9_9ASPA]	0.623	nan	nan	1.316	nan	nan	0.722	nan	nan	1.413	nan	nan		#N/A	#N/A	#N/A	#N/A	#N/A	#N/A	#N/A	#N/A	#N/A	#N/A	#N/A	#N/A	#N/A														nucleus
A0A2I0AAZ6	#N/A	Electron transfer flavoprotein subunit alpha, mitochondrial OS=Apostasia shenzhenica OX=1088818 GN=ETFA PE=4 SV=1 - [A0A2I0AAZ6_9ASPA]	nan	nan	nan	nan	nan	nan	nan	nan	nan	nan	nan	nan		#N/A	#N/A	#N/A	#N/A	#N/A	#N/A	#N/A	#N/A	#N/A	#N/A	#N/A	#N/A	#N/A	lipid oxidation;fatty acid metabolic process;fatty acid beta-oxidation;carboxylic acid metabolic process;cellular catabolic process;fatty acid catabolic process;small molecule catabolic process;cellular lipid catabolic process;single-organism process;single-organism metabolic process;lipid modification;organic substance metabolic process;homeostatic process;biological regulation;regulation of bio…	5;5;7;6;4;6;5;5;2;3;5;3;4;2;3;5;4;4;2;4;7;2;7;5;6;4;3;4;6;3;4;5;6;3;3;5;8;1;4;	GO:0044464;GO:0043229;GO:0005739;GO:0044424;GO:0043227;GO:0005623;GO:0005737;GO:0005759;GO:0044446;GO:0005622;GO:0031974;GO:0043231;GO:0043233;GO:0005575;GO:0070013;GO:0044444;GO:0044429;GO:0043226;GO:0044422;	cell part;intracellular organelle;mitochondrion;intracellular part;membrane-bounded organelle;cell;cytoplasm;mitochondrial matrix;intracellular organelle part;intracellular;membrane-enclosed lumen;intracellular membrane-bounded organelle;organelle lumen;cellular_component;intracellular organelle lumen;cytoplasmic part;mitochondrial part;organelle;organelle part;	2;3;5;3;3;2;4;5;3;3;2;4;3;1;4;4;4;2;2;	GO:0005507;GO:1901681;GO:0003674;GO:0005488;GO:0043167;GO:1901363;GO:0016491;GO:0043168;GO:0050662;GO:0050660;GO:0046914;GO:0016627;GO:0000062;GO:0000166;GO:1901265;GO:0043169;GO:0052890;GO:0036094;GO:0003824;GO:0048037;GO:0009055;GO:0046872;GO:0097159;GO:0003995;	copper ion binding;sulfur compound binding;molecular_function;binding;ion binding;heterocyclic compound binding;oxidoreductase activity;anion binding;coenzyme binding;flavin adenine dinucleotide binding;transition metal ion binding;oxidoreductase activity, acting on the CH-CH group of donors;fatty-acyl-CoA binding;nucleotide binding;nucleoside phosphate binding;cation binding;oxidoreductase activ…	7;3;1;2;3;3;3;4;4;5;6;4;4;4;4;4;5;3;2;3;2;5;3;5;	K03522			IPR014731;IPR014730;IPR033947;IPR014729;IPR018206;IPR001308;IPR029035;	Electron transfer flavoprotein, alpha subunit, C-terminal;Electron transfer flavoprotein, alpha/beta-subunit, N-terminal;Electron transfer flavoprotein, alpha subunit, N-terminal;Rossmann-like alpha/beta/alpha sandwich fold;Electron transfer flavoprotein subunit alpha, conserved site;Electron transfer flavoprotein alpha subunit/FixB;DHS-like NAD/FAD-binding domain;	mitochondria	At1g50940	478	C	[C] Energy production and conversion;
A0A2H9ZUX8	Tai6.31493	Geranylgeranyl diphosphate reductase, chloroplastic OS=Apostasia shenzhenica OX=1088818 GN=CHLP PE=4 SV=1 - [A0A2H9ZUX8_9ASPA]	0.895	0.86	0.897	0.945	0.988	1.005	0.988	1.043	1.002	1.222	1.109	1.113		Tai6.31493	15.2779	20.5513	8.00122	11.8856	17.3059	9.99584	9.03948	9.8311	12.9989	11.8105	10.315	11.4611									K10960	map00860;map00900;map01100;map01110;	Porphyrin and chlorophyll metabolism;Terpenoid backbone biosynthesis;Metabolic pathways;Biosynthesis of secondary metabolites;	IPR002938;IPR023753;IPR011777;IPR011774;IPR010253;	FAD-binding domain;FAD/NAD(P)-binding domain;Geranylgeranyl reductase family;Geranylgeranyl reductase, plant/cyanobacteria;Geranylgeranyl reductase, plant/prokaryotic;	chloroplast	427715744	555	C	[C] Energy production and conversion	COG0644	Dehydrogenase (flavoprotein)
A0A2I0X8F6	#N/A	Cytochrome P450 734A6 OS=Dendrobium catenatum OX=906689 GN=CYP734A6 PE=3 SV=1 - [A0A2I0X8F6_9ASPA]	nan	nan	nan	nan	nan	nan	nan	nan	nan	nan	nan	nan		#N/A	#N/A	#N/A	#N/A	#N/A	#N/A	#N/A	#N/A	#N/A	#N/A	#N/A	#N/A	#N/A	brassinosteroid metabolic process;homeostatic process;regulation of biological process;small molecule metabolic process;single-organism process;hormone metabolic process;single-organism metabolic process;growth;organic substance metabolic process;biological regulation;organic cyclic compound metabolic process;regulation of biological quality;lipid metabolic process;phytosteroid metabolic process;…	4;4;2;4;2;3;3;2;3;2;4;3;4;6;4;6;1;2;5;3;7;5;5;3;4;	GO:0031224;GO:0016021;GO:0016020;GO:0005575;GO:0044425;	intrinsic component of membrane;integral component of membrane;membrane;cellular_component;membrane part;	3;4;2;1;2;	GO:0005488;GO:0004497;GO:0016705;GO:0003674;GO:1901363;GO:0016491;GO:0046914;GO:0043167;GO:0005506;GO:0020037;GO:0043169;GO:0003824;GO:0046872;GO:0046906;GO:0097159;	binding;monooxygenase activity;oxidoreductase activity, acting on paired donors, with incorporation or reduction of molecular oxygen;molecular_function;heterocyclic compound binding;oxidoreductase activity;transition metal ion binding;ion binding;iron ion binding;heme binding;cation binding;catalytic activity;metal ion binding;tetrapyrrole binding;organic cyclic compound binding;	2;4;4;1;3;3;6;3;7;5;4;2;5;4;3;	K15639	map00905;	Brassinosteroid biosynthesis;	IPR017972;IPR001128;IPR002401;	Cytochrome P450, conserved site;Cytochrome P450;Cytochrome P450, E-class, group I;	chloroplast	At2g26710	662	QI	[Q] Secondary metabolites biosynthesis, transport and catabolism;[I] Lipid transport and metabolism;
A0A2I0BF94	Tai6.9490	Malic enzyme OS=Apostasia shenzhenica OX=1088818 GN=AXF42_Ash007140 PE=3 SV=1 - [A0A2I0BF94_9ASPA]	0.987	0.771	0.809	0.854	0.827	0.978	0.969	0.981	0.952	1.234	1.343	1.214		Tai6.9490	42.095	43.4857	41.3607	52.1747	53.0566	49.6472	45.7219	44.6531	49.2313	52.1022	48.2092	41.1629	single-organism metabolic process;organic substance metabolic process;organic acid metabolic process;single-organism cellular process;cellular process;carboxylic acid metabolic process;metabolic process;oxoacid metabolic process;dicarboxylic acid metabolic process;single-organism process;biological_process;cellular metabolic process;malate metabolic process;small molecule metabolic process;	3;3;4;3;2;6;2;5;7;2;1;3;8;4;	GO:0031974;GO:0043229;GO:0043227;GO:0043226;GO:0005737;GO:0005739;GO:0005575;GO:0005759;GO:0043231;GO:0043233;GO:0044464;GO:0005623;GO:0005622;GO:0044446;GO:0070013;GO:0044444;GO:0044429;GO:0044424;GO:0044422;	membrane-enclosed lumen;intracellular organelle;membrane-bounded organelle;organelle;cytoplasm;mitochondrion;cellular_component;mitochondrial matrix;intracellular membrane-bounded organelle;organelle lumen;cell part;cell;intracellular;intracellular organelle part;intracellular organelle lumen;cytoplasmic part;mitochondrial part;intracellular part;organelle part;	2;3;3;2;4;5;1;5;4;3;2;2;3;3;4;4;4;3;2;	GO:0051287;GO:1901363;GO:0003674;GO:0005488;GO:0043167;GO:1901265;GO:0016491;GO:0050662;GO:0000166;GO:0046872;GO:0043169;GO:0036094;GO:0003824;GO:0048037;GO:0016615;GO:0016614;GO:0016616;GO:0097159;GO:0004471;GO:0004470;	NAD binding;heterocyclic compound binding;molecular_function;binding;ion binding;nucleoside phosphate binding;oxidoreductase activity;coenzyme binding;nucleotide binding;metal ion binding;cation binding;small molecule binding;catalytic activity;cofactor binding;malate dehydrogenase activity;oxidoreductase activity, acting on CH-OH group of donors;oxidoreductase activity, acting on the CH-OH group…	5;3;1;2;3;4;3;4;4;5;4;3;2;3;5;4;5;3;6;6;	K00028	map00620;map00710;map01100;map01120;map01200;	Pyruvate metabolism;Carbon fixation in photosynthetic organisms;Metabolic pathways;Microbial metabolism in diverse environments;Carbon metabolism;	IPR015884;IPR001891;IPR012302;IPR016040;IPR012301;	Malic enzyme, conserved site;Malic oxidoreductase;Malic enzyme, NAD-binding;NAD(P)-binding domain;Malic enzyme, N-terminal domain;	mitochondria	At4g00570	956	C	[C] Energy production and conversion;
A0A2I0AU47	#N/A	50S ribosomal protein L21, chloroplastic OS=Apostasia shenzhenica OX=1088818 GN=RPL21 PE=3 SV=1 - [A0A2I0AU47_9ASPA]	nan	1.049	nan	nan	1.06	nan	nan	1.241	nan	nan	0.832	nan		#N/A	#N/A	#N/A	#N/A	#N/A	#N/A	#N/A	#N/A	#N/A	#N/A	#N/A	#N/A	#N/A	cellular macromolecule biosynthetic process;organonitrogen compound metabolic process;cellular biosynthetic process;organic substance biosynthetic process;cellular macromolecule metabolic process;cellular amide metabolic process;peptide biosynthetic process;organic substance metabolic process;gene expression;organonitrogen compound biosynthetic process;macromolecule metabolic process;cellular pro…	5;4;4;4;4;5;6;3;5;5;4;5;2;3;5;1;2;5;5;6;3;4;4;3;3;6;	GO:0043231;GO:1990904;GO:0043226;GO:0043229;GO:0043228;GO:0043227;GO:0005737;GO:0009536;GO:0009507;GO:0030529;GO:0032991;GO:0005840;GO:0043232;GO:0044464;GO:0005623;GO:0005622;GO:0005575;GO:0044444;GO:0044424;	intracellular membrane-bounded organelle;ribonucleoprotein complex;organelle;intracellular organelle;non-membrane-bounded organelle;membrane-bounded organelle;cytoplasm;plastid;chloroplast;intracellular ribonucleoprotein complex;macromolecular complex;ribosome;intracellular non-membrane-bounded organelle;cell part;cell;intracellular;cellular_component;cytoplasmic part;intracellular part;	4;3;2;3;3;3;4;5;6;4;2;5;4;2;2;3;1;4;3;	GO:0003674;GO:0005488;GO:0003676;GO:0019843;GO:1901363;GO:0005198;GO:0003735;GO:0097159;GO:0003723;	molecular_function;binding;nucleic acid binding;rRNA binding;heterocyclic compound binding;structural molecule activity;structural constituent of ribosome;organic cyclic compound binding;RNA binding;	1;2;4;6;3;2;3;3;5;	K02888	map03010;	Ribosome;	IPR028909;IPR001787;IPR018258;	Ribosomal protein L21-like;Ribosomal protein L21;Ribosomal protein L21, conserved site;	chloroplast	At1g35680	182	J	[J] Translation, ribosomal structure and biogenesis;
A0A2I0VFI2	Tai6.33545	WEB family protein OS=Dendrobium catenatum OX=906689 GN=MA16_Dca020584 PE=4 SV=1 - [A0A2I0VFI2_9ASPA]	0.992	nan	nan	0.883	nan	nan	1.181	nan	nan	0.982	nan	nan		Tai6.33545	8.40793	7.6416	4.7381	1.85146	2.31077	1.9979	5.78526	7.54969	8.91385	2.03655	1.16565	1.46811			GO:0043229;GO:0043228;GO:0043227;GO:0005875;GO:0005856;GO:0044446;GO:0009536;GO:0043226;GO:0044430;GO:0005737;GO:0015630;GO:0009507;GO:0043234;GO:0032991;GO:0043231;GO:0043232;GO:0044464;GO:0005623;GO:0005622;GO:0005575;GO:0044444;GO:0044424;GO:0044422;	intracellular organelle;non-membrane-bounded organelle;membrane-bounded organelle;microtubule associated complex;cytoskeleton;intracellular organelle part;plastid;organelle;cytoskeletal part;cytoplasm;microtubule cytoskeleton;chloroplast;protein complex;macromolecular complex;intracellular membrane-bounded organelle;intracellular non-membrane-bounded organelle;cell part;cell;intracellular;cellula…	3;3;3;4;5;3;5;2;4;4;6;6;3;2;4;4;2;2;3;1;4;3;2;							IPR008545;	WEB family;	chloroplast
A0A2I0WF07	Tai6.2435	Abscisic acid receptor PYR1 OS=Dendrobium catenatum OX=906689 GN=PYR1 PE=4 SV=1 - [A0A2I0WF07_9ASPA]	0.908	0.87	0.953	0.991	1.165	1.04	1.083	0.953	1.076	0.974	1.227	0.95		Tai6.2435	72.7235	60.7377	59.1644	117.714	90.3619	89.2509	88.5959	84.0003	81.1722	111.729	106	109.236	regulation of phosphate metabolic process;regulation of primary metabolic process;regulation of metabolic process;protein dephosphorylation;signal transduction;hormone-mediated signaling pathway;cellular response to stimulus;response to organic substance;regulation of protein serine/threonine phosphatase activity;negative regulation of molecular function;regulation of macromolecule metabolic proc…	6;4;3;7;4;5;3;4;8;4;4;6;3;4;2;5;4;2;3;4;3;5;5;1;2;7;7;5;7;2;5;6;6;6;2;4;4;5;2;3;5;6;4;5;2;6;5;4;5;4;4;4;5;5;5;6;3;5;6;5;3;3;4;3;3;5;4;	GO:0016020;GO:0043231;GO:0044424;GO:0043229;GO:0005622;GO:0043227;GO:0005737;GO:0005634;GO:0044464;GO:0005623;GO:0071944;GO:0043226;GO:0005886;GO:0005575;	membrane;intracellular membrane-bounded organelle;intracellular part;intracellular organelle;intracellular;membrane-bounded organelle;cytoplasm;nucleus;cell part;cell;cell periphery;organelle;plasma membrane;cellular_component;	2;4;3;3;3;3;4;5;2;2;3;2;3;1;	GO:0060089;GO:0098772;GO:0003674;GO:0005488;GO:0010427;GO:0019888;GO:0036094;GO:0031406;GO:0046983;GO:0004857;GO:0043167;GO:0042802;GO:0042803;GO:0008289;GO:0004864;GO:0033293;GO:0042562;GO:0043178;GO:0043177;GO:0005515;GO:0019208;GO:0004872;GO:0019212;GO:0030234;GO:0019840;GO:0043168;	molecular transducer activity;molecular function regulator;molecular_function;binding;abscisic acid binding;protein phosphatase regulator activity;small molecule binding;carboxylic acid binding;protein dimerization activity;enzyme inhibitor activity;ion binding;identical protein binding;protein homodimerization activity;lipid binding;protein phosphatase inhibitor activity;monocarboxylic acid bind…	2;2;1;2;4;5;3;5;4;4;3;4;5;3;6;6;3;4;4;3;4;3;5;3;4;4;	K14496	map04075;	Plant hormone signal transduction;	IPR023393;IPR019587;	START-like domain;Polyketide cyclase/dehydrase;	chloroplast
A0A2I0BF90	#N/A	Membrane steroid-binding protein 2 OS=Apostasia shenzhenica OX=1088818 GN=MSBP2 PE=3 SV=1 - [A0A2I0BF90_9ASPA]	0.897	0.953	0.918	1.214	1.071	1.132	0.96	1.191	1.098	1.025	0.971	0.943		#N/A	#N/A	#N/A	#N/A	#N/A	#N/A	#N/A	#N/A	#N/A	#N/A	#N/A	#N/A	#N/A			GO:0005783;GO:0055035;GO:0034357;GO:0031976;GO:0043229;GO:0071944;GO:0005622;GO:0043227;GO:0043226;GO:0031224;GO:0009579;GO:0009534;GO:0009536;GO:0016021;GO:0016020;GO:0044436;GO:0044435;GO:0044434;GO:0009535;GO:0044446;GO:0031984;GO:0012505;GO:0005886;GO:0042651;GO:0009507;GO:0043231;GO:0044464;GO:0005623;GO:0005737;GO:0005575;GO:0044444;GO:0044424;GO:0044425;GO:0005634;GO:0044422;	endoplasmic reticulum;plastid thylakoid membrane;photosynthetic membrane;plastid thylakoid;intracellular organelle;cell periphery;intracellular;membrane-bounded organelle;organelle;intrinsic component of membrane;thylakoid;chloroplast thylakoid;plastid;integral component of membrane;membrane;thylakoid part;plastid part;chloroplast part;chloroplast thylakoid membrane;intracellular organelle part;o…	4;5;3;5;3;3;3;3;2;3;4;6;5;4;2;4;4;5;6;3;4;3;3;4;6;4;2;2;4;1;4;3;2;5;2;	GO:0003674;GO:0005488;GO:1901363;GO:0020037;GO:0008289;GO:0005496;GO:0046906;GO:0097159;	molecular_function;binding;heterocyclic compound binding;heme binding;lipid binding;steroid binding;tetrapyrrole binding;organic cyclic compound binding;	1;2;3;5;3;4;4;3;	K17278			IPR001199;	Cytochrome b5-like heme/steroid binding domain;	nucleus	At3g48890	272	R	[R] General function prediction only;
A0A2I0BF93	#N/A	Uncharacterized protein OS=Apostasia shenzhenica OX=1088818 GN=AXF42_Ash003122 PE=4 SV=1 - [A0A2I0BF93_9ASPA]	nan	nan	nan	nan	nan	nan	nan	nan	nan	nan	nan	nan		#N/A	#N/A	#N/A	#N/A	#N/A	#N/A	#N/A	#N/A	#N/A	#N/A	#N/A	#N/A	#N/A														chloroplast
A0A2I0W8Q1	Tai6.30486	DNA repair protein RAD23-1 OS=Dendrobium catenatum OX=906689 GN=RAD23-1 PE=4 SV=1 - [A0A2I0W8Q1_9ASPA]	1.069	1.232	1.23	0.8	0.824	0.977	1.303	1.206	0.951	0.857	0.877	0.917		Tai6.30486	12.947	12.4477	11.21	11.5608	16.9527	11.8432	5.51595	7.44106	6.73466	6.72694	5.78735	7.99825	single-organism metabolic process;proteasomal protein catabolic process;nucleobase-containing compound metabolic process;cellular catabolic process;nitrogen compound metabolic process;modification-dependent macromolecule catabolic process;macromolecule metabolic process;single-organism process;cellular protein metabolic process;organic substance catabolic process;cellular macromolecule catabolic …	3;6;4;4;3;6;4;2;5;4;5;4;7;4;3;4;5;5;4;6;4;2;7;3;5;5;5;3;1;5;2;6;3;5;4;3;4;2;4;3;8;3;	GO:0043229;GO:0043227;GO:0043226;GO:0005737;GO:0005634;GO:0043231;GO:0044464;GO:0005623;GO:0005622;GO:0005575;GO:0044424;	intracellular organelle;membrane-bounded organelle;organelle;cytoplasm;nucleus;intracellular membrane-bounded organelle;cell part;cell;intracellular;cellular_component;intracellular part;	3;3;2;4;5;4;2;2;3;1;3;	GO:0003677;GO:0003674;GO:0005488;GO:0003676;GO:0031593;GO:0032182;GO:0070628;GO:1901363;GO:0043130;GO:0032403;GO:0097159;GO:0005515;GO:0044877;GO:0003684;	DNA binding;molecular_function;binding;nucleic acid binding;polyubiquitin binding;ubiquitin-like protein binding;proteasome binding;heterocyclic compound binding;ubiquitin binding;protein complex binding;organic cyclic compound binding;protein binding;macromolecular complex binding;damaged DNA binding;	5;1;2;4;6;4;5;3;5;4;3;3;3;6;				IPR006636;IPR009060;IPR029071;IPR000626;IPR015940;IPR004806;IPR015360;	Heat shock chaperonin-binding;UBA-like;Ubiquitin-related domain;Ubiquitin domain;Ubiquitin-associated domain;UV excision repair protein Rad23;XPC-binding domain;	mitochondria	At1g16190	424	L	[L] Replication, recombination and repair;
A0A2I0WNR0	Tai6.8232	Long chain acyl-CoA synthetase 9, chloroplastic OS=Dendrobium catenatum OX=906689 GN=LACS9 PE=4 SV=1 - [A0A2I0WNR0_9ASPA]	nan	0.854	0.903	nan	1.033	0.94	nan	1.037	0.921	nan	1.17	1.276		Tai6.8232	47.3798	42.6063	51.5664	55.6064	45.9253	59.8271	56.2645	56.6799	51.6633	50.9868	52.4627	49.5308	fatty acid metabolic process;carboxylic acid metabolic process;long-chain fatty acid metabolic process;cellular metabolic process;single-organism process;single-organism metabolic process;organic substance metabolic process;lipid metabolic process;cellular process;monocarboxylic acid metabolic process;biological_process;metabolic process;oxoacid metabolic process;cellular lipid metabolic process;…	5;6;6;3;2;3;3;4;2;7;1;2;5;4;3;4;3;4;	GO:0031975;GO:0043229;GO:0043227;GO:0043226;GO:0005737;GO:0009941;GO:0009536;GO:0005575;GO:0016020;GO:0044435;GO:0044434;GO:0031967;GO:0009507;GO:0009526;GO:0043231;GO:0044464;GO:0005623;GO:0005622;GO:0044446;GO:0044444;GO:0044424;GO:0044422;	envelope;intracellular organelle;membrane-bounded organelle;organelle;cytoplasm;chloroplast envelope;plastid;cellular_component;membrane;plastid part;chloroplast part;organelle envelope;chloroplast;plastid envelope;intracellular membrane-bounded organelle;cell part;cell;intracellular;intracellular organelle part;cytoplasmic part;intracellular part;organelle part;	3;3;3;2;4;6;5;1;2;4;5;4;6;5;4;2;2;3;3;4;3;2;	GO:0005488;GO:0015645;GO:0035639;GO:1901363;GO:0003674;GO:0001883;GO:0000166;GO:0001882;GO:0032549;GO:0043167;GO:0004467;GO:1901265;GO:0017076;GO:0016877;GO:0005524;GO:0043168;GO:0036094;GO:0003824;GO:0016874;GO:0032555;GO:0030554;GO:0097367;GO:0097159;GO:0032559;GO:0032553;GO:0032550;	binding;fatty acid ligase activity;purine ribonucleoside triphosphate binding;heterocyclic compound binding;molecular_function;purine nucleoside binding;nucleotide binding;nucleoside binding;ribonucleoside binding;ion binding;long-chain fatty acid-CoA ligase activity;nucleoside phosphate binding;purine nucleotide binding;ligase activity, forming carbon-sulfur bonds;ATP binding;anion binding;small…	2;5;5;3;1;5;4;4;5;3;6;4;5;4;6;4;3;2;3;5;6;3;3;6;4;6;	K01897	map00061;map00071;map01100;map01212;map03320;map04146;map04920;	Fatty acid biosynthesis;Fatty acid degradation;Metabolic pathways;Fatty acid metabolism;PPAR signaling pathway;Peroxisome;Adipocytokine signaling pathway;	IPR000873;IPR020845;	AMP-dependent synthetase/ligase;AMP-binding, conserved site;	chloroplast	At1g77590	1018	I	[I] Lipid transport and metabolism;
A0A2I0AMZ8	#N/A	Guanine nucleotide-binding protein subunit beta-like protein A OS=Apostasia shenzhenica OX=1088818 GN=RACK1A PE=4 SV=1 - [A0A2I0AMZ8_9ASPA]	1.048	0.792	1.053	1.018	1.109	1.04	0.989	1.014	0.884	0.92	1.182	1.073		#N/A	#N/A	#N/A	#N/A	#N/A	#N/A	#N/A	#N/A	#N/A	#N/A	#N/A	#N/A	#N/A	regulation of respiratory burst;positive regulation of metabolic process;regulation of metabolic process;positive regulation of respiratory burst;regulation of biological process;single-organism process;single-organism metabolic process;response to external biotic stimulus;biological regulation;positive regulation of biological process;defense response;response to stress;biological_process;metabo…	4;3;3;4;2;2;3;4;2;2;4;3;1;2;3;2;5;3;3;4;2;4;4;	GO:0071944;GO:0005737;GO:0016020;GO:0005886;GO:0044464;GO:0005623;GO:0005622;GO:0005575;GO:0044424;	cell periphery;cytoplasm;membrane;plasma membrane;cell part;cell;intracellular;cellular_component;intracellular part;	3;4;2;3;2;2;3;1;3;	GO:0003674;GO:0004871;	molecular_function;signal transducer activity;	1;2;	K14753	map05162;	Measles;	IPR020472;IPR019775;IPR017986;IPR015943;IPR001680;	G-protein beta WD-40 repeat;WD40 repeat, conserved site;WD40-repeat-containing domain;WD40/YVTN repeat-like-containing domain;WD40 repeat;	cytosol	At1g48630	505	T	[T] Signal transduction mechanisms;
A0A2I0B5I7	#N/A	2-hydroxyglutarate dehydrogenase OS=Apostasia shenzhenica OX=1088818 GN=AXF42_Ash007863 PE=4 SV=1 - [A0A2I0B5I7_9ASPA]	nan	nan	0.928	nan	nan	1.16	nan	nan	0.942	nan	nan	1.049		#N/A	#N/A	#N/A	#N/A	#N/A	#N/A	#N/A	#N/A	#N/A	#N/A	#N/A	#N/A	#N/A						GO:0016614;GO:0003973;GO:0003824;GO:0003674;GO:0016899;GO:0016491;	oxidoreductase activity, acting on CH-OH group of donors;(S)-2-hydroxy-acid oxidase activity;catalytic activity;molecular_function;oxidoreductase activity, acting on the CH-OH group of donors, oxygen as acceptor;oxidoreductase activity;	4;6;2;1;5;3;				IPR023753;IPR006076;	FAD/NAD(P)-binding domain;FAD dependent oxidoreductase;	chloroplast	At3g56840	511	S	[S] Function unknown;
A0A2I0AZD5	#N/A	Uridine nucleosidase 1 OS=Apostasia shenzhenica OX=1088818 GN=URH1 PE=4 SV=1 - [A0A2I0AZD5_9ASPA]	nan	1.089	nan	nan	1.266	nan	nan	0.937	nan	nan	0.849	nan		#N/A	#N/A	#N/A	#N/A	#N/A	#N/A	#N/A	#N/A	#N/A	#N/A	#N/A	#N/A	#N/A												IPR023186;IPR001910;	Inosine/uridine-preferring nucleoside hydrolase;Inosine/uridine-preferring nucleoside hydrolase domain;	plasma membrane	At5g18860	1070	F	[F] Nucleotide transport and metabolism;
A0A2I0VVC1	#N/A	DEAD-box ATP-dependent RNA helicase 6 OS=Dendrobium catenatum OX=906689 GN=MA16_Dca016417 PE=3 SV=1 - [A0A2I0VVC1_9ASPA]	0.921	nan	1.122	1.118	nan	0.929	1.033	nan	0.99	0.976	nan	1.058		#N/A	#N/A	#N/A	#N/A	#N/A	#N/A	#N/A	#N/A	#N/A	#N/A	#N/A	#N/A	#N/A	regulation of primary metabolic process;regulation of metabolic process;cellular component organization or biogenesis;posttranscriptional regulation of gene expression;peptide biosynthetic process;macromolecule localization;regulation of macromolecule metabolic process;heterocycle metabolic process;RNA secondary structure unwinding;organonitrogen compound metabolic process;organonitrogen compound…	4;3;2;6;6;3;4;4;6;4;5;4;2;4;3;6;4;5;4;3;5;2;4;4;4;3;1;2;4;3;6;5;5;7;5;5;6;4;4;5;4;5;5;4;5;6;2;4;5;6;5;5;4;5;4;5;6;5;6;5;3;5;5;4;5;4;3;5;4;5;2;4;3;3;3;6;6;6;7;	GO:0035770;GO:0043232;GO:0044424;GO:0044464;GO:0043229;GO:0036464;GO:0043226;GO:0010494;GO:0044444;GO:0005737;GO:1990904;GO:0005623;GO:0005622;GO:0043228;GO:0030529;GO:0032991;GO:0000932;GO:0005575;	ribonucleoprotein granule;intracellular non-membrane-bounded organelle;intracellular part;cell part;intracellular organelle;cytoplasmic ribonucleoprotein granule;organelle;cytoplasmic stress granule;cytoplasmic part;cytoplasm;ribonucleoprotein complex;cell;intracellular;non-membrane-bounded organelle;intracellular ribonucleoprotein complex;macromolecular complex;cytoplasmic mRNA processing body;c…	5;4;3;2;3;5;2;6;4;4;3;2;3;3;4;2;6;1;	GO:0008186;GO:1901363;GO:0000166;GO:0097367;GO:0004386;GO:0016818;GO:0016817;GO:0070035;GO:0003674;GO:0003676;GO:1901265;GO:0042623;GO:0032549;GO:0017076;GO:0005524;GO:0016787;GO:0003824;GO:0097159;GO:0016462;GO:0032559;GO:0032555;GO:0032550;GO:0032553;GO:0008026;GO:0035639;GO:0043167;GO:0030554;GO:0003724;GO:0003723;GO:0005488;GO:0016887;GO:0001883;GO:0001882;GO:0017111;GO:0004004;GO:0036094;GO:…	RNA-dependent ATPase activity;heterocyclic compound binding;nucleotide binding;carbohydrate derivative binding;helicase activity;hydrolase activity, acting on acid anhydrides, in phosphorus-containing anhydrides;hydrolase activity, acting on acid anhydrides;purine NTP-dependent helicase activity;molecular_function;nucleic acid binding;nucleoside phosphate binding;ATPase activity, coupled;ribonucl…	10;3;4;3;8;5;4;9;1;4;4;9;5;5;6;3;2;3;6;6;5;6;4;10;5;3;6;9;5;2;8;5;4;7;10;3;4;	K12614	map03018;	RNA degradation;	IPR000629;IPR011545;IPR001650;IPR014014;IPR014001;IPR027417;	ATP-dependent RNA helicase DEAD-box, conserved site;DEAD/DEAH box helicase domain;Helicase, C-terminal;RNA helicase, DEAD-box type, Q motif;Helicase superfamily 1/2, ATP-binding domain;P-loop containing nucleoside triphosphate hydrolase;	chloroplast	At2g45810	625	A	[A] RNA processing and modification;
A0A2I0WKU2	Tai6.2537	Replication protein A 32 kDa subunit A OS=Dendrobium catenatum OX=906689 GN=RPA2A PE=4 SV=1 - [A0A2I0WKU2_9ASPA]	0.875	nan	nan	0.839	nan	nan	1.046	nan	nan	1.289	nan	nan		Tai6.2537	5.4536	5.377	5.77057	7.96205	9.27151	8.84538	3.42361	4.02901	4.37691	5.12235	6.3812	5.06084	nucleic acid metabolic process;cellular biosynthetic process;cellular nitrogen compound metabolic process;nitrogen compound metabolic process;cellular macromolecule biosynthetic process;organic substance biosynthetic process;organic cyclic compound metabolic process;nucleobase-containing compound metabolic process;cellular response to stimulus;cellular macromolecule metabolic process;organic subs…	5;4;4;3;5;4;4;4;3;4;3;6;2;3;4;2;4;3;5;3;5;1;2;4;6;3;2;3;4;4;5;3;	GO:0005623;GO:0005622;GO:0043227;GO:0043226;GO:0005634;GO:0044424;GO:0043231;GO:0044464;GO:0043229;GO:0005575;	cell;intracellular;membrane-bounded organelle;organelle;nucleus;intracellular part;intracellular membrane-bounded organelle;cell part;intracellular organelle;cellular_component;	2;3;3;2;5;3;4;2;3;1;	GO:0003676;GO:0003674;GO:0003677;GO:1901363;GO:0097159;GO:0005488;	nucleic acid binding;molecular_function;DNA binding;heterocyclic compound binding;organic cyclic compound binding;binding;	4;1;5;3;3;2;	K10739	map03030;map03420;map03430;map03440;map03460;	DNA replication;Nucleotide excision repair;Mismatch repair;Homologous recombination;Fanconi anemia pathway;	IPR004365;IPR014646;IPR014892;IPR012340;IPR011991;	OB-fold nucleic acid binding domain, AA-tRNA synthetase-type;Replication factor A protein 2;Replication protein A, C-terminal;Nucleic acid-binding, OB-fold;Winged helix-turn-helix DNA-binding domain;	cytoskeleton	At2g24490	227	L	[L] Replication, recombination and repair;
A0A2I0AR94	#N/A	Uncharacterized protein OS=Apostasia shenzhenica OX=1088818 GN=AXF42_Ash019288 PE=4 SV=1 - [A0A2I0AR94_9ASPA]	nan	0.984	nan	nan	1.039	nan	nan	0.727	nan	nan	1.262	nan		#N/A	#N/A	#N/A	#N/A	#N/A	#N/A	#N/A	#N/A	#N/A	#N/A	#N/A	#N/A	#N/A												IPR001024;	PLAT/LH2 domain;	chloroplast
A0A2I0VVC9	Tai6.1824	26S proteasome non-ATPase regulatory subunit 4 OS=Dendrobium catenatum OX=906689 GN=MBP1 PE=4 SV=1 - [A0A2I0VVC9_9ASPA]	0.895	0.981	0.867	0.948	1.043	1.183	1.108	0.756	0.876	1.093	1.253	1.1		Tai6.1824	24.3006	22.7138	23.3837	24.6961	27.6929	24.9454	20.6324	22.8544	21.2436	21.5423	21.6767	20.8078	root system development;androecium development;developmental cell growth;cell development;cell maturation;regulation of post-embryonic development;signal transduction;cellular component organization or biogenesis;cellular response to stimulus;developmental growth;cellular developmental process;animal organ development;seed germination;response to temperature stimulus;root hair elongation;root hai…	5;5;4;4;5;5;4;2;3;3;4;4;4;4;5;6;6;6;3;5;6;4;4;3;3;4;4;5;5;4;4;5;2;5;4;5;3;4;5;3;5;2;5;3;4;4;5;3;4;4;3;3;1;4;2;4;2;6;5;2;6;4;6;8;7;5;6;3;4;5;4;4;2;7;4;5;3;2;3;6;6;5;5;5;4;2;6;2;4;3;2;7;5;4;4;6;4;5;4;4;4;4;5;5;4;3;4;5;4;6;6;4;5;5;2;5;5;4;3;4;5;4;5;5;5;3;2;3;3;3;5;4;3;7;5;5;3;3;4;3;4;6;	GO:0022624;GO:0005838;GO:0016020;GO:0000502;GO:0043234;GO:0043231;GO:0005829;GO:0044424;GO:0043229;GO:0005622;GO:0043227;GO:0005737;GO:0044444;GO:0008540;GO:0005634;GO:0044464;GO:0005623;GO:0043226;GO:0032991;GO:0005575;	proteasome accessory complex;proteasome regulatory particle;membrane;proteasome complex;protein complex;intracellular membrane-bounded organelle;cytosol;intracellular part;intracellular organelle;intracellular;membrane-bounded organelle;cytoplasm;cytoplasmic part;proteasome regulatory particle, base subcomplex;nucleus;cell part;cell;organelle;macromolecular complex;cellular_component;	4;4;2;4;3;4;5;3;3;3;3;4;4;4;5;2;2;2;2;1;	GO:0060089;GO:0031593;GO:0043130;GO:0032182;GO:0005488;GO:0001653;GO:0005515;GO:0003674;GO:0038023;GO:0004872;GO:0004871;	molecular transducer activity;polyubiquitin binding;ubiquitin binding;ubiquitin-like protein binding;binding;peptide receptor activity;protein binding;molecular_function;signaling receptor activity;receptor activity;signal transducer activity;	2;6;5;4;2;4;3;1;3;3;2;	K03029	map03050;map05169;	Proteasome;Epstein-Barr virus infection;	IPR027040;IPR002035;IPR003903;	Proteasome subunit Rpn10;von Willebrand factor, type A;Ubiquitin interacting motif;	cytosol	At4g38630	445	O	[O] Posttranslational modification, protein turnover, chaperones;
A0A2I0BAD8	#N/A	Uncharacterized protein OS=Apostasia shenzhenica OX=1088818 GN=AXF42_Ash016799 PE=4 SV=1 - [A0A2I0BAD8_9ASPA]	nan	1.151	nan	nan	0.911	nan	nan	1.629	nan	nan	0.581	nan		#N/A	#N/A	#N/A	#N/A	#N/A	#N/A	#N/A	#N/A	#N/A	#N/A	#N/A	#N/A	#N/A														chloroplast
A0A2I0VTS1	Tai6.20915	Leucyl-tRNA synthetase OS=Dendrobium catenatum OX=906689 GN=MA16_Dca026682 PE=4 SV=1 - [A0A2I0VTS1_9ASPA]	0.874	nan	0.927	1.191	nan	0.822	1.033	nan	1.441	0.938	nan	0.907		Tai6.20915	9.88998	10.0264	9.69346	9.34917	10.1858	11.1134	17.4731	16.9363	19.757	14.88	13.9486	13.6944	small molecule metabolic process;organic cyclic compound metabolic process;single-organism metabolic process;peptide biosynthetic process;oxoacid metabolic process;heterocycle metabolic process;organonitrogen compound metabolic process;cellular amide metabolic process;organonitrogen compound biosynthetic process;protein metabolic process;amino acid activation;tRNA aminoacylation;nitrogen compound…	4;4;3;6;5;4;4;5;5;4;5;6;3;6;5;4;8;1;2;5;5;5;4;4;5;2;4;2;4;6;4;4;6;5;4;3;5;4;3;5;3;3;3;7;7;6;	GO:0055044;GO:0005829;GO:0043231;GO:0044424;GO:0043229;GO:0005622;GO:0043227;GO:0043226;GO:0030054;GO:0005737;GO:0044444;GO:0005911;GO:0044464;GO:0005623;GO:0009536;GO:0009506;GO:0009507;GO:0005575;	symplast;cytosol;intracellular membrane-bounded organelle;intracellular part;intracellular organelle;intracellular;membrane-bounded organelle;organelle;cell junction;cytoplasm;cytoplasmic part;cell-cell junction;cell part;cell;plastid;plasmodesma;chloroplast;cellular_component;	2;5;4;3;3;3;3;2;2;4;4;3;2;2;5;3;6;1;	GO:1901363;GO:0004812;GO:0000166;GO:0004823;GO:0097367;GO:0016787;GO:0003674;GO:0005488;GO:0002161;GO:1901265;GO:0032549;GO:0017076;GO:0005524;GO:0016788;GO:0003824;GO:0097159;GO:0032559;GO:0032555;GO:0032550;GO:0032553;GO:0035639;GO:0043168;GO:0043167;GO:0016876;GO:0052689;GO:0030554;GO:0001883;GO:0001882;GO:0036094;GO:0016874;GO:0016875;	heterocyclic compound binding;aminoacyl-tRNA ligase activity;nucleotide binding;leucine-tRNA ligase activity;carbohydrate derivative binding;hydrolase activity;molecular_function;binding;aminoacyl-tRNA editing activity;nucleoside phosphate binding;ribonucleoside binding;purine nucleotide binding;ATP binding;hydrolase activity, acting on ester bonds;catalytic activity;organic cyclic compound bindi…	3;6;4;7;3;3;1;2;6;4;5;5;6;4;2;3;6;5;6;4;5;4;3;5;5;6;5;4;3;3;4;	K01869	map00970;	Aminoacyl-tRNA biosynthesis;	IPR014729;IPR009008;IPR004493;IPR002300;	Rossmann-like alpha/beta/alpha sandwich fold;Valyl/Leucyl/Isoleucyl-tRNA synthetase, editing domain;Leucyl-tRNA synthetase, class Ia, archaeal/eukaryotic cytosolic;Aminoacyl-tRNA synthetase, class Ia;	chloroplast	At1g09620	454	J	[J] Translation, ribosomal structure and biogenesis;
A0A2I0VTS2	#N/A	Peroxisomal fatty acid beta-oxidation multifunctional protein MFP2 OS=Dendrobium catenatum OX=906689 GN=MFP2 PE=4 SV=1 - [A0A2I0VTS2_9ASPA]	0.887	nan	0.945	0.927	nan	0.913	0.989	nan	0.932	1.255	nan	1.251		#N/A	#N/A	#N/A	#N/A	#N/A	#N/A	#N/A	#N/A	#N/A	#N/A	#N/A	#N/A	#N/A	lipid oxidation;fatty acid metabolic process;fatty acid beta-oxidation;cellular metabolic process;carboxylic acid metabolic process;cellular catabolic process;small molecule metabolic process;small molecule catabolic process;cellular lipid catabolic process;single-organism process;single-organism metabolic process;lipid metabolic process;lipid catabolic process;organic substance metabolic process…	5;5;7;3;6;4;4;5;5;2;3;4;5;3;4;2;4;7;1;2;7;5;6;4;5;4;3;4;6;6;5;3;3;	GO:0005911;GO:0043232;GO:0042579;GO:0043229;GO:0043228;GO:0009514;GO:0043227;GO:0043226;GO:0005737;GO:0044446;GO:0031981;GO:0005730;GO:0005618;GO:0005634;GO:0005777;GO:0030054;GO:0009506;GO:0055044;GO:0031974;GO:0030312;GO:0043231;GO:0043233;GO:0044464;GO:0005623;GO:0005622;GO:0005575;GO:0070013;GO:0044444;GO:0071944;GO:0044428;GO:0044424;GO:0044422;	cell-cell junction;intracellular non-membrane-bounded organelle;microbody;intracellular organelle;non-membrane-bounded organelle;glyoxysome;membrane-bounded organelle;organelle;cytoplasm;intracellular organelle part;nuclear lumen;nucleolus;cell wall;nucleus;peroxisome;cell junction;plasmodesma;symplast;membrane-enclosed lumen;external encapsulating structure;intracellular membrane-bounded organel…	3;4;5;3;3;7;3;2;4;3;5;5;4;5;6;2;3;2;2;3;4;3;2;2;3;1;4;4;3;4;3;2;	GO:0016829;GO:0003674;GO:0016860;GO:0003857;GO:0016863;GO:0016616;GO:0016508;GO:0016491;GO:0004165;GO:0008692;GO:0004300;GO:0003824;GO:0016856;GO:0016854;GO:0016614;GO:0016853;GO:0016835;GO:0016836;	lyase activity;molecular_function;intramolecular oxidoreductase activity;3-hydroxyacyl-CoA dehydrogenase activity;intramolecular oxidoreductase activity, transposing C=C bonds;oxidoreductase activity, acting on the CH-OH group of donors, NAD or NADP as acceptor;long-chain-enoyl-CoA hydratase activity;oxidoreductase activity;dodecenoyl-CoA delta-isomerase activity;3-hydroxybutyryl-CoA epimerase ac…	3;1;4;6;5;5;6;3;6;6;6;2;5;4;4;3;4;5;				IPR008927;IPR006180;IPR013328;IPR016040;IPR006176;IPR006108;	6-phosphogluconate dehydrogenase C-terminal domain-like;3-hydroxyacyl-CoA dehydrogenase, conserved site;6-phosphogluconate dehydrogenase, domain 2;NAD(P)-binding domain;3-hydroxyacyl-CoA dehydrogenase, NAD binding;3-hydroxyacyl-CoA dehydrogenase, C-terminal;	chloroplast	At3g06860	637	I	[I] Lipid transport and metabolism;
A0A2I0WL47	#N/A	Signal recognition particle subunit SRP68 OS=Dendrobium catenatum OX=906689 GN=MA16_Dca000982 PE=3 SV=1 - [A0A2I0WL47_9ASPA]	nan	nan	1.047	nan	nan	0.942	nan	nan	1.277	nan	nan	0.835		#N/A	#N/A	#N/A	#N/A	#N/A	#N/A	#N/A	#N/A	#N/A	#N/A	#N/A	#N/A	#N/A	protein localization;cotranslational protein targeting to membrane;protein targeting to membrane;SRP-dependent cotranslational protein targeting to membrane;membrane organization;cellular localization;establishment of protein localization to organelle;single-organism process;protein localization to endoplasmic reticulum;cellular component organization;cellular component organization or biogenesis…	4;7;6;6;4;3;5;2;7;3;2;5;3;3;5;5;6;5;4;6;4;6;4;1;4;3;2;3;5;5;5;4;4;2;4;6;5;	GO:0005786;GO:0005783;GO:1990904;GO:0031974;GO:0043229;GO:0043228;GO:0043227;GO:0043226;GO:0005737;GO:0044446;GO:0031981;GO:0005730;GO:0005634;GO:0030529;GO:0012505;GO:0043231;GO:0032991;GO:0043232;GO:0043233;GO:0005829;GO:0044464;GO:0005623;GO:0005622;GO:0005575;GO:0070013;GO:0044444;GO:0044428;GO:0048500;GO:0044424;GO:0044422;	signal recognition particle, endoplasmic reticulum targeting;endoplasmic reticulum;ribonucleoprotein complex;membrane-enclosed lumen;intracellular organelle;non-membrane-bounded organelle;membrane-bounded organelle;organelle;cytoplasm;intracellular organelle part;nuclear lumen;nucleolus;nucleus;intracellular ribonucleoprotein complex;endomembrane system;intracellular membrane-bounded organelle;ma…	6;4;3;2;3;3;3;2;4;3;5;5;5;4;3;4;2;4;3;5;2;2;3;1;4;4;4;5;3;2;	GO:1901363;GO:0003674;GO:0005488;GO:0042277;GO:0097159;GO:0008312;GO:0043021;GO:0003676;GO:0005047;GO:0044877;GO:0033218;GO:0030942;GO:0005048;GO:0003723;	heterocyclic compound binding;molecular_function;binding;peptide binding;organic cyclic compound binding;7S RNA binding;ribonucleoprotein complex binding;nucleic acid binding;signal recognition particle binding;macromolecular complex binding;amide binding;endoplasmic reticulum signal peptide binding;signal sequence binding;RNA binding;	3;1;2;4;3;6;4;4;5;3;3;6;5;5;	K03107	map03060;	Protein export;	IPR034652;IPR026258;	Signal recognition particle subunit SRP68, RNA-binding domain;Signal recognition particle subunit SRP68;	chloroplast	At5g61970	837	U	[U] Intracellular trafficking, secretion, and vesicular transport;
C6L872	#N/A	50S ribosomal protein L16, chloroplastic (Fragment) OS=Allium cepa OX=4679 PE=3 SV=1 - [C6L872_ALLCE]	nan	nan	0.941	nan	nan	0.865	nan	nan	1.584	nan	nan	0.735		#N/A	#N/A	#N/A	#N/A	#N/A	#N/A	#N/A	#N/A	#N/A	#N/A	#N/A	#N/A	#N/A	cellular macromolecule biosynthetic process;organonitrogen compound metabolic process;cellular biosynthetic process;organic substance biosynthetic process;cellular macromolecule metabolic process;cellular amide metabolic process;peptide biosynthetic process;organic substance metabolic process;gene expression;organonitrogen compound biosynthetic process;macromolecule metabolic process;cellular pro…	5;4;4;4;4;5;6;3;5;5;4;5;2;3;5;1;2;5;5;6;3;4;4;3;3;6;	GO:0043231;GO:1990904;GO:0043226;GO:0043229;GO:0043228;GO:0043227;GO:0005737;GO:0009536;GO:0009507;GO:0030529;GO:0032991;GO:0005840;GO:0043232;GO:0044464;GO:0005623;GO:0005622;GO:0005575;GO:0044444;GO:0044424;	intracellular membrane-bounded organelle;ribonucleoprotein complex;organelle;intracellular organelle;non-membrane-bounded organelle;membrane-bounded organelle;cytoplasm;plastid;chloroplast;intracellular ribonucleoprotein complex;macromolecular complex;ribosome;intracellular non-membrane-bounded organelle;cell part;cell;intracellular;cellular_component;cytoplasmic part;intracellular part;	4;3;2;3;3;3;4;5;6;4;2;5;4;2;2;3;1;4;3;	GO:0003674;GO:0005488;GO:0003676;GO:0019843;GO:1901363;GO:0005198;GO:0003735;GO:0097159;GO:0003723;	molecular_function;binding;nucleic acid binding;rRNA binding;heterocyclic compound binding;structural molecule activity;structural constituent of ribosome;organic cyclic compound binding;RNA binding;	1;2;4;6;3;2;3;3;5;				IPR016180;IPR000114;IPR020798;	Ribosomal protein L10e/L16;Ribosomal protein L16;Ribosomal protein L16, conserved site;	cytosol	AtCh059	213	J	[J] Translation, ribosomal structure and biogenesis;
A0A2I0X8T4	#N/A	Uncharacterized protein OS=Dendrobium catenatum OX=906689 GN=MA16_Dca002825 PE=4 SV=1 - [A0A2I0X8T4_9ASPA]	nan	1.27	nan	nan	0.728	nan	nan	0.791	nan	nan	1.213	nan		#N/A	#N/A	#N/A	#N/A	#N/A	#N/A	#N/A	#N/A	#N/A	#N/A	#N/A	#N/A	#N/A	defense response to bacterium;response to external biotic stimulus;response to bacterium;multi-organism process;defense response;response to stress;biological_process;response to other organism;response to biotic stimulus;response to external stimulus;response to stimulus;defense response to other organism;	5;4;4;2;4;3;1;3;3;3;2;4;	GO:0048046;GO:0043229;GO:0043227;GO:0043226;GO:0009579;GO:0005575;GO:0009536;GO:0009532;GO:0009570;GO:0044435;GO:0044434;GO:0005737;GO:0009507;GO:0043231;GO:0044464;GO:0005623;GO:0005622;GO:0044446;GO:0044444;GO:0005576;GO:0044424;GO:0044422;	apoplast;intracellular organelle;membrane-bounded organelle;organelle;thylakoid;cellular_component;plastid;plastid stroma;chloroplast stroma;plastid part;chloroplast part;cytoplasm;chloroplast;intracellular membrane-bounded organelle;cell part;cell;intracellular;intracellular organelle part;cytoplasmic part;extracellular region;intracellular part;organelle part;	3;3;3;2;4;1;5;5;6;4;5;4;6;4;2;2;3;3;4;2;3;2;	GO:0003674;GO:0005507;GO:0043167;GO:0043169;GO:0046914;GO:0046872;GO:0005488;	molecular_function;copper ion binding;ion binding;cation binding;transition metal ion binding;metal ion binding;binding;	1;7;3;4;6;5;2;				IPR016040;	NAD(P)-binding domain;	chloroplast	At2g37660	436	G	[G] Carbohydrate transport and metabolism;
A0A2I0AAL4	Tai6.1292	ADP,ATP carrier protein 3, mitochondrial OS=Apostasia shenzhenica OX=1088818 GN=AAC3 PE=3 SV=1 - [A0A2I0AAL4_9ASPA]	1.031	0.812	1.177	1.276	1.058	1.127	0.808	0.677	0.774	0.996	1.541	0.938		Tai6.1292	12.1979	10.3161	8.18247	8.38364	11.8585	10.9961	11.7282	13.3068	19.5411	12.0714	15.8299	12.862									K05863	map04020;map04022;map05012;map05016;map05166;	Calcium signaling pathway;cGMP-PKG signaling pathway;Parkinson's disease;Huntington's disease;HTLV-I infection;	IPR002067;IPR018108;IPR023395;IPR002113;	Mitochondrial carrier protein;Mitochondrial substrate/solute carrier;Mitochondrial carrier domain;Adenine nucleotide translocator 1;	nucleus, plasma membrane	At4g28390	582	C	[C] Energy production and conversion;
A0A2I0BAD2	Tai6.44334	Delta-aminolevulinic acid dehydratase OS=Apostasia shenzhenica OX=1088818 GN=HEMB PE=3 SV=1 - [A0A2I0BAD2_9ASPA]	0.953	0.918	0.895	1.174	1.317	0.995	0.909	1.236	1.176	1.015	0.75	1.012		Tai6.44334	44.4918	26.2407	32.4844	45.5251	28.1598	42.3946	28.2757	32.552	25.5403	40.4812	48.0438	49.5966	porphyrin-containing compound metabolic process;porphyrin-containing compound biosynthetic process;cellular biosynthetic process;cellular nitrogen compound metabolic process;nitrogen compound metabolic process;organic cyclic compound biosynthetic process;single-organism process;organic substance biosynthetic process;single-organism metabolic process;single-organism biosynthetic process;pigment me…	5;6;4;4;3;5;2;4;3;4;4;5;6;5;3;6;5;4;6;5;4;2;4;6;3;4;1;2;5;5;5;4;4;5;3;4;3;	GO:0005623;GO:0043226;GO:0005737;GO:0009536;GO:0009507;GO:0043227;GO:0043231;GO:0005829;GO:0044464;GO:0043229;GO:0005622;GO:0005575;GO:0044444;GO:0044424;	cell;organelle;cytoplasm;plastid;chloroplast;membrane-bounded organelle;intracellular membrane-bounded organelle;cytosol;cell part;intracellular organelle;intracellular;cellular_component;cytoplasmic part;intracellular part;	2;2;4;5;6;3;4;5;2;3;3;1;4;3;	GO:0003674;GO:0046914;GO:0004655;GO:0008270;GO:0043167;GO:0046872;GO:0043169;GO:0003824;GO:0016835;GO:0016829;GO:0016836;GO:0005488;	molecular_function;transition metal ion binding;porphobilinogen synthase activity;zinc ion binding;ion binding;metal ion binding;cation binding;catalytic activity;carbon-oxygen lyase activity;lyase activity;hydro-lyase activity;binding;	1;6;6;7;3;5;4;2;4;3;5;2;	K01698	map00860;map01100;map01110;	Porphyrin and chlorophyll metabolism;Metabolic pathways;Biosynthesis of secondary metabolites;	IPR001731;IPR013785;IPR030656;	Delta-aminolevulinic acid dehydratase;Aldolase-type TIM barrel;Delta-aminolevulinic acid dehydratase, active site;	chloroplast	At1g69740	602	H	[H] Coenzyme transport and metabolism;
A0A2I0AMT2	Tai6.44994	Hypersensitive-induced response protein 3 OS=Apostasia shenzhenica OX=1088818 GN=HIR3 PE=4 SV=1 - [A0A2I0AMT2_9ASPA]	0.992	nan	nan	1.198	nan	nan	0.89	nan	nan	0.88	nan	nan		Tai6.44994	21.054	18.238	17.25	22.7426	22.7199	20.7814	16.2559	16.7303	20.1821	18.4086	21.2151	18.4696	interleukin-2 production;purine ribonucleoside biosynthetic process;regulation of primary metabolic process;regulation of metabolic process;single organism cell adhesion;positive regulation of response to stimulus;regulation of response to stimulus;membrane fusion;cation homeostasis;nucleotide biosynthetic process;glycerolipid metabolic process;signal transduction;cell surface receptor signaling …	5;8;4;3;3;3;3;5;7;6;5;4;5;7;7;6;5;3;2;3;4;6;4;4;5;5;5;7;6;7;3;2;2;3;7;4;8;8;5;8;5;7;4;8;4;3;6;6;7;7;7;4;7;4;3;5;4;4;4;5;6;5;2;4;7;4;9;3;4;8;4;6;3;4;6;8;7;7;4;3;6;5;6;5;4;6;5;3;7;5;3;3;5;6;7;3;4;4;7;5;4;6;5;4;4;4;6;5;4;4;9;3;4;4;3;5;1;2;3;5;6;3;5;6;8;8;7;4;5;5;7;2;6;5;6;5;5;4;5;9;5;7;4;4;7;6;4;6;4;4;2;5;5;7;7;6;7;7;5;2;6;8;5;5;6;6;6;5;2;7;7;5;2;6;8;9;2;4;6;3;5;9;7;7;6;5;4;4;6;5;4;8;5;5;4;6;4;4;3;7…	GO:0031970;GO:0031974;GO:0031975;GO:0008180;GO:0016020;GO:0043235;GO:0098589;GO:0031967;GO:0031966;GO:0043234;GO:0043231;GO:0043232;GO:0044428;GO:0044429;GO:0044424;GO:0044425;GO:0098857;GO:0044422;GO:0044464;GO:0043229;GO:0043228;GO:0005622;GO:0043227;GO:0043226;GO:0005856;GO:0001772;GO:0044446;GO:0044444;GO:0019897;GO:0019898;GO:0005737;GO:0031090;GO:0005634;GO:0005739;GO:0044459;GO:0019866;GO:…	organelle envelope lumen;membrane-enclosed lumen;envelope;COP9 signalosome;membrane;receptor complex;membrane region;organelle envelope;mitochondrial membrane;protein complex;intracellular membrane-bounded organelle;intracellular non-membrane-bounded organelle;nuclear part;mitochondrial part;intracellular part;membrane part;membrane microdomain;organelle part;cell part;intracellular organelle;non…	3;2;3;4;2;4;3;4;4;3;4;4;4;4;3;2;4;2;2;3;3;3;3;2;5;4;3;4;4;3;4;3;5;5;3;4;2;5;5;6;3;4;4;4;5;3;2;5;1;3;3;	GO:0003674;GO:0005488;GO:1901612;GO:0005543;GO:0043167;GO:0008289;GO:0043168;GO:1901611;	molecular_function;binding;cardiolipin binding;phospholipid binding;ion binding;lipid binding;anion binding;phosphatidylglycerol binding;	1;2;6;4;3;3;4;5;				IPR032435;IPR001107;IPR001972;	Band 7, C-terminal extension;Band 7 domain;Stomatin family;	chloroplast	At4g27580	496	C	[C] Energy production and conversion;
A0A2I0B022	Tai6.34997	60S ribosomal protein L8 OS=Apostasia shenzhenica OX=1088818 GN=RPL8 PE=3 SV=1 - [A0A2I0B022_9ASPA]	1.501	1.21	1.264	1.135	1.079	0.946	0.635	0.955	1.399	0.639	0.82	0.586		Tai6.34997	408.448	336.357	252.595	417.234	535.308	426.686	305.394	343.764	441.009	474.31	511.78	508.735	cellular biosynthetic process;cellular nitrogen compound metabolic process;nitrogen compound metabolic process;cellular macromolecule biosynthetic process;organic substance biosynthetic process;cellular macromolecule metabolic process;peptide biosynthetic process;organic substance metabolic process;gene expression;cytoplasmic translation;cellular protein metabolic process;cellular process;biosynt…	4;4;3;5;4;4;6;3;5;7;5;2;3;5;1;2;5;6;3;4;5;5;4;3;4;5;6;	GO:0015934;GO:0022625;GO:1990904;GO:0043232;GO:0005623;GO:0022626;GO:0030529;GO:0043226;GO:0005737;GO:0044445;GO:0032991;GO:0005622;GO:0044446;GO:0044391;GO:0005840;GO:0005829;GO:0044464;GO:0043229;GO:0005575;GO:0044444;GO:0043228;GO:0044424;GO:0044422;	large ribosomal subunit;cytosolic large ribosomal subunit;ribonucleoprotein complex;intracellular non-membrane-bounded organelle;cell;cytosolic ribosome;intracellular ribonucleoprotein complex;organelle;cytoplasm;cytosolic part;macromolecular complex;intracellular;intracellular organelle part;ribosomal subunit;ribosome;cytosol;cell part;intracellular organelle;cellular_component;cytoplasmic part;…	5;6;3;4;2;6;4;2;4;5;2;3;3;4;5;5;2;3;1;4;3;3;2;	GO:0003674;GO:0005198;GO:0003735;	molecular_function;structural molecule activity;structural constituent of ribosome;	1;2;3;	K02938	map03010;	Ribosome;	IPR014722;IPR022669;IPR014726;IPR022671;IPR023672;IPR012340;IPR022666;IPR008991;IPR002171;	Ribosomal protein L2 domain 2;Ribosomal protein L2, C-terminal;Ribosomal protein L2, domain 3;Ribosomal protein L2, conserved site;Ribosomal protein L2, archaeal-type;Nucleic acid-binding, OB-fold;Ribosomal Proteins L2, RNA binding domain;Translation protein SH3-like domain;Ribosomal protein L2;	cytosol	At4g36130	492	J	[J] Translation, ribosomal structure and biogenesis;
A0A2I0WDQ5	Tai6.34163	Formate--tetrahydrofolate ligase OS=Dendrobium catenatum OX=906689 GN=MA16_Dca011942 PE=3 SV=1 - [A0A2I0WDQ5_9ASPA]	1.082	nan	nan	0.557	nan	nan	1.054	nan	nan	1.285	nan	nan		Tai6.34163	58.2817	49.6057	62.236	51.0986	53.7307	54.4225	46.5832	54.911	51.2417	47.8935	47.5742	46.5449	primary metabolic process;coenzyme metabolic process;one-carbon metabolic process;carboxylic acid metabolic process;tetrahydrofolate interconversion;cellular biosynthetic process;cellular nitrogen compound metabolic process;nitrogen compound metabolic process;small molecule metabolic process;small molecule biosynthetic process;tetrahydrofolate metabolic process;organic cyclic compound biosyntheti…	3;5;4;6;5;4;4;3;4;5;6;5;2;4;4;4;3;5;4;5;5;6;5;4;5;6;5;5;6;2;4;3;3;6;1;2;5;5;4;4;5;5;4;5;6;3;5;3;4;6;				GO:0003674;GO:0001883;GO:0043167;GO:1901363;GO:0001882;GO:0043168;GO:0004329;GO:0005524;GO:0032549;GO:0017076;GO:0035639;GO:0000166;GO:1901265;GO:0036094;GO:0003824;GO:0016874;GO:0016879;GO:0097159;GO:0030554;GO:0097367;GO:0032559;GO:0032555;GO:0032550;GO:0032553;GO:0005488;	molecular_function;purine nucleoside binding;ion binding;heterocyclic compound binding;nucleoside binding;anion binding;formate-tetrahydrofolate ligase activity;ATP binding;ribonucleoside binding;purine nucleotide binding;purine ribonucleoside triphosphate binding;nucleotide binding;nucleoside phosphate binding;small molecule binding;catalytic activity;ligase activity;ligase activity, forming car…	1;5;3;3;4;4;5;6;5;5;5;4;4;3;2;3;4;3;6;3;6;5;6;4;2;	K01938	map00670;map00720;map01100;map01120;map01200;	One carbon pool by folate;Carbon fixation pathways in prokaryotes;Metabolic pathways;Microbial metabolism in diverse environments;Carbon metabolism;	IPR020628;IPR000559;IPR027417;	Formate-tetrahydrofolate ligase, FTHFS, conserved site;Formate-tetrahydrofolate ligase, FTHFS;P-loop containing nucleoside triphosphate hydrolase;	mitochondria	At1g50480	1113	HR	[H] Coenzyme transport and metabolism;[R] General function prediction only;
A0A2I0VI51	Tai6.28461	Eukaryotic translation initiation factor 3 subunit I OS=Dendrobium catenatum OX=906689 GN=TIF3I1 PE=3 SV=1 - [A0A2I0VI51_9ASPA]	1.22	0.72	nan	0.771	0.948	nan	0.941	0.531	nan	0.975	1.73	nan		Tai6.28461	37.8887	27.2216	26.3531	31.8165	36.5002	40.4654	38.5298	30.814	44.065	44.7657	48.5446	51.1776	regulation of primary metabolic process;regulation of metabolic process;cellular component organization or biogenesis;posttranscriptional regulation of gene expression;peptide biosynthetic process;regulation of macromolecule metabolic process;regulation of translational initiation;response to metal ion;response to inorganic substance;organonitrogen compound metabolic process;organonitrogen compou…	4;3;2;6;6;4;5;5;4;4;5;4;4;3;2;4;4;3;5;2;4;3;3;1;2;5;2;5;5;4;4;5;5;5;5;4;3;2;5;4;6;5;5;4;4;5;4;6;5;6;3;5;6;5;5;3;5;4;3;5;3;3;3;6;4;6;	GO:0080008;GO:1902494;GO:0031461;GO:0043234;GO:0005829;GO:0000151;GO:0044424;GO:0044464;GO:0005622;GO:0005852;GO:0016282;GO:0070993;GO:0044444;GO:1990234;GO:0005737;GO:0033290;GO:1990904;GO:0005623;GO:0030529;GO:0032991;GO:0005575;	Cul4-RING E3 ubiquitin ligase complex;catalytic complex;cullin-RING ubiquitin ligase complex;protein complex;cytosol;ubiquitin ligase complex;intracellular part;cell part;intracellular;eukaryotic translation initiation factor 3 complex;eukaryotic 43S preinitiation complex;translation preinitiation complex;cytoplasmic part;transferase complex;cytoplasm;eukaryotic 48S preinitiation complex;ribonucl…	6;4;5;3;5;4;3;2;3;4;6;5;4;5;4;6;3;2;4;2;1;	GO:1901363;GO:0003674;GO:0005488;GO:0003676;GO:0097159;GO:0003743;GO:0003723;GO:0008135;	heterocyclic compound binding;molecular_function;binding;nucleic acid binding;organic cyclic compound binding;translation initiation factor activity;RNA binding;translation factor activity, RNA binding;	3;1;2;4;3;7;5;6;	K03246	map03013;	RNA transport;	IPR020472;IPR017986;IPR001680;IPR015943;IPR019775;IPR027525;	G-protein beta WD-40 repeat;WD40-repeat-containing domain;WD40 repeat;WD40/YVTN repeat-like-containing domain;WD40 repeat, conserved site;Eukaryotic translation initiation factor 3 subunit I;	chloroplast	At2g46290	537	JT	[J] Translation, ribosomal structure and biogenesis;[T] Signal transduction mechanisms;
A0A2I0AGC7	#N/A	Uncharacterized protein OS=Apostasia shenzhenica OX=1088818 GN=AXF42_Ash000400 PE=4 SV=1 - [A0A2I0AGC7_9ASPA]	nan	0.746	nan	nan	1.085	nan	nan	0.659	nan	nan	1.493	nan		#N/A	#N/A	#N/A	#N/A	#N/A	#N/A	#N/A	#N/A	#N/A	#N/A	#N/A	#N/A	#N/A									K09919			IPR016181;IPR007434;	Acyl-CoA N-acyltransferase;Peptidogalycan biosysnthesis/recognition;	chloroplast	392381662	407	R	[R] General function prediction only	COG3146	Predicted N-acyltransferase
A0A2I0WX61	Tai6.41043	Tubulin beta chain OS=Dendrobium catenatum OX=906689 GN=TUBB1 PE=3 SV=1 - [A0A2I0WX61_9ASPA]	1.018	nan	nan	0.899	nan	nan	0.968	nan	nan	1.105	nan	nan		Tai6.41043	411.149	358.288	244.767	121.359	211.07	154.308	192.729	203.763	248.42	147.268	90.8873	71.1068	single-organism process;cellular process;single-organism cellular process;microtubule-based process;biological_process;	2;2;3;4;1;	GO:0099512;GO:0099513;GO:0043229;GO:0043228;GO:0005874;GO:0043226;GO:0005737;GO:0044446;GO:0044430;GO:0015630;GO:0043232;GO:0005856;GO:0044464;GO:0005623;GO:0005622;GO:0005575;GO:0044424;GO:0044422;	supramolecular fiber;polymeric cytoskeletal fiber;intracellular organelle;non-membrane-bounded organelle;microtubule;organelle;cytoplasm;intracellular organelle part;cytoskeletal part;microtubule cytoskeleton;intracellular non-membrane-bounded organelle;cytoskeleton;cell part;cell;intracellular;cellular_component;intracellular part;organelle part;	2;3;3;3;4;2;4;3;4;6;4;5;2;2;3;1;3;2;	GO:0005200;GO:0035639;GO:1901363;GO:0003674;GO:0005488;GO:0001883;GO:0000166;GO:0001882;GO:0019001;GO:0005198;GO:0032561;GO:1901265;GO:0032549;GO:0017076;GO:0005525;GO:0016787;GO:0003924;GO:0017111;GO:0036094;GO:0003824;GO:0032555;GO:0016818;GO:0043167;GO:0097367;GO:0097159;GO:0016817;GO:0016462;GO:0032550;GO:0032553;GO:0043168;	structural constituent of cytoskeleton;purine ribonucleoside triphosphate binding;heterocyclic compound binding;molecular_function;binding;purine nucleoside binding;nucleotide binding;nucleoside binding;guanyl nucleotide binding;structural molecule activity;guanyl ribonucleotide binding;nucleoside phosphate binding;ribonucleoside binding;purine nucleotide binding;GTP binding;hydrolase activity;GT…	3;5;3;1;2;5;4;4;6;2;6;4;5;5;6;3;8;7;3;2;5;5;3;3;3;4;6;6;4;4;	K07375	map04145;map04540;map05130;	Phagosome;Gap junction;Pathogenic Escherichia coli infection;	IPR008280;IPR000217;IPR018316;IPR002453;IPR017975;IPR003008;IPR013838;	Tubulin/FtsZ, C-terminal;Tubulin;Tubulin/FtsZ, 2-layer sandwich domain;Beta tubulin;Tubulin, conserved site;Tubulin/FtsZ, GTPase domain;Beta tubulin, autoregulation binding site;	nucleus	At5g12250	820	Z	[Z] Cytoskeleton;
A0A2I0V9J4	Tai6.22760	Beta-D-xylosidase 4 OS=Dendrobium catenatum OX=906689 GN=BXL4 PE=4 SV=1 - [A0A2I0V9J4_9ASPA]	0.984	nan	nan	0.972	nan	nan	1.085	nan	nan	1.001	nan	nan		Tai6.22760	30.4668	21.1745	16.9567	16.1343	16.7815	16.3139	21.6794	25.7446	23.2813	13.1832	10.7662	7.97402									K15920	map00500;map00520;map01100;	Starch and sucrose metabolism;Amino sugar and nucleotide sugar metabolism;Metabolic pathways;	IPR026891;IPR013783;IPR002772;IPR001764;IPR017853;	Fibronectin type III-like domain;Immunoglobulin-like fold;Glycoside hydrolase family 3 C-terminal domain;Glycoside hydrolase, family 3, N-terminal;Glycoside hydrolase superfamily;	plasma membrane	At5g64570	1092	GR	[G] Carbohydrate transport and metabolism;[R] General function prediction only;
A0A2I0AEL9	#N/A	Bibenzyl synthase OS=Apostasia shenzhenica OX=1088818 GN=BIBSY212 PE=3 SV=1 - [A0A2I0AEL9_9ASPA]	1.284	nan	nan	0.704	nan	nan	1.22	nan	nan	0.803	nan	nan		#N/A	#N/A	#N/A	#N/A	#N/A	#N/A	#N/A	#N/A	#N/A	#N/A	#N/A	#N/A	#N/A	organic substance biosynthetic process;organic substance metabolic process;biological_process;flavonoid metabolic process;flavonoid biosynthetic process;biosynthetic process;metabolic process;	4;3;1;4;5;3;2;				GO:0003824;GO:0016740;GO:0016746;GO:0016747;GO:0003674;	catalytic activity;transferase activity;transferase activity, transferring acyl groups;transferase activity, transferring acyl groups other than amino-acyl groups;molecular_function;	2;3;4;5;1;	K00660	map00941;map01100;map01110;map04712;	Flavonoid biosynthesis;Metabolic pathways;Biosynthesis of secondary metabolites;Circadian rhythm - plant;	IPR011141;IPR016039;IPR018088;IPR012328;IPR001099;	Polyketide synthase, type III;Thiolase-like;Chalcone/stilbene synthase, active site;Chalcone/stilbene synthase, C-terminal;Chalcone/stilbene synthase, N-terminal;	chloroplast	337749490	157	Q	[Q] Secondary metabolites biosynthesis, transport and catabolism	COG3424	Predicted naringenin-chalcone synthase
A0A2I0VWU8	Ipomoea_batatas_newGene_32370	Osmotin-like protein OS=Dendrobium catenatum OX=906689 GN=MA16_Dca019395 PE=4 SV=1 - [A0A2I0VWU8_9ASPA]	1.118	1.388	1.057	0.969	0.841	0.749	1.168	1.465	1.815	0.731	0.491	0.553		Ipomoea_batatas_newGene_32370	2.29953	2.04205	3.07192	2.56231	2.00333	1.27576	1.35267	1.56857	2.61289	6.95574	5.6943	5.62824			GO:0005618;GO:0044464;GO:0005623;GO:0030312;GO:0005575;GO:0071944;GO:0005576;	cell wall;cell part;cell;external encapsulating structure;cellular_component;cell periphery;extracellular region;	4;2;2;3;1;3;2;							IPR001938;	Thaumatin;	chloroplast	At2g28790	332	V	[V] Defense mechanisms;
A0A2I0WZ68	Tai6.13326	26S proteasome non-ATPase regulatory subunit 14 OS=Dendrobium catenatum OX=906689 GN=RPN11 PE=4 SV=1 - [A0A2I0WZ68_9ASPA]	0.955	0.796	0.945	0.943	1.013	1.095	0.99	0.617	0.945	1.145	1.585	1.074		Tai6.13326	92.8902	79.4104	78.1324	100.063	99.1776	99.1307	64.6529	76.5334	78.1415	77.9285	85.0443	80.8048	response to salt stress;macromolecule metabolic process;organic substance catabolic process;organic substance metabolic process;response to abiotic stimulus;response to stress;biological_process;protein catabolic process;metabolic process;catabolic process;macromolecule catabolic process;primary metabolic process;protein metabolic process;response to stimulus;response to osmotic stress;	5;4;4;3;3;3;1;5;2;3;5;3;4;2;4;	GO:0043229;GO:0043227;GO:0043226;GO:0005737;GO:0005634;GO:0000502;GO:0043234;GO:0032991;GO:0043231;GO:0044464;GO:0005623;GO:0005622;GO:0005575;GO:0044444;GO:0044424;GO:0005829;	intracellular organelle;membrane-bounded organelle;organelle;cytoplasm;nucleus;proteasome complex;protein complex;macromolecular complex;intracellular membrane-bounded organelle;cell part;cell;intracellular;cellular_component;cytoplasmic part;intracellular part;cytosol;	3;3;2;4;5;4;3;2;4;2;2;3;1;4;3;5;	GO:0003674;GO:0005488;GO:0008233;GO:0008237;GO:0043169;GO:0043167;GO:0046872;GO:0016787;GO:0003824;GO:0070011;	molecular_function;binding;peptidase activity;metallopeptidase activity;cation binding;ion binding;metal ion binding;hydrolase activity;catalytic activity;peptidase activity, acting on L-amino acid peptides;	1;2;4;6;4;3;5;3;2;5;	K03030	map03050;map05169;	Proteasome;Epstein-Barr virus infection;	IPR000555;IPR035299;IPR024969;	JAB1/MPN/MOV34 metalloenzyme domain;26S Proteasome non-ATPase regulatory subunit 14;Rpn11/EIF3F, C-terminal;	nucleus	At5g23540	605	O	[O] Posttranslational modification, protein turnover, chaperones;
A0A2I0AV10	Ipomoea_batatas_newGene_54969	DEAD-box ATP-dependent RNA helicase ISE2, chloroplastic OS=Apostasia shenzhenica OX=1088818 GN=ISE2 PE=4 SV=1 - [A0A2I0AV10_9ASPA]	nan	1.184	1.053	nan	1.055	0.93	nan	1.235	1.19	nan	0.719	0.915		Ipomoea_batatas_newGene_54969	2.17544	4.77763	5.08996	3.28043	2.98168	2.51561	2.95674	3.92073	3.22903	1.52939	1.37014	2.02608			GO:0031974;GO:0043229;GO:0043228;GO:0043227;GO:0043226;GO:0005737;GO:0044446;GO:0031981;GO:0005730;GO:0005634;GO:0016020;GO:0043231;GO:0043232;GO:0043233;GO:0005829;GO:0044464;GO:0005623;GO:0005622;GO:0005575;GO:0070013;GO:0044444;GO:0044428;GO:0044424;GO:0044422;	membrane-enclosed lumen;intracellular organelle;non-membrane-bounded organelle;membrane-bounded organelle;organelle;cytoplasm;intracellular organelle part;nuclear lumen;nucleolus;nucleus;membrane;intracellular membrane-bounded organelle;intracellular non-membrane-bounded organelle;organelle lumen;cytosol;cell part;cell;intracellular;cellular_component;intracellular organelle lumen;cytoplasmic par…	2;3;3;3;2;4;3;5;5;5;2;4;4;3;5;2;2;3;1;4;4;4;3;2;	GO:0035639;GO:0032553;GO:0003674;GO:0005488;GO:0003676;GO:0043167;GO:1901265;GO:0001882;GO:1901363;GO:0001883;GO:0032549;GO:0032559;GO:0005524;GO:0016787;GO:0000166;GO:0017111;GO:0004386;GO:0036094;GO:0003824;GO:0017076;GO:0032555;GO:0016818;GO:0097367;GO:0097159;GO:0030554;GO:0016817;GO:0032550;GO:0003723;GO:0016462;GO:0043168;	purine ribonucleoside triphosphate binding;ribonucleotide binding;molecular_function;binding;nucleic acid binding;ion binding;nucleoside phosphate binding;nucleoside binding;heterocyclic compound binding;purine nucleoside binding;ribonucleoside binding;adenyl ribonucleotide binding;ATP binding;hydrolase activity;nucleotide binding;nucleoside-triphosphatase activity;helicase activity;small molecul…	5;4;1;2;4;3;4;4;3;5;5;6;6;3;4;7;8;3;2;5;5;5;3;3;6;4;6;5;6;4;	K12854	map03040;	Spliceosome;	IPR004179;IPR011545;IPR003593;IPR001650;IPR014756;IPR014001;IPR011991;IPR000008;IPR027417;	Sec63 domain;DEAD/DEAH box helicase domain;AAA+ ATPase domain;Helicase, C-terminal;Immunoglobulin E-set;Helicase superfamily 1/2, ATP-binding domain;Winged helix-turn-helix DNA-binding domain;C2 domain;P-loop containing nucleoside triphosphate hydrolase;	cytosol	At1g20960	3412	A	[A] RNA processing and modification;
A0A2I0WC85	#N/A	Retrovirus-related Pol polyprotein from transposon TNT 1-94 OS=Dendrobium catenatum OX=906689 GN=MA16_Dca022091 PE=4 SV=1 - [A0A2I0WC85_9ASPA]	nan	nan	1.166	nan	nan	1.11	nan	nan	0.762	nan	nan	1.024		#N/A	#N/A	#N/A	#N/A	#N/A	#N/A	#N/A	#N/A	#N/A	#N/A	#N/A	#N/A	#N/A												IPR013103;	Reverse transcriptase, RNA-dependent DNA polymerase;	chloroplast	At1g44510	531	R	[R] General function prediction only;
A0A2I0AEL5	#N/A	Vacuolar protein sorting-associated protein 20 like 2 OS=Apostasia shenzhenica OX=1088818 GN=VPS20.2 PE=3 SV=1 - [A0A2I0AEL5_9ASPA]	nan	1.253	nan	nan	0.722	nan	nan	1.579	nan	nan	0.662	nan		#N/A	#N/A	#N/A	#N/A	#N/A	#N/A	#N/A	#N/A	#N/A	#N/A	#N/A	#N/A	#N/A	single-organism membrane organization;membrane budding;membrane organization;vesicle organization;single-organism process;single-organism organelle organization;cellular component organization;protein localization;cellular component organization or biogenesis;macromolecule localization;single-organism cellular process;organelle organization;cellular process;single-organism membrane budding;transp…	4;5;4;5;2;4;3;4;2;3;3;4;2;5;4;4;5;4;1;4;4;3;2;3;3;5;6;5;5;5;4;5;	GO:0005770;GO:0005886;GO:0043229;GO:0071944;GO:0005622;GO:0043227;GO:0043226;GO:0010008;GO:0005737;GO:0044446;GO:0031090;GO:0005773;GO:0098805;GO:0016020;GO:0005774;GO:0044437;GO:0044425;GO:0098588;GO:0012505;GO:0036452;GO:0043234;GO:0032991;GO:0000815;GO:0005829;GO:0044464;GO:0005623;GO:0043231;GO:0005575;GO:0098796;GO:0044444;GO:0044440;GO:0044424;GO:0005768;GO:0044422;	late endosome;plasma membrane;intracellular organelle;cell periphery;intracellular;membrane-bounded organelle;organelle;endosome membrane;cytoplasm;intracellular organelle part;organelle membrane;vacuole;whole membrane;membrane;vacuolar membrane;vacuolar part;membrane part;bounding membrane of organelle;endomembrane system;ESCRT complex;protein complex;macromolecular complex;ESCRT III complex;cyt…	5;3;3;3;3;3;2;5;4;3;3;5;3;2;4;4;2;4;3;4;3;2;4;5;2;2;4;1;3;4;5;3;4;2;				K12195	map04144;	Endocytosis;	IPR005024;	Snf7 family;	cytosol	At5g09260	295	R	[R] General function prediction only;
A0A2I0WSG5	Tai6.4957	Lysine--tRNA ligase OS=Dendrobium catenatum OX=906689 GN=MA16_Dca011169 PE=4 SV=1 - [A0A2I0WSG5_9ASPA]	1.001	1.47	1.062	1.055	1.013	1.051	1.02	0.582	1.025	0.968	0.96	0.945		Tai6.4957	26.7379	24.9897	21.8345	24.5936	26.3454	27.6972	9.10891	3.79815	7.45339	6.36647	7.70316	3.06003	lysyl-tRNA aminoacylation;cellular metabolic process;RNA metabolic process;carboxylic acid metabolic process;nucleic acid metabolic process;cellular biosynthetic process;cellular nitrogen compound metabolic process;nitrogen compound metabolic process;ncRNA metabolic process;nucleobase-containing compound metabolic process;single-organism metabolic process;cellular macromolecule metabolic process;…	8;3;5;6;5;4;4;3;6;4;3;4;7;4;4;6;7;3;5;6;4;5;2;4;5;5;1;2;5;5;4;3;2;4;5;4;3;4;5;6;5;4;3;5;6;4;	GO:0005737;GO:0044464;GO:0005623;GO:0005622;GO:0005575;GO:0044424;	cytoplasm;cell part;cell;intracellular;cellular_component;intracellular part;	4;2;2;3;1;3;	GO:0035639;GO:0003674;GO:0005488;GO:0003676;GO:0000166;GO:1901363;GO:1901265;GO:0001882;GO:0004812;GO:0043167;GO:0032555;GO:0001883;GO:0032549;GO:0017076;GO:0005524;GO:0043168;GO:0036094;GO:0003824;GO:0016874;GO:0016875;GO:0016876;GO:0004824;GO:0030554;GO:0097367;GO:0097159;GO:0032559;GO:0032550;GO:0032553;	purine ribonucleoside triphosphate binding;molecular_function;binding;nucleic acid binding;nucleotide binding;heterocyclic compound binding;nucleoside phosphate binding;nucleoside binding;aminoacyl-tRNA ligase activity;ion binding;purine ribonucleotide binding;purine nucleoside binding;ribonucleoside binding;purine nucleotide binding;ATP binding;anion binding;small molecule binding;catalytic acti…	5;1;2;4;4;3;4;4;6;3;5;5;5;5;6;4;3;2;3;4;5;7;6;3;3;6;6;4;	K04567	map00970;	Aminoacyl-tRNA biosynthesis;	IPR004365;IPR006195;IPR004364;IPR012340;IPR018149;	OB-fold nucleic acid binding domain, AA-tRNA synthetase-type;Aminoacyl-tRNA synthetase, class II;Aminoacyl-tRNA synthetase, class II (D/K/N);Nucleic acid-binding, OB-fold;Lysyl-tRNA synthetase, class II, C-terminal;	cytosol	At3g11710	649	J	[J] Translation, ribosomal structure and biogenesis;
A0A2H9ZS11	#N/A	Pentatricopeptide repeat-containing protein OS=Apostasia shenzhenica OX=1088818 GN=AXF42_Ash015370 PE=4 SV=1 - [A0A2H9ZS11_9ASPA]	1.171	nan	nan	0.973	nan	nan	1.116	nan	nan	0.772	nan	nan		#N/A	#N/A	#N/A	#N/A	#N/A	#N/A	#N/A	#N/A	#N/A	#N/A	#N/A	#N/A	#N/A												IPR002885;IPR011990;	Pentatricopeptide repeat;Tetratricopeptide-like helical domain;	cytosol	At3g09060	612	R	[R] General function prediction only;
A0A2I0WQR4	#N/A	Nitrilase 1 OS=Dendrobium catenatum OX=906689 GN=NIT1 PE=4 SV=1 - [A0A2I0WQR4_9ASPA]	nan	nan	1.057	nan	nan	1.051	nan	nan	0.862	nan	nan	1.091		#N/A	#N/A	#N/A	#N/A	#N/A	#N/A	#N/A	#N/A	#N/A	#N/A	#N/A	#N/A	#N/A	carboxylic acid metabolic process;nitrogen compound metabolic process;cellular metabolic process;single-organism process;single-organism metabolic process;oxaloacetate metabolic process;organic substance metabolic process;malate metabolic process;cellular process;biological_process;metabolic process;oxoacid metabolic process;dicarboxylic acid metabolic process;organic acid metabolic process;singl…	6;3;3;2;3;8;3;8;2;1;2;5;7;4;3;4;	GO:0043229;GO:0043227;GO:0043226;GO:0005737;GO:0044446;GO:0009536;GO:0009532;GO:0009570;GO:0044435;GO:0044434;GO:0009507;GO:0043231;GO:0005829;GO:0044464;GO:0005623;GO:0005622;GO:0005575;GO:0044444;GO:0044424;GO:0044422;	intracellular organelle;membrane-bounded organelle;organelle;cytoplasm;intracellular organelle part;plastid;plastid stroma;chloroplast stroma;plastid part;chloroplast part;chloroplast;intracellular membrane-bounded organelle;cytosol;cell part;cell;intracellular;cellular_component;cytoplasmic part;intracellular part;organelle part;	3;3;2;4;3;5;5;6;4;5;6;4;5;2;2;3;1;4;3;2;	GO:0005488;GO:0003674;GO:0046914;GO:0008270;GO:0043167;GO:0046872;GO:0016787;GO:0043169;GO:0003824;GO:0016811;GO:0050152;GO:0016810;	binding;molecular_function;transition metal ion binding;zinc ion binding;ion binding;metal ion binding;hydrolase activity;cation binding;catalytic activity;hydrolase activity, acting on carbon-nitrogen (but not peptide) bonds, in linear amides;omega-amidase activity;hydrolase activity, acting on carbon-nitrogen (but not peptide) bonds;	2;1;6;7;3;5;3;4;2;5;6;4;				IPR003010;	Carbon-nitrogen hydrolase;	chloroplast	At5g12040	266	E	[E] Amino acid transport and metabolism;
A0A2I0VS73	Tai6.345	Putative plant SNARE 13 OS=Dendrobium catenatum OX=906689 GN=NPSN13 PE=4 SV=1 - [A0A2I0VS73_9ASPA]	0.922	1.162	nan	1.102	1.097	nan	0.967	1.314	nan	1.046	0.65	nan		Tai6.345	15.2672	13.1054	10.5416	4.92922	8.4812	7.88888	9.85884	11.8627	14.651	6.95579	6.12163	5.48855	protein localization;membrane fusion;membrane organization;cellular component organization or biogenesis;cellular component organization;organic substance transport;macromolecule localization;transport;cellular process;establishment of protein localization;biological_process;establishment of localization;localization;protein transport;	4;5;4;2;3;5;3;4;2;4;1;3;2;5;	GO:0071944;GO:0016021;GO:0016020;GO:0031224;GO:0005886;GO:0044464;GO:0005623;GO:0005575;GO:0044425;	cell periphery;integral component of membrane;membrane;intrinsic component of membrane;plasma membrane;cell part;cell;cellular_component;membrane part;	3;4;2;3;3;2;2;1;2;	GO:0003674;GO:0005488;GO:0005484;GO:0005515;GO:0000149;	molecular_function;binding;SNAP receptor activity;protein binding;SNARE binding;	1;2;4;3;4;	K08494			IPR000727;IPR005606;	Target SNARE coiled-coil homology domain;Sec20;	nucleus
A0A2I0VQJ0	#N/A	15-cis-phytoene desaturase, chloroplastic/chromoplastic OS=Dendrobium catenatum OX=906689 GN=PDS PE=4 SV=1 - [A0A2I0VQJ0_9ASPA]	nan	nan	1.072	nan	nan	1.207	nan	nan	0.916	nan	nan	0.897		#N/A	#N/A	#N/A	#N/A	#N/A	#N/A	#N/A	#N/A	#N/A	#N/A	#N/A	#N/A	#N/A												IPR023753;IPR002937;	FAD/NAD(P)-binding domain;Amine oxidase;	chloroplast	428307964	573	R	[R] General function prediction only	COG3349	Uncharacterized conserved protein, contains NAD-binding domain and a Fe-S cluster
A0A2I0APS5	#N/A	Uncharacterized protein OS=Apostasia shenzhenica OX=1088818 GN=AXF42_Ash020095 PE=4 SV=1 - [A0A2I0APS5_9ASPA]	nan	0.876	nan	nan	0.739	nan	nan	0.898	nan	nan	1.48	nan		#N/A	#N/A	#N/A	#N/A	#N/A	#N/A	#N/A	#N/A	#N/A	#N/A	#N/A	#N/A	#N/A														nucleus
A0A2I0BH39	#N/A	Pyruvate decarboxylase 2 OS=Apostasia shenzhenica OX=1088818 GN=PDC2 PE=3 SV=1 - [A0A2I0BH39_9ASPA]	nan	0.888	1.528	nan	1.048	0.785	nan	0.817	0.821	nan	1.313	0.887		#N/A	#N/A	#N/A	#N/A	#N/A	#N/A	#N/A	#N/A	#N/A	#N/A	#N/A	#N/A	#N/A						GO:0043168;GO:0043169;GO:0030976;GO:0050662;GO:0097159;GO:0016829;GO:0000287;GO:0016830;GO:0016831;GO:0019842;GO:0043167;GO:0036094;GO:0003824;GO:0003674;GO:0005488;GO:0004737;GO:0048037;GO:1901681;GO:0046872;GO:1901363;	anion binding;cation binding;thiamine pyrophosphate binding;coenzyme binding;organic cyclic compound binding;lyase activity;magnesium ion binding;carbon-carbon lyase activity;carboxy-lyase activity;vitamin binding;ion binding;small molecule binding;catalytic activity;molecular_function;binding;pyruvate decarboxylase activity;cofactor binding;sulfur compound binding;metal ion binding;heterocyclic …	4;4;4;4;3;3;6;4;5;4;3;3;2;1;2;6;3;3;5;3;	K01568	map00010;map01100;map01110;map01130;	Glycolysis / Gluconeogenesis;Metabolic pathways;Biosynthesis of secondary metabolites;Biosynthesis of antibiotics;	IPR029061;IPR029035;IPR012110;IPR011766;IPR012001;IPR012000;	Thiamin diphosphate-binding fold;DHS-like NAD/FAD-binding domain;Thiamine pyrophosphate (TPP)-dependent enzyme;Thiamine pyrophosphate enzyme, C-terminal TPP-binding;Thiamine pyrophosphate enzyme, N-terminal TPP-binding domain;Thiamine pyrophosphate enzyme, central domain;	cytosol	At5g01320	1014	EH	[E] Amino acid transport and metabolism;[H] Coenzyme transport and metabolism;
A0A2I0XF20	#N/A	Uncharacterized protein OS=Dendrobium catenatum OX=906689 GN=MA16_Dca010531 PE=4 SV=1 - [A0A2I0XF20_9ASPA]	1.048	nan	1.47	0.807	nan	0.921	1.018	nan	0.49	1.166	nan	1.135		#N/A	#N/A	#N/A	#N/A	#N/A	#N/A	#N/A	#N/A	#N/A	#N/A	#N/A	#N/A	#N/A									K11364			IPR010750;	SGF29 tudor-like domain;	nucleus	At3g27460	349	R	[R] General function prediction only;
O20254	#N/A	30S ribosomal protein S4, chloroplastic (Fragment) OS=Libertia formosa OX=58960 GN=rps4 PE=3 SV=1 - [RR4_LIBFO]	nan	1.05	nan	nan	0.944	nan	nan	1.829	nan	nan	0.502	nan		#N/A	#N/A	#N/A	#N/A	#N/A	#N/A	#N/A	#N/A	#N/A	#N/A	#N/A	#N/A	#N/A	organonitrogen compound metabolic process;cellular biosynthetic process;cellular macromolecule metabolic process;cellular amide metabolic process;peptide biosynthetic process;organic substance metabolic process;gene expression;cellular protein metabolic process;organonitrogen compound biosynthetic process;organic substance biosynthetic process;cellular process;biosynthetic process;cellular macrom…	4;4;4;5;6;3;5;5;5;4;2;3;5;5;1;2;5;5;6;4;3;4;4;3;3;6;	GO:0043231;GO:0015935;GO:1990904;GO:0043226;GO:0043229;GO:0043228;GO:0043227;GO:0005737;GO:0044446;GO:0009536;GO:0030529;GO:0005622;GO:0009507;GO:0044391;GO:0032991;GO:0005840;GO:0043232;GO:0044464;GO:0005623;GO:0005575;GO:0044444;GO:0044424;GO:0044422;	intracellular membrane-bounded organelle;small ribosomal subunit;ribonucleoprotein complex;organelle;intracellular organelle;non-membrane-bounded organelle;membrane-bounded organelle;cytoplasm;intracellular organelle part;plastid;intracellular ribonucleoprotein complex;intracellular;chloroplast;ribosomal subunit;macromolecular complex;ribosome;intracellular non-membrane-bounded organelle;cell par…	4;5;3;2;3;3;3;4;3;5;4;3;6;4;2;5;4;2;2;1;4;3;2;	GO:0003674;GO:0005488;GO:0003676;GO:0005198;GO:1901363;GO:0003735;GO:0097159;GO:0019843;GO:0003723;	molecular_function;binding;nucleic acid binding;structural molecule activity;heterocyclic compound binding;structural constituent of ribosome;organic cyclic compound binding;rRNA binding;RNA binding;	1;2;4;2;3;3;3;6;5;				IPR018079;IPR005709;IPR022801;IPR001912;IPR002942;	Ribosomal protein S4, conserved site;Ribosomal protein S4, bacterial-type;Ribosomal protein S4/S9;Ribosomal protein S4/S9, N-terminal;RNA-binding S4 domain;	nucleus	AtCh025	306	J	[J] Translation, ribosomal structure and biogenesis;
A0A2I0AWB7	#N/A	Uncharacterized protein OS=Apostasia shenzhenica OX=1088818 GN=AXF42_Ash015896 PE=4 SV=1 - [A0A2I0AWB7_9ASPA]	1.331	nan	nan	0.977	nan	nan	1.075	nan	nan	0.643	nan	nan		#N/A	#N/A	#N/A	#N/A	#N/A	#N/A	#N/A	#N/A	#N/A	#N/A	#N/A	#N/A	#N/A														nucleus
M4H7E2	Tai6.18488	Chloroplast L-ascorbate peroxidase isoform 1 OS=Oncidium hybrid cultivar OX=141207 PE=2 SV=1 - [M4H7E2_ONCHC]	1.032	2.371	nan	1.021	1.738	nan	1.16	nan	nan	0.825	nan	nan		Tai6.18488	36.2143	33.7937	35.7276	24.6476	28.6614	26.8212	26.949	34.7371	30.9857	30.8237	29.725	28.1751									K00434	map00053;map00480;	Ascorbate and aldarate metabolism;Glutathione metabolism;	IPR002016;IPR010255;IPR002207;IPR019793;	Haem peroxidase, plant/fungal/bacterial;Haem peroxidase;Plant ascorbate peroxidase;Peroxidases heam-ligand binding site;	chloroplast	At4g08390	500	R	[R] General function prediction only;
A4GKJ0	Tai6.16067	S-adenosylmethionine synthetase (Fragment) OS=Dendrobium hybrid cultivar OX=136990 PE=2 SV=1 - [A4GKJ0_9ASPA]	1.624	0.776	nan	0.775	0.874	nan	0.795	0.578	nan	0.859	1.612	nan		Tai6.16067	146.853	161.579	86.5211	18.1146	25.8058	24.5354	58.4445	92.5898	98.2487	8.93306	7.29284	7.3156	small molecule metabolic process;organic cyclic compound biosynthetic process;organic cyclic compound metabolic process;single-organism metabolic process;single-organism biosynthetic process;coenzyme metabolic process;S-adenosylmethionine metabolic process;purine ribonucleoside biosynthetic process;purine ribonucleoside metabolic process;ribonucleoside biosynthetic process;heterocycle metabolic p…	4;5;4;3;4;5;5;8;7;7;4;4;4;5;7;5;6;5;3;4;4;5;5;4;1;2;5;5;5;4;4;4;2;6;2;4;4;5;4;6;5;6;3;3;3;5;6;3;6;3;4;4;5;	GO:0044424;GO:0005737;GO:0044464;GO:0005623;GO:0005622;GO:0005575;	intracellular part;cytoplasm;cell part;cell;intracellular;cellular_component;	3;4;2;2;3;1;	GO:1901363;GO:0000166;GO:0016740;GO:0046872;GO:0097367;GO:0003674;GO:0005488;GO:1901265;GO:0016765;GO:0032549;GO:0017076;GO:0005524;GO:0043168;GO:0003824;GO:0097159;GO:0032559;GO:0032555;GO:0032550;GO:0032553;GO:0035639;GO:0043169;GO:0043167;GO:0030554;GO:0001883;GO:0001882;GO:0036094;GO:0004478;	heterocyclic compound binding;nucleotide binding;transferase activity;metal ion binding;carbohydrate derivative binding;molecular_function;binding;nucleoside phosphate binding;transferase activity, transferring alkyl or aryl (other than methyl) groups;ribonucleoside binding;purine nucleotide binding;ATP binding;anion binding;catalytic activity;organic cyclic compound binding;adenyl ribonucleotide…	3;4;3;5;3;1;2;4;4;5;5;6;4;2;3;6;5;6;4;5;4;3;6;5;4;3;5;				IPR002133;IPR022636;IPR022631;IPR022628;IPR022629;	S-adenosylmethionine synthetase;S-adenosylmethionine synthetase superfamily;S-adenosylmethionine synthetase, conserved site;S-adenosylmethionine synthetase, N-terminal;S-adenosylmethionine synthetase, central domain;	chloroplast	At1g02500	387	H	[H] Coenzyme transport and metabolism;
A0A2I0VQP3	Tai6.17688	Ubiquitin-conjugating enzyme E2 variant 1C OS=Dendrobium catenatum OX=906689 GN=UEV1C PE=4 SV=1 - [A0A2I0VQP3_9ASPA]	0.897	1.101	0.877	0.986	0.944	1.056	1.108	1.383	0.919	1.055	0.776	1.153		Tai6.17688	106.524	93.4088	84.6807	104.649	103.246	101.588	105.699	107.812	103.22	114.469	105.048	114.934	nucleic acid metabolic process;cellular nitrogen compound metabolic process;nitrogen compound metabolic process;protein polyubiquitination;organic cyclic compound metabolic process;nucleobase-containing compound metabolic process;cellular response to stimulus;cellular macromolecule metabolic process;protein modification by small protein conjugation;protein modification by small protein conjugatio…	5;4;3;10;4;4;3;4;8;7;3;2;5;11;4;4;2;4;3;6;5;3;5;1;2;4;3;5;4;2;5;3;4;9;5;3;	GO:0043231;GO:0005622;GO:0043227;GO:0005737;GO:0005623;GO:0005634;GO:0043226;GO:0043229;GO:0044424;GO:0044464;GO:0005575;GO:0044444;GO:0005829;	intracellular membrane-bounded organelle;intracellular;membrane-bounded organelle;cytoplasm;cell;nucleus;organelle;intracellular organelle;intracellular part;cell part;cellular_component;cytoplasmic part;cytosol;	4;3;3;4;2;5;2;3;3;2;1;4;5;	GO:0044389;GO:0019899;GO:0003674;GO:0005488;GO:0061630;GO:0016740;GO:0061659;GO:0019787;GO:0004842;GO:0031625;GO:0003824;GO:0005515;	ubiquitin-like protein ligase binding;enzyme binding;molecular_function;binding;ubiquitin protein ligase activity;transferase activity;ubiquitin-like protein ligase activity;ubiquitin-like protein transferase activity;ubiquitin-protein transferase activity;ubiquitin protein ligase binding;catalytic activity;protein binding;	5;4;1;2;6;3;5;4;5;6;2;3;	K10704			IPR000608;IPR016135;	Ubiquitin-conjugating enzyme E2;Ubiquitin-conjugating enzyme/RWD-like;	peroxisome	At2g36060	276	O	[O] Posttranslational modification, protein turnover, chaperones;
A0A2I0AX57	Tai6.10657	Proteasome subunit alpha type OS=Apostasia shenzhenica OX=1088818 GN=AXF42_Ash009809 PE=3 SV=1 - [A0A2I0AX57_9ASPA]	nan	1.076	nan	nan	0.87	nan	nan	0.609	nan	nan	1.404	nan		Tai6.10657	45.7156	38.4478	34.2613	52.5341	54.3091	49.4679	42.778	48.3451	51.4591	51.843	55.0651	57.4806									K02731	map03050;	Proteasome;	IPR035190;IPR029055;IPR000426;IPR023332;IPR001353;	Proteasome subunit alpha 7;Nucleophile aminohydrolases, N-terminal;Proteasome alpha-subunit, N-terminal domain;Proteasome alpha-type subunit;Proteasome, subunit alpha/beta;	cytosol	At5g66140	442	O	[O] Posttranslational modification, protein turnover, chaperones;
A0A2I0WN63	Tai6.53838	Aldo-keto reductase family 4 member C9 OS=Dendrobium catenatum OX=906689 GN=AKR4C9 PE=4 SV=1 - [A0A2I0WN63_9ASPA]	0.779	0.854	0.805	1.077	0.956	1.026	0.896	0.873	1.007	1.259	1.353	1.297		Tai6.53838	26.7463	16.1407	24.4248	124.543	122.549	134.543	18.5204	35.6416	28.564	130.365	128.34	148.597	response to water deprivation;response to water;response to salt stress;response to toxic substance;single-organism process;single-organism metabolic process;response to stress;response to osmotic stress;response to acid chemical;metabolic process;response to temperature stimulus;response to cold;response to chemical;response to inorganic substance;oxidation-reduction process;response to oxygen-c…	4;4;5;4;2;3;3;4;4;2;4;4;3;4;4;4;3;2;1;	GO:0043226;GO:0043229;GO:0043227;GO:0009536;GO:0005737;GO:0009507;GO:0043231;GO:0044464;GO:0005623;GO:0005622;GO:0005575;GO:0044444;GO:0044424;	organelle;intracellular organelle;membrane-bounded organelle;plastid;cytoplasm;chloroplast;intracellular membrane-bounded organelle;cell part;cell;intracellular;cellular_component;cytoplasmic part;intracellular part;	2;3;3;5;4;6;4;2;2;3;1;4;3;	GO:0004033;GO:0008106;GO:0003674;GO:0005488;GO:0000166;GO:1901363;GO:1901265;GO:0016491;GO:0043168;GO:0050662;GO:0050661;GO:0043167;GO:0016229;GO:0036094;GO:0003824;GO:0016614;GO:0016616;GO:0048037;GO:0097159;GO:0070401;	aldo-keto reductase (NADP) activity;alcohol dehydrogenase (NADP+) activity;molecular_function;binding;nucleotide binding;heterocyclic compound binding;nucleoside phosphate binding;oxidoreductase activity;anion binding;coenzyme binding;NADP binding;ion binding;steroid dehydrogenase activity;small molecule binding;catalytic activity;oxidoreductase activity, acting on CH-OH group of donors;oxidoredu…	6;7;1;2;4;3;4;3;4;4;5;3;4;3;2;4;5;3;3;5;				IPR020471;IPR018170;IPR023210;	Aldo/keto reductase;Aldo/keto reductase, conserved site;NADP-dependent oxidoreductase domain;	chloroplast	At2g37790	444	R	[R] General function prediction only;
A0A2I0AVC9	#N/A	Uncharacterized protein OS=Apostasia shenzhenica OX=1088818 GN=AXF42_Ash016528 PE=3 SV=1 - [A0A2I0AVC9_9ASPA]	1.096	nan	nan	1.024	nan	nan	1.038	nan	nan	0.88	nan	nan		#N/A	#N/A	#N/A	#N/A	#N/A	#N/A	#N/A	#N/A	#N/A	#N/A	#N/A	#N/A	#N/A	protein localization;cellular localization;cellular macromolecule localization;organic substance transport;macromolecule localization;transport;establishment of protein localization;protein transport;biological_process;establishment of localization in cell;establishment of localization;localization;cellular protein localization;vesicle-mediated transport;intracellular transport;intracellular prot…	4;3;4;5;3;4;4;5;1;4;3;2;5;5;5;6;	GO:0043229;GO:0030117;GO:0005905;GO:0030131;GO:0030119;GO:0030118;GO:0043227;GO:0043226;GO:0005737;GO:0098805;GO:0016020;GO:0048475;GO:0005794;GO:0098589;GO:0012505;GO:0043234;GO:0032991;GO:0043231;GO:0005829;GO:0044464;GO:0005623;GO:0005622;GO:0005575;GO:0098796;GO:0044444;GO:0044424;GO:0044425;	intracellular organelle;membrane coat;coated pit;clathrin adaptor complex;AP-type membrane coat adaptor complex;clathrin coat;membrane-bounded organelle;organelle;cytoplasm;whole membrane;membrane;coated membrane;Golgi apparatus;membrane region;endomembrane system;protein complex;macromolecular complex;intracellular membrane-bounded organelle;cytosol;cell part;cell;intracellular;cellular_componen…	3;4;3;5;4;5;3;2;4;3;2;3;4;3;3;3;2;4;5;2;2;3;1;3;4;3;2;				K12402	map04142;	Lysosome;	IPR011012;IPR028565;IPR001392;	Longin-like domain;Mu homology domain;Clathrin adaptor, mu subunit;	peroxisome	At4g24550	741	U	[U] Intracellular trafficking, secretion, and vesicular transport;
A0A2I0AV65	#N/A	Transmembrane emp24 domain-containing protein p24delta9 OS=Apostasia shenzhenica OX=1088818 GN=AXF42_Ash016467 PE=3 SV=1 - [A0A2I0AV65_9ASPA]	nan	nan	1.289	nan	nan	1.05	nan	nan	0.849	nan	nan	0.887		#N/A	#N/A	#N/A	#N/A	#N/A	#N/A	#N/A	#N/A	#N/A	#N/A	#N/A	#N/A	#N/A	protein localization;organic substance transport;macromolecule localization;transport;establishment of protein localization;protein transport;biological_process;establishment of localization;localization;vesicle-mediated transport;	4;5;3;4;4;5;1;3;2;5;	GO:0005783;GO:0033116;GO:0005789;GO:0042175;GO:0043229;GO:0000139;GO:0043227;GO:0043226;GO:0031224;GO:0005737;GO:0044446;GO:0031985;GO:0031984;GO:0031090;GO:0016021;GO:0016020;GO:0044432;GO:0044431;GO:0005795;GO:0005794;GO:0005793;GO:0098588;GO:0012505;GO:0032580;GO:0043231;GO:0044464;GO:0005623;GO:0005622;GO:0005575;GO:0044444;GO:0098791;GO:0044424;GO:0044425;GO:0044422;	endoplasmic reticulum;endoplasmic reticulum-Golgi intermediate compartment membrane;endoplasmic reticulum membrane;nuclear outer membrane-endoplasmic reticulum membrane network;intracellular organelle;Golgi membrane;membrane-bounded organelle;organelle;intrinsic component of membrane;cytoplasm;intracellular organelle part;Golgi cisterna;organelle subcompartment;organelle membrane;integral compone…	4;5;3;3;3;5;3;2;3;4;3;6;4;3;4;2;4;4;5;4;5;4;3;6;4;2;2;3;1;4;5;3;2;2;				K20352			IPR009038;IPR015720;	GOLD domain;TMP21-related;	plasma membrane	At1g14010	283	U	[U] Intracellular trafficking, secretion, and vesicular transport;
A0A2I0WFK1	#N/A	Phosphoribosylformylglycinamidine cyclo-ligase, chloroplastic/mitochondrial OS=Dendrobium catenatum OX=906689 GN=PUR5 PE=3 SV=1 - [A0A2I0WFK1_9ASPA]	0.899	nan	0.812	0.848	nan	0.847	1.058	nan	1.427	1.272	nan	1.004		#N/A	#N/A	#N/A	#N/A	#N/A	#N/A	#N/A	#N/A	#N/A	#N/A	#N/A	#N/A	#N/A	purine ribonucleoside monophosphate metabolic process;nucleotide biosynthetic process;small molecule metabolic process;ribonucleoside monophosphate metabolic process;organic cyclic compound biosynthetic process;organic cyclic compound metabolic process;single-organism metabolic process;single-organism biosynthetic process;heterocycle metabolic process;organonitrogen compound metabolic process;org…	8;6;4;7;5;4;3;4;4;4;5;6;7;4;5;3;4;6;6;5;7;8;7;7;10;9;2;5;5;5;6;5;1;5;4;4;6;7;7;2;4;2;4;4;5;4;3;8;5;5;6;3;8;3;6;3;3;5;4;	GO:0043231;GO:0044464;GO:0043229;GO:0043227;GO:0043226;GO:0005737;GO:0044444;GO:0044424;GO:0005739;GO:0005623;GO:0005622;GO:0009536;GO:0009507;GO:0005575;	intracellular membrane-bounded organelle;cell part;intracellular organelle;membrane-bounded organelle;organelle;cytoplasm;cytoplasmic part;intracellular part;mitochondrion;cell;intracellular;plastid;chloroplast;cellular_component;	4;2;3;3;2;4;4;3;5;2;3;5;6;1;	GO:1901363;GO:0000166;GO:0097367;GO:0003674;GO:0005488;GO:1901265;GO:0032549;GO:0017076;GO:0005524;GO:0003824;GO:0097159;GO:0032559;GO:0032555;GO:0032550;GO:0032553;GO:0035639;GO:0043168;GO:0043167;GO:0030554;GO:0016882;GO:0001883;GO:0001882;GO:0036094;GO:0016879;GO:0016874;GO:0004641;	heterocyclic compound binding;nucleotide binding;carbohydrate derivative binding;molecular_function;binding;nucleoside phosphate binding;ribonucleoside binding;purine nucleotide binding;ATP binding;catalytic activity;organic cyclic compound binding;adenyl ribonucleotide binding;purine ribonucleotide binding;purine ribonucleoside binding;ribonucleotide binding;purine ribonucleoside triphosphate bi…	3;4;3;1;2;4;5;5;6;2;3;6;5;6;4;5;4;3;6;5;5;4;3;4;3;6;	K01933	map00230;map01100;map01110;map01130;	Purine metabolism;Metabolic pathways;Biosynthesis of secondary metabolites;Biosynthesis of antibiotics;	IPR016188;IPR010918;IPR004733;	PurM-like, N-terminal domain;AIR synthase-related protein, C-terminal domain;Phosphoribosylformylglycinamidine cyclo-ligase;	chloroplast	At3g55010	496	F	[F] Nucleotide transport and metabolism;
A0A2I0AVC5	Tai6.10568	Ras-related protein Rab11D OS=Apostasia shenzhenica OX=1088818 GN=RAB11D PE=4 SV=1 - [A0A2I0AVC5_9ASPA]	nan	1.194	1.292	nan	1.085	0.987	nan	0.802	1.161	nan	0.948	0.668		Tai6.10568	38.4454	32.0414	28.923	23.9479	28.8753	29.6987	19.8404	18.1827	19.2154	13.6421	16.815	15.4883									K07904	map04144;map04961;map04962;map04972;	Endocytosis;Endocrine and other factor-regulated calcium reabsorption;Vasopressin-regulated water reabsorption;Pancreatic secretion;	IPR005225;IPR027417;IPR001806;	Small GTP-binding protein domain;P-loop containing nucleoside triphosphate hydrolase;Small GTPase superfamily;	cytosol	At5g65270	358	U	[U] Intracellular trafficking, secretion, and vesicular transport;
A0A0F6PKU1	#N/A	Peptidylprolyl isomerase OS=Erycina pusilla OX=154679 GN=FKBP13 PE=2 SV=1 - [A0A0F6PKU1_9ASPA]	nan	nan	0.886	nan	nan	1.075	nan	nan	1.572	nan	nan	0.596		#N/A	#N/A	#N/A	#N/A	#N/A	#N/A	#N/A	#N/A	#N/A	#N/A	#N/A	#N/A	#N/A									K01802			IPR023566;IPR001179;	Peptidyl-prolyl cis-trans isomerase, FKBP-type;FKBP-type peptidyl-prolyl cis-trans isomerase domain;	chloroplast	At5g45680	223	O	[O] Posttranslational modification, protein turnover, chaperones;
A0A2I0WFK4	#N/A	Ubiquitin-activating enzyme E1 1 OS=Dendrobium catenatum OX=906689 GN=UBA1 PE=4 SV=1 - [A0A2I0WFK4_9ASPA]	nan	0.986	nan	nan	0.969	nan	nan	1.309	nan	nan	0.911	nan		#N/A	#N/A	#N/A	#N/A	#N/A	#N/A	#N/A	#N/A	#N/A	#N/A	#N/A	#N/A	#N/A												IPR018965;IPR000594;IPR019572;	Ubiquitin-activating enzyme E1, C-terminal;THIF-type NAD/FAD binding fold;Ubiquitin-activating enzyme, catalytic cysteine domain;	cytosol	At2g30110	494	O	[O] Posttranslational modification, protein turnover, chaperones;
A0A2H9ZVF2	Tai6.27438	Putative aldo-keto reductase 2 OS=Apostasia shenzhenica OX=1088818 GN=AXF42_Ash017207 PE=4 SV=1 - [A0A2H9ZVF2_9ASPA]	0.94	1.034	0.913	0.933	0.987	1.015	1.085	0.88	0.962	0.982	1.155	1.151		Tai6.27438	54.0458	52.2537	51.6442	70.2086	62.9971	63.2178	98.5017	99.3293	90.6626	128.928	125.146	126.184						GO:0003824;GO:0003674;GO:0016491;	catalytic activity;molecular_function;oxidoreductase activity;	2;1;3;				IPR023210;	NADP-dependent oxidoreductase domain;	cytosol	At1g60690	520	C	[C] Energy production and conversion;
A0A2I0AK69	#N/A	Uncharacterized protein OS=Apostasia shenzhenica OX=1088818 GN=AXF42_Ash014631 PE=4 SV=1 - [A0A2I0AK69_9ASPA]	nan	1.099	nan	nan	1.148	nan	nan	1.555	nan	nan	0.495	nan		#N/A	#N/A	#N/A	#N/A	#N/A	#N/A	#N/A	#N/A	#N/A	#N/A	#N/A	#N/A	#N/A						GO:0097159;GO:0000166;GO:0036094;GO:0003674;GO:0005488;GO:0003676;GO:1901363;GO:1901265;GO:0003723;	organic cyclic compound binding;nucleotide binding;small molecule binding;molecular_function;binding;nucleic acid binding;heterocyclic compound binding;nucleoside phosphate binding;RNA binding;	3;4;3;1;2;4;3;4;5;				IPR034264;IPR000504;	RBM48, RNA recognition motif;RNA recognition motif domain;	nucleus	At5g27300	169	R	[R] General function prediction only;
A0A2I0WD23	#N/A	Proteasome subunit beta type-5 OS=Dendrobium catenatum OX=906689 GN=MA16_Dca023671 PE=4 SV=1 - [A0A2I0WD23_9ASPA]	nan	nan	0.636	nan	nan	1.019	nan	nan	0.624	nan	nan	1.711		#N/A	#N/A	#N/A	#N/A	#N/A	#N/A	#N/A	#N/A	#N/A	#N/A	#N/A	#N/A	#N/A	cellular catabolic process;cellular metabolic process;macromolecule metabolic process;cellular protein metabolic process;organic substance catabolic process;cellular macromolecule catabolic process;cellular macromolecule metabolic process;organic substance metabolic process;proteolysis;primary metabolic process;cellular process;biological_process;protein catabolic process;metabolic process;cellul…	4;3;4;5;4;5;4;3;5;3;2;1;5;2;6;3;5;6;4;	GO:0043229;GO:0043227;GO:0043226;GO:0005737;GO:0005839;GO:0005634;GO:0000502;GO:0043234;GO:0032991;GO:0043231;GO:0044464;GO:0005623;GO:0005622;GO:0005575;GO:0044424;	intracellular organelle;membrane-bounded organelle;organelle;cytoplasm;proteasome core complex;nucleus;proteasome complex;protein complex;macromolecular complex;intracellular membrane-bounded organelle;cell part;cell;intracellular;cellular_component;intracellular part;	3;3;2;4;4;5;4;3;2;4;2;2;3;1;3;	GO:0004175;GO:0003674;GO:0008233;GO:0070003;GO:0016787;GO:0003824;GO:0004298;GO:0070011;	endopeptidase activity;molecular_function;peptidase activity;threonine-type peptidase activity;hydrolase activity;catalytic activity;threonine-type endopeptidase activity;peptidase activity, acting on L-amino acid peptides;	6;1;4;6;3;2;7;5;				IPR029055;IPR023333;IPR001353;IPR000243;	Nucleophile aminohydrolases, N-terminal;Proteasome B-type subunit;Proteasome, subunit alpha/beta;Peptidase T1A, proteasome beta-subunit;	mitochondria	At3g26340	424	O	[O] Posttranslational modification, protein turnover, chaperones;
A0A2H9ZQR9	Tai6.46800	Calcium-dependent protein kinase isoform 2 OS=Apostasia shenzhenica OX=1088818 GN=CPK2 PE=4 SV=1 - [A0A2H9ZQR9_9ASPA]	1.068	nan	nan	1.057	nan	nan	0.925	nan	nan	0.995	nan	nan		Tai6.46800	15.9874	17.1899	12.3349	12.2039	15.0077	12.6999	15.911	15.9265	17.2023	13.2802	9.77954	9.02318	signal transduction;hormone-mediated signaling pathway;cellular response to stimulus;peptidyl-amino acid modification;response to organic substance;single organism signaling;peptidyl-serine modification;protein metabolic process;intracellular signal transduction;regulation of biological process;cellular protein metabolic process;cellular macromolecule metabolic process;biological regulation;cellu…	4;5;3;7;4;3;8;4;5;2;5;4;2;6;3;3;5;5;1;2;2;5;6;6;2;4;4;8;2;4;5;2;6;5;4;4;4;8;5;5;5;6;3;5;7;6;3;3;4;3;3;5;4;	GO:0016020;GO:0044424;GO:0005622;GO:0005737;GO:0044464;GO:0005623;GO:0005575;	membrane;intracellular part;intracellular;cytoplasm;cell part;cell;cellular_component;	2;3;3;4;2;2;1;	GO:1901363;GO:0004674;GO:0000166;GO:0016740;GO:0046872;GO:0097367;GO:0003674;GO:0005488;GO:1901265;GO:0032549;GO:0017076;GO:0005524;GO:0016301;GO:0003824;GO:0010857;GO:0004683;GO:0016773;GO:0016772;GO:0032559;GO:0032555;GO:0032550;GO:0032553;GO:0035639;GO:0043169;GO:0043167;GO:0005509;GO:0030554;GO:0009931;GO:0005516;GO:0005515;GO:0097159;GO:0001883;GO:0001882;GO:0004672;GO:0036094;GO:0043168;	heterocyclic compound binding;protein serine/threonine kinase activity;nucleotide binding;transferase activity;metal ion binding;carbohydrate derivative binding;molecular_function;binding;nucleoside phosphate binding;ribonucleoside binding;purine nucleotide binding;ATP binding;kinase activity;catalytic activity;calcium-dependent protein kinase activity;calmodulin-dependent protein kinase activity…	3;7;4;3;5;3;1;2;4;5;5;6;5;2;7;8;5;4;6;5;6;4;5;4;3;6;6;8;4;3;3;5;4;6;3;4;	K13412	map04626;map05145;	Plant-pathogen interaction;Toxoplasmosis;	IPR018247;IPR011009;IPR000719;IPR008271;IPR017441;IPR011992;IPR002048;	EF-Hand 1, calcium-binding site;Protein kinase-like domain;Protein kinase domain;Serine/threonine-protein kinase, active site;Protein kinase, ATP binding site;EF-hand domain pair;EF-hand domain;	chloroplast	At3g20410	815	T	[T] Signal transduction mechanisms;
A0A2I0XAP9	#N/A	Protein disulfide isomerase-like 2-3 OS=Dendrobium catenatum OX=906689 GN=PDIL2-3 PE=3 SV=1 - [A0A2I0XAP9_9ASPA]	nan	1.312	1.138	nan	0.967	0.841	nan	1.061	1.224	nan	0.798	0.882		#N/A	#N/A	#N/A	#N/A	#N/A	#N/A	#N/A	#N/A	#N/A	#N/A	#N/A	#N/A	#N/A	protein folding;homeostatic process;regulation of biological process;single-organism process;cellular response to stimulus;biological regulation;regulation of biological quality;cellular homeostasis;cellular process;regulation of cellular process;response to stress;single-organism cellular process;cell redox homeostasis;response to stimulus;cellular response to stress;biological_process;response …	3;4;2;2;3;2;3;4;2;3;3;3;4;2;4;1;5;	GO:0005623;GO:0005575;GO:0005576;	cell;cellular_component;extracellular region;	2;1;2;	GO:0003674;GO:0016864;GO:0016860;GO:0003756;GO:0003824;GO:0016853;	molecular_function;intramolecular oxidoreductase activity, transposing S-S bonds;intramolecular oxidoreductase activity;protein disulfide isomerase activity;catalytic activity;isomerase activity;	1;5;4;6;2;3;	K09584	map04141;	Protein processing in endoplasmic reticulum;	IPR017937;IPR005788;IPR012336;IPR013766;	Thioredoxin, conserved site;Disulphide isomerase;Thioredoxin-like fold;Thioredoxin domain;	extracellular	At1g04980	667	O	[O] Posttranslational modification, protein turnover, chaperones;
A0A2I0ATK0	Tai6.8760	Malic enzyme OS=Apostasia shenzhenica OX=1088818 GN=NAD-ME1 PE=3 SV=1 - [A0A2I0ATK0_9ASPA]	1.002	0.975	0.966	1.138	1.304	0.957	0.98	1.135	1.009	0.938	0.782	1.069		Tai6.8760	76.8568	71.2631	79.0092	76.4959	88.5327	78.5004	86.4799	86.5716	84.3319	75.5776	73.9427	66.8115	single-organism metabolic process;organic substance metabolic process;organic acid metabolic process;single-organism cellular process;cellular process;carboxylic acid metabolic process;metabolic process;oxoacid metabolic process;dicarboxylic acid metabolic process;single-organism process;biological_process;cellular metabolic process;malate metabolic process;small molecule metabolic process;	3;3;4;3;2;6;2;5;7;2;1;3;8;4;	GO:0031974;GO:0043229;GO:0043227;GO:0043226;GO:0005737;GO:0005739;GO:0005575;GO:0005759;GO:0043231;GO:0043233;GO:0044464;GO:0005623;GO:0005622;GO:0044446;GO:0070013;GO:0044444;GO:0044429;GO:0044424;GO:0044422;	membrane-enclosed lumen;intracellular organelle;membrane-bounded organelle;organelle;cytoplasm;mitochondrion;cellular_component;mitochondrial matrix;intracellular membrane-bounded organelle;organelle lumen;cell part;cell;intracellular;intracellular organelle part;intracellular organelle lumen;cytoplasmic part;mitochondrial part;intracellular part;organelle part;	2;3;3;2;4;5;1;5;4;3;2;2;3;3;4;4;4;3;2;	GO:0051287;GO:1901363;GO:0003674;GO:0005488;GO:0043167;GO:1901265;GO:0016491;GO:0050662;GO:0000166;GO:0046872;GO:0043169;GO:0036094;GO:0003824;GO:0048037;GO:0016615;GO:0016614;GO:0016616;GO:0097159;GO:0004471;GO:0004470;	NAD binding;heterocyclic compound binding;molecular_function;binding;ion binding;nucleoside phosphate binding;oxidoreductase activity;coenzyme binding;nucleotide binding;metal ion binding;cation binding;small molecule binding;catalytic activity;cofactor binding;malate dehydrogenase activity;oxidoreductase activity, acting on CH-OH group of donors;oxidoreductase activity, acting on the CH-OH group…	5;3;1;2;3;4;3;4;4;5;4;3;2;3;5;4;5;3;6;6;	K00028	map00620;map00710;map01100;map01120;map01200;	Pyruvate metabolism;Carbon fixation in photosynthetic organisms;Metabolic pathways;Microbial metabolism in diverse environments;Carbon metabolism;	IPR015884;IPR001891;IPR012302;IPR016040;IPR012301;	Malic enzyme, conserved site;Malic oxidoreductase;Malic enzyme, NAD-binding;NAD(P)-binding domain;Malic enzyme, N-terminal domain;	mitochondria	At2g13560	1049	C	[C] Energy production and conversion;
A0A2I0WSY8	#N/A	Peroxidase OS=Dendrobium catenatum OX=906689 GN=MA16_Dca000122 PE=3 SV=1 - [A0A2I0WSY8_9ASPA]	0.719	nan	nan	0.714	nan	nan	1.116	nan	nan	1.503	nan	nan		#N/A	#N/A	#N/A	#N/A	#N/A	#N/A	#N/A	#N/A	#N/A	#N/A	#N/A	#N/A	#N/A												IPR019794;IPR002016;IPR000823;IPR019793;IPR010255;IPR033905;	Peroxidase, active site;Haem peroxidase, plant/fungal/bacterial;Plant peroxidase;Peroxidases heam-ligand binding site;Haem peroxidase;Secretory peroxidase;	chloroplast	At5g05340	387	R	[R] General function prediction only;
A0A2I0ATK4	#N/A	Nuclear transcription factor Y subunit C-1 OS=Apostasia shenzhenica OX=1088818 GN=NFYC1 PE=4 SV=1 - [A0A2I0ATK4_9ASPA]	0.776	nan	0.769	1.16	nan	0.948	0.919	nan	1.721	1.186	nan	0.694		#N/A	#N/A	#N/A	#N/A	#N/A	#N/A	#N/A	#N/A	#N/A	#N/A	#N/A	#N/A	#N/A	regulation of primary metabolic process;regulation of metabolic process;organic cyclic compound biosynthetic process;organic cyclic compound metabolic process;positive regulation of macromolecule metabolic process;positive regulation of biological process;regulation of macromolecule metabolic process;regulation of RNA biosynthetic process;heterocycle metabolic process;aromatic compound biosynthet…	4;3;5;4;4;2;4;6;4;5;3;4;3;7;4;4;2;5;4;3;1;2;5;5;5;6;5;5;6;6;4;4;5;4;7;2;4;7;6;5;5;4;6;5;5;5;4;4;5;6;2;3;5;5;5;5;3;5;4;4;3;3;3;	GO:0044798;GO:0043234;GO:0043231;GO:0090575;GO:0044428;GO:0005667;GO:0044424;GO:0044422;GO:0043229;GO:0005622;GO:0043227;GO:0043226;GO:0016602;GO:0044446;GO:0005634;GO:0044464;GO:0005623;GO:0032991;GO:0005575;	nuclear transcription factor complex;protein complex;intracellular membrane-bounded organelle;RNA polymerase II transcription factor complex;nuclear part;transcription factor complex;intracellular part;organelle part;intracellular organelle;intracellular;membrane-bounded organelle;organelle;CCAAT-binding factor complex;intracellular organelle part;nucleus;cell part;cell;macromolecular complex;cel…	5;3;4;6;4;4;3;2;3;3;3;2;7;3;5;2;2;2;1;	GO:0001071;GO:1901363;GO:0003674;GO:0005488;GO:0003676;GO:0003677;GO:0097159;GO:0003700;	nucleic acid binding transcription factor activity;heterocyclic compound binding;molecular_function;binding;nucleic acid binding;DNA binding;organic cyclic compound binding;transcription factor activity, sequence-specific DNA binding;	2;3;1;2;4;5;3;3;				IPR003958;IPR009072;	Transcription factor CBF/NF-Y/archaeal histone domain;Histone-fold;	nucleus	At3g48590	224	K	[K] Transcription;
Q84YB8	Tai6.35936	Tubulin beta chain (Fragment) OS=Allium sativum OX=4682 PE=2 SV=1 - [Q84YB8_ALLSA]	0.892	nan	0.826	1.127	nan	1.332	1.027	nan	0.876	0.959	nan	1.051		Tai6.35936	13.6587	23.6879	7.52334	4.41125	8.10587	4.9695	8.35982	9.97069	17.6351	10.6121	4.23978	3.3379	single-organism process;cellular process;single-organism cellular process;microtubule-based process;biological_process;	2;2;3;4;1;	GO:0099512;GO:0099513;GO:0043229;GO:0043228;GO:0005874;GO:0043226;GO:0005737;GO:0044446;GO:0044430;GO:0015630;GO:0043232;GO:0005856;GO:0044464;GO:0005623;GO:0005622;GO:0005575;GO:0044424;GO:0044422;	supramolecular fiber;polymeric cytoskeletal fiber;intracellular organelle;non-membrane-bounded organelle;microtubule;organelle;cytoplasm;intracellular organelle part;cytoskeletal part;microtubule cytoskeleton;intracellular non-membrane-bounded organelle;cytoskeleton;cell part;cell;intracellular;cellular_component;intracellular part;organelle part;	2;3;3;3;4;2;4;3;4;6;4;5;2;2;3;1;3;2;	GO:0005200;GO:0035639;GO:1901363;GO:0003674;GO:0005488;GO:0001883;GO:0000166;GO:0001882;GO:0019001;GO:0005198;GO:0032561;GO:1901265;GO:0032549;GO:0017076;GO:0005525;GO:0016787;GO:0003924;GO:0017111;GO:0036094;GO:0003824;GO:0032555;GO:0016818;GO:0043167;GO:0097367;GO:0097159;GO:0016817;GO:0016462;GO:0032550;GO:0032553;GO:0043168;	structural constituent of cytoskeleton;purine ribonucleoside triphosphate binding;heterocyclic compound binding;molecular_function;binding;purine nucleoside binding;nucleotide binding;nucleoside binding;guanyl nucleotide binding;structural molecule activity;guanyl ribonucleotide binding;nucleoside phosphate binding;ribonucleoside binding;purine nucleotide binding;GTP binding;hydrolase activity;GT…	3;5;3;1;2;5;4;4;6;2;6;4;5;5;6;3;8;7;3;2;5;5;3;3;3;4;6;6;4;4;				IPR008280;IPR000217;IPR018316;IPR002453;IPR017975;IPR003008;	Tubulin/FtsZ, C-terminal;Tubulin;Tubulin/FtsZ, 2-layer sandwich domain;Beta tubulin;Tubulin, conserved site;Tubulin/FtsZ, GTPase domain;	chloroplast	7299175	338	Z	[Z] Cytoskeleton;
Q8W137	Tai6.27452	Uncharacterized protein (Fragment) OS=Narcissus pseudonarcissus OX=39639 PE=2 SV=1 - [Q8W137_NARPS]	1.127	0.802	0.935	0.761	0.855	1.382	0.921	0.71	0.685	1.249	1.566	1.065		Tai6.27452	66.6782	60.3599	58.0829	19.9424	26.1223	20.8751	7.62118	8.7211	9.3757	4.201	2.29091	5.76435														mitochondria
A0A2I0WHD5	#N/A	Pentatricopeptide repeat-containing protein OS=Dendrobium catenatum OX=906689 GN=PCMP-E27 PE=4 SV=1 - [A0A2I0WHD5_9ASPA]	nan	nan	nan	nan	nan	nan	nan	nan	nan	nan	nan	nan		#N/A	#N/A	#N/A	#N/A	#N/A	#N/A	#N/A	#N/A	#N/A	#N/A	#N/A	#N/A	#N/A												IPR002885;IPR011990;	Pentatricopeptide repeat;Tetratricopeptide-like helical domain;	mitochondria	At3g29230	624	R	[R] General function prediction only;
A0A2I0W5X8	#N/A	60S ribosomal protein L3 OS=Dendrobium catenatum OX=906689 GN=RPL3 PE=3 SV=1 - [A0A2I0W5X8_9ASPA]	nan	1.071	nan	nan	1.055	nan	nan	1.279	nan	nan	0.79	nan		#N/A	#N/A	#N/A	#N/A	#N/A	#N/A	#N/A	#N/A	#N/A	#N/A	#N/A	#N/A	#N/A												IPR009000;IPR019926;IPR000597;	Translation protein, beta-barrel domain;Ribosomal protein L3, conserved site;Ribosomal protein L3;	chloroplast	At1g43170	425	J	[J] Translation, ribosomal structure and biogenesis;
A0A2H9ZSJ7	#N/A	Uncharacterized protein OS=Apostasia shenzhenica OX=1088818 GN=AXF42_Ash020017 PE=4 SV=1 - [A0A2H9ZSJ7_9ASPA]	nan	nan	0.809	nan	nan	1.186	nan	nan	0.761	nan	nan	1.294		#N/A	#N/A	#N/A	#N/A	#N/A	#N/A	#N/A	#N/A	#N/A	#N/A	#N/A	#N/A	#N/A			GO:0016020;GO:0044464;GO:0005623;GO:0005575;GO:0071944;GO:0005886;	membrane;cell part;cell;cellular_component;cell periphery;plasma membrane;	2;2;2;1;3;3;							IPR011684;	Protein Networked (NET), actin-binding (NAB) domain;	nucleus
A0A2H9ZXV7	#N/A	Serine/threonine-protein kinase/endoribonuclease IRE1a OS=Apostasia shenzhenica OX=1088818 GN=IRE1A PE=4 SV=1 - [A0A2H9ZXV7_9ASPA]	nan	nan	3.986	nan	nan	nan	nan	nan	nan	nan	nan	nan		#N/A	#N/A	#N/A	#N/A	#N/A	#N/A	#N/A	#N/A	#N/A	#N/A	#N/A	#N/A	#N/A	regulation of phosphate metabolic process;regulation of primary metabolic process;regulation of metabolic process;signal transduction;organic cyclic compound biosynthetic process;organic cyclic compound metabolic process;activation of signaling protein activity involved in unfolded protein response;response to unfolded protein;response to salicylic acid;positive regulation of macromolecule metabo…	6;4;3;4;5;4;6;5;5;4;4;4;5;4;2;2;7;4;7;6;6;3;4;4;7;3;7;3;5;4;2;4;5;3;7;5;3;5;2;7;3;5;6;4;6;2;5;3;5;4;4;3;5;4;3;5;1;2;3;5;3;5;5;6;2;6;5;5;6;5;6;5;6;6;4;4;2;4;4;8;2;4;5;5;5;5;6;7;5;6;2;4;7;5;4;4;7;5;5;4;5;4;8;5;5;5;4;4;5;6;6;6;3;5;5;7;5;6;4;5;4;6;5;3;5;3;4;4;3;4;3;6;3;5;4;7;7;6;3;	GO:0005789;GO:0031224;GO:0005783;GO:0016021;GO:0098588;GO:0043231;GO:0042175;GO:0044424;GO:0044422;GO:0005622;GO:0043227;GO:0044432;GO:0042406;GO:0012505;GO:0044446;GO:0044444;GO:0031312;GO:0016020;GO:0019898;GO:0005737;GO:0031090;GO:0044464;GO:0043229;GO:0005623;GO:0043226;GO:0044425;GO:0005575;	endoplasmic reticulum membrane;intrinsic component of membrane;endoplasmic reticulum;integral component of membrane;bounding membrane of organelle;intracellular membrane-bounded organelle;nuclear outer membrane-endoplasmic reticulum membrane network;intracellular part;organelle part;intracellular;membrane-bounded organelle;endoplasmic reticulum part;extrinsic component of endoplasmic reticulum me…	3;3;4;4;4;4;3;3;2;3;3;4;4;3;3;4;4;2;3;4;3;2;3;2;2;2;1;	GO:0004540;GO:1901363;GO:0004674;GO:0000166;GO:0016740;GO:0004672;GO:0004521;GO:0097367;GO:0005488;GO:0003674;GO:0032549;GO:0017076;GO:0005524;GO:0016787;GO:0016301;GO:0043169;GO:0016788;GO:0003824;GO:0036094;GO:0016772;GO:0032559;GO:0032555;GO:0032550;GO:0032553;GO:0035639;GO:0043167;GO:0030554;GO:0004518;GO:0004519;GO:0016773;GO:0097159;GO:0001883;GO:0001882;GO:1901265;GO:0046872;GO:0043168;	ribonuclease activity;heterocyclic compound binding;protein serine/threonine kinase activity;nucleotide binding;transferase activity;protein kinase activity;endoribonuclease activity;carbohydrate derivative binding;binding;molecular_function;ribonucleoside binding;purine nucleotide binding;ATP binding;hydrolase activity;kinase activity;cation binding;hydrolase activity, acting on ester bonds;cata…	6;3;7;4;3;6;7;3;2;1;5;5;6;3;5;4;4;2;3;4;6;5;6;4;5;3;6;5;6;5;3;5;4;4;5;4;	K08852	map04141;map04210;map04932;map05010;	Protein processing in endoplasmic reticulum;Apoptosis;Non-alcoholic fatty liver disease (NAFLD);Alzheimer's disease;	IPR011009;IPR000719;IPR008271;IPR018997;IPR011047;IPR010513;	Protein kinase-like domain;Protein kinase domain;Serine/threonine-protein kinase, active site;PUB domain;Quinoprotein alcohol dehydrogenase-like superfamily;KEN domain;	plasma membrane	At5g24360	572	T	[T] Signal transduction mechanisms;
M1GLH9	#N/A	S-adenosylmethionine synthase OS=Hosta ventricosa OX=39527 GN=SAMS PE=2 SV=1 - [M1GLH9_9ASPA]	1.247	1.056	1.51	0.769	1.01	0.817	1.031	1.044	0.717	1	1.004	0.993		#N/A	#N/A	#N/A	#N/A	#N/A	#N/A	#N/A	#N/A	#N/A	#N/A	#N/A	#N/A	#N/A									K00789	map00270;map01100;map01110;map01230;	Cysteine and methionine metabolism;Metabolic pathways;Biosynthesis of secondary metabolites;Biosynthesis of amino acids;	IPR022636;IPR022631;IPR022630;IPR022628;IPR022629;IPR002133;	S-adenosylmethionine synthetase superfamily;S-adenosylmethionine synthetase, conserved site;S-adenosylmethionine synthetase, C-terminal;S-adenosylmethionine synthetase, N-terminal;S-adenosylmethionine synthetase, central domain;S-adenosylmethionine synthetase;	cytoskeleton	At1g02500	734	H	[H] Coenzyme transport and metabolism;
A0A2I0XGR7	Ipomoea_batatas_newGene_34981	Elongation factor 2 OS=Dendrobium catenatum OX=906689 GN=MA16_Dca006515 PE=4 SV=1 - [A0A2I0XGR7_9ASPA]	0.689	0.779	0.795	0.924	0.965	0.974	1.115	1.599	1.094	1.225	1.045	1.238		Ipomoea_batatas_newGene_34981	0	0	2.73274	1.23619	1.45574	2.27995	1.13451	0	0	0	0	0	peptide biosynthetic process;response to organic substance;organonitrogen compound metabolic process;protein metabolic process;nitrogen compound metabolic process;macromolecule metabolic process;organic substance biosynthetic process;response to endogenous stimulus;response to stress;biological_process;metabolic process;response to temperature stimulus;cellular nitrogen compound biosynthetic proc…	6;4;4;4;3;4;4;3;3;1;2;4;5;2;4;4;5;5;3;4;6;5;4;5;5;3;5;2;5;3;5;3;5;3;4;3;6;	GO:0031974;GO:0030054;GO:0031981;GO:0005773;GO:0016020;GO:0005774;GO:0098588;GO:0055044;GO:0043231;GO:0043232;GO:0043233;GO:0005829;GO:0044428;GO:0044424;GO:0044422;GO:0043229;GO:0043227;GO:0043226;GO:0044437;GO:0044446;GO:0044444;GO:0031090;GO:0005730;GO:0005634;GO:0005911;GO:0044464;GO:0005623;GO:0005622;GO:0043228;GO:0048046;GO:0071944;GO:0009536;GO:0098805;GO:0005886;GO:0009506;GO:0009507;GO:…	membrane-enclosed lumen;cell junction;nuclear lumen;vacuole;membrane;vacuolar membrane;bounding membrane of organelle;symplast;intracellular membrane-bounded organelle;intracellular non-membrane-bounded organelle;organelle lumen;cytosol;nuclear part;intracellular part;organelle part;intracellular organelle;membrane-bounded organelle;organelle;vacuolar part;intracellular organelle part;cytoplasmic…	2;2;5;5;2;4;4;2;4;4;3;5;4;3;2;3;3;2;4;3;4;3;5;5;3;2;2;3;3;3;3;5;3;3;3;6;4;1;4;2;	GO:1901363;GO:0046872;GO:0003924;GO:0016818;GO:0097367;GO:0016817;GO:0003674;GO:0005488;GO:0003676;GO:1901265;GO:0046914;GO:0032549;GO:0017076;GO:0005525;GO:0016787;GO:0003824;GO:0097159;GO:0019001;GO:0032555;GO:0003746;GO:0032550;GO:0032553;GO:0035639;GO:0000166;GO:0043168;GO:0043169;GO:0043167;GO:0032561;GO:0005507;GO:0008135;GO:0003723;GO:0001883;GO:0001882;GO:0016462;GO:0017111;GO:0036094;	heterocyclic compound binding;metal ion binding;GTPase activity;hydrolase activity, acting on acid anhydrides, in phosphorus-containing anhydrides;carbohydrate derivative binding;hydrolase activity, acting on acid anhydrides;molecular_function;binding;nucleic acid binding;nucleoside phosphate binding;transition metal ion binding;ribonucleoside binding;purine nucleotide binding;GTP binding;hydrola…	3;5;8;5;3;4;1;2;4;4;6;5;5;6;3;2;3;6;5;7;6;4;5;4;4;4;3;6;7;6;5;5;4;6;7;3;	K03234	map04152;map04921;	AMPK signaling pathway;Oxytocin signaling pathway;	IPR005517;IPR014721;IPR000640;IPR035647;IPR004161;IPR020568;IPR009000;IPR000795;IPR005225;IPR027417;IPR031157;	Translation elongation factor EFG/EF2, domain IV;Ribosomal protein S5 domain 2-type fold, subgroup;Elongation factor EFG, domain V-like;EF-G domain III/V-like;Translation elongation factor EFTu-like, domain 2;Ribosomal protein S5 domain 2-type fold;Translation protein, beta-barrel domain;Transcription factor, GTP-binding domain;Small GTP-binding protein domain;P-loop containing nucleoside triphos…	cytosol	At1g56075	1642	J	[J] Translation, ribosomal structure and biogenesis;
A0A2I0AFV8	Tai6.14938	Dynamin-related protein 5A OS=Apostasia shenzhenica OX=1088818 GN=AXF42_Ash000254 PE=3 SV=1 - [A0A2I0AFV8_9ASPA]	0.725	0.979	0.92	1.057	1.044	1.021	1.395	1.004	1.155	0.865	1.063	0.992		Tai6.14938	8.94401	8.428	8.55583	6.93813	8.13606	6.86901	6.42008	4.96701	6.33656	5.17764	4.99997	4.05106												IPR020850;IPR003130;IPR030381;IPR022812;IPR000375;IPR027417;	GTPase effector domain;Dynamin GTPase effector;Dynamin-type guanine nucleotide-binding (G) domain;Dynamin superfamily;Dynamin central domain;P-loop containing nucleoside triphosphate hydrolase;	chloroplast	At5g42080	809	UR	[U] Intracellular trafficking, secretion, and vesicular transport;[R] General function prediction only;
A0A2I0VYI8	#N/A	Ribosome production factor 2 like OS=Dendrobium catenatum OX=906689 GN=MA16_Dca016830 PE=4 SV=1 - [A0A2I0VYI8_9ASPA]	nan	1.076	nan	nan	1.168	nan	nan	1.094	nan	nan	0.827	nan		#N/A	#N/A	#N/A	#N/A	#N/A	#N/A	#N/A	#N/A	#N/A	#N/A	#N/A	#N/A	#N/A	cellular component assembly;macromolecular complex subunit organization;cellular macromolecular complex assembly;nucleic acid metabolic process;cellular nitrogen compound metabolic process;nitrogen compound metabolic process;maturation of LSU-rRNA;ncRNA metabolic process;cellular component organization or biogenesis;ribosomal large subunit assembly;ribosomal large subunit biogenesis;nucleobase-co…	4;4;6;5;4;3;6;6;2;6;5;4;5;4;4;6;5;3;5;3;5;5;6;4;4;7;2;4;7;1;2;5;4;5;3;7;3;4;3;6;	GO:0031974;GO:0043227;GO:0005623;GO:0005730;GO:0043226;GO:0005575;GO:0005622;GO:0044422;GO:0043228;GO:0043231;GO:0043232;GO:0043233;GO:0031981;GO:0044464;GO:0043229;GO:0044446;GO:0070013;GO:0044428;GO:0044424;GO:0005634;	membrane-enclosed lumen;membrane-bounded organelle;cell;nucleolus;organelle;cellular_component;intracellular;organelle part;non-membrane-bounded organelle;intracellular membrane-bounded organelle;intracellular non-membrane-bounded organelle;organelle lumen;nuclear lumen;cell part;intracellular organelle;intracellular organelle part;intracellular organelle lumen;nuclear part;intracellular part;nuc…	2;3;2;5;2;1;3;2;3;4;4;3;5;2;3;3;4;4;3;5;	GO:0003674;GO:0005488;GO:0003676;GO:0019843;GO:1901363;GO:0097159;GO:0003723;	molecular_function;binding;nucleic acid binding;rRNA binding;heterocyclic compound binding;organic cyclic compound binding;RNA binding;	1;2;4;6;3;3;5;	K14847			IPR007109;	Brix domain;	chloroplast	At3g23620	351	J	[J] Translation, ribosomal structure and biogenesis;
A0A2I0A7B9	Tai6.39846	Caffeoyl-CoA O-methyltransferase OS=Apostasia shenzhenica OX=1088818 GN=AXF42_Ash002807 PE=4 SV=1 - [A0A2I0A7B9_9ASPA]	1.036	1.599	1.051	1.118	1.113	1.071	1.021	0.791	1.23	0.899	0.699	0.752		Tai6.39846	78.3778	87.6691	66.5122	268.911	277.214	281.111	72.226	93.5479	84.0655	190.518	223.468	221.316	cellular biosynthetic process;phenylpropanoid metabolic process;phenylpropanoid biosynthetic process;organic cyclic compound metabolic process;single-organism metabolic process;single-organism biosynthetic process;lignin biosynthetic process;lignin metabolic process;secondary metabolite biosynthetic process;organic cyclic compound biosynthetic process;organic substance metabolic process;single-or…	4;4;5;4;3;4;6;5;5;5;3;2;2;4;4;4;3;1;2;5;3;3;				GO:0003674;GO:0005488;GO:0008168;GO:0042409;GO:0043169;GO:0043167;GO:0016740;GO:0016741;GO:0046872;GO:0008757;GO:0003824;GO:0008171;	molecular_function;binding;methyltransferase activity;caffeoyl-CoA O-methyltransferase activity;cation binding;ion binding;transferase activity;transferase activity, transferring one-carbon groups;metal ion binding;S-adenosylmethionine-dependent methyltransferase activity;catalytic activity;O-methyltransferase activity;	1;2;5;7;4;3;3;4;5;6;2;6;	K00588	map00360;map00940;map00941;map00945;map01100;map01110;	Phenylalanine metabolism;Phenylpropanoid biosynthesis;Flavonoid biosynthesis;"Stilbenoid, diarylheptanoid and gingerol biosynthesis";Metabolic pathways;Biosynthesis of secondary metabolites;	IPR002935;IPR029063;	O-methyltransferase, family 3;S-adenosyl-L-methionine-dependent methyltransferase;	cytosol	At4g34050	437	Q	[Q] Secondary metabolites biosynthesis, transport and catabolism;
A0A2I0AFV3	Tai6.31944	Peroxisomal fatty acid beta-oxidation multifunctional protein OS=Apostasia shenzhenica OX=1088818 GN=MFP PE=3 SV=1 - [A0A2I0AFV3_9ASPA]	1.115	nan	nan	1.106	nan	nan	0.93	nan	nan	0.892	nan	nan		Tai6.31944	32.0345	30.5652	35.4647	49.3382	45.8061	45.9	37.1809	41.2536	40.2714	50.9205	49.7451	47.0817	lipid oxidation;jasmonic acid metabolic process;jasmonic acid biosynthetic process;small molecule metabolic process;small molecule catabolic process;small molecule biosynthetic process;single-organism catabolic process;single-organism metabolic process;single-organism biosynthetic process;reproduction;monocarboxylic acid metabolic process;developmental process involved in reproduction;monocarboxy…	5;8;8;4;5;5;4;3;4;2;7;3;7;5;4;4;3;3;5;5;6;7;4;4;5;4;1;2;4;6;6;4;5;7;4;4;5;2;2;2;4;2;4;5;4;6;4;5;6;4;3;5;3;2;3;3;3;3;3;3;	GO:0099512;GO:0099513;GO:0030054;GO:0005777;GO:0055044;GO:0043231;GO:0042579;GO:0044424;GO:0044422;GO:0043232;GO:0043229;GO:0043228;GO:0043227;GO:0005856;GO:0044430;GO:0044444;GO:0005874;GO:0005737;GO:0030312;GO:0005911;GO:0044464;GO:0005623;GO:0005622;GO:0071944;GO:0044446;GO:0009536;GO:0005618;GO:0043226;GO:0015630;GO:0009506;GO:0009507;GO:0005575;	supramolecular fiber;polymeric cytoskeletal fiber;cell junction;peroxisome;symplast;intracellular membrane-bounded organelle;microbody;intracellular part;organelle part;intracellular non-membrane-bounded organelle;intracellular organelle;non-membrane-bounded organelle;membrane-bounded organelle;cytoskeleton;cytoskeletal part;cytoplasmic part;microtubule;cytoplasm;external encapsulating structure;…	2;3;2;6;2;4;5;3;2;4;3;3;3;5;4;4;4;4;3;3;2;2;3;3;3;5;4;2;6;3;6;1;	GO:0003857;GO:0016863;GO:1901363;GO:0016860;GO:0016616;GO:0044877;GO:0016614;GO:0003674;GO:0005488;GO:0003676;GO:0004300;GO:0008017;GO:0003824;GO:0008092;GO:0016835;GO:0016836;GO:0016491;GO:0016829;GO:0032403;GO:0018812;GO:0044822;GO:0016856;GO:0016854;GO:0016853;GO:0003723;GO:0005515;GO:0097159;GO:0003729;GO:0004165;GO:0015631;GO:0008692;	3-hydroxyacyl-CoA dehydrogenase activity;intramolecular oxidoreductase activity, transposing C=C bonds;heterocyclic compound binding;intramolecular oxidoreductase activity;oxidoreductase activity, acting on the CH-OH group of donors, NAD or NADP as acceptor;macromolecular complex binding;oxidoreductase activity, acting on CH-OH group of donors;molecular_function;binding;nucleic acid binding;enoyl…	6;5;3;4;5;3;4;1;2;4;6;5;2;4;4;5;3;3;4;6;6;5;4;3;5;3;3;7;6;5;6;	K10527	map00071;map00592;map01100;map01110;map01212;	Fatty acid degradation;alpha-Linolenic acid metabolism;Metabolic pathways;Biosynthesis of secondary metabolites;Fatty acid metabolism;	IPR018376;IPR029045;IPR008927;IPR006108;IPR033346;IPR001753;IPR013328;IPR016040;IPR006176;IPR006180;	Enoyl-CoA hydratase/isomerase, conserved site;ClpP/crotonase-like domain;6-phosphogluconate dehydrogenase C-terminal domain-like;3-hydroxyacyl-CoA dehydrogenase, C-terminal;Peroxisomal fatty acid beta-oxidation multifunctional protein AIM1;Crotonase superfamily;6-phosphogluconate dehydrogenase, domain 2;NAD(P)-binding domain;3-hydroxyacyl-CoA dehydrogenase, NAD binding;3-hydroxyacyl-CoA dehydroge…	plasma membrane	At4g29010	873	I	[I] Lipid transport and metabolism;
A0A2I0AKF4	Tai6.16642	L-lactate dehydrogenase OS=Apostasia shenzhenica OX=1088818 GN=AXF42_Ash015524 PE=3 SV=1 - [A0A2I0AKF4_9ASPA]	0.965	1.072	nan	0.882	0.879	nan	1.153	0.653	nan	1.023	1.18	nan		Tai6.16642	61.1461	36.421	38.6734	25.6232	29.6048	24.3549	18.9622	31.6834	30.6636	21.9948	24.0975	40.5492	carboxylic acid metabolic process;single-organism process;single-organism metabolic process;organic substance metabolic process;cellular process;biological_process;metabolic process;oxoacid metabolic process;carbohydrate metabolic process;primary metabolic process;organic acid metabolic process;cellular metabolic process;single-organism cellular process;small molecule metabolic process;	6;2;3;3;2;1;2;5;4;3;4;3;3;4;	GO:0005623;GO:0044424;GO:0005737;GO:0044464;GO:0005622;GO:0005575;	cell;intracellular part;cytoplasm;cell part;intracellular;cellular_component;	2;3;4;2;3;1;	GO:0003674;GO:0016491;GO:0003824;GO:0016614;GO:0016616;GO:0004457;GO:0004459;	molecular_function;oxidoreductase activity;catalytic activity;oxidoreductase activity, acting on CH-OH group of donors;oxidoreductase activity, acting on the CH-OH group of donors, NAD or NADP as acceptor;lactate dehydrogenase activity;L-lactate dehydrogenase activity;	1;3;2;4;5;5;6;	K00016	map00010;map00270;map00620;map00640;map01100;map01110;map01120;map01130;map04922;	Glycolysis / Gluconeogenesis;Cysteine and methionine metabolism;Pyruvate metabolism;Propanoate metabolism;Metabolic pathways;Biosynthesis of secondary metabolites;Microbial metabolism in diverse environments;Biosynthesis of antibiotics;Glucagon signaling pathway;	IPR001236;IPR011304;IPR018177;IPR015955;IPR001557;IPR022383;IPR016040;	Lactate/malate dehydrogenase, N-terminal;L-lactate dehydrogenase;L-lactate dehydrogenase, active site;Lactate dehydrogenase/glycoside hydrolase, family 4, C-terminal;L-lactate/malate dehydrogenase;Lactate/malate dehydrogenase, C-terminal;NAD(P)-binding domain;	cytosol	At4g17260	480	C	[C] Energy production and conversion;
A0A2I0ADF7	Tai6.31166	Uncharacterized protein OS=Apostasia shenzhenica OX=1088818 GN=AXF42_Ash009042 PE=4 SV=1 - [A0A2I0ADF7_9ASPA]	0.931	1.079	0.824	1.089	1.163	1.151	0.984	0.724	1.234	1.011	1.046	0.898		Tai6.31166	37.7365	31.8226	35.959	44.04	47.5987	42.1017	31.4852	38.8792	36.5268	39.2387	40.8622	39.5298												IPR010089;IPR029039;IPR005025;IPR008254;	Flavoprotein WrbA-like;Flavoprotein-like domain;NADPH-dependent FMN reductase-like;Flavodoxin/nitric oxide synthase;	nucleus, plasma membrane	At5g54500	347	R	[R] General function prediction only;
A0A2I0V7C5	#N/A	Glucose-6-phosphate isomerase 1, chloroplastic OS=Dendrobium catenatum OX=906689 GN=PGI1 PE=4 SV=1 - [A0A2I0V7C5_9ASPA]	nan	0.947	nan	nan	1.066	nan	nan	0.819	nan	nan	1.079	nan		#N/A	#N/A	#N/A	#N/A	#N/A	#N/A	#N/A	#N/A	#N/A	#N/A	#N/A	#N/A	#N/A	positive regulation of reproductive process;regulation of reproductive process;positive regulation of post-embryonic development;regulation of post-embryonic development;purine ribonucleoside monophosphate metabolic process;small molecule metabolic process;ribonucleoside monophosphate metabolic process;organic cyclic compound metabolic process;single-organism catabolic process;single-organism met…	3;3;4;5;8;4;7;4;4;3;7;2;7;6;6;2;8;8;8;7;3;5;8;4;3;4;3;5;5;6;7;4;6;5;7;3;7;2;5;4;4;4;6;2;3;6;7;7;4;4;1;3;4;4;5;6;3;5;3;5;2;5;6;4;4;6;7;6;2;4;7;6;7;2;2;4;2;4;6;7;4;4;3;5;5;4;4;7;7;5;6;6;5;5;4;8;5;4;8;4;3;5;4;4;4;3;2;3;6;5;6;3;3;4;5;4;3;3;4;5;4;4;6;	GO:0031967;GO:0031975;GO:0043231;GO:0005829;GO:0044424;GO:0044422;GO:0043229;GO:0005622;GO:0043227;GO:0009941;GO:0009570;GO:0044435;GO:0044434;GO:0044446;GO:0044444;GO:0005737;GO:0009526;GO:0044464;GO:0005623;GO:0009536;GO:0009532;GO:0043226;GO:0009507;GO:0005575;	organelle envelope;envelope;intracellular membrane-bounded organelle;cytosol;intracellular part;organelle part;intracellular organelle;intracellular;membrane-bounded organelle;chloroplast envelope;chloroplast stroma;plastid part;chloroplast part;intracellular organelle part;cytoplasmic part;cytoplasm;plastid envelope;cell part;cell;plastid;plastid stroma;organelle;chloroplast;cellular_component;	4;3;4;5;3;2;3;3;3;6;6;4;5;3;4;4;5;2;2;5;5;2;6;1;	GO:0016860;GO:0003674;GO:0016861;GO:0003824;GO:0016853;GO:0004347;	intramolecular oxidoreductase activity;molecular_function;intramolecular oxidoreductase activity, interconverting aldoses and ketoses;catalytic activity;isomerase activity;glucose-6-phosphate isomerase activity;	4;1;5;2;3;6;				IPR001672;	Phosphoglucose isomerase (PGI);	chloroplast	At4g24620	149	G	[G] Carbohydrate transport and metabolism;
B8YHB9	#N/A	Ribulose bisphosphate carboxylase large chain (Fragment) OS=Leochilus leochilinus OX=587984 GN=rbcL PE=3 SV=1 - [B8YHB9_9ASPA]	nan	nan	nan	nan	nan	nan	nan	nan	nan	nan	nan	nan		#N/A	#N/A	#N/A	#N/A	#N/A	#N/A	#N/A	#N/A	#N/A	#N/A	#N/A	#N/A	#N/A												IPR020888;IPR017443;IPR033966;IPR020878;IPR000685;	Ribulose bisphosphate carboxylase large subunit, type I;Ribulose bisphosphate carboxylase, large subunit, ferrodoxin-like N-terminal;RuBisCO;Ribulose bisphosphate carboxylase, large chain, active site;Ribulose bisphosphate carboxylase, large subunit, C-terminal;	cytoskeleton	434391829	778	G	[G] Carbohydrate transport and metabolism	COG1850	Ribulose 1,5-bisphosphate carboxylase, large subunit, or a RuBisCO-like protein
F2VJ39	#N/A	Photosystem II protein D1 (Fragment) OS=x Degarmoara hybrid cultivar OX=910436 GN=psbA PE=4 SV=1 - [F2VJ39_9ASPA]	nan	nan	0.863	nan	nan	1.039	nan	nan	0.923	nan	nan	1.225		#N/A	#N/A	#N/A	#N/A	#N/A	#N/A	#N/A	#N/A	#N/A	#N/A	#N/A	#N/A	#N/A	cellular metabolic process;single-organism process;generation of precursor metabolites and energy;single-organism metabolic process;cellular macromolecule metabolic process;response to toxic substance;organic substance metabolic process;electron transport chain;single-organism cellular process;photosynthetic electron transport chain;photosynthetic electron transport in photosystem II;macromolecul…	3;2;4;3;4;4;3;4;3;5;6;4;5;2;7;5;1;6;2;4;3;4;3;4;4;2;3;5;5;	GO:0055035;GO:0034357;GO:0031976;GO:0043229;GO:0005622;GO:0043227;GO:0043226;GO:0031224;GO:0009579;GO:0009534;GO:0009536;GO:0016021;GO:0016020;GO:0044436;GO:0044435;GO:0044434;GO:0009535;GO:0009523;GO:0044446;GO:0031984;GO:0042651;GO:0009507;GO:0043234;GO:0032991;GO:0043231;GO:0009521;GO:0044464;GO:0005623;GO:0005737;GO:0005575;GO:0098796;GO:0044444;GO:0044424;GO:0044425;GO:0044422;	plastid thylakoid membrane;photosynthetic membrane;plastid thylakoid;intracellular organelle;intracellular;membrane-bounded organelle;organelle;intrinsic component of membrane;thylakoid;chloroplast thylakoid;plastid;integral component of membrane;membrane;thylakoid part;plastid part;chloroplast part;chloroplast thylakoid membrane;photosystem II;intracellular organelle part;organelle subcompartmen…	5;3;5;3;3;3;2;3;4;6;5;4;2;4;4;5;6;5;3;4;4;6;3;2;4;4;2;2;4;1;3;4;3;2;2;	GO:0043169;GO:0003674;GO:0005488;GO:0045156;GO:0016491;GO:1901363;GO:0009055;GO:0016168;GO:0003824;GO:0043167;GO:0046872;GO:0046906;GO:0097159;	cation binding;molecular_function;binding;electron transporter, transferring electrons within the cyclic electron transport pathway of photosynthesis activity;oxidoreductase activity;heterocyclic compound binding;electron carrier activity;chlorophyll binding;catalytic activity;ion binding;metal ion binding;tetrapyrrole binding;organic cyclic compound binding;	4;1;2;3;3;3;2;5;2;3;5;4;3;	K02703	map00195;map01100;	Photosynthesis;Metabolic pathways;	IPR000484;	Photosynthetic reaction centre, L/M;	chloroplast
A0A2I0XHC9	#N/A	Pentatricopeptide repeat-containing protein OS=Dendrobium catenatum OX=906689 GN=MA16_Dca024333 PE=4 SV=1 - [A0A2I0XHC9_9ASPA]	0.851	0.958	0.947	0.913	1.246	1.062	1.233	0.973	1.071	1.045	0.925	0.999		#N/A	#N/A	#N/A	#N/A	#N/A	#N/A	#N/A	#N/A	#N/A	#N/A	#N/A	#N/A	#N/A			GO:0005737;GO:0043231;GO:0044464;GO:0043229;GO:0005739;GO:0005622;GO:0005575;GO:0044444;GO:0005623;GO:0044424;GO:0043227;GO:0043226;	cytoplasm;intracellular membrane-bounded organelle;cell part;intracellular organelle;mitochondrion;intracellular;cellular_component;cytoplasmic part;cell;intracellular part;membrane-bounded organelle;organelle;	4;4;2;3;5;3;1;4;2;3;3;2;							IPR002885;	Pentatricopeptide repeat;	chloroplast	At1g79490	97.8	R	[R] General function prediction only;
H6WQX8	#N/A	ATP synthase subunit b (Fragment) OS=Beaucarnea hookeri OX=39522 GN=atp4 PE=4 SV=1 - [H6WQX8_9ASPA]	nan	0.702	nan	nan	0.841	nan	nan	1.469	nan	nan	1.151	nan		#N/A	#N/A	#N/A	#N/A	#N/A	#N/A	#N/A	#N/A	#N/A	#N/A	#N/A	#N/A	#N/A	purine ribonucleoside monophosphate metabolic process;nucleotide biosynthetic process;small molecule metabolic process;ribonucleoside monophosphate metabolic process;organic cyclic compound biosynthetic process;purine nucleoside biosynthetic process;organic cyclic compound metabolic process;single-organism metabolic process;single-organism biosynthetic process;ribonucleoside triphosphate metaboli…	8;6;4;7;5;7;4;3;4;7;7;8;8;7;8;8;7;7;4;4;5;6;7;4;5;6;6;6;7;7;3;4;6;7;2;6;5;5;7;5;4;8;7;7;1;2;5;3;5;8;9;5;6;3;5;3;6;5;9;7;4;4;6;7;6;6;4;6;7;2;4;4;4;5;4;5;5;6;5;3;8;5;4;6;5;6;2;3;3;3;4;4;6;5;	GO:0044444;GO:0031975;GO:0031224;GO:0016021;GO:0016020;GO:0031967;GO:0031966;GO:0043234;GO:0043231;GO:0045259;GO:0044429;GO:0044422;GO:0043229;GO:0043227;GO:0043226;GO:0044425;GO:0033177;GO:0016469;GO:0044424;GO:0005737;GO:0031090;GO:0005739;GO:0045263;GO:0044464;GO:0005623;GO:0005622;GO:0005740;GO:0044446;GO:0098796;GO:0032991;GO:0005575;	cytoplasmic part;envelope;intrinsic component of membrane;integral component of membrane;membrane;organelle envelope;mitochondrial membrane;protein complex;intracellular membrane-bounded organelle;proton-transporting ATP synthase complex;mitochondrial part;organelle part;intracellular organelle;membrane-bounded organelle;organelle;membrane part;proton-transporting two-sector ATPase complex, proto…	4;3;3;4;2;4;4;3;4;4;4;2;3;3;2;2;4;4;3;4;3;5;4;2;2;3;5;3;3;2;1;	GO:0003674;GO:0022890;GO:0015075;GO:0015077;GO:0015078;GO:0022891;GO:0005215;GO:0022892;GO:0008324;GO:0022857;	molecular_function;inorganic cation transmembrane transporter activity;ion transmembrane transporter activity;monovalent inorganic cation transmembrane transporter activity;hydrogen ion transmembrane transporter activity;substrate-specific transmembrane transporter activity;transporter activity;substrate-specific transporter activity;cation transmembrane transporter activity;transmembrane transpo…	1;7;5;8;9;4;2;3;6;3;				IPR008688;	ATP synthase, F0 complex, subunit B/MI25;	chloroplast
A0A2I0B0C9	Tai6.28025	Lactoylglutathione lyase OS=Apostasia shenzhenica OX=1088818 GN=AXF42_Ash006137 PE=3 SV=1 - [A0A2I0B0C9_9ASPA]	1.115	1.021	1.072	0.833	0.812	0.974	0.991	0.72	0.896	1.07	1.42	1.077		Tai6.28025	33.6912	32.19	33.6557	40.6536	32.42	42.3421	33.1525	30.6817	30.0768	31.6224	32.7107	33.2178	response to stress;biological_process;response to temperature stimulus;response to cold;response to abiotic stimulus;response to stimulus;	3;1;4;4;3;2;	GO:0031977;GO:0031975;GO:0043229;GO:0043227;GO:0043226;GO:0009579;GO:0005575;GO:0009536;GO:0009532;GO:0009570;GO:0010319;GO:0044436;GO:0044435;GO:0044434;GO:0005737;GO:0031967;GO:0009507;GO:0009526;GO:0043231;GO:0044464;GO:0005623;GO:0005622;GO:0044446;GO:0044444;GO:0044424;GO:0044422;	thylakoid lumen;envelope;intracellular organelle;membrane-bounded organelle;organelle;thylakoid;cellular_component;plastid;plastid stroma;chloroplast stroma;stromule;thylakoid part;plastid part;chloroplast part;cytoplasm;organelle envelope;chloroplast;plastid envelope;intracellular membrane-bounded organelle;cell part;cell;intracellular;intracellular organelle part;cytoplasmic part;intracellular …	5;3;3;3;2;4;1;5;5;6;5;4;4;5;4;4;6;5;4;2;2;3;3;4;3;2;	GO:0003674;GO:0005488;GO:0043167;GO:0046872;GO:0004462;GO:0043169;GO:0003824;GO:0016846;GO:0016829;	molecular_function;binding;ion binding;metal ion binding;lactoylglutathione lyase activity;cation binding;catalytic activity;carbon-sulfur lyase activity;lyase activity;	1;2;3;5;5;4;2;4;3;	K01759	map00620;	Pyruvate metabolism;	IPR018146;IPR029068;IPR004361;IPR004360;	Glyoxalase I, conserved site;Glyoxalase/Bleomycin resistance protein/Dihydroxybiphenyl dioxygenase;Glyoxalase I;Glyoxalase/fosfomycin resistance/dioxygenase domain;	chloroplast	At1g67280	542	G	[G] Carbohydrate transport and metabolism;
A0A2I0BER3	Tai6.23554	Uncharacterized protein OS=Apostasia shenzhenica OX=1088818 GN=AXF42_Ash006961 PE=4 SV=1 - [A0A2I0BER3_9ASPA]	0.903	1.218	1.108	1.101	0.85	1.053	1.046	1.373	0.986	1.002	0.714	0.94		Tai6.23554	3.85805	6.39327	5.86081	4.98341	3.35757	5.08096	5.91547	4.53485	5.58028	5.10669	4.54242	4.41897														chloroplast
Q207T5	Tai6.41240	Quinone oxidoreductase OS=Gymnadenia conopsea OX=59324 PE=2 SV=1 - [Q207T5_GYMCO]	0.891	1.1	0.947	1.022	1.039	0.996	1.103	0.744	1.052	1.025	1.044	0.958		Tai6.41240	55.4962	63.5857	56.3021	51.0423	44.5899	43.9562	61.1326	71.2049	67.0998	66.1136	68.5769	74.3413	regulation of primary metabolic process;regulation of metabolic process;organic cyclic compound biosynthetic process;organic cyclic compound metabolic process;cellular response to stimulus;negative regulation of macromolecule metabolic process;gene expression;negative regulation of biological process;regulation of macromolecule metabolic process;regulation of RNA biosynthetic process;response to …	4;3;5;4;3;4;5;2;4;6;4;4;4;5;3;4;4;5;3;2;7;4;4;2;5;4;3;3;1;2;5;5;5;2;6;5;6;5;6;4;4;5;2;3;4;4;2;4;7;7;5;6;6;4;5;5;4;5;5;4;4;5;5;6;6;3;5;5;5;5;6;3;5;4;4;3;3;3;3;				GO:1901363;GO:0000166;GO:0097367;GO:0003674;GO:0005488;GO:0003824;GO:0036094;GO:0097159;GO:0032553;GO:0003955;GO:0016491;GO:0016655;GO:0016651;GO:1901265;GO:0010181;GO:0048037;	heterocyclic compound binding;nucleotide binding;carbohydrate derivative binding;molecular_function;binding;catalytic activity;small molecule binding;organic cyclic compound binding;ribonucleotide binding;NAD(P)H dehydrogenase (quinone) activity;oxidoreductase activity;oxidoreductase activity, acting on NAD(P)H, quinone or similar compound as acceptor;oxidoreductase activity, acting on NAD(P)H;nu…	3;4;3;1;2;2;3;3;4;6;3;5;4;4;4;3;				IPR010089;IPR029039;IPR005025;IPR008254;	Flavoprotein WrbA-like;Flavoprotein-like domain;NADPH-dependent FMN reductase-like;Flavodoxin/nitric oxide synthase;	cytosol	At5g54500	342	R	[R] General function prediction only;
A0A2I0B0C6	#N/A	Uncharacterized protein OS=Apostasia shenzhenica OX=1088818 GN=AXF42_Ash006144 PE=4 SV=1 - [A0A2I0B0C6_9ASPA]	nan	1.027	nan	nan	1.088	nan	nan	1.076	nan	nan	0.946	nan		#N/A	#N/A	#N/A	#N/A	#N/A	#N/A	#N/A	#N/A	#N/A	#N/A	#N/A	#N/A	#N/A														nucleus	At1g51730	152	S	[S] Function unknown;
Q207T3	Tai6.47629	Elongation factor 1-alpha OS=Gymnadenia conopsea OX=59324 PE=2 SV=1 - [Q207T3_GYMCO]	1.125	0.812	1.078	1.116	0.953	0.897	0.909	0.831	0.924	0.891	1.436	1.148		Tai6.47629	1358.81	1132.08	979.224	1222.43	1409.99	1279.72	853.012	911.583	1183.62	1046	1116.02	1067.94			GO:0005737;GO:0044464;GO:0005623;GO:0005622;GO:0005575;GO:0044424;	cytoplasm;cell part;cell;intracellular;cellular_component;intracellular part;	4;2;2;3;1;3;	GO:0035639;GO:0003674;GO:0005488;GO:0003676;GO:0043167;GO:1901363;GO:1901265;GO:0001882;GO:0019001;GO:0000166;GO:0032561;GO:0001883;GO:0032549;GO:0017076;GO:0005525;GO:0016787;GO:0008135;GO:0003924;GO:0017111;GO:0036094;GO:0003824;GO:0032555;GO:0016818;GO:0097367;GO:0097159;GO:0016817;GO:0016462;GO:0032550;GO:0003723;GO:0003746;GO:0043168;GO:0032553;	purine ribonucleoside triphosphate binding;molecular_function;binding;nucleic acid binding;ion binding;heterocyclic compound binding;nucleoside phosphate binding;nucleoside binding;guanyl nucleotide binding;nucleotide binding;guanyl ribonucleotide binding;purine nucleoside binding;ribonucleoside binding;purine nucleotide binding;GTP binding;hydrolase activity;translation factor activity, RNA bind…	5;1;2;4;3;3;4;4;6;4;6;5;5;5;6;3;6;8;7;3;2;5;5;3;3;4;6;6;5;7;4;4;	K03231	map03013;map05134;	RNA transport;Legionellosis;	IPR000795;IPR004161;IPR004160;IPR009001;IPR009000;IPR004539;IPR027417;IPR031157;	Transcription factor, GTP-binding domain;Translation elongation factor EFTu-like, domain 2;Translation elongation factor EFTu/EF1A, C-terminal;Translation elongation factor EF1A/initiation factor IF2gamma, C-terminal;Translation protein, beta-barrel domain;Translation elongation factor EF1A, eukaryotic/archaeal;P-loop containing nucleoside triphosphate hydrolase;Tr-type G domain, conserved site;	cytosol	At5g60390	871	J	[J] Translation, ribosomal structure and biogenesis;
A0A2I0XC98	#N/A	Pentatricopeptide repeat-containing protein OS=Dendrobium catenatum OX=906689 GN=MA16_Dca003263 PE=4 SV=1 - [A0A2I0XC98_9ASPA]	0.877	nan	nan	1.209	nan	nan	0.761	nan	nan	1.204	nan	nan		#N/A	#N/A	#N/A	#N/A	#N/A	#N/A	#N/A	#N/A	#N/A	#N/A	#N/A	#N/A	#N/A												IPR002885;	Pentatricopeptide repeat;	chloroplast	At3g48810	630	R	[R] General function prediction only;
A0A2I0BCB4	Tai6.4479	Chaperonin CPN60-2, mitochondrial OS=Apostasia shenzhenica OX=1088818 GN=CPN60-2 PE=3 SV=1 - [A0A2I0BCB4_9ASPA]	nan	1.125	0.846	nan	1.019	1.189	nan	1.377	1.38	nan	0.7	0.724		Tai6.4479	24.6174	24.6586	16.494	25.0359	31.602	30.5496	16.6231	20.3047	29.0564	24.3473	31.1367	26.9098									K04077	map03018;map04212;map04940;map05134;map05152;	RNA degradation;Longevity regulating pathway - worm;Type I diabetes mellitus;Legionellosis;Tuberculosis;	IPR027409;IPR001844;IPR018370;IPR002423;IPR027413;	GroEL-like apical domain;Chaperonin Cpn60;Chaperonin Cpn60, conserved site;Chaperonin Cpn60/TCP-1 family;GroEL-like equatorial domain;	mitochondria	At3g23990	1013	O	[O] Posttranslational modification, protein turnover, chaperones;
A0A2I0WW35	Tai6.36650	50S ribosomal protein L22, chloroplastic OS=Dendrobium catenatum OX=906689 GN=rpl22 PE=3 SV=1 - [A0A2I0WW35_9ASPA]	nan	1.167	0.839	nan	0.997	0.965	nan	1.388	1.453	nan	0.69	0.857		Tai6.36650	8.33261	8.67444	6.87918	5.66316	8.22389	8.17556	5.11018	4.92734	5.74531	4.93429	2.7689	4.08709	organonitrogen compound metabolic process;cellular biosynthetic process;cellular metabolic process;cellular macromolecule biosynthetic process;cellular macromolecule metabolic process;peptide biosynthetic process;organic substance metabolic process;gene expression;cellular protein metabolic process;organonitrogen compound biosynthetic process;macromolecule metabolic process;organic substance bios…	4;4;3;5;4;6;3;5;5;5;4;4;2;3;5;1;2;5;6;3;4;4;3;5;5;6;	GO:0015934;GO:0044464;GO:0043229;GO:0043228;GO:0043226;GO:0005737;GO:0044446;GO:0030529;GO:0044391;GO:0032991;GO:0005840;GO:0043232;GO:1990904;GO:0005623;GO:0005622;GO:0005575;GO:0044444;GO:0044424;GO:0044422;	large ribosomal subunit;cell part;intracellular organelle;non-membrane-bounded organelle;organelle;cytoplasm;intracellular organelle part;intracellular ribonucleoprotein complex;ribosomal subunit;macromolecular complex;ribosome;intracellular non-membrane-bounded organelle;ribonucleoprotein complex;cell;intracellular;cellular_component;cytoplasmic part;intracellular part;organelle part;	5;2;3;3;2;4;3;4;4;2;5;4;3;2;3;1;4;3;2;	GO:0003676;GO:1901363;GO:0003674;GO:0005198;GO:0003735;GO:0003723;GO:0097159;GO:0019843;GO:0005488;	nucleic acid binding;heterocyclic compound binding;molecular_function;structural molecule activity;structural constituent of ribosome;RNA binding;organic cyclic compound binding;rRNA binding;binding;	4;3;1;2;3;5;3;6;2;	K02890	map03010;	Ribosome;	IPR001063;IPR005727;	Ribosomal protein L22/L17;Ribosomal protein L22, bacterial/chloroplast-type;	chloroplast	At1g52370	236	J	[J] Translation, ribosomal structure and biogenesis;
A0A2I0WIT8	#N/A	Uncharacterized protein OS=Dendrobium catenatum OX=906689 GN=MA16_Dca011347 PE=4 SV=1 - [A0A2I0WIT8_9ASPA]	0.935	1.079	0.873	1.338	1.075	0.986	1.012	1.578	1.446	0.804	0.556	0.791		#N/A	#N/A	#N/A	#N/A	#N/A	#N/A	#N/A	#N/A	#N/A	#N/A	#N/A	#N/A	#N/A												IPR009515;	Protein of unknown function DUF1138;	extracellular
A0A2I0XC92	#N/A	Uncharacterized protein OS=Dendrobium catenatum OX=906689 GN=MA16_Dca003253 PE=4 SV=1 - [A0A2I0XC92_9ASPA]	nan	1.613	nan	nan	0.55	nan	nan	1.407	nan	nan	0.612	nan		#N/A	#N/A	#N/A	#N/A	#N/A	#N/A	#N/A	#N/A	#N/A	#N/A	#N/A	#N/A	#N/A														nucleus
A0A2I0XDB5	#N/A	Uncharacterized protein OS=Dendrobium catenatum OX=906689 GN=MA16_Dca011821 PE=4 SV=1 - [A0A2I0XDB5_9ASPA]	0.914	nan	nan	1.125	nan	nan	0.909	nan	nan	1.105	nan	nan		#N/A	#N/A	#N/A	#N/A	#N/A	#N/A	#N/A	#N/A	#N/A	#N/A	#N/A	#N/A	#N/A	cellular protein metabolic process;cellular macromolecule metabolic process;organic substance metabolic process;cellular process;cellular protein modification process;macromolecule modification;protein modification process;biological_process;metabolic process;primary metabolic process;protein metabolic process;cellular metabolic process;macromolecule metabolic process;	5;4;3;2;6;5;5;1;2;3;4;3;4;				GO:0035639;GO:0003674;GO:0005488;GO:0000166;GO:1901363;GO:1901265;GO:0001882;GO:0043168;GO:0043167;GO:0001883;GO:0032549;GO:0017076;GO:0005524;GO:0036094;GO:0030554;GO:0097159;GO:0097367;GO:0032559;GO:0032555;GO:0032550;GO:0032553;	purine ribonucleoside triphosphate binding;molecular_function;binding;nucleotide binding;heterocyclic compound binding;nucleoside phosphate binding;nucleoside binding;anion binding;ion binding;purine nucleoside binding;ribonucleoside binding;purine nucleotide binding;ATP binding;small molecule binding;adenyl nucleotide binding;organic cyclic compound binding;carbohydrate derivative binding;adenyl…	5;1;2;4;3;4;4;4;3;5;5;5;6;3;6;3;3;6;5;6;4;	K16609			IPR013815;IPR032675;IPR004344;IPR027749;	ATP-grasp fold, subdomain 1;Leucine-rich repeat domain, L domain-like;Tubulin-tyrosine ligase/Tubulin polyglutamylase;Tubulin--tyrosine ligase-like protein 12;	cytosol	At1g77550	1075	O	[O] Posttranslational modification, protein turnover, chaperones;
A0A2I0WVF2	Tai6.45869	Methionine aminopeptidase 2A OS=Dendrobium catenatum OX=906689 GN=MAP2A PE=4 SV=1 - [A0A2I0WVF2_9ASPA]	1.042	1.068	0.974	1.227	1.211	0.969	0.881	0.844	0.967	0.932	0.911	0.858		Tai6.45869	47.5661	40.5596	33.798	36.9636	43.2849	40.9513	47.4307	51.6365	59.4702	48.7972	52.0673	51.8601	signal transduction;cellular component organization or biogenesis;hormone-mediated signaling pathway;cellular response to stimulus;gene expression;ncRNA processing;cellular response to auxin stimulus;response to organic substance;heterocycle metabolic process;single organism signaling;single-multicellular organism process;nitrogen compound metabolic process;ncRNA metabolic process;regulation of b…	4;2;5;3;5;7;6;4;4;3;3;3;6;2;3;4;5;3;2;6;3;1;2;6;7;2;4;4;2;4;3;2;3;4;4;2;5;2;2;4;5;4;5;4;4;4;4;4;5;4;4;4;5;2;6;4;3;5;3;3;4;3;3;3;3;3;6;	GO:0043231;GO:0044424;GO:0044464;GO:0043229;GO:0005622;GO:0043227;GO:0043226;GO:0005634;GO:1990904;GO:0005623;GO:0030529;GO:0032991;GO:0005575;	intracellular membrane-bounded organelle;intracellular part;cell part;intracellular organelle;intracellular;membrane-bounded organelle;organelle;nucleus;ribonucleoprotein complex;cell;intracellular ribonucleoprotein complex;macromolecular complex;cellular_component;	4;3;2;3;3;3;2;5;3;2;4;2;1;	GO:1901363;GO:0003674;GO:0005488;GO:0003676;GO:0097159;GO:0003723;	heterocyclic compound binding;molecular_function;binding;nucleic acid binding;organic cyclic compound binding;RNA binding;	3;1;2;4;3;5;				IPR000994;IPR001714;IPR004545;IPR011991;	Peptidase M24;Peptidase M24, methionine aminopeptidase;PA2G4 family;Winged helix-turn-helix DNA-binding domain;	cytosol	At3g51800	568	R	[R] General function prediction only;
A0A2I0WIT1	Tai6.32869	Uncharacterized protein OS=Dendrobium catenatum OX=906689 GN=MA16_Dca011349 PE=4 SV=1 - [A0A2I0WIT1_9ASPA]	1.014	0.864	0.805	0.968	1.124	0.989	0.964	0.611	1.011	1.12	1.392	1.248		Tai6.32869	10.313	9.19276	9.33283	9.39183	13.0224	9.05931	7.33602	7.66982	8.46039	8.26047	6.35573	6.33352												IPR001478;	PDZ domain;	chloroplast
Q84ZT7	Tai6.2765	Peroxidase OS=Asparagus officinalis OX=4686 GN=prx1 PE=2 SV=1 - [Q84ZT7_ASPOF]	0.94	1.327	1.005	0.866	1.455	0.823	1.17	0.507	1.072	1.029	0.794	0.975		Tai6.2765	2.62475	4.21443	5.8371	1118.62	1070.58	870.037	4.50937	7.89712	6.89432	932.454	885.917	918.559									K00430	map00940;map01100;map01110;	Phenylpropanoid biosynthesis;Metabolic pathways;Biosynthesis of secondary metabolites;	IPR019794;IPR002016;IPR000823;IPR019793;IPR010255;IPR033905;	Peroxidase, active site;Haem peroxidase, plant/fungal/bacterial;Plant peroxidase;Peroxidases heam-ligand binding site;Haem peroxidase;Secretory peroxidase;	extracellular	At5g05340	441	R	[R] General function prediction only;
Q84ZT5	#N/A	Peroxidase OS=Asparagus officinalis OX=4686 GN=prx3 PE=2 SV=1 - [Q84ZT5_ASPOF]	0.522	nan	nan	1.071	nan	nan	0.651	nan	nan	1.84	nan	nan		#N/A	#N/A	#N/A	#N/A	#N/A	#N/A	#N/A	#N/A	#N/A	#N/A	#N/A	#N/A	#N/A	cellular catabolic process;hydrogen peroxide catabolic process;hydrogen peroxide metabolic process;single-organism process;single-organism catabolic process;single-organism metabolic process;biological_process;cellular process;reactive oxygen species metabolic process;response to stress;single-organism cellular process;metabolic process;catabolic process;response to oxidative stress;response to s…	4;4;5;2;4;3;1;2;4;3;3;2;3;4;2;3;	GO:0005575;GO:0005576;	cellular_component;extracellular region;	1;2;	GO:0005488;GO:1901363;GO:0016491;GO:0043169;GO:0043167;GO:0046872;GO:0020037;GO:0016209;GO:0003824;GO:0016684;GO:0046906;GO:0097159;GO:0003674;GO:0004601;	binding;heterocyclic compound binding;oxidoreductase activity;cation binding;ion binding;metal ion binding;heme binding;antioxidant activity;catalytic activity;oxidoreductase activity, acting on peroxide as acceptor;tetrapyrrole binding;organic cyclic compound binding;molecular_function;peroxidase activity;	2;3;3;4;3;5;5;2;2;4;4;3;1;3;	K00430	map00940;map01100;map01110;	Phenylpropanoid biosynthesis;Metabolic pathways;Biosynthesis of secondary metabolites;	IPR019794;IPR002016;IPR000823;IPR019793;IPR010255;IPR033905;	Peroxidase, active site;Haem peroxidase, plant/fungal/bacterial;Plant peroxidase;Peroxidases heam-ligand binding site;Haem peroxidase;Secretory peroxidase;	chloroplast	At5g05340	467	R	[R] General function prediction only;
A0A2I0V8J5	#N/A	Tetrahydrocannabinolic acid synthase OS=Dendrobium catenatum OX=906689 GN=MA16_Dca015717 PE=3 SV=1 - [A0A2I0V8J5_9ASPA]	0.688	0.882	nan	1.354	1.295	nan	0.936	0.996	nan	1.059	0.969	nan		#N/A	#N/A	#N/A	#N/A	#N/A	#N/A	#N/A	#N/A	#N/A	#N/A	#N/A	#N/A	#N/A						GO:0043168;GO:0050662;GO:0050660;GO:0016614;GO:0097159;GO:0000166;GO:0036094;GO:0003824;GO:0003674;GO:0005488;GO:0048037;GO:0043167;GO:1901363;GO:1901265;GO:0016491;	anion binding;coenzyme binding;flavin adenine dinucleotide binding;oxidoreductase activity, acting on CH-OH group of donors;organic cyclic compound binding;nucleotide binding;small molecule binding;catalytic activity;molecular_function;binding;cofactor binding;ion binding;heterocyclic compound binding;nucleoside phosphate binding;oxidoreductase activity;	4;4;5;4;3;4;3;2;1;2;3;3;3;4;3;				IPR016166;IPR016167;IPR006094;IPR012951;IPR016169;	FAD-binding, type 2;FAD-binding, type 2, subdomain 1;FAD linked oxidase, N-terminal;Berberine/berberine-like;CO dehydrogenase flavoprotein-like, FAD-binding, subdomain 2;	chloroplast	271962989	141	C	[C] Energy production and conversion	COG0277	FAD/FMN-containing dehydrogenase
A0A2I0W3M7	#N/A	Chloroplast stem-loop binding protein of 41 kDa a, chloroplastic OS=Dendrobium catenatum OX=906689 GN=CSP41A PE=4 SV=1 - [A0A2I0W3M7_9ASPA]	nan	nan	nan	nan	nan	nan	nan	nan	nan	nan	nan	nan		#N/A	#N/A	#N/A	#N/A	#N/A	#N/A	#N/A	#N/A	#N/A	#N/A	#N/A	#N/A	#N/A	regulation of primary metabolic process;regulation of metabolic process;organic cyclic compound biosynthetic process;organic cyclic compound metabolic process;single-organism metabolic process;positive regulation of macromolecule metabolic process;posttranscriptional regulation of gene expression;peptide biosynthetic process;rhythmic process;positive regulation of biological process;rRNA processi…	4;3;5;4;3;4;6;6;2;2;6;7;6;4;6;4;4;4;4;2;5;3;4;5;6;4;7;4;4;5;3;2;2;5;5;6;5;3;4;4;3;4;1;2;5;5;7;5;2;6;5;6;5;5;6;6;4;4;5;5;2;5;3;5;5;5;4;7;2;4;7;5;6;5;5;5;4;5;5;6;3;5;5;4;4;5;6;5;3;5;3;5;5;5;3;5;3;4;4;3;4;3;3;4;6;6;6;3;	GO:0031976;GO:0031975;GO:0043228;GO:0031984;GO:0010319;GO:0031967;GO:0043231;GO:0043232;GO:0044424;GO:0044422;GO:0044464;GO:0043229;GO:0043227;GO:0043226;GO:0009579;GO:0009570;GO:0044435;GO:0044434;GO:0005737;GO:0005840;GO:0044446;GO:0044444;GO:0010287;GO:0009526;GO:1990904;GO:0005623;GO:0005622;GO:0048046;GO:0009534;GO:0009536;GO:0009532;GO:0030529;GO:0009941;GO:0009507;GO:0032991;GO:0005575;GO:…	plastid thylakoid;envelope;non-membrane-bounded organelle;organelle subcompartment;stromule;organelle envelope;intracellular membrane-bounded organelle;intracellular non-membrane-bounded organelle;intracellular part;organelle part;cell part;intracellular organelle;membrane-bounded organelle;organelle;thylakoid;chloroplast stroma;plastid part;chloroplast part;cytoplasm;ribosome;intracellular organ…	5;3;3;4;5;4;4;4;3;2;2;3;3;2;4;6;4;5;4;5;3;4;6;5;3;2;3;3;6;5;5;4;6;6;2;1;2;	GO:0008187;GO:1901363;GO:0003674;GO:0005488;GO:0003676;GO:0003824;GO:0097159;GO:0050662;GO:0048037;GO:0003727;GO:0003723;GO:0008266;GO:0019843;	poly-pyrimidine tract binding;heterocyclic compound binding;molecular_function;binding;nucleic acid binding;catalytic activity;organic cyclic compound binding;coenzyme binding;cofactor binding;single-stranded RNA binding;RNA binding;poly(U) RNA binding;rRNA binding;	7;3;1;2;4;2;3;4;3;6;5;8;6;				IPR001509;IPR016040;	NAD-dependent epimerase/dehydratase;NAD(P)-binding domain;	chloroplast	428311078	219	M	[M] Cell wall/membrane/envelope biogenesis	COG0451	Nucleoside-diphosphate-sugar epimerase
A0A2I0X7D6	#N/A	Uncharacterized protein OS=Dendrobium catenatum OX=906689 GN=MA16_Dca018460 PE=4 SV=1 - [A0A2I0X7D6_9ASPA]	nan	1.207	nan	nan	0.913	nan	nan	0.858	nan	nan	1.061	nan		#N/A	#N/A	#N/A	#N/A	#N/A	#N/A	#N/A	#N/A	#N/A	#N/A	#N/A	#N/A	#N/A									K17569					nucleus	At3g09850	145	A	[A] RNA processing and modification;
A0A2I0W3M2	#N/A	Carbonic anhydrase OS=Dendrobium catenatum OX=906689 GN=MA16_Dca019235 PE=3 SV=1 - [A0A2I0W3M2_9ASPA]	0.862	nan	0.828	0.893	nan	0.879	1.183	nan	1.011	1.106	nan	1.32		#N/A	#N/A	#N/A	#N/A	#N/A	#N/A	#N/A	#N/A	#N/A	#N/A	#N/A	#N/A	#N/A	carbon utilization;single-organism process;biological_process;	3;2;1;	GO:0043227;GO:0043226;GO:0005737;GO:0044446;GO:0009536;GO:0009532;GO:0009570;GO:0044435;GO:0044434;GO:0009507;GO:0043231;GO:0044464;GO:0043229;GO:0005623;GO:0005622;GO:0005575;GO:0044444;GO:0044424;GO:0044422;	membrane-bounded organelle;organelle;cytoplasm;intracellular organelle part;plastid;plastid stroma;chloroplast stroma;plastid part;chloroplast part;chloroplast;intracellular membrane-bounded organelle;cell part;intracellular organelle;cell;intracellular;cellular_component;cytoplasmic part;intracellular part;organelle part;	3;2;4;3;5;5;6;4;5;6;4;2;3;2;3;1;4;3;2;	GO:0003674;GO:0005488;GO:0046914;GO:0016829;GO:0043167;GO:0004089;GO:0043169;GO:0003824;GO:0046872;GO:0016835;GO:0016836;GO:0008270;	molecular_function;binding;transition metal ion binding;lyase activity;ion binding;carbonate dehydratase activity;cation binding;catalytic activity;metal ion binding;carbon-oxygen lyase activity;hydro-lyase activity;zinc ion binding;	1;2;6;3;3;6;4;2;5;4;5;7;	K01673	map00910;	Nitrogen metabolism;	IPR001765;IPR015892;	Carbonic anhydrase;Carbonic anhydrase, prokaryotic-like, conserved site;	chloroplast	At5g14740	270	P	[P] Inorganic ion transport and metabolism;
A0A2I0W3M3	#N/A	Uncharacterized protein OS=Dendrobium catenatum OX=906689 GN=MA16_Dca027524 PE=4 SV=1 - [A0A2I0W3M3_9ASPA]	nan	0.837	nan	nan	1.196	nan	nan	0.577	nan	nan	1.384	nan		#N/A	#N/A	#N/A	#N/A	#N/A	#N/A	#N/A	#N/A	#N/A	#N/A	#N/A	#N/A	#N/A														cytosol
A0A2I0WGK7	#N/A	Phospholipase A1-IIbeta OS=Dendrobium catenatum OX=906689 GN=MA16_Dca004974 PE=4 SV=1 - [A0A2I0WGK7_9ASPA]	nan	0.865	nan	nan	1.33	nan	nan	0.85	nan	nan	1.06	nan		#N/A	#N/A	#N/A	#N/A	#N/A	#N/A	#N/A	#N/A	#N/A	#N/A	#N/A	#N/A	#N/A												IPR029058;IPR002921;	Alpha/Beta hydrolase fold;Fungal lipase-like domain;	cytosol	At3g14360	348	I	[I] Lipid transport and metabolism;
A0A2I0VP01	#N/A	L-ascorbate oxidase like OS=Dendrobium catenatum OX=906689 GN=Bp10 PE=4 SV=1 - [A0A2I0VP01_9ASPA]	1.367	nan	nan	0.942	nan	nan	0.852	nan	nan	0.872	nan	nan		#N/A	#N/A	#N/A	#N/A	#N/A	#N/A	#N/A	#N/A	#N/A	#N/A	#N/A	#N/A	#N/A			GO:0005575;GO:0005576;	cellular_component;extracellular region;	1;2;	GO:0043169;GO:0005507;GO:0046914;GO:0043167;GO:0003824;GO:0003674;GO:0005488;GO:0046872;GO:0016491;	cation binding;copper ion binding;transition metal ion binding;ion binding;catalytic activity;molecular_function;binding;metal ion binding;oxidoreductase activity;	4;7;6;3;2;1;2;5;3;				IPR008972;IPR001117;IPR011707;IPR011706;	Cupredoxin;Multicopper oxidase, type 1;Multicopper oxidase, type 3;Multicopper oxidase, type 2;	vacuolar membrane	At3g13400	736	Q	[Q] Secondary metabolites biosynthesis, transport and catabolism;
Q2UZT6	Tai6.31108	ACC oxidase (Fragment) OS=Oncidium hybrid cultivar OX=141207 GN=ACO1 PE=4 SV=1 - [Q2UZT6_ONCHC]	1.151	1.072	1.144	1.308	1.507	1.284	0.835	0.691	1.004	0.783	0.85	0.689		Tai6.31108	14.8184	14.5659	8.29158	3.00503	6.69374	3.40366	19.8203	19.9671	24.4873	4.76801	5.35288	7.09037	anatomical structure development;reproductive system development;cellular biosynthetic process;cellular alkene metabolic process;ethylene metabolic process;ethylene biosynthetic process;developmental maturation;single-multicellular organism process;single-organism process;organic substance biosynthetic process;reproduction;developmental process involved in reproduction;olefin metabolic process;or…	3;5;4;4;5;6;4;3;2;4;2;3;4;3;5;2;2;4;2;3;1;2;4;4;5;3;3;5;4;2;3;4;4;				GO:0030246;GO:0003674;GO:0019842;GO:0016491;GO:0043168;GO:0016641;GO:0043167;GO:0043169;GO:0046872;GO:0031418;GO:0036094;GO:0003824;GO:0016638;GO:0043177;GO:0009815;GO:0031406;GO:0048029;GO:0005488;	carbohydrate binding;molecular_function;vitamin binding;oxidoreductase activity;anion binding;oxidoreductase activity, acting on the CH-NH2 group of donors, oxygen as acceptor;ion binding;cation binding;metal ion binding;L-ascorbic acid binding;small molecule binding;catalytic activity;oxidoreductase activity, acting on the CH-NH2 group of donors;organic acid binding;1-aminocyclopropane-1-carboxy…	3;1;4;3;4;5;3;4;5;5;3;2;4;4;6;5;4;2;				IPR005123;IPR027443;	Oxoglutarate/iron-dependent dioxygenase;Isopenicillin N synthase-like;	cytosol	At1g77330	177	QR	[Q] Secondary metabolites biosynthesis, transport and catabolism;[R] General function prediction only;
A0A2I0X1P1	Tai6.17080	Uncharacterized protein OS=Dendrobium catenatum OX=906689 GN=WIN2 PE=3 SV=1 - [A0A2I0X1P1_9ASPA]	1.072	nan	1.056	0.898	nan	1.244	0.89	nan	0.672	1.199	nan	1.078		Tai6.17080	104.184	95.7149	121.043	84.2593	82.476	82.9359	135.821	137.372	131.304	113.294	89.1886	114.608	dephosphorylation;protein dephosphorylation;cellular protein metabolic process;cellular macromolecule metabolic process;response to bacterium;interspecies interaction between organisms;organic substance metabolic process;cellular process;cellular protein modification process;defense response;macromolecule modification;protein modification process;biological_process;metabolic process;response to o…	6;7;5;4;4;3;3;2;6;4;5;5;1;2;3;2;3;3;4;3;4;2;3;4;5;3;4;4;5;	GO:0016020;GO:0071944;GO:0005623;GO:0005886;GO:0044464;GO:0005575;	membrane;cell periphery;cell;plasma membrane;cell part;cellular_component;	2;3;2;3;2;1;	GO:0005488;GO:0016791;GO:0042578;GO:0003674;GO:0004721;GO:0043167;GO:0046872;GO:0016787;GO:0043169;GO:0003824;GO:0016788;GO:0004722;	binding;phosphatase activity;phosphoric ester hydrolase activity;molecular_function;phosphoprotein phosphatase activity;ion binding;metal ion binding;hydrolase activity;cation binding;catalytic activity;hydrolase activity, acting on ester bonds;protein serine/threonine phosphatase activity;	2;6;5;1;7;3;5;3;4;2;4;8;	K17506			IPR000222;IPR001932;IPR015655;	PPM-type phosphatase, divalent cation binding;PPM-type phosphatase domain;Protein phosphatase 2C family;	chloroplast	At5g24940	456	T	[T] Signal transduction mechanisms;
A0A2I0AA08	#N/A	Uncharacterized protein OS=Apostasia shenzhenica OX=1088818 GN=AXF42_Ash010267 PE=4 SV=1 - [A0A2I0AA08_9ASPA]	nan	0.852	nan	nan	0.761	nan	nan	1.618	nan	nan	0.974	nan		#N/A	#N/A	#N/A	#N/A	#N/A	#N/A	#N/A	#N/A	#N/A	#N/A	#N/A	#N/A	#N/A												IPR011057;IPR006913;	Mss4-like;Glutathione-dependent formaldehyde-activating enzyme/centromere protein V;	cytosol	At5g16940	206	S	[S] Function unknown;
A0A2I0WIJ7	#N/A	Uncharacterized protein OS=Dendrobium catenatum OX=906689 GN=MA16_Dca011263 PE=4 SV=1 - [A0A2I0WIJ7_9ASPA]	nan	nan	0.934	nan	nan	0.981	nan	nan	0.894	nan	nan	1.236		#N/A	#N/A	#N/A	#N/A	#N/A	#N/A	#N/A	#N/A	#N/A	#N/A	#N/A	#N/A	#N/A												IPR025486;IPR032795;	Domain of unknown function DUF4378;DUF3741-associated sequence motif;	nucleus
A0A2I0VS93	Tai6.25322	Peptidyl-prolyl cis-trans isomerase OS=Dendrobium catenatum OX=906689 GN=CYP40 PE=3 SV=1 - [A0A2I0VS93_9ASPA]	1.087	0.857	nan	0.845	0.694	nan	1.094	1.55	nan	0.97	1.007	nan		Tai6.25322	36.3594	24.6388	24.9271	42.2805	46.7917	43.445	29.4647	36.5955	34.8392	33.9597	36.6316	37.4193	protein folding;reproductive system development;post-embryonic development;multicellular organism development;single-organism process;meristem determinacy;meristem development;reproduction;shoot system development;flower development;developmental process;floral meristem determinacy;multicellular organismal process;reproductive structure development;cellular process;tissue development;single-organ…	3;5;4;4;2;4;5;2;4;5;2;4;2;4;2;4;3;3;1;4;4;3;5;3;2;3;4;	GO:0005737;GO:0005829;GO:0044464;GO:0005623;GO:0005622;GO:0005575;GO:0044444;GO:0044424;	cytoplasm;cytosol;cell part;cell;intracellular;cellular_component;cytoplasmic part;intracellular part;	4;5;2;2;3;1;4;3;	GO:0003824;GO:0003674;GO:0005488;GO:0016859;GO:0042277;GO:0003755;GO:0033218;GO:0016853;	catalytic activity;molecular_function;binding;cis-trans isomerase activity;peptide binding;peptidyl-prolyl cis-trans isomerase activity;amide binding;isomerase activity;	2;1;2;4;4;5;3;3;	K05864			IPR002130;IPR024936;IPR020892;IPR029000;	Cyclophilin-type peptidyl-prolyl cis-trans isomerase domain;Cyclophilin-type peptidyl-prolyl cis-trans isomerase;Cyclophilin-type peptidyl-prolyl cis-trans isomerase, conserved site;Cyclophilin-like domain;	cytosol	At2g15790	372	O	[O] Posttranslational modification, protein turnover, chaperones;
A0A2I0W7M5	Tai6.2568	Sulfoquinovosyltransferase OS=Dendrobium catenatum OX=906689 GN=MA16_Dca004509 PE=4 SV=1 - [A0A2I0W7M5_9ASPA]	1.123	1.193	1.141	0.866	1.074	0.768	1.201	1.282	1.454	0.796	0.664	0.743		Tai6.2568	14.9232	13.977	12.2029	8.15409	8.96123	11.9668	10.3792	8.17862	12.4168	7.31031	4.64784	5.61947	glycoside metabolic process;glycoside biosynthetic process;carboxylic acid metabolic process;cellular biosynthetic process;small molecule metabolic process;small molecule biosynthetic process;single-organism process;organic substance biosynthetic process;single-organism metabolic process;single-organism biosynthetic process;glycosyl compound metabolic process;cofactor biosynthetic process;organic…	5;6;6;4;4;5;2;4;3;4;4;5;3;2;3;4;1;2;5;5;6;4;5;6;4;5;3;5;4;3;5;				GO:0005488;GO:0003674;GO:1901363;GO:0000166;GO:0016740;GO:1901265;GO:0036094;GO:0003824;GO:0097159;GO:0016757;	binding;molecular_function;heterocyclic compound binding;nucleotide binding;transferase activity;nucleoside phosphate binding;small molecule binding;catalytic activity;organic cyclic compound binding;transferase activity, transferring glycosyl groups;	2;1;3;4;3;4;3;2;3;4;				IPR001296;	Glycosyl transferase, family 1;	nucleus	At3g15940	686	M	[M] Cell wall/membrane/envelope biogenesis;
A0A2I0A834	#N/A	Uncharacterized protein OS=Apostasia shenzhenica OX=1088818 GN=AXF42_Ash003076 PE=4 SV=1 - [A0A2I0A834_9ASPA]	nan	nan	nan	nan	nan	nan	nan	nan	nan	nan	nan	nan		#N/A	#N/A	#N/A	#N/A	#N/A	#N/A	#N/A	#N/A	#N/A	#N/A	#N/A	#N/A	#N/A									K11267			IPR016024;IPR011989;	Armadillo-type fold;Armadillo-like helical;	plasma membrane	At1g77600	613	D	[D] Cell cycle control, cell division, chromosome partitioning;
A0A2I0AUR9	#N/A	60S ribosomal protein L5-2 OS=Apostasia shenzhenica OX=1088818 GN=RPL5B PE=4 SV=1 - [A0A2I0AUR9_9ASPA]	1.135	nan	nan	1.404	nan	nan	0.695	nan	nan	0.745	nan	nan		#N/A	#N/A	#N/A	#N/A	#N/A	#N/A	#N/A	#N/A	#N/A	#N/A	#N/A	#N/A	#N/A												IPR025607;IPR005485;	Ribosomal protein L5 eukaryotic/L18 archaeal, C-terminal;Ribosomal protein L5 eukaryotic/L18 archaeal;	extracellular	At5g39740	358	J	[J] Translation, ribosomal structure and biogenesis;
A0A2I0XEZ3	Tai6.10980	ATP synthase subunit beta OS=Dendrobium catenatum OX=906689 GN=ATPB PE=3 SV=1 - [A0A2I0XEZ3_9ASPA]	1.012	0.78	1.19	1.001	1.075	1.201	1.001	0.743	0.611	1.124	1.535	1.061		Tai6.10980	261.71	225.201	207.868	194.185	224.433	202.056	163.181	218.683	236.374	194.085	209.287	188.618	ribonucleoside monophosphate biosynthetic process;purine ribonucleoside monophosphate metabolic process;nucleotide biosynthetic process;nucleoside biosynthetic process;ribonucleoside monophosphate metabolic process;organic cyclic compound biosynthetic process;purine nucleoside biosynthetic process;organic cyclic compound metabolic process;single-organism metabolic process;single-organism biosynth…	7;8;6;6;7;5;7;4;3;4;7;8;8;7;8;8;7;7;4;4;5;6;7;4;5;4;6;6;7;7;3;4;6;6;6;7;6;5;5;6;5;4;8;7;1;2;5;3;5;8;9;5;7;6;8;5;6;5;9;7;4;4;6;7;7;2;4;6;7;2;4;3;5;4;4;5;4;6;5;5;6;4;3;8;5;5;4;3;5;6;2;3;3;3;5;4;6;	GO:0031975;GO:0045261;GO:0016020;GO:0031967;GO:0031966;GO:0043234;GO:0043231;GO:0045259;GO:0044429;GO:0044422;GO:0043229;GO:0043227;GO:0043226;GO:0044464;GO:0044424;GO:0044425;GO:0033178;GO:0044444;GO:0016469;GO:0005737;GO:0031090;GO:0005739;GO:0044455;GO:0019866;GO:0005623;GO:0005622;GO:0005743;GO:0005740;GO:0044446;GO:0098800;GO:0005753;GO:0000275;GO:0032991;GO:0005575;GO:0098796;GO:0098798;	envelope;proton-transporting ATP synthase complex, catalytic core F(1);membrane;organelle envelope;mitochondrial membrane;protein complex;intracellular membrane-bounded organelle;proton-transporting ATP synthase complex;mitochondrial part;organelle part;intracellular organelle;membrane-bounded organelle;organelle;cell part;intracellular part;membrane part;proton-transporting two-sector ATPase com…	3;4;2;4;4;3;4;4;4;2;3;3;2;2;3;2;4;4;4;4;3;5;3;4;2;3;5;5;3;4;5;5;2;1;3;4;	GO:0000166;GO:0035639;GO:0032549;GO:0016818;GO:0097367;GO:0019829;GO:0015405;GO:0016787;GO:0016817;GO:0003674;GO:0005488;GO:0016887;GO:1901265;GO:0042626;GO:0015399;GO:0017076;GO:0005524;GO:0043168;GO:0036094;GO:0097159;GO:0043492;GO:0016462;GO:0032559;GO:0032555;GO:0032550;GO:0032553;GO:0016820;GO:0046933;GO:0043167;GO:0044769;GO:0022891;GO:0022890;GO:0005215;GO:0022892;GO:0030554;GO:0015075;GO:…	nucleotide binding;purine ribonucleoside triphosphate binding;ribonucleoside binding;hydrolase activity, acting on acid anhydrides, in phosphorus-containing anhydrides;carbohydrate derivative binding;cation-transporting ATPase activity;P-P-bond-hydrolysis-driven transmembrane transporter activity;hydrolase activity;hydrolase activity, acting on acid anhydrides;molecular_function;binding;ATPase ac…	4;5;5;5;3;7;6;3;4;1;2;8;4;6;5;5;6;4;3;3;10;6;6;5;6;4;5;8;3;7;4;7;2;3;6;5;3;5;4;8;4;6;3;6;7;2;9;9;5;	K02133	map00190;map01100;map05010;map05012;map05016;	Oxidative phosphorylation;Metabolic pathways;Alzheimer's disease;Parkinson's disease;Huntington's disease;	IPR000194;IPR005722;IPR020971;IPR003593;IPR024034;IPR020003;IPR004100;IPR027417;	ATPase, F1/V1/A1 complex, alpha/beta subunit, nucleotide-binding domain;ATP synthase, F1 complex, beta subunit;ATP synthase, F1 beta subunit;AAA+ ATPase domain;ATPase, F1/V1 complex, beta/alpha subunit, C-terminal;ATPase, alpha/beta subunit, nucleotide-binding domain, active site;ATPase, F1/V1/A1 complex, alpha/beta subunit, N-terminal domain;P-loop containing nucleoside triphosphate hydrolase;	mitochondria	Hs4502295	778	C	[C] Energy production and conversion;
Q84VT3	Tai6.14112	Phosphoenolpyruvate carboxylase (Fragment) OS=Phalaenopsis equestris OX=78828 GN=ppc PE=3 SV=1 - [Q84VT3_PHAEQ]	nan	0.977	nan	nan	1.073	nan	nan	0.735	nan	nan	1.243	nan		Tai6.14112	99.6857	76.3284	121.464	30.1781	43.2301	35.5146	54.8867	79.0936	65.6841	42.2203	25.2313	26.7952									K01595	map00620;map00680;map00710;map00720;map01100;map01120;map01200;	Pyruvate metabolism;Methane metabolism;Carbon fixation in photosynthetic organisms;Carbon fixation pathways in prokaryotes;Metabolic pathways;Microbial metabolism in diverse environments;Carbon metabolism;	IPR018129;IPR015813;IPR033129;IPR021135;IPR022805;	Phosphoenolpyruvate carboxylase, Lys active site;Pyruvate/Phosphoenolpyruvate kinase-like domain;Phosphoenolpyruvate carboxylase, His active site;Phosphoenolpyruvate carboxylase;Phosphoenolpyruvate carboxylase, bacterial/plant-type;	cytosol	507524157	708	C	[C] Energy production and conversion	COG2352	Phosphoenolpyruvate carboxylase
A0A0A1EQY8	Tai6.18101	Annexin OS=Albuca bracteata OX=82047 PE=2 SV=1 - [A0A0A1EQY8_ALBBR]	0.98	1.213	1.306	1.258	0.954	1.03	0.959	1.269	0.902	0.923	0.706	0.825		Tai6.18101	39.8799	35.1179	52.6543	53.2832	49.8485	52.1258	112.752	174.575	143.966	145.027	142.171	135.995	response to heat;response to water deprivation;response to water;response to salt stress;single-organism process;response to inorganic substance;carbohydrate transport;organic substance transport;polysaccharide localization;macromolecule localization;polysaccharide transport;transport;single-organism transport;biological_process;response to acid chemical;response to temperature stimulus;response …	4;4;4;5;2;4;5;5;4;3;5;4;4;1;4;4;4;3;3;2;3;4;3;3;4;2;	GO:0048046;GO:0043229;GO:0043227;GO:0009579;GO:0005634;GO:0016020;GO:0005737;GO:0043231;GO:0005829;GO:0044464;GO:0005623;GO:0005622;GO:0005575;GO:0044444;GO:0005576;GO:0043226;GO:0044424;	apoplast;intracellular organelle;membrane-bounded organelle;thylakoid;nucleus;membrane;cytoplasm;intracellular membrane-bounded organelle;cytosol;cell part;cell;intracellular;cellular_component;cytoplasmic part;extracellular region;organelle;intracellular part;	3;3;3;4;5;2;4;4;5;2;2;3;1;4;2;2;3;	GO:0005543;GO:0003674;GO:0005488;GO:0043167;GO:0043168;GO:0043169;GO:0005544;GO:0005509;GO:0008289;GO:0046872;	phospholipid binding;molecular_function;binding;ion binding;anion binding;cation binding;calcium-dependent phospholipid binding;calcium ion binding;lipid binding;metal ion binding;	4;1;2;3;4;4;5;6;3;5;	K17098			IPR018252;IPR001464;IPR018502;IPR009118;	Annexin repeat, conserved site;Annexin;Annexin repeat;Annexin D, plant;	cytosol	At5g65020	426	U	[U] Intracellular trafficking, secretion, and vesicular transport;
A0A1R3L683	#N/A	Uncharacterized protein OS=Asparagus officinalis OX=4686 GN=A4U43_UnF7370 PE=4 SV=1 - [A0A1R3L683_ASPOF]	nan	1.131	nan	nan	1.028	nan	nan	1.265	nan	nan	0.767	nan		#N/A	#N/A	#N/A	#N/A	#N/A	#N/A	#N/A	#N/A	#N/A	#N/A	#N/A	#N/A	#N/A	RNA modification;nucleic acid metabolic process;cellular nitrogen compound metabolic process;nitrogen compound metabolic process;mitochondrial RNA modification;response to endogenous stimulus;nucleobase-containing compound metabolic process;response to abscisic acid;cellular macromolecule metabolic process;mRNA modification;organic substance metabolic process;organic cyclic compound metabolic pro…	6;5;4;3;7;3;4;5;4;7;3;4;4;6;2;4;5;1;4;2;3;4;4;5;3;4;2;3;4;8;5;5;6;	GO:0044444;GO:0005623;GO:0005622;GO:0043227;GO:0043226;GO:0005737;GO:0005739;GO:0043231;GO:0044464;GO:0043229;GO:0005575;GO:0044424;	cytoplasmic part;cell;intracellular;membrane-bounded organelle;organelle;cytoplasm;mitochondrion;intracellular membrane-bounded organelle;cell part;intracellular organelle;cellular_component;intracellular part;	4;2;3;3;2;4;5;4;2;3;1;3;							IPR002885;	Pentatricopeptide repeat;	chloroplast	At5g39710	121	R	[R] General function prediction only;
A0A2I0VZL7	#N/A	GDP-L-galactose phosphorylase 2 OS=Dendrobium catenatum OX=906689 GN=VTC5 PE=4 SV=1 - [A0A2I0VZL7_9ASPA]	nan	nan	1.085	nan	nan	0.934	nan	nan	0.684	nan	nan	1.316		#N/A	#N/A	#N/A	#N/A	#N/A	#N/A	#N/A	#N/A	#N/A	#N/A	#N/A	#N/A	#N/A	response to inorganic substance;response to stress;monosaccharide biosynthetic process;carboxylic acid metabolic process;water-soluble vitamin biosynthetic process;single-organism carbohydrate metabolic process;small molecule metabolic process;small molecule biosynthetic process;organic substance biosynthetic process;carbohydrate biosynthetic process;single-organism process;L-ascorbic acid metabo…	4;3;6;6;5;4;4;5;4;5;2;6;3;4;5;3;3;6;5;5;6;2;6;4;3;4;1;4;2;5;3;5;4;4;3;4;4;4;6;4;2;5;5;3;3;7;	GO:0043229;GO:0043227;GO:0043226;GO:0005737;GO:0005634;GO:0043231;GO:0044464;GO:0005623;GO:0005622;GO:0005575;GO:0044424;	intracellular organelle;membrane-bounded organelle;organelle;cytoplasm;nucleus;intracellular membrane-bounded organelle;cell part;cell;intracellular;cellular_component;intracellular part;	3;3;2;4;5;4;2;2;3;1;3;	GO:0005488;GO:0004645;GO:0005085;GO:0003674;GO:0046527;GO:0016740;GO:0080046;GO:1901265;GO:0080048;GO:0016787;GO:0000166;GO:0035251;GO:0036094;GO:0003824;GO:0016758;GO:0008194;GO:0016779;GO:0016772;GO:0010475;GO:0070568;GO:0016757;GO:0097159;GO:1901363;GO:0098772;	binding;phosphorylase activity;guanyl-nucleotide exchange factor activity;molecular_function;glucosyltransferase activity;transferase activity;quercetin 4'-O-glucosyltransferase activity;nucleoside phosphate binding;GDP-D-glucose phosphorylase activity;hydrolase activity;nucleotide binding;UDP-glucosyltransferase activity;small molecule binding;catalytic activity;transferase activity, transferrin…	2;6;3;1;6;3;7;4;7;3;4;6;3;2;5;5;5;4;7;6;4;3;3;2;	K14190	map00053;map01100;map01110;	Ascorbate and aldarate metabolism;Metabolic pathways;Biosynthesis of secondary metabolites;	IPR026506;	GDP-L-galactose/GDP-D-glucose phosphorylase;	cytosol	At5g55120	392	R	[R] General function prediction only;
A0A2I0ANS4	Tai6.5550	ATP-dependent 6-phosphofructokinase OS=Apostasia shenzhenica OX=1088818 GN=PFK3 PE=3 SV=1 - [A0A2I0ANS4_9ASPA]	nan	0.865	nan	nan	0.969	nan	nan	0.909	nan	nan	1.306	nan		Tai6.5550	87.7292	68.9492	77.3231	82.533	75.4512	73.8697	48.2817	67.8018	60.8808	61.2124	63.7699	72.2838									K00850	map00010;map00030;map00051;map00052;map00680;map01100;map01110;map01120;map01130;map01200;map01230;map03018;map04152;map05230;	Glycolysis / Gluconeogenesis;Pentose phosphate pathway;Fructose and mannose metabolism;Galactose metabolism;Methane metabolism;Metabolic pathways;Biosynthesis of secondary metabolites;Microbial metabolism in diverse environments;Biosynthesis of antibiotics;Carbon metabolism;Biosynthesis of amino acids;RNA degradation;AMPK signaling pathway;Central carbon metabolism in cancer;	IPR012004;IPR022953;IPR000023;	Pyrophosphate-dependent phosphofructokinase TP0108-type;ATP-dependent 6-phosphofructokinase;Phosphofructokinase domain;	cytosol	At5g56630	768	G	[G] Carbohydrate transport and metabolism;
Q84KR8	Tai6.16636	Ascorbate peroxidase (Fragment) OS=Crocus sativus OX=82528 PE=3 SV=1 - [Q84KR8_CROSA]	1.114	1.099	1.109	1.075	0.8	0.861	0.924	0.919	0.963	0.926	1.179	1.046		Tai6.16636	584.214	511.055	484.661	330.589	392.696	299.231	387.763	500.952	519.191	393.814	344.594	315.422												IPR019794;IPR002016;IPR010255;IPR002207;IPR019793;	Peroxidase, active site;Haem peroxidase, plant/fungal/bacterial;Haem peroxidase;Plant ascorbate peroxidase;Peroxidases heam-ligand binding site;	cytosol	At1g07890	310	R	[R] General function prediction only;
A0A2I0XEL7	Tai6.37001	Proteasome subunit beta type OS=Dendrobium catenatum OX=906689 GN=PBA1 PE=3 SV=1 - [A0A2I0XEL7_9ASPA]	0.904	0.814	0.813	0.784	0.818	1.202	1.067	0.725	0.847	1.318	1.501	1.179		Tai6.37001	82.2043	70.5297	66.0808	74.4164	81.5229	74.3557	66.4322	72.8682	77.4897	80.7081	79.2699	76.7527	cellular catabolic process;cellular metabolic process;macromolecule metabolic process;cellular protein metabolic process;organic substance catabolic process;cellular macromolecule catabolic process;cellular macromolecule metabolic process;organic substance metabolic process;proteolysis;primary metabolic process;cellular process;biological_process;protein catabolic process;metabolic process;cellul…	4;3;4;5;4;5;4;3;5;3;2;1;5;2;6;3;5;6;4;	GO:0043229;GO:0043227;GO:0043226;GO:0005737;GO:0005839;GO:0005634;GO:0000502;GO:0043234;GO:0032991;GO:0043231;GO:0044464;GO:0005623;GO:0005622;GO:0005575;GO:0044424;	intracellular organelle;membrane-bounded organelle;organelle;cytoplasm;proteasome core complex;nucleus;proteasome complex;protein complex;macromolecular complex;intracellular membrane-bounded organelle;cell part;cell;intracellular;cellular_component;intracellular part;	3;3;2;4;4;5;4;3;2;4;2;2;3;1;3;	GO:0004175;GO:0003674;GO:0008233;GO:0070003;GO:0016787;GO:0003824;GO:0004298;GO:0070011;	endopeptidase activity;molecular_function;peptidase activity;threonine-type peptidase activity;hydrolase activity;catalytic activity;threonine-type endopeptidase activity;peptidase activity, acting on L-amino acid peptides;	6;1;4;6;3;2;7;5;	K02738	map03050;	Proteasome;	IPR023333;IPR001353;IPR029055;IPR035140;IPR016050;IPR000243;	Proteasome B-type subunit;Proteasome, subunit alpha/beta;Nucleophile aminohydrolases, N-terminal;Proteasome subunit beta 6;Proteasome beta-type subunit, conserved site;Peptidase T1A, proteasome beta-subunit;	cytosol	At4g31300	410	O	[O] Posttranslational modification, protein turnover, chaperones;
A0A2I0BE26	#N/A	Protein TIFY 5A OS=Apostasia shenzhenica OX=1088818 GN=TIFY5A PE=4 SV=1 - [A0A2I0BE26_9ASPA]	nan	1.062	nan	nan	0.899	nan	nan	1.024	nan	nan	1.034	nan		#N/A	#N/A	#N/A	#N/A	#N/A	#N/A	#N/A	#N/A	#N/A	#N/A	#N/A	#N/A	#N/A												IPR018467;IPR010399;	CO/COL/TOC1, conserved site;Tify domain;	nucleus
A0A286LR81	#N/A	DNA-directed RNA polymerase subunit beta'' OS=Habenaria radiata OX=342001 GN=rpoC2 PE=3 SV=1 - [A0A286LR81_9ASPA]	nan	nan	nan	nan	nan	nan	nan	nan	nan	nan	nan	nan		#N/A	#N/A	#N/A	#N/A	#N/A	#N/A	#N/A	#N/A	#N/A	#N/A	#N/A	#N/A	#N/A	RNA biosynthetic process;nucleic acid metabolic process;cellular biosynthetic process;cellular nitrogen compound metabolic process;nitrogen compound metabolic process;cellular macromolecule biosynthetic process;organic cyclic compound biosynthetic process;nucleic acid-templated transcription;organic substance biosynthetic process;cellular macromolecule metabolic process;gene expression;organic su…	6;5;4;4;3;5;5;7;4;4;5;3;4;5;4;2;4;3;5;1;2;5;5;4;5;3;5;3;4;6;	GO:0005622;GO:0005737;GO:0009536;GO:0005623;GO:0043227;GO:0043226;GO:0009507;GO:0043231;GO:0044464;GO:0043229;GO:0005575;GO:0044444;GO:0044424;	intracellular;cytoplasm;plastid;cell;membrane-bounded organelle;organelle;chloroplast;intracellular membrane-bounded organelle;cell part;intracellular organelle;cellular_component;cytoplasmic part;intracellular part;	3;4;5;2;3;2;6;4;2;3;1;4;3;	GO:0034062;GO:0003674;GO:0005488;GO:0003677;GO:1901363;GO:0016740;GO:0003676;GO:0003824;GO:0016779;GO:0016772;GO:0097159;GO:0003899;	RNA polymerase activity;molecular_function;binding;DNA binding;heterocyclic compound binding;transferase activity;nucleic acid binding;catalytic activity;nucleotidyltransferase activity;transferase activity, transferring phosphorus-containing groups;organic cyclic compound binding;DNA-directed RNA polymerase activity;	6;1;2;5;3;3;4;2;5;4;3;7;	K03046	map00230;map00240;map01100;map03020;	Purine metabolism;Pyrimidine metabolism;Metabolic pathways;RNA polymerase;	IPR007083;IPR007081;IPR012756;	RNA polymerase Rpb1, domain 4;RNA polymerase Rpb1, domain 5;DNA-directed RNA polymerase, subunit beta'';	nucleus	428226337	432	K	[K] Transcription	COG0086	DNA-directed RNA polymerase, beta' subunit/160 kD subunit
A0A2I0W632	Tai6.377	Uncharacterized protein OS=Dendrobium catenatum OX=906689 GN=MA16_Dca011552 PE=4 SV=1 - [A0A2I0W632_9ASPA]	0.879	1.022	nan	1.073	1.034	nan	1.178	1.452	nan	0.899	0.757	nan		Tai6.377	4.43977	4.17031	4.59829	4.21947	6.33765	2.89486	9.43926	14.1597	14.8112	12.0019	12.0003	12.6657	transport;biological_process;establishment of localization;localization;	4;1;3;2;				GO:0008289;GO:0003674;GO:0005488;	lipid binding;molecular_function;binding;	3;1;2;				IPR003033;	SCP2 sterol-binding domain;	cytosol	At5g42890	189	I	[I] Lipid transport and metabolism;
A0A2I0VNS9	#N/A	Putative isoaspartyl peptidase/L-asparaginase 3 OS=Dendrobium catenatum OX=906689 GN=MA16_Dca004677 PE=4 SV=1 - [A0A2I0VNS9_9ASPA]	0.808	0.826	0.791	1.05	1.309	1.124	1.005	0.709	1.131	1.188	1.211	1.065		#N/A	#N/A	#N/A	#N/A	#N/A	#N/A	#N/A	#N/A	#N/A	#N/A	#N/A	#N/A	#N/A						GO:0016787;GO:0008798;GO:0003824;GO:0008242;GO:0008238;GO:0070011;GO:0003674;GO:0008233;	hydrolase activity;beta-aspartyl-peptidase activity;catalytic activity;omega peptidase activity;exopeptidase activity;peptidase activity, acting on L-amino acid peptides;molecular_function;peptidase activity;	3;8;2;7;6;5;1;4;	K01444	map00511;map04142;	Other glycan degradation;Lysosome;	IPR029055;IPR000246;	Nucleophile aminohydrolases, N-terminal;Peptidase T2, asparaginase 2;	cytosol	At5g61540	374	E	[E] Amino acid transport and metabolism;
A0A2I0V720	#N/A	Transmembrane 9 superfamily member OS=Dendrobium catenatum OX=906689 GN=MA16_Dca026725 PE=3 SV=1 - [A0A2I0V720_9ASPA]	0.951	nan	nan	0.889	nan	nan	1.057	nan	nan	1.147	nan	nan		#N/A	#N/A	#N/A	#N/A	#N/A	#N/A	#N/A	#N/A	#N/A	#N/A	#N/A	#N/A	#N/A			GO:0043229;GO:0005622;GO:0043227;GO:0043226;GO:0031224;GO:0010008;GO:0005737;GO:0044446;GO:0031090;GO:0005773;GO:0016021;GO:0016020;GO:0005774;GO:0044431;GO:0044437;GO:0005794;GO:0098588;GO:0012505;GO:0043231;GO:0044464;GO:0005623;GO:0000139;GO:0005575;GO:0044444;GO:0044440;GO:0044424;GO:0044425;GO:0005768;GO:0098805;GO:0044422;	intracellular organelle;intracellular;membrane-bounded organelle;organelle;intrinsic component of membrane;endosome membrane;cytoplasm;intracellular organelle part;organelle membrane;vacuole;integral component of membrane;membrane;vacuolar membrane;Golgi apparatus part;vacuolar part;Golgi apparatus;bounding membrane of organelle;endomembrane system;intracellular membrane-bounded organelle;cell pa…	3;3;3;2;3;5;4;3;3;5;4;2;4;4;4;4;4;3;4;2;2;5;1;4;5;3;2;4;3;2;							IPR004240;	Nonaspanin (TM9SF);	plasma membrane	At5g35160	706	U	[U] Intracellular trafficking, secretion, and vesicular transport;
A0A2I0W638	Tai6.26173	Aldehyde dehydrogenase family 7 member B4 OS=Dendrobium catenatum OX=906689 GN=ALDH7B4 PE=3 SV=1 - [A0A2I0W638_9ASPA]	1.054	0.796	nan	1.044	0.968	nan	1.055	0.889	nan	0.898	1.253	nan		Tai6.26173	22.8327	20.0073	19.621	74.7729	66.265	84.4349	14.4134	18.1715	17.199	52.5636	62.1646	55.0027	cellular metabolic process;response to water deprivation;response to water;response to salt stress;single-organism process;response to endogenous stimulus;single-organism metabolic process;response to abscisic acid;response to lipid;organic substance metabolic process;cellular process;response to stress;biological_process;response to acid chemical;metabolic process;response to desiccation;respons…	3;4;4;5;2;3;3;5;5;3;2;3;1;4;2;5;3;4;4;4;3;4;4;2;3;4;5;	GO:0005737;GO:0044464;GO:0005623;GO:0005622;GO:0005575;GO:0044444;GO:0044424;GO:0005829;	cytoplasm;cell part;cell;intracellular;cellular_component;cytoplasmic part;intracellular part;cytosol;	4;2;2;3;1;4;3;5;	GO:0003674;GO:0016491;GO:0016620;GO:0004029;GO:0003824;GO:0016903;	molecular_function;oxidoreductase activity;oxidoreductase activity, acting on the aldehyde or oxo group of donors, NAD or NADP as acceptor;aldehyde dehydrogenase (NAD) activity;catalytic activity;oxidoreductase activity, acting on the aldehyde or oxo group of donors;	1;3;5;6;2;4;	K14085	map00010;map00053;map00071;map00260;map00280;map00300;map00310;map00330;map00340;map00380;map00410;map00561;map00620;map01100;map01110;map01120;map01130;map01230;	Glycolysis / Gluconeogenesis;Ascorbate and aldarate metabolism;Fatty acid degradation;"Glycine, serine and threonine metabolism";"Valine, leucine and isoleucine degradation";Lysine biosynthesis;Lysine degradation;Arginine and proline metabolism;Histidine metabolism;Tryptophan metabolism;beta-Alanine metabolism;Glycerolipid metabolism;Pyruvate metabolism;Metabolic pathways;Biosynthesis of secondar…	IPR029510;IPR016162;IPR015590;IPR016161;	Aldehyde dehydrogenase, glutamic acid active site;Aldehyde dehydrogenase N-terminal domain;Aldehyde dehydrogenase domain;Aldehyde/histidinol dehydrogenase;	chloroplast	At1g54100	874	C	[C] Energy production and conversion;
A0A2I0A7P5	Tai6.44359	Beta-glucosidase-like SFR2, chloroplastic OS=Apostasia shenzhenica OX=1088818 GN=SFR2 PE=4 SV=1 - [A0A2I0A7P5_9ASPA]	0.844	0.737	nan	0.856	1.023	nan	1.013	1.628	nan	1.337	0.865	nan		Tai6.44359	6.42378	6.1161	6.91815	18.0667	15.639	19.7515	12.5179	9.05157	8.99407	15.1782	14.6812	16.1866	organic substance metabolic process;biological_process;metabolic process;primary metabolic process;carbohydrate metabolic process;	3;1;2;3;4;	GO:0031975;GO:0043229;GO:0042170;GO:0043227;GO:0043226;GO:0005737;GO:0009941;GO:0009536;GO:0031090;GO:0098805;GO:0016020;GO:0044435;GO:0044434;GO:0031969;GO:0031968;GO:0009527;GO:0098588;GO:0044446;GO:0031967;GO:0009507;GO:0009526;GO:0043231;GO:0044464;GO:0019867;GO:0005623;GO:0005622;GO:0005575;GO:0044444;GO:0009707;GO:0044424;GO:0044422;	envelope;intracellular organelle;plastid membrane;membrane-bounded organelle;organelle;cytoplasm;chloroplast envelope;plastid;organelle membrane;whole membrane;membrane;plastid part;chloroplast part;chloroplast membrane;organelle outer membrane;plastid outer membrane;bounding membrane of organelle;intracellular organelle part;organelle envelope;chloroplast;plastid envelope;intracellular membrane-…	3;3;4;3;2;4;6;5;3;3;2;4;5;5;4;5;4;3;4;6;5;4;2;3;2;3;1;4;6;3;2;	GO:0016787;GO:0016798;GO:0003824;GO:0004553;GO:0003674;	hydrolase activity;hydrolase activity, acting on glycosyl bonds;catalytic activity;hydrolase activity, hydrolyzing O-glycosyl compounds;molecular_function;	3;4;2;5;1;	K21362			IPR001360;IPR018120;IPR017853;IPR001563;IPR029058;IPR002376;IPR033124;	Glycoside hydrolase family 1;Glycoside hydrolase family 1, active site;Glycoside hydrolase superfamily;Peptidase S10, serine carboxypeptidase;Alpha/Beta hydrolase fold;Formyl transferase, N-terminal;Serine carboxypeptidases, histidine active site;	plasma membrane	At3g06510	587	G	[G] Carbohydrate transport and metabolism;
A0A2I0WCS0	Tai6.49582	3-hydroxyisobutyryl-CoA hydrolase-like protein 4, mitochondrial OS=Dendrobium catenatum OX=906689 GN=MA16_Dca024996 PE=4 SV=1 - [A0A2I0WCS0_9ASPA]	1.04	nan	0.94	0.819	nan	1.015	1.043	nan	0.881	1.134	nan	1.213		Tai6.49582	6.79404	5.13856	4.77705	4.79052	5.34429	5.38781	6.52513	5.45717	4.17347	5.48685	5.52305	4.67305			GO:0005737;GO:0043231;GO:0016020;GO:0044464;GO:0043229;GO:0005739;GO:0005622;GO:0005575;GO:0044444;GO:0005623;GO:0043226;GO:0044424;GO:0043227;	cytoplasm;intracellular membrane-bounded organelle;membrane;cell part;intracellular organelle;mitochondrion;intracellular;cellular_component;cytoplasmic part;cell;organelle;intracellular part;membrane-bounded organelle;	4;4;2;2;3;5;3;1;4;2;2;3;3;	GO:0016787;GO:0016835;GO:0016836;GO:0003824;GO:0003674;GO:0016829;	hydrolase activity;carbon-oxygen lyase activity;hydro-lyase activity;catalytic activity;molecular_function;lyase activity;	3;4;5;2;1;3;						chloroplast	At3g24360	57	I	[I] Lipid transport and metabolism;
A0A2I0WQ91	#N/A	Uncharacterized protein OS=Dendrobium catenatum OX=906689 GN=MA16_Dca005650 PE=4 SV=1 - [A0A2I0WQ91_9ASPA]	1.749	1.095	1.847	0.747	1.086	0.648	1.107	0.858	0.988	0.655	1.041	0.584		#N/A	#N/A	#N/A	#N/A	#N/A	#N/A	#N/A	#N/A	#N/A	#N/A	#N/A	#N/A	#N/A														cytosol
A0A2I0X5H0	Tai6.42901	Peroxidase OS=Dendrobium catenatum OX=906689 GN=MA16_Dca007813 PE=3 SV=1 - [A0A2I0X5H0_9ASPA]	0.962	0.905	nan	0.953	0.706	nan	0.896	0.715	nan	1.239	1.616	nan		Tai6.42901	7.24189	9.43381	7.60838	23.5178	18.6975	18.1915	2.56793	2.78808	1.40422	3.99503	3.01367	2.8981	cellular catabolic process;hydrogen peroxide catabolic process;hydrogen peroxide metabolic process;single-organism process;single-organism catabolic process;single-organism metabolic process;biological_process;cellular process;reactive oxygen species metabolic process;response to stress;single-organism cellular process;metabolic process;catabolic process;response to oxidative stress;response to s…	4;4;5;2;4;3;1;2;4;3;3;2;3;4;2;3;	GO:0005575;GO:0005576;	cellular_component;extracellular region;	1;2;	GO:0005488;GO:1901363;GO:0016491;GO:0043169;GO:0043167;GO:0046872;GO:0020037;GO:0016209;GO:0003824;GO:0016684;GO:0046906;GO:0097159;GO:0003674;GO:0004601;	binding;heterocyclic compound binding;oxidoreductase activity;cation binding;ion binding;metal ion binding;heme binding;antioxidant activity;catalytic activity;oxidoreductase activity, acting on peroxide as acceptor;tetrapyrrole binding;organic cyclic compound binding;molecular_function;peroxidase activity;	2;3;3;4;3;5;5;2;2;4;4;3;1;3;	K00430	map00940;map01100;map01110;	Phenylpropanoid biosynthesis;Metabolic pathways;Biosynthesis of secondary metabolites;	IPR019794;IPR002016;IPR000823;IPR019793;IPR010255;IPR033905;	Peroxidase, active site;Haem peroxidase, plant/fungal/bacterial;Plant peroxidase;Peroxidases heam-ligand binding site;Haem peroxidase;Secretory peroxidase;	chloroplast	At3g21770	289	R	[R] General function prediction only;
A0A2I0W9V3	Tai6.23742	14-3-3-like protein 16R OS=Dendrobium catenatum OX=906689 GN=MA16_Dca017930 PE=3 SV=1 - [A0A2I0W9V3_9ASPA]	1.22	1.405	1.215	1.375	0.804	1.006	0.825	1.481	1.118	0.667	0.481	0.731		Tai6.23742	229.406	190.347	133.543	186.575	223.188	167.196	125.08	172.897	228.38	189.564	179.414	165.993												IPR000308;IPR023409;IPR023410;	14-3-3 protein;14-3-3 protein, conserved site;14-3-3 domain;	nucleus, plasma membrane	At1g78300	417	O	[O] Posttranslational modification, protein turnover, chaperones;
A0A076FG73	#N/A	Ribulose bisphosphate carboxylase large chain (Fragment) OS=Allium cepa OX=4679 GN=rbcL PE=3 SV=1 - [A0A076FG73_ALLCE]	nan	nan	nan	nan	nan	nan	nan	nan	nan	nan	nan	nan		#N/A	#N/A	#N/A	#N/A	#N/A	#N/A	#N/A	#N/A	#N/A	#N/A	#N/A	#N/A	#N/A	photosynthesis, dark reaction;cellular biosynthetic process;carbon fixation;photosynthesis;single-organism process;single-organism metabolic process;single-organism biosynthetic process;organic substance metabolic process;reductive pentose-phosphate cycle;organic substance biosynthetic process;cellular process;biosynthetic process;biological_process;metabolic process;single-organism carbohydrate …	5;4;4;4;2;3;4;3;5;4;2;3;1;2;4;5;3;4;3;5;6;	GO:0043226;GO:0043229;GO:0005622;GO:0043227;GO:0005737;GO:0005623;GO:0009536;GO:0009507;GO:0043231;GO:0005575;GO:0044444;GO:0044424;GO:0044464;	organelle;intracellular organelle;intracellular;membrane-bounded organelle;cytoplasm;cell;plastid;chloroplast;intracellular membrane-bounded organelle;cellular_component;cytoplasmic part;intracellular part;cell part;	2;3;3;3;4;2;5;6;4;1;4;3;2;	GO:0004497;GO:0016830;GO:0003674;GO:0005488;GO:0016491;GO:0043169;GO:0016829;GO:0000287;GO:0043167;GO:0046872;GO:0003824;GO:0016984;GO:0016831;	monooxygenase activity;carbon-carbon lyase activity;molecular_function;binding;oxidoreductase activity;cation binding;lyase activity;magnesium ion binding;ion binding;metal ion binding;catalytic activity;ribulose-bisphosphate carboxylase activity;carboxy-lyase activity;	4;4;1;2;3;4;3;6;3;5;2;6;5;				IPR000685;IPR017443;	Ribulose bisphosphate carboxylase, large subunit, C-terminal;Ribulose bisphosphate carboxylase, large subunit, ferrodoxin-like N-terminal;	chloroplast	440679759	290	G	[G] Carbohydrate transport and metabolism	COG1850	Ribulose 1,5-bisphosphate carboxylase, large subunit, or a RuBisCO-like protein
A0A0F7H0J6	Tai6.15072	Peptidylprolyl isomerase OS=Cypripedium formosanum OX=53042 GN=FKBP12 PE=2 SV=1 - [A0A0F7H0J6_9ASPA]	0.998	0.997	0.978	0.994	1.003	1.096	1.04	1.263	0.984	0.969	0.863	0.973		Tai6.15072	105.972	75.4113	82.0563	66.2769	66.6734	84.2268	87.0368	110.584	85.7795	72.2046	73.1412	84.6811									K01802			IPR001179;IPR023566;	FKBP-type peptidyl-prolyl cis-trans isomerase domain;Peptidyl-prolyl cis-trans isomerase, FKBP-type;	chloroplast	At5g64350	182	O	[O] Posttranslational modification, protein turnover, chaperones;
C6G4J7	#N/A	ATP synthase subunit beta (Fragment) OS=Gomphichis valida OX=651514 GN=atpB PE=3 SV=1 - [C6G4J7_9ASPA]	0.968	nan	1.206	1.148	nan	0.874	0.923	nan	1.107	1.011	nan	0.879		#N/A	#N/A	#N/A	#N/A	#N/A	#N/A	#N/A	#N/A	#N/A	#N/A	#N/A	#N/A	#N/A	purine ribonucleoside monophosphate metabolic process;nucleotide biosynthetic process;small molecule metabolic process;ribonucleoside monophosphate metabolic process;organic cyclic compound biosynthetic process;purine nucleoside biosynthetic process;organic cyclic compound metabolic process;single-organism metabolic process;single-organism biosynthetic process;hydrogen ion transmembrane transport…	8;6;4;7;5;7;4;3;4;7;7;7;8;8;7;8;6;8;7;7;4;4;5;6;7;4;5;6;6;6;7;7;3;4;6;6;6;5;5;6;5;4;8;7;7;1;2;5;3;5;8;9;5;6;3;5;3;5;9;4;4;6;7;7;6;4;6;7;2;4;4;4;2;5;4;8;5;5;6;4;5;3;8;5;4;6;5;6;2;3;3;7;3;5;4;6;5;	GO:0034357;GO:0031976;GO:0045261;GO:0016020;GO:0043234;GO:0043231;GO:0045259;GO:0044422;GO:0043229;GO:0043227;GO:0043226;GO:0009579;GO:0044436;GO:0044435;GO:0044434;GO:0031984;GO:0044425;GO:0044446;GO:0044444;GO:0016469;GO:0055035;GO:0005737;GO:0042651;GO:0044464;GO:0005623;GO:0005622;GO:0044424;GO:0009535;GO:0009534;GO:0009536;GO:0033178;GO:0009507;GO:0032991;GO:0005575;GO:0098796;	photosynthetic membrane;plastid thylakoid;proton-transporting ATP synthase complex, catalytic core F(1);membrane;protein complex;intracellular membrane-bounded organelle;proton-transporting ATP synthase complex;organelle part;intracellular organelle;membrane-bounded organelle;organelle;thylakoid;thylakoid part;plastid part;chloroplast part;organelle subcompartment;membrane part;intracellular orga…	3;5;4;2;3;4;4;2;3;3;2;4;4;4;5;4;2;3;4;4;5;4;4;2;2;3;3;6;6;5;4;6;2;1;3;	GO:0000166;GO:0016818;GO:0097367;GO:0019829;GO:0005524;GO:0015405;GO:0016817;GO:0003674;GO:0005488;GO:0016887;GO:1901265;GO:0042626;GO:0015399;GO:0017076;GO:0022804;GO:0016787;GO:0022890;GO:0003824;GO:0097159;GO:0043492;GO:0016462;GO:0032559;GO:0032555;GO:0015078;GO:0032553;GO:0016820;GO:0046933;GO:0032549;GO:0035639;GO:0043167;GO:0044769;GO:0022891;GO:0005215;GO:0022892;GO:0030554;GO:0032550;GO:…	nucleotide binding;hydrolase activity, acting on acid anhydrides, in phosphorus-containing anhydrides;carbohydrate derivative binding;cation-transporting ATPase activity;ATP binding;P-P-bond-hydrolysis-driven transmembrane transporter activity;hydrolase activity, acting on acid anhydrides;molecular_function;binding;ATPase activity;nucleoside phosphate binding;ATPase activity, coupled to transmemb…	4;5;3;7;6;6;4;1;2;8;4;6;5;5;4;3;7;2;3;10;6;6;5;9;4;5;8;5;5;3;7;4;2;3;6;6;5;3;5;4;8;6;3;6;7;3;9;4;5;	K02112	map00190;map00195;map01100;	Oxidative phosphorylation;Photosynthesis;Metabolic pathways;	IPR000194;IPR005722;IPR003593;IPR024034;IPR020003;IPR004100;IPR027417;	ATPase, F1/V1/A1 complex, alpha/beta subunit, nucleotide-binding domain;ATP synthase, F1 complex, beta subunit;AAA+ ATPase domain;ATPase, F1/V1 complex, beta/alpha subunit, C-terminal;ATPase, alpha/beta subunit, nucleotide-binding domain, active site;ATPase, F1/V1/A1 complex, alpha/beta subunit, N-terminal domain;P-loop containing nucleoside triphosphate hydrolase;	cytosol	AtCh030	905	C	[C] Energy production and conversion;
A0A2I0XAL5	#N/A	Uncharacterized protein OS=Dendrobium catenatum OX=906689 GN=MA16_Dca024774 PE=4 SV=1 - [A0A2I0XAL5_9ASPA]	1.077	0.671	1.099	0.857	0.983	0.967	1.05	0.722	1.053	1.085	1.596	0.956		#N/A	#N/A	#N/A	#N/A	#N/A	#N/A	#N/A	#N/A	#N/A	#N/A	#N/A	#N/A	#N/A	response to stimulus;positive regulation of catalytic activity;regulation of ATPase activity;positive regulation of hydrolase activity;biological regulation;positive regulation of molecular function;regulation of molecular function;positive regulation of ATPase activity;regulation of catalytic activity;response to stress;biological_process;regulation of hydrolase activity;	2;5;6;6;2;4;3;7;4;3;1;5;	GO:0005783;GO:0043229;GO:0043227;GO:0043226;GO:0005737;GO:0031982;GO:0012505;GO:1903561;GO:0070062;GO:0043230;GO:0043231;GO:0005829;GO:0044464;GO:0005623;GO:0005622;GO:0005575;GO:0044444;GO:0005576;GO:0044424;GO:0044421;	endoplasmic reticulum;intracellular organelle;membrane-bounded organelle;organelle;cytoplasm;vesicle;endomembrane system;extracellular vesicle;extracellular exosome;extracellular organelle;intracellular membrane-bounded organelle;cytosol;cell part;cell;intracellular;cellular_component;cytoplasmic part;extracellular region;intracellular part;extracellular region part;	4;3;3;2;4;4;3;3;4;3;4;5;2;2;3;1;4;2;3;2;	GO:0003674;GO:0005488;GO:0060590;GO:0098772;GO:0051087;GO:0001671;GO:0030234;GO:0060589;GO:0005515;GO:0008047;	molecular_function;binding;ATPase regulator activity;molecular function regulator;chaperone binding;ATPase activator activity;enzyme regulator activity;nucleoside-triphosphatase regulator activity;protein binding;enzyme activator activity;	1;2;5;2;4;5;3;4;3;4;				IPR023393;IPR015310;IPR013538;	START-like domain;Activator of Hsp90 ATPase, N-terminal;Activator of Hsp90 ATPase homologue 1-like;	cytoskeleton	At3g12050	443	S	[S] Function unknown;
A0A2I0VAK2	#N/A	Uncharacterized protein OS=Dendrobium catenatum OX=906689 GN=MA16_Dca025596 PE=4 SV=1 - [A0A2I0VAK2_9ASPA]	1.045	nan	nan	1.291	nan	nan	1.044	nan	nan	0.662	nan	nan		#N/A	#N/A	#N/A	#N/A	#N/A	#N/A	#N/A	#N/A	#N/A	#N/A	#N/A	#N/A	#N/A												IPR010369;	Protein of unknown function DUF966;	nucleus
A0A2I0X0N2	#N/A	Putative glycosyltransferase OS=Dendrobium catenatum OX=906689 GN=MA16_Dca015842 PE=4 SV=1 - [A0A2I0X0N2_9ASPA]	1.153	nan	nan	0.799	nan	nan	1.255	nan	nan	0.82	nan	nan		#N/A	#N/A	#N/A	#N/A	#N/A	#N/A	#N/A	#N/A	#N/A	#N/A	#N/A	#N/A	#N/A	galacturonan metabolic process;external encapsulating structure organization;cellular component organization or biogenesis;single-organism metabolic process;pectin metabolic process;cellular component organization;pectin biosynthetic process;organic substance metabolic process;single-organism process;cell wall organization or biogenesis;macromolecule metabolic process;organic substance biosynthet…	6;4;2;3;7;3;7;3;2;3;4;4;2;6;4;3;4;1;2;4;5;3;4;5;5;	GO:0043229;GO:0000139;GO:0043227;GO:0043226;GO:0031224;GO:0005737;GO:0005575;GO:0031984;GO:0031090;GO:0005773;GO:0016021;GO:0016020;GO:0044431;GO:0005794;GO:0098588;GO:0012505;GO:0043231;GO:0005802;GO:0044464;GO:0005623;GO:0005622;GO:0044446;GO:0044444;GO:0098791;GO:0044424;GO:0044425;GO:0005768;GO:0044422;	intracellular organelle;Golgi membrane;membrane-bounded organelle;organelle;intrinsic component of membrane;cytoplasm;cellular_component;organelle subcompartment;organelle membrane;vacuole;integral component of membrane;membrane;Golgi apparatus part;Golgi apparatus;bounding membrane of organelle;endomembrane system;intracellular membrane-bounded organelle;trans-Golgi network;cell part;cell;intrac…	3;5;3;2;3;4;1;4;3;5;4;2;4;4;4;3;4;5;2;2;3;3;4;5;3;2;4;2;	GO:0003674;GO:0016740;GO:0016757;GO:0003824;	molecular_function;transferase activity;transferase activity, transferring glycosyl groups;catalytic activity;	1;3;4;2;				IPR004263;	Exostosin-like;	chloroplast	At1g67410	538	GMW	[G] Carbohydrate transport and metabolism;[M] Cell wall/membrane/envelope biogenesis;[W] Extracellular structures;
A0A0K0VH78	#N/A	Peptidyl-prolyl cis-trans isomerase OS=Dendrobium officinale OX=142615 GN=CYP PE=2 SV=1 - [A0A0K0VH78_9ASPA]	0.949	1.025	1.092	1.015	0.917	0.909	1.107	1.092	0.974	0.865	1.045	1.075		#N/A	#N/A	#N/A	#N/A	#N/A	#N/A	#N/A	#N/A	#N/A	#N/A	#N/A	#N/A	#N/A									K01802			IPR002130;IPR024936;IPR020892;IPR029000;	Cyclophilin-type peptidyl-prolyl cis-trans isomerase domain;Cyclophilin-type peptidyl-prolyl cis-trans isomerase;Cyclophilin-type peptidyl-prolyl cis-trans isomerase, conserved site;Cyclophilin-like domain;	cytosol	At2g16600	317	O	[O] Posttranslational modification, protein turnover, chaperones;
A0A0D3M9S7	#N/A	30S ribosomal protein S3, chloroplastic OS=Vanilla planifolia OX=51239 GN=rps3 PE=3 SV=1 - [A0A0D3M9S7_VANPL]	nan	1.078	nan	nan	0.98	nan	nan	0.913	nan	nan	1.1	nan		#N/A	#N/A	#N/A	#N/A	#N/A	#N/A	#N/A	#N/A	#N/A	#N/A	#N/A	#N/A	#N/A												IPR015946;IPR001351;IPR005704;IPR018280;IPR004044;IPR009019;	K homology domain-like, alpha/beta;Ribosomal protein S3, C-terminal;Ribosomal protein S3, bacterial;Ribosomal protein S3, conserved site;K Homology domain, type 2;K homology domain, prokaryotic type;	chloroplast	328953152	181	J	[J] Translation, ribosomal structure and biogenesis	COG0092	Ribosomal protein S3
A0A2I0A3R9	Tai6.45893	Hydroxyacylglutathione hydrolase 3, mitochondrial OS=Apostasia shenzhenica OX=1088818 GN=GLY3 PE=4 SV=1 - [A0A2I0A3R9_9ASPA]	1.127	nan	1.163	0.512	nan	0.737	1.403	nan	0.847	0.992	nan	1.271		Tai6.45893	39.7018	37.3677	46.5582	26.5506	21.5529	24.0505	16.2994	22.6525	17.8555	16.8954	19.0554	19.9619	reproductive system development;post-embryonic development;embryo development;embryo development ending in seed dormancy;response to salt stress;reproductive structure development;multicellular organism development;single-organism process;reproduction;endosperm development;developmental process;multicellular organismal process;seed development;tissue development;single-organism developmental proc…	5;4;5;4;5;4;4;2;2;4;2;2;4;4;3;2;3;1;5;3;3;3;3;4;3;4;2;	GO:0005739;GO:0005622;GO:0043227;GO:0005737;GO:0044464;GO:0043229;GO:0005623;GO:0043231;GO:0005575;GO:0044444;GO:0043226;GO:0044424;	mitochondrion;intracellular;membrane-bounded organelle;cytoplasm;cell part;intracellular organelle;cell;intracellular membrane-bounded organelle;cellular_component;cytoplasmic part;organelle;intracellular part;	5;3;3;4;2;3;2;4;1;4;2;3;	GO:0050313;GO:0003674;GO:0016491;GO:0043169;GO:0016702;GO:0016701;GO:0043167;GO:0046872;GO:0016787;GO:0016788;GO:0051213;GO:0003824;GO:0005488;	sulfur dioxygenase activity;molecular_function;oxidoreductase activity;cation binding;oxidoreductase activity, acting on single donors with incorporation of molecular oxygen, incorporation of two atoms of oxygen;oxidoreductase activity, acting on single donors with incorporation of molecular oxygen;ion binding;metal ion binding;hydrolase activity;hydrolase activity, acting on ester bonds;dioxygen…	6;1;3;4;5;4;3;5;3;4;4;2;2;	K17725	map00920;	Sulfur metabolism;	IPR001279;	Metallo-beta-lactamase;	chloroplast	At1g53580	404	R	[R] General function prediction only;
A0A2I0WCE2	Tai6.22243	Fumarate hydratase 2, chloroplastic OS=Dendrobium catenatum OX=906689 GN=FUM2 PE=3 SV=1 - [A0A2I0WCE2_9ASPA]	0.842	0.803	0.896	0.948	1.02	1.007	0.975	0.652	0.822	1.23	1.5	1.302		Tai6.22243	21.2042	12.9621	14.707	14.9172	17.6353	19.5852	7.38889	8.17953	10.3609	9.34051	11.7902	9.34647	cellular component assembly;protein complex assembly;protein tetramerization;protein complex biogenesis;macromolecular complex subunit organization;carboxylic acid metabolic process;cellular component biogenesis;aerobic respiration;cellular metabolic process;response to salt stress;generation of precursor metabolites and energy;tricarboxylic acid metabolic process;single-organism process;cellular…	4;5;7;4;4;6;3;6;3;5;4;7;2;3;3;2;5;4;5;3;8;2;8;3;2;6;2;7;2;2;3;1;2;5;3;4;4;2;3;3;4;3;4;3;4;3;4;4;5;8;2;4;	GO:0043229;GO:0043227;GO:0043226;GO:0005737;GO:0005739;GO:0045239;GO:0043234;GO:0032991;GO:0043231;GO:0005829;GO:0044464;GO:0005623;GO:0005622;GO:0005575;GO:0044444;GO:0044424;	intracellular organelle;membrane-bounded organelle;organelle;cytoplasm;mitochondrion;tricarboxylic acid cycle enzyme complex;protein complex;macromolecular complex;intracellular membrane-bounded organelle;cytosol;cell part;cell;intracellular;cellular_component;cytoplasmic part;intracellular part;	3;3;2;4;5;4;3;2;4;5;2;2;3;1;4;3;	GO:0003674;GO:0003824;GO:0016829;GO:0016836;GO:0016835;GO:0004333;	molecular_function;catalytic activity;lyase activity;hydro-lyase activity;carbon-oxygen lyase activity;fumarate hydratase activity;	1;2;3;5;4;6;	K01679	map00020;map00620;map00720;map01100;map01110;map01120;map01130;map01200;map05200;map05211;	Citrate cycle (TCA cycle);Pyruvate metabolism;Carbon fixation pathways in prokaryotes;Metabolic pathways;Biosynthesis of secondary metabolites;Microbial metabolism in diverse environments;Biosynthesis of antibiotics;Carbon metabolism;Pathways in cancer;Renal cell carcinoma;	IPR018951;IPR005677;IPR008948;IPR022761;IPR024083;IPR000362;IPR020557;	Fumarase C, C-terminal;Fumarate hydratase, class II;L-Aspartase-like;Fumarate lyase, N-terminal;Fumarase/histidase, N-terminal;Fumarate lyase family;Fumarate lyase, conserved site;	mitochondria	At5g50950	857	C	[C] Energy production and conversion;
A0A2H9ZSK4	#N/A	Protein IN2-1 like B OS=Apostasia shenzhenica OX=1088818 GN=GSTZ5 PE=4 SV=1 - [A0A2H9ZSK4_9ASPA]	nan	1.473	nan	nan	1.014	nan	nan	0.934	nan	nan	0.708	nan		#N/A	#N/A	#N/A	#N/A	#N/A	#N/A	#N/A	#N/A	#N/A	#N/A	#N/A	#N/A	#N/A														chloroplast	At5g02790	84.7	O	[O] Posttranslational modification, protein turnover, chaperones;
[truncated: 2,831 more rows]
