# Supplementary material for: Comparative Transcriptome and Proteome Analysis of Salt-Tolerant and Salt-Sensitive Sweet Potato and Overexpression of IbNAC7 Confers Salt Tolerance in Arabidopsis
Source: Front Plant Sci. 2020 Aug 27;11:572540. doi: 10.3389/fpls.2020.572540 (PMC7481572; doi:10.3389/fpls.2020.572540)
Supplement: Supplementary file 8 [file Table_7.xlsx]

## Sheet: Xu22-SR vs Xu22-CR
Supplementary Table S7. Differentially expressed proteins in sweetpotato proteome analysis. CR,Control fibrous roots; SR, Salt-treated fibrous roots.
Protein	Description	Regulated-Stage	Xu22CR_R1	Xu22SR_R1	Xu32CR_R1	Xu32SR_R1	Xu22CR_R2	Xu22SR_R2	Xu32CR_R2	Xu32SR_R2	Xu22CR_R3	Xu22SR_R3	Xu32CR_R3	Xu32SR_R3	Xu22CR-vs-Xu32CR	Xu22CR-vs-Xu32CR-p	Xu22CR-vs-Xu22SR	Xu22CR-vs-Xu22SR-p	Xu32CR-vs-Xu32SR	Xu32CR-vs-Xu32SR-p	Xu22SR-vs-Xu32SR	Xu22SR-vs-Xu32SR-p	BP_CR_ID	BP_CR_Desc	BP_CR_Level	CC_CR_ID	CC_CR_Desc	CC_CR_Level	MF_CR_ID	MF_CR_Desc	MF_CR_Level	KEGG_KO	KEGG_Pathway_ID	KEGG_Pathway_Desc	Domain_ID	Domain_Desc	SubcellurLocation	COG_Gene	BlastScore	COG_Code	COG_Desc
A0A2I0BHA3	Ribosomal protein OS=Apostasia shenzhenica OX=1088818 GN=RPL10AA PE=3 SV=1 - [A0A2I0BHA3_9ASPA]	Up	1.28	1.119	0.78	0.781	1.192	0.899	1.215	0.658	1.363	0.832	1.307	0.575	1.16142	0.354599	1.34561	0.0301793	1.63952	0.0682806	1.41509	0.0572461	GO:0034645;GO:1901564;GO:0044249;GO:0044260;GO:0043603;GO:0043043;GO:0071704;GO:0010467;GO:0044267;GO:1901566;GO:0043170;GO:1901576;GO:0009987;GO:0009058;GO:0009059;GO:0008150;GO:0008152;GO:0044271;GO:0006518;GO:0043604;GO:0044238;GO:0019538;GO:0034641;GO:0006807;GO:0044237;GO:0006412;	cellular macromolecule biosynthetic process;organonitrogen compound metabolic process;cellular biosynthetic process;cellular macromolecule metabolic process;cellular amide metabolic process;peptide biosynthetic process;organic substance metabolic process;gene expression;cellular protein metabolic process;organonitrogen compound biosynthetic process;macromolecule metabolic process;organic substanc…	5;4;4;4;5;6;3;5;5;5;4;4;2;3;5;1;2;5;5;6;3;4;4;3;3;6;	GO:0015934;GO:0044464;GO:0043229;GO:0043228;GO:0043226;GO:0005737;GO:0044446;GO:0030529;GO:0044391;GO:0032991;GO:0005840;GO:0043232;GO:1990904;GO:0005623;GO:0005622;GO:0005575;GO:0044444;GO:0044424;GO:0044422;	large ribosomal subunit;cell part;intracellular organelle;non-membrane-bounded organelle;organelle;cytoplasm;intracellular organelle part;intracellular ribonucleoprotein complex;ribosomal subunit;macromolecular complex;ribosome;intracellular non-membrane-bounded organelle;ribonucleoprotein complex;cell;intracellular;cellular_component;cytoplasmic part;intracellular part;organelle part;	5;2;3;3;2;4;3;4;4;2;5;4;3;2;3;1;4;3;2;	GO:1901363;GO:0003674;GO:0005488;GO:0003676;GO:0005198;GO:0003735;GO:0097159;GO:0003723;	heterocyclic compound binding;molecular_function;binding;nucleic acid binding;structural molecule activity;structural constituent of ribosome;organic cyclic compound binding;RNA binding;	3;1;2;4;2;3;3;5;	K02865	map03010;	Ribosome;	IPR023674;IPR028364;IPR002143;IPR023673;	Ribosomal protein L1-like;Ribosomal protein L1/ribosomal biogenesis protein;Ribosomal protein L1;Ribosomal protein L1, conserved site;	cytosol	At5g22440	351	J	[J] Translation, ribosomal structure and biogenesis;
A0A2I0WZI1	Uncharacterized protein OS=Dendrobium catenatum OX=906689 GN=MA16_Dca017444 PE=4 SV=1 - [A0A2I0WZI1_9ASPA]	Down	0.731	1.315	0.67	1.445	0.955	1.227	1.584	0.572	0.907	1.084	1.417	0.723	0.70635	0.281817	0.71511	0.0228325	1.33978	0.469964	1.32336	0.347445	GO:0009651;GO:0051716;GO:0071472;GO:0071470;GO:0071214;GO:0009987;GO:0006950;GO:0006970;GO:0009628;GO:0050896;GO:0033554;GO:0008150;	response to salt stress;cellular response to stimulus;cellular response to salt stress;cellular response to osmotic stress;cellular response to abiotic stimulus;cellular process;response to stress;response to osmotic stress;response to abiotic stimulus;response to stimulus;cellular response to stress;biological_process;	5;3;6;5;4;2;3;4;3;2;4;1;	GO:0043229;GO:0043227;GO:0043226;GO:0005737;GO:0005634;GO:0048471;GO:0043231;GO:0044464;GO:0005623;GO:0005622;GO:0005575;GO:0044444;GO:0044424;	intracellular organelle;membrane-bounded organelle;organelle;cytoplasm;nucleus;perinuclear region of cytoplasm;intracellular membrane-bounded organelle;cell part;cell;intracellular;cellular_component;cytoplasmic part;intracellular part;	3;3;2;4;5;5;4;2;2;3;1;4;3;	GO:0003674;GO:0005488;GO:0003676;GO:1901363;GO:0044822;GO:0097159;GO:0003723;GO:0003729;	molecular_function;binding;nucleic acid binding;heterocyclic compound binding;poly(A) RNA binding;organic cyclic compound binding;RNA binding;mRNA binding;	1;2;4;3;6;3;5;7;	K13199			IPR019084;IPR006861;	Stm1-like, N-terminal;Hyaluronan/mRNA-binding protein;	nucleus	At4g17520	200	R	[R] General function prediction only;
A4UTL4	Cinnamic acid 4-hydroxylase (Fragment) OS=Hyacinthus orientalis OX=82025 GN=C4H PE=2 SV=1 - [A4UTL4_HYAOR]	Up	nan	nan	nan	nan	1.354	0.668	1.518	0.671	1.205	0.809	0.949	1.082	1.03729	0.890069	1.73257	0.0341164	1.4073	0.416079	0.84256	0.590281				GO:0016021;GO:0016020;GO:0005575;GO:0044425;GO:0031224;	integral component of membrane;membrane;cellular_component;membrane part;intrinsic component of membrane;	4;2;1;2;3;	GO:0043169;GO:0004497;GO:0016705;GO:0020037;GO:0046914;GO:0046906;GO:0097159;GO:0043167;GO:0003824;GO:0003674;GO:0005488;GO:0005506;GO:0046872;GO:1901363;GO:0016491;	cation binding;monooxygenase activity;oxidoreductase activity, acting on paired donors, with incorporation or reduction of molecular oxygen;heme binding;transition metal ion binding;tetrapyrrole binding;organic cyclic compound binding;ion binding;catalytic activity;molecular_function;binding;iron ion binding;metal ion binding;heterocyclic compound binding;oxidoreductase activity;	4;4;4;5;6;4;3;3;2;1;2;7;5;3;3;				IPR001128;IPR002401;	Cytochrome P450;Cytochrome P450, E-class, group I;	chloroplast	At2g30490	375	Q	[Q] Secondary metabolites biosynthesis, transport and catabolism;
A0A2I0B7Y0	Germin-like protein 5-1 OS=Apostasia shenzhenica OX=1088818 GN=AXF42_Ash004912 PE=3 SV=1 - [A0A2I0B7Y0_9ASPA]	Up	1.14	0.874	1.185	0.837	1.321	0.981	1.133	0.682	1.105	0.867	1.405	0.736	0.95783	0.650109	1.31007	0.0211828	1.651	0.00672412	1.2071	0.0563785													IPR001929;IPR019780;IPR006045;IPR011051;IPR014710;	Germin;Germin, manganese binding site;Cupin 1;RmlC-like cupin domain;RmlC-like jelly roll fold;	vacuolar membrane	16330142	60.1	G	[G] Carbohydrate transport and metabolism	COG2140	Oxalate decarboxylase/archaeal phosphoglucose isomerase, cupin superfamily
A0A2I0BCU6	60S ribosomal protein L38 OS=Apostasia shenzhenica OX=1088818 GN=RPL38A PE=3 SV=1 - [A0A2I0BCU6_9ASPA]	Down	0.921	1.068	1.024	0.975	0.89	1.186	0.997	1.043	0.799	1.131	1.209	0.957	0.80805	0.0530654	0.77105	0.0066789	1.08571	0.300769	1.13782	0.0335593										K02923	map03010;	Ribosome;	IPR002675;	Ribosomal protein L38e;	cytosol	At3g59540	131	J	[J] Translation, ribosomal structure and biogenesis;
A0A2I0X711	Protein TIC 40, chloroplastic OS=Dendrobium catenatum OX=906689 GN=TIC40 PE=4 SV=1 - [A0A2I0X711_9ASPA]	Down	0.81	1.106	1.043	1.093	1.004	1.159	0.937	1.001	0.899	1.197	1.15	0.862	0.86677	0.170154	0.78365	0.0157454	1.05886	0.558722	1.17118	0.0795534	GO:0008104;GO:0009658;GO:0051641;GO:0071840;GO:0009657;GO:0071806;GO:0070727;GO:0016043;GO:0055085;GO:0065002;GO:0045037;GO:0044763;GO:0034613;GO:0006810;GO:0072598;GO:0015031;GO:0072594;GO:0009987;GO:0006605;GO:0045184;GO:0033365;GO:0044765;GO:0008150;GO:0071702;GO:0051649;GO:0045036;GO:0051234;GO:0051179;GO:1902578;GO:0044699;GO:0033036;GO:0046907;GO:1902582;GO:0044743;GO:0072596;GO:0006996;GO:…	protein localization;chloroplast organization;cellular localization;cellular component organization or biogenesis;plastid organization;protein transmembrane transport;cellular macromolecule localization;cellular component organization;transmembrane transport;intracellular protein transmembrane transport;protein import into chloroplast stroma;single-organism cellular process;cellular protein local…	4;6;3;2;5;5;4;3;4;6;6;3;5;4;7;5;5;2;6;4;6;4;1;5;4;5;3;2;3;2;3;5;5;6;6;4;5;4;6;	GO:0009706;GO:0055035;GO:0019866;GO:0034357;GO:0031976;GO:0031975;GO:0043229;GO:0042170;GO:0009528;GO:0098796;GO:0005622;GO:0043227;GO:0043226;GO:0031224;GO:0009579;GO:0009534;GO:0009536;GO:0031090;GO:0016021;GO:0016020;GO:0044436;GO:0044435;GO:0044434;GO:0031969;GO:0009535;GO:0009941;GO:0044446;GO:0031967;GO:0031984;GO:0043234;GO:0042651;GO:0009507;GO:0009526;GO:0032991;GO:0043231;GO:0031897;GO:…	chloroplast inner membrane;plastid thylakoid membrane;organelle inner membrane;photosynthetic membrane;plastid thylakoid;envelope;intracellular organelle;plastid membrane;plastid inner membrane;membrane protein complex;intracellular;membrane-bounded organelle;organelle;intrinsic component of membrane;thylakoid;chloroplast thylakoid;plastid;organelle membrane;integral component of membrane;membran…	6;5;4;3;5;3;3;4;5;3;3;3;2;3;4;6;5;3;4;2;4;4;5;5;6;6;3;4;4;3;4;6;5;2;4;4;2;2;4;1;4;3;2;2;							IPR006636;	Heat shock chaperonin-binding;	nucleus	At5g16620	178	OT	[O] Posttranslational modification, protein turnover, chaperones;[T] Signal transduction mechanisms;
A0A2I0BF90	Membrane steroid-binding protein 2 OS=Apostasia shenzhenica OX=1088818 GN=MSBP2 PE=3 SV=1 - [A0A2I0BF90_9ASPA]	Down	0.897	1.214	0.96	1.025	0.953	1.071	1.191	0.971	0.918	1.132	1.098	0.943	0.85195	0.0810004	0.81007	0.00829179	1.10548	0.220793	1.16264	0.0292247				GO:0005783;GO:0055035;GO:0034357;GO:0031976;GO:0043229;GO:0071944;GO:0005622;GO:0043227;GO:0043226;GO:0031224;GO:0009579;GO:0009534;GO:0009536;GO:0016021;GO:0016020;GO:0044436;GO:0044435;GO:0044434;GO:0009535;GO:0044446;GO:0031984;GO:0012505;GO:0005886;GO:0042651;GO:0009507;GO:0043231;GO:0044464;GO:0005623;GO:0005737;GO:0005575;GO:0044444;GO:0044424;GO:0044425;GO:0005634;GO:0044422;	endoplasmic reticulum;plastid thylakoid membrane;photosynthetic membrane;plastid thylakoid;intracellular organelle;cell periphery;intracellular;membrane-bounded organelle;organelle;intrinsic component of membrane;thylakoid;chloroplast thylakoid;plastid;integral component of membrane;membrane;thylakoid part;plastid part;chloroplast part;chloroplast thylakoid membrane;intracellular organelle part;o…	4;5;3;5;3;3;3;3;2;3;4;6;5;4;2;4;4;5;6;3;4;3;3;4;6;4;2;2;4;1;4;3;2;5;2;	GO:0003674;GO:0005488;GO:1901363;GO:0020037;GO:0008289;GO:0005496;GO:0046906;GO:0097159;	molecular_function;binding;heterocyclic compound binding;heme binding;lipid binding;steroid binding;tetrapyrrole binding;organic cyclic compound binding;	1;2;3;5;3;4;4;3;	K17278			IPR001199;	Cytochrome b5-like heme/steroid binding domain;	nucleus	At3g48890	272	R	[R] General function prediction only;
A0A2I0W8Q1	DNA repair protein RAD23-1 OS=Dendrobium catenatum OX=906689 GN=RAD23-1 PE=4 SV=1 - [A0A2I0W8Q1_9ASPA]	Up	1.069	0.8	1.303	0.857	1.232	0.824	1.206	0.877	1.23	0.977	0.951	0.917	1.02052	0.850882	1.35755	0.0160546	1.30517	0.064427	0.98114	0.788721	GO:0044710;GO:0010498;GO:0006139;GO:0044248;GO:0006807;GO:0043632;GO:0043170;GO:0044699;GO:0044267;GO:1901575;GO:0044265;GO:0044260;GO:0043161;GO:0006281;GO:0071704;GO:1901360;GO:0006508;GO:0090304;GO:0033554;GO:0051603;GO:0006725;GO:0009987;GO:0019941;GO:0051716;GO:0006289;GO:0006974;GO:0006259;GO:0006950;GO:0008150;GO:0030163;GO:0008152;GO:0044257;GO:0009056;GO:0009057;GO:0046483;GO:0044238;GO:…	single-organism metabolic process;proteasomal protein catabolic process;nucleobase-containing compound metabolic process;cellular catabolic process;nitrogen compound metabolic process;modification-dependent macromolecule catabolic process;macromolecule metabolic process;single-organism process;cellular protein metabolic process;organic substance catabolic process;cellular macromolecule catabolic …	3;6;4;4;3;6;4;2;5;4;5;4;7;4;3;4;5;5;4;6;4;2;7;3;5;5;5;3;1;5;2;6;3;5;4;3;4;2;4;3;8;3;	GO:0043229;GO:0043227;GO:0043226;GO:0005737;GO:0005634;GO:0043231;GO:0044464;GO:0005623;GO:0005622;GO:0005575;GO:0044424;	intracellular organelle;membrane-bounded organelle;organelle;cytoplasm;nucleus;intracellular membrane-bounded organelle;cell part;cell;intracellular;cellular_component;intracellular part;	3;3;2;4;5;4;2;2;3;1;3;	GO:0003677;GO:0003674;GO:0005488;GO:0003676;GO:0031593;GO:0032182;GO:0070628;GO:1901363;GO:0043130;GO:0032403;GO:0097159;GO:0005515;GO:0044877;GO:0003684;	DNA binding;molecular_function;binding;nucleic acid binding;polyubiquitin binding;ubiquitin-like protein binding;proteasome binding;heterocyclic compound binding;ubiquitin binding;protein complex binding;organic cyclic compound binding;protein binding;macromolecular complex binding;damaged DNA binding;	5;1;2;4;6;4;5;3;5;4;3;3;3;6;				IPR006636;IPR009060;IPR029071;IPR000626;IPR015940;IPR004806;IPR015360;	Heat shock chaperonin-binding;UBA-like;Ubiquitin-related domain;Ubiquitin domain;Ubiquitin-associated domain;UV excision repair protein Rad23;XPC-binding domain;	mitochondria	At1g16190	424	L	[L] Replication, recombination and repair;
A0A2I0VWU8	Osmotin-like protein OS=Dendrobium catenatum OX=906689 GN=MA16_Dca019395 PE=4 SV=1 - [A0A2I0VWU8_9ASPA]	Up	1.118	0.969	1.168	0.731	1.388	0.841	1.465	0.491	1.057	0.749	1.815	0.553	0.80103	0.238022	1.39234	0.0494304	2.50592	0.0112689	1.44169	0.053084				GO:0005618;GO:0044464;GO:0005623;GO:0030312;GO:0005575;GO:0071944;GO:0005576;	cell wall;cell part;cell;external encapsulating structure;cellular_component;cell periphery;extracellular region;	4;2;2;3;1;3;2;							IPR001938;	Thaumatin;	chloroplast	At2g28790	332	V	[V] Defense mechanisms;
A0A2I0WN63	Aldo-keto reductase family 4 member C9 OS=Dendrobium catenatum OX=906689 GN=AKR4C9 PE=4 SV=1 - [A0A2I0WN63_9ASPA]	Down	0.779	1.077	0.896	1.259	0.854	0.956	0.873	1.353	0.805	1.026	1.007	1.297	0.87824	0.0739658	0.79699	0.00748731	0.71016	0.00159277	0.78255	0.00310601	GO:0009414;GO:0009415;GO:0009651;GO:0009636;GO:0044699;GO:0044710;GO:0006950;GO:0006970;GO:0001101;GO:0008152;GO:0009266;GO:0009409;GO:0042221;GO:0010035;GO:0055114;GO:1901700;GO:0009628;GO:0050896;GO:0008150;	response to water deprivation;response to water;response to salt stress;response to toxic substance;single-organism process;single-organism metabolic process;response to stress;response to osmotic stress;response to acid chemical;metabolic process;response to temperature stimulus;response to cold;response to chemical;response to inorganic substance;oxidation-reduction process;response to oxygen-c…	4;4;5;4;2;3;3;4;4;2;4;4;3;4;4;4;3;2;1;	GO:0043226;GO:0043229;GO:0043227;GO:0009536;GO:0005737;GO:0009507;GO:0043231;GO:0044464;GO:0005623;GO:0005622;GO:0005575;GO:0044444;GO:0044424;	organelle;intracellular organelle;membrane-bounded organelle;plastid;cytoplasm;chloroplast;intracellular membrane-bounded organelle;cell part;cell;intracellular;cellular_component;cytoplasmic part;intracellular part;	2;3;3;5;4;6;4;2;2;3;1;4;3;	GO:0004033;GO:0008106;GO:0003674;GO:0005488;GO:0000166;GO:1901363;GO:1901265;GO:0016491;GO:0043168;GO:0050662;GO:0050661;GO:0043167;GO:0016229;GO:0036094;GO:0003824;GO:0016614;GO:0016616;GO:0048037;GO:0097159;GO:0070401;	aldo-keto reductase (NADP) activity;alcohol dehydrogenase (NADP+) activity;molecular_function;binding;nucleotide binding;heterocyclic compound binding;nucleoside phosphate binding;oxidoreductase activity;anion binding;coenzyme binding;NADP binding;ion binding;steroid dehydrogenase activity;small molecule binding;catalytic activity;oxidoreductase activity, acting on CH-OH group of donors;oxidoredu…	6;7;1;2;4;3;4;3;4;4;5;3;4;3;2;4;5;3;3;5;				IPR020471;IPR018170;IPR023210;	Aldo/keto reductase;Aldo/keto reductase, conserved site;NADP-dependent oxidoreductase domain;	chloroplast	At2g37790	444	R	[R] General function prediction only;
A0A2I0XGR7	Elongation factor 2 OS=Dendrobium catenatum OX=906689 GN=MA16_Dca006515 PE=4 SV=1 - [A0A2I0XGR7_9ASPA]	Down	0.689	0.924	1.115	1.225	0.779	0.965	1.599	1.045	0.795	0.974	1.094	1.238	0.59428	0.0375992	0.79043	0.00534929	1.08552	0.600908	0.81613	0.0285321	GO:0043043;GO:0010033;GO:1901564;GO:0019538;GO:0006807;GO:0043170;GO:1901576;GO:0009719;GO:0006950;GO:0008150;GO:0008152;GO:0009266;GO:0044271;GO:0050896;GO:0044249;GO:0034641;GO:0034645;GO:1901566;GO:0009628;GO:0009409;GO:0043604;GO:0043603;GO:0009725;GO:0009735;GO:0009631;GO:0071704;GO:0010467;GO:0009987;GO:0044267;GO:0009058;GO:0009059;GO:0042221;GO:0006518;GO:0044238;GO:0044260;GO:0044237;GO:…	peptide biosynthetic process;response to organic substance;organonitrogen compound metabolic process;protein metabolic process;nitrogen compound metabolic process;macromolecule metabolic process;organic substance biosynthetic process;response to endogenous stimulus;response to stress;biological_process;metabolic process;response to temperature stimulus;cellular nitrogen compound biosynthetic proc…	6;4;4;4;3;4;4;3;3;1;2;4;5;2;4;4;5;5;3;4;6;5;4;5;5;3;5;2;5;3;5;3;5;3;4;3;6;	GO:0031974;GO:0030054;GO:0031981;GO:0005773;GO:0016020;GO:0005774;GO:0098588;GO:0055044;GO:0043231;GO:0043232;GO:0043233;GO:0005829;GO:0044428;GO:0044424;GO:0044422;GO:0043229;GO:0043227;GO:0043226;GO:0044437;GO:0044446;GO:0044444;GO:0031090;GO:0005730;GO:0005634;GO:0005911;GO:0044464;GO:0005623;GO:0005622;GO:0043228;GO:0048046;GO:0071944;GO:0009536;GO:0098805;GO:0005886;GO:0009506;GO:0009507;GO:…	membrane-enclosed lumen;cell junction;nuclear lumen;vacuole;membrane;vacuolar membrane;bounding membrane of organelle;symplast;intracellular membrane-bounded organelle;intracellular non-membrane-bounded organelle;organelle lumen;cytosol;nuclear part;intracellular part;organelle part;intracellular organelle;membrane-bounded organelle;organelle;vacuolar part;intracellular organelle part;cytoplasmic…	2;2;5;5;2;4;4;2;4;4;3;5;4;3;2;3;3;2;4;3;4;3;5;5;3;2;2;3;3;3;3;5;3;3;3;6;4;1;4;2;	GO:1901363;GO:0046872;GO:0003924;GO:0016818;GO:0097367;GO:0016817;GO:0003674;GO:0005488;GO:0003676;GO:1901265;GO:0046914;GO:0032549;GO:0017076;GO:0005525;GO:0016787;GO:0003824;GO:0097159;GO:0019001;GO:0032555;GO:0003746;GO:0032550;GO:0032553;GO:0035639;GO:0000166;GO:0043168;GO:0043169;GO:0043167;GO:0032561;GO:0005507;GO:0008135;GO:0003723;GO:0001883;GO:0001882;GO:0016462;GO:0017111;GO:0036094;	heterocyclic compound binding;metal ion binding;GTPase activity;hydrolase activity, acting on acid anhydrides, in phosphorus-containing anhydrides;carbohydrate derivative binding;hydrolase activity, acting on acid anhydrides;molecular_function;binding;nucleic acid binding;nucleoside phosphate binding;transition metal ion binding;ribonucleoside binding;purine nucleotide binding;GTP binding;hydrola…	3;5;8;5;3;4;1;2;4;4;6;5;5;6;3;2;3;6;5;7;6;4;5;4;4;4;3;6;7;6;5;5;4;6;7;3;	K03234	map04152;map04921;	AMPK signaling pathway;Oxytocin signaling pathway;	IPR005517;IPR014721;IPR000640;IPR035647;IPR004161;IPR020568;IPR009000;IPR000795;IPR005225;IPR027417;IPR031157;	Translation elongation factor EFG/EF2, domain IV;Ribosomal protein S5 domain 2-type fold, subgroup;Elongation factor EFG, domain V-like;EF-G domain III/V-like;Translation elongation factor EFTu-like, domain 2;Ribosomal protein S5 domain 2-type fold;Translation protein, beta-barrel domain;Transcription factor, GTP-binding domain;Small GTP-binding protein domain;P-loop containing nucleoside triphos…	cytosol	At1g56075	1642	J	[J] Translation, ribosomal structure and biogenesis;
A0A2I0B0C9	Lactoylglutathione lyase OS=Apostasia shenzhenica OX=1088818 GN=AXF42_Ash006137 PE=3 SV=1 - [A0A2I0B0C9_9ASPA]	Up	1.115	0.833	0.991	1.07	1.021	0.812	0.72	1.42	1.072	0.974	0.896	1.077	1.23053	0.0753678	1.22489	0.0271571	0.73087	0.0845067	0.73423	0.0665118	GO:0006950;GO:0008150;GO:0009266;GO:0009409;GO:0009628;GO:0050896;	response to stress;biological_process;response to temperature stimulus;response to cold;response to abiotic stimulus;response to stimulus;	3;1;4;4;3;2;	GO:0031977;GO:0031975;GO:0043229;GO:0043227;GO:0043226;GO:0009579;GO:0005575;GO:0009536;GO:0009532;GO:0009570;GO:0010319;GO:0044436;GO:0044435;GO:0044434;GO:0005737;GO:0031967;GO:0009507;GO:0009526;GO:0043231;GO:0044464;GO:0005623;GO:0005622;GO:0044446;GO:0044444;GO:0044424;GO:0044422;	thylakoid lumen;envelope;intracellular organelle;membrane-bounded organelle;organelle;thylakoid;cellular_component;plastid;plastid stroma;chloroplast stroma;stromule;thylakoid part;plastid part;chloroplast part;cytoplasm;organelle envelope;chloroplast;plastid envelope;intracellular membrane-bounded organelle;cell part;cell;intracellular;intracellular organelle part;cytoplasmic part;intracellular …	5;3;3;3;2;4;1;5;5;6;5;4;4;5;4;4;6;5;4;2;2;3;3;4;3;2;	GO:0003674;GO:0005488;GO:0043167;GO:0046872;GO:0004462;GO:0043169;GO:0003824;GO:0016846;GO:0016829;	molecular_function;binding;ion binding;metal ion binding;lactoylglutathione lyase activity;cation binding;catalytic activity;carbon-sulfur lyase activity;lyase activity;	1;2;3;5;5;4;2;4;3;	K01759	map00620;	Pyruvate metabolism;	IPR018146;IPR029068;IPR004361;IPR004360;	Glyoxalase I, conserved site;Glyoxalase/Bleomycin resistance protein/Dihydroxybiphenyl dioxygenase;Glyoxalase I;Glyoxalase/fosfomycin resistance/dioxygenase domain;	chloroplast	At1g67280	542	G	[G] Carbohydrate transport and metabolism;
A0A2I0V8J5	Tetrahydrocannabinolic acid synthase OS=Dendrobium catenatum OX=906689 GN=MA16_Dca015717 PE=3 SV=1 - [A0A2I0V8J5_9ASPA]	Down	0.688	1.354	0.936	1.059	0.882	1.295	0.996	0.969	nan	nan	nan	nan	0.81263	0.216582	0.59268	0.0335494	0.95266	0.468436	1.30621	0.0287421							GO:0043168;GO:0050662;GO:0050660;GO:0016614;GO:0097159;GO:0000166;GO:0036094;GO:0003824;GO:0003674;GO:0005488;GO:0048037;GO:0043167;GO:1901363;GO:1901265;GO:0016491;	anion binding;coenzyme binding;flavin adenine dinucleotide binding;oxidoreductase activity, acting on CH-OH group of donors;organic cyclic compound binding;nucleotide binding;small molecule binding;catalytic activity;molecular_function;binding;cofactor binding;ion binding;heterocyclic compound binding;nucleoside phosphate binding;oxidoreductase activity;	4;4;5;4;3;4;3;2;1;2;3;3;3;4;3;				IPR016166;IPR016167;IPR006094;IPR012951;IPR016169;	FAD-binding, type 2;FAD-binding, type 2, subdomain 1;FAD linked oxidase, N-terminal;Berberine/berberine-like;CO dehydrogenase flavoprotein-like, FAD-binding, subdomain 2;	chloroplast	271962989	141	C	[C] Energy production and conversion	COG0277	FAD/FMN-containing dehydrogenase
Q2UZT6	ACC oxidase (Fragment) OS=Oncidium hybrid cultivar OX=141207 GN=ACO1 PE=4 SV=1 - [Q2UZT6_ONCHC]	Down	1.151	1.308	0.835	0.783	1.072	1.507	0.691	0.85	1.144	1.284	1.004	0.689	1.33083	0.041105	0.82142	0.0313388	1.08958	0.533184	1.76529	0.00220059	GO:0048856;GO:0061458;GO:0044249;GO:0043449;GO:0009692;GO:0009693;GO:0021700;GO:0044707;GO:0044699;GO:1901576;GO:0000003;GO:0003006;GO:1900673;GO:0071704;GO:1900674;GO:0032502;GO:0032501;GO:0048608;GO:0009987;GO:0009058;GO:0008150;GO:0008152;GO:0007568;GO:0071695;GO:0010154;GO:0044767;GO:0044702;GO:0043450;GO:0009835;GO:0022414;GO:0044237;GO:0007275;GO:0048731;	anatomical structure development;reproductive system development;cellular biosynthetic process;cellular alkene metabolic process;ethylene metabolic process;ethylene biosynthetic process;developmental maturation;single-multicellular organism process;single-organism process;organic substance biosynthetic process;reproduction;developmental process involved in reproduction;olefin metabolic process;or…	3;5;4;4;5;6;4;3;2;4;2;3;4;3;5;2;2;4;2;3;1;2;4;4;5;3;3;5;4;2;3;4;4;				GO:0030246;GO:0003674;GO:0019842;GO:0016491;GO:0043168;GO:0016641;GO:0043167;GO:0043169;GO:0046872;GO:0031418;GO:0036094;GO:0003824;GO:0016638;GO:0043177;GO:0009815;GO:0031406;GO:0048029;GO:0005488;	carbohydrate binding;molecular_function;vitamin binding;oxidoreductase activity;anion binding;oxidoreductase activity, acting on the CH-NH2 group of donors, oxygen as acceptor;ion binding;cation binding;metal ion binding;L-ascorbic acid binding;small molecule binding;catalytic activity;oxidoreductase activity, acting on the CH-NH2 group of donors;organic acid binding;1-aminocyclopropane-1-carboxy…	3;1;4;3;4;5;3;4;5;5;3;2;4;4;6;5;4;2;				IPR005123;IPR027443;	Oxoglutarate/iron-dependent dioxygenase;Isopenicillin N synthase-like;	cytosol	At1g77330	177	QR	[Q] Secondary metabolites biosynthesis, transport and catabolism;[R] General function prediction only;
A0A2I0VNS9	Putative isoaspartyl peptidase/L-asparaginase 3 OS=Dendrobium catenatum OX=906689 GN=MA16_Dca004677 PE=4 SV=1 - [A0A2I0VNS9_9ASPA]	Down	0.808	1.05	1.005	1.188	0.826	1.309	0.709	1.211	0.791	1.124	1.131	1.065	0.85237	0.327046	0.69624	0.010498	0.8213	0.195839	1.00548	0.946904							GO:0016787;GO:0008798;GO:0003824;GO:0008242;GO:0008238;GO:0070011;GO:0003674;GO:0008233;	hydrolase activity;beta-aspartyl-peptidase activity;catalytic activity;omega peptidase activity;exopeptidase activity;peptidase activity, acting on L-amino acid peptides;molecular_function;peptidase activity;	3;8;2;7;6;5;1;4;	K01444	map00511;map04142;	Other glycan degradation;Lysosome;	IPR029055;IPR000246;	Nucleophile aminohydrolases, N-terminal;Peptidase T2, asparaginase 2;	cytosol	At5g61540	374	E	[E] Amino acid transport and metabolism;
A0A2I0A3R9	Hydroxyacylglutathione hydrolase 3, mitochondrial OS=Apostasia shenzhenica OX=1088818 GN=GLY3 PE=4 SV=1 - [A0A2I0A3R9_9ASPA]	Up	1.127	0.512	1.403	0.992	nan	nan	nan	nan	1.163	0.737	0.847	1.271	1.01778	0.949301	1.83347	0.0447221	0.99426	0.985225	0.55192	0.105532	GO:0061458;GO:0009791;GO:0009790;GO:0009793;GO:0009651;GO:0048608;GO:0007275;GO:0044699;GO:0000003;GO:0009960;GO:0032502;GO:0032501;GO:0048316;GO:0009888;GO:0044767;GO:0022414;GO:0006950;GO:0008150;GO:0010154;GO:0009628;GO:0044702;GO:0044707;GO:0003006;GO:0006970;GO:0048856;GO:0048731;GO:0050896;	reproductive system development;post-embryonic development;embryo development;embryo development ending in seed dormancy;response to salt stress;reproductive structure development;multicellular organism development;single-organism process;reproduction;endosperm development;developmental process;multicellular organismal process;seed development;tissue development;single-organism developmental proc…	5;4;5;4;5;4;4;2;2;4;2;2;4;4;3;2;3;1;5;3;3;3;3;4;3;4;2;	GO:0005739;GO:0005622;GO:0043227;GO:0005737;GO:0044464;GO:0043229;GO:0005623;GO:0043231;GO:0005575;GO:0044444;GO:0043226;GO:0044424;	mitochondrion;intracellular;membrane-bounded organelle;cytoplasm;cell part;intracellular organelle;cell;intracellular membrane-bounded organelle;cellular_component;cytoplasmic part;organelle;intracellular part;	5;3;3;4;2;3;2;4;1;4;2;3;	GO:0050313;GO:0003674;GO:0016491;GO:0043169;GO:0016702;GO:0016701;GO:0043167;GO:0046872;GO:0016787;GO:0016788;GO:0051213;GO:0003824;GO:0005488;	sulfur dioxygenase activity;molecular_function;oxidoreductase activity;cation binding;oxidoreductase activity, acting on single donors with incorporation of molecular oxygen, incorporation of two atoms of oxygen;oxidoreductase activity, acting on single donors with incorporation of molecular oxygen;ion binding;metal ion binding;hydrolase activity;hydrolase activity, acting on ester bonds;dioxygen…	6;1;3;4;5;4;3;5;3;4;4;2;2;	K17725	map00920;	Sulfur metabolism;	IPR001279;	Metallo-beta-lactamase;	chloroplast	At1g53580	404	R	[R] General function prediction only;
A0A2I0AI12	DNA-directed RNA polymerase subunit OS=Apostasia shenzhenica OX=1088818 GN=AXF42_Ash003815 PE=3 SV=1 - [A0A2I0AI12_9ASPA]	Up	nan	nan	nan	nan	1.088	0.743	1.598	0.792	1.136	0.74	0.9	1.248	0.89031	0.733123	1.49966	0.00418606	1.22451	0.637924	0.72696	0.34635	GO:1901362;GO:1901360;GO:0051716;GO:0006283;GO:0006281;GO:0006354;GO:0006289;GO:0046483;GO:0033554;GO:0019438;GO:0006807;GO:0043170;GO:0097659;GO:1901576;GO:0006367;GO:0006366;GO:0006368;GO:0018130;GO:0044710;GO:0006950;GO:0008150;GO:0008152;GO:0034654;GO:0016070;GO:0044271;GO:0050896;GO:0006351;GO:0006352;GO:0032774;GO:0044249;GO:0034641;GO:0034645;GO:0044699;GO:0006139;GO:0009987;GO:0006725;GO:…	organic cyclic compound biosynthetic process;organic cyclic compound metabolic process;cellular response to stimulus;transcription-coupled nucleotide-excision repair;DNA repair;DNA-templated transcription, elongation;nucleotide-excision repair;heterocycle metabolic process;cellular response to stress;aromatic compound biosynthetic process;nitrogen compound metabolic process;macromolecule metaboli…	5;4;3;6;4;7;5;4;4;5;3;4;7;4;8;7;8;5;3;3;1;2;5;5;5;2;6;7;6;4;4;5;2;4;2;4;5;5;8;7;3;5;3;5;3;3;4;3;5;	GO:0031974;GO:0016591;GO:0030880;GO:0031981;GO:1990234;GO:0043234;GO:0043231;GO:0043232;GO:0043233;GO:0005665;GO:0044424;GO:0044422;GO:0000428;GO:0043229;GO:0043227;GO:0043226;GO:0055029;GO:0005654;GO:0044428;GO:0044446;GO:0005730;GO:0000419;GO:0005634;GO:0044451;GO:0061695;GO:0044464;GO:0005623;GO:0005622;GO:0043228;GO:1902494;GO:0032991;GO:0005575;GO:0070013;	membrane-enclosed lumen;DNA-directed RNA polymerase II, holoenzyme;RNA polymerase complex;nuclear lumen;transferase complex;protein complex;intracellular membrane-bounded organelle;intracellular non-membrane-bounded organelle;organelle lumen;DNA-directed RNA polymerase II, core complex;intracellular part;organelle part;DNA-directed RNA polymerase complex;intracellular organelle;membrane-bounded o…	2;6;4;5;5;3;4;4;3;6;3;2;5;3;3;2;5;5;4;3;5;6;5;5;6;2;2;3;3;4;2;1;4;	GO:0008270;GO:1901363;GO:0016740;GO:0046872;GO:0034062;GO:0003674;GO:0005488;GO:0003676;GO:0003677;GO:0046914;GO:0043169;GO:0003824;GO:0016779;GO:0097159;GO:0043167;GO:0016772;GO:0003899;	zinc ion binding;heterocyclic compound binding;transferase activity;metal ion binding;RNA polymerase activity;molecular_function;binding;nucleic acid binding;DNA binding;transition metal ion binding;cation binding;catalytic activity;nucleotidyltransferase activity;organic cyclic compound binding;ion binding;transferase activity, transferring phosphorus-containing groups;DNA-directed RNA polymeras…	7;3;3;5;6;1;2;4;5;6;4;2;5;3;3;4;7;	K03017	map00230;map00240;map01100;map03020;map05016;map05169;	Purine metabolism;Pyrimidine metabolism;Metabolic pathways;RNA polymerase;Huntington's disease;Epstein-Barr virus infection;	IPR019761;IPR001529;IPR034012;IPR012164;IPR001222;	DNA-directed RNA polymerase M, 15kDa subunit, conserved site;DNA-directed RNA polymerase, M/15kDa subunit;Pol II subunit B9, C-terminal zinc ribbon;DNA-directed RNA polymerase subunit/transcription factor S;Zinc finger, TFIIS-type;	mitochondria	At3g16980	216	K	[K] Transcription;
A0A2I0VI23	Sulfite oxidase OS=Dendrobium catenatum OX=906689 GN=SOX PE=4 SV=1 - [A0A2I0VI23_9ASPA]	Up	1.466	0.624	1.22	0.703	nan	nan	nan	nan	1.45	0.596	1.329	0.707	1.14398	0.0795122	2.39016	0.000361365	1.8078	0.00904619	0.86525	0.0214502	GO:0006778;GO:2001057;GO:0006807;GO:0071941;GO:1901360;GO:0015994;GO:0051186;GO:0071704;GO:0033013;GO:0044699;GO:0044281;GO:0042126;GO:0009987;GO:0006725;GO:0044710;GO:0042128;GO:0008150;GO:0008152;GO:0043436;GO:0042221;GO:0010035;GO:0046483;GO:1901700;GO:1901564;GO:0006082;GO:0050896;GO:0044237;GO:0010477;GO:0006790;GO:0044763;	porphyrin-containing compound metabolic process;reactive nitrogen species metabolic process;nitrogen compound metabolic process;nitrogen cycle metabolic process;organic cyclic compound metabolic process;chlorophyll metabolic process;cofactor metabolic process;organic substance metabolic process;tetrapyrrole metabolic process;single-organism process;small molecule metabolic process;nitrate metabol…	5;4;3;4;4;6;4;3;5;2;4;5;2;4;3;5;1;2;5;3;4;4;4;4;4;2;3;5;4;3;	GO:0042579;GO:0043229;GO:0005623;GO:0043227;GO:0043226;GO:0005737;GO:0005777;GO:0005739;GO:0043231;GO:0044464;GO:0005622;GO:0005575;GO:0044444;GO:0044424;	microbody;intracellular organelle;cell;membrane-bounded organelle;organelle;cytoplasm;peroxisome;mitochondrion;intracellular membrane-bounded organelle;cell part;intracellular;cellular_component;cytoplasmic part;intracellular part;	5;3;2;3;2;4;6;5;4;2;3;1;4;3;	GO:0008482;GO:0003674;GO:0016491;GO:0043169;GO:0046914;GO:0016670;GO:0043167;GO:0016667;GO:0046872;GO:0003824;GO:0030151;GO:0005488;	sulfite oxidase activity;molecular_function;oxidoreductase activity;cation binding;transition metal ion binding;oxidoreductase activity, acting on a sulfur group of donors, oxygen as acceptor;ion binding;oxidoreductase activity, acting on a sulfur group of donors;metal ion binding;catalytic activity;molybdenum ion binding;binding;	6;1;3;4;6;5;3;4;5;2;7;2;	K00387	map00920;map01120;	Sulfur metabolism;Microbial metabolism in diverse environments;	IPR005066;IPR000572;IPR008335;IPR014756;	Moybdenum cofactor oxidoreductase, dimerisation;Oxidoreductase, molybdopterin-binding domain;Eukaryotic molybdopterin oxidoreductase;Immunoglobulin E-set;	cytoskeleton	At3g01910	615	C	[C] Energy production and conversion;
A0A2I0AKW6	Ubiquitin-activating enzyme E1 1 OS=Apostasia shenzhenica OX=1088818 GN=UBA1 PE=3 SV=1 - [A0A2I0AKW6_9ASPA]	Up	1.159	0.69	1.205	0.974	1.177	0.668	1.689	0.703	1.309	0.888	0.746	1.062	1.00137	0.995476	1.62289	0.00524918	1.32895	0.363147	0.82001	0.27074										K03178	map04120;map05012;	Ubiquitin mediated proteolysis;Parkinson's disease;	IPR032418;IPR018074;IPR018075;IPR000011;IPR033127;IPR018965;IPR000594;IPR032420;IPR019572;	Ubiquitin-activating enzyme E1, FCCH domain;Ubiquitin-activating enzyme E1, conserved site;Ubiquitin-activating enzyme E1;Ubiquitin/SUMO-activating enzyme E1;Ubiquitin-activating enzyme E1, Cys active site;Ubiquitin-activating enzyme E1, C-terminal;THIF-type NAD/FAD binding fold;Ubiquitin-activating enzyme E1, four-helix bundle;Ubiquitin-activating enzyme, catalytic cysteine domain;	plasma membrane	At5g06460	1620	O	[O] Posttranslational modification, protein turnover, chaperones;
W0K531	Cinnamic acid 4-hydroxylase OS=Albuca bracteata OX=82047 PE=2 SV=1 - [W0K531_ALBBR]	Up	1.188	1.086	1.023	0.87	1.279	0.927	1.179	0.664	1.327	0.862	0.904	0.903	1.22151	0.0623882	1.31965	0.0171609	1.27452	0.110751	1.17973	0.218412							GO:0043169;GO:0004497;GO:0020037;GO:0046914;GO:0016709;GO:0097159;GO:0046906;GO:0016705;GO:0016710;GO:0043167;GO:0003824;GO:0003674;GO:0005488;GO:0005506;GO:0046872;GO:1901363;GO:0016491;	cation binding;monooxygenase activity;heme binding;transition metal ion binding;oxidoreductase activity, acting on paired donors, with incorporation or reduction of molecular oxygen, NAD(P)H as one donor, and incorporation of one atom of oxygen;organic cyclic compound binding;tetrapyrrole binding;oxidoreductase activity, acting on paired donors, with incorporation or reduction of molecular oxygen…	4;4;5;6;5;3;4;4;6;3;2;1;2;7;5;3;3;	K00487	map00130;map00360;map00940;map00941;map00945;map01100;map01110;map01220;	Ubiquinone and other terpenoid-quinone biosynthesis;Phenylalanine metabolism;Phenylpropanoid biosynthesis;Flavonoid biosynthesis;"Stilbenoid, diarylheptanoid and gingerol biosynthesis";Metabolic pathways;Biosynthesis of secondary metabolites;Degradation of aromatic compounds;	IPR017972;IPR001128;IPR002401;	Cytochrome P450, conserved site;Cytochrome P450;Cytochrome P450, E-class, group I;	plasma membrane	At2g30490	862	Q	[Q] Secondary metabolites biosynthesis, transport and catabolism;
A0A2D3E4U6	T-complex protein 1 subunit delta OS=Cymbidium ensifolium OX=78740 PE=2 SV=1 - [A0A2D3E4U6_CYMEN]	Up	1.205	0.992	0.995	0.878	nan	nan	nan	nan	1.27	0.881	1.029	1.046	1.22283	0.0254496	1.32141	0.0427498	1.05198	0.618643	0.97349	0.823709										K09496			IPR002423;IPR012717;IPR017998;IPR027409;IPR027413;IPR002194;	Chaperonin Cpn60/TCP-1 family;T-complex protein 1, delta subunit;Chaperone tailless complex polypeptide 1 (TCP-1);GroEL-like apical domain;GroEL-like equatorial domain;Chaperonin TCP-1, conserved site;	cytosol	At3g18190	939	O	[O] Posttranslational modification, protein turnover, chaperones;
A0A0A7LUN3	Phosphoglycerate kinase OS=Albuca bracteata OX=82047 GN=PGK-1 PE=2 SV=1 - [A0A0A7LUN3_ALBBR]	Up	1.208	1.071	0.945	0.847	1.188	0.945	0.734	1.169	1.245	0.993	0.836	0.931	1.44771	0.00402362	1.21004	0.00641368	0.85341	0.275373	1.02104	0.851026	GO:0009167;GO:0044281;GO:0009161;GO:1901360;GO:0044712;GO:0044710;GO:0009199;GO:0006733;GO:0009205;GO:0046034;GO:0046031;GO:0032787;GO:0043436;GO:0046128;GO:0009179;GO:0046483;GO:1901564;GO:0016052;GO:0006163;GO:0006165;GO:0019637;GO:0009141;GO:0009144;GO:0006807;GO:0046496;GO:1901575;GO:0051186;GO:0009150;GO:0008150;GO:0008152;GO:0044723;GO:0044724;GO:0009117;GO:0006753;GO:0006757;GO:0006732;GO:…	purine ribonucleoside monophosphate metabolic process;small molecule metabolic process;ribonucleoside monophosphate metabolic process;organic cyclic compound metabolic process;single-organism catabolic process;single-organism metabolic process;ribonucleoside triphosphate metabolic process;oxidoreduction coenzyme metabolic process;purine ribonucleoside triphosphate metabolic process;ATP metabolic …	8;4;7;4;4;3;7;6;8;8;8;7;5;7;8;4;4;5;6;7;4;6;7;3;7;4;4;7;1;2;4;5;6;5;5;5;6;4;6;7;6;2;4;6;7;2;4;6;7;4;4;4;7;6;5;5;4;8;5;6;3;3;5;6;3;3;4;3;4;5;4;6;	GO:0044424;GO:0005737;GO:0044464;GO:0005623;GO:0005622;GO:0005575;	intracellular part;cytoplasm;cell part;cell;intracellular;cellular_component;	3;4;2;2;3;1;	GO:1901363;GO:0000166;GO:0035639;GO:0097367;GO:0003674;GO:1901265;GO:0032549;GO:0017076;GO:0005524;GO:0043168;GO:0016301;GO:0003824;GO:0016772;GO:0016774;GO:0016740;GO:0032559;GO:0032555;GO:0032550;GO:0032553;GO:0043167;GO:0004618;GO:0030554;GO:0097159;GO:0005488;GO:0001883;GO:0001882;GO:0036094;	heterocyclic compound binding;nucleotide binding;purine ribonucleoside triphosphate binding;carbohydrate derivative binding;molecular_function;nucleoside phosphate binding;ribonucleoside binding;purine nucleotide binding;ATP binding;anion binding;kinase activity;catalytic activity;transferase activity, transferring phosphorus-containing groups;phosphotransferase activity, carboxyl group as accept…	3;4;5;3;1;4;5;5;6;4;5;2;4;5;3;6;5;6;4;3;6;6;3;2;5;4;3;	K00927	map00010;map00710;map01100;map01110;map01120;map01130;map01200;map01230;	Glycolysis / Gluconeogenesis;Carbon fixation in photosynthetic organisms;Metabolic pathways;Biosynthesis of secondary metabolites;Microbial metabolism in diverse environments;Biosynthesis of antibiotics;Carbon metabolism;Biosynthesis of amino acids;	IPR015911;IPR015824;IPR001576;	Phosphoglycerate kinase, conserved site;Phosphoglycerate kinase, N-terminal;Phosphoglycerate kinase;	cytosol	At1g79550	699	G	[G] Carbohydrate transport and metabolism;
A0A223PZB1	Oxygen-evolving enhancer protein 1 OS=Phalaenopsis aphrodite subsp. formosana OX=308872 PE=2 SV=1 - [A0A223PZB1_PHAAO]	Down	0.782	1.395	0.695	1.189	0.753	1.366	0.617	1.112	0.673	1.45	1.015	1.019	0.94886	0.768734	0.52434	8.20577e-05	0.7009	0.0653056	1.26837	0.00568281	GO:0019222;GO:0042549;GO:0050789;GO:0044237;GO:0010109;GO:0006091;GO:0043467;GO:0015979;GO:0065007;GO:0031323;GO:0009987;GO:0050794;GO:0008150;GO:0008152;GO:0042548;GO:0019684;	regulation of metabolic process;photosystem II stabilization;regulation of biological process;cellular metabolic process;regulation of photosynthesis;generation of precursor metabolites and energy;regulation of generation of precursor metabolites and energy;photosynthesis;biological regulation;regulation of cellular metabolic process;cellular process;regulation of cellular process;biological_proc…	3;7;2;3;5;4;5;4;2;4;2;3;1;2;6;5;	GO:0055035;GO:0034357;GO:0031976;GO:0019898;GO:0043229;GO:0005622;GO:0043227;GO:0043226;GO:0031224;GO:0009579;GO:0009534;GO:0009536;GO:0009654;GO:0016021;GO:0016020;GO:0044436;GO:0044435;GO:0044434;GO:0009535;GO:1902494;GO:0044446;GO:0031984;GO:1990204;GO:0042651;GO:0009507;GO:0043234;GO:0032991;GO:0043231;GO:0009521;GO:0044464;GO:0005623;GO:0005737;GO:0005575;GO:0098796;GO:0044444;GO:0009523;GO:…	plastid thylakoid membrane;photosynthetic membrane;plastid thylakoid;extrinsic component of membrane;intracellular organelle;intracellular;membrane-bounded organelle;organelle;intrinsic component of membrane;thylakoid;chloroplast thylakoid;plastid;photosystem II oxygen evolving complex;integral component of membrane;membrane;thylakoid part;plastid part;chloroplast part;chloroplast thylakoid membr…	5;3;5;3;3;3;3;2;3;4;6;5;4;4;2;4;4;5;6;4;3;4;3;4;6;3;2;4;4;2;2;4;1;3;4;5;3;2;2;	GO:0003674;GO:0043167;GO:0046872;GO:0005509;GO:0043169;GO:0005488;	molecular_function;ion binding;metal ion binding;calcium ion binding;cation binding;binding;	1;3;5;6;4;2;	K02716	map00195;map01100;	Photosynthesis;Metabolic pathways;	IPR011250;IPR002628;	Outer membrane protein/outer membrane enzyme PagP, beta-barrel;Photosystem II PsbO, manganese-stabilising;	chloroplast
A0A2I0BHM0	Zerumbone synthase OS=Apostasia shenzhenica OX=1088818 GN=ZSD1 PE=4 SV=1 - [A0A2I0BHM0_9ASPA]	Up	1.227	0.85	1.242	0.707	1.259	0.797	1.039	1.011	1.516	0.758	1.042	0.787	1.20433	0.116859	1.66403	0.00503302	1.32655	0.0734712	0.96008	0.742881							GO:0003824;GO:0003674;GO:0016491;	catalytic activity;molecular_function;oxidoreductase activity;	2;1;3;	K09841	map00906;map01100;map01110;	Carotenoid biosynthesis;Metabolic pathways;Biosynthesis of secondary metabolites;	IPR002347;IPR016040;	Short-chain dehydrogenase/reductase SDR;NAD(P)-binding domain;	cytosol	At1g52340	343	R	[R] General function prediction only;
A0A2I0A027	Peroxidase OS=Apostasia shenzhenica OX=1088818 GN=AXF42_Ash016417 PE=3 SV=1 - [A0A2I0A027_9ASPA]	Down	0.637	1.061	1.045	1.39	0.818	0.965	0.857	1.322	0.723	1.339	0.95	1.014	0.76367	0.0406744	0.64725	0.0329681	0.76543	0.0847841	0.90311	0.496644													IPR019794;IPR002016;IPR000823;IPR019793;IPR010255;IPR033905;	Peroxidase, active site;Haem peroxidase, plant/fungal/bacterial;Plant peroxidase;Peroxidases heam-ligand binding site;Haem peroxidase;Secretory peroxidase;	plasma membrane	At5g51890	262	R	[R] General function prediction only;
A0A2I0XEP7	Uncharacterized protein OS=Dendrobium catenatum OX=906689 GN=MA16_Dca019920 PE=4 SV=1 - [A0A2I0XEP7_9ASPA]	Down	0.908	1.15	0.979	1.013	0.882	1.274	0.93	1.033	0.876	1.007	1.193	1.011	0.85945	0.148527	0.77703	0.0305249	1.01472	0.862184	1.12234	0.182809	GO:0044699;GO:0006888;GO:0051641;GO:0048193;GO:0006810;GO:0044765;GO:0008150;GO:0051649;GO:0051234;GO:0051179;GO:1902578;GO:0016192;GO:0046907;GO:1902582;	single-organism process;ER to Golgi vesicle-mediated transport;cellular localization;Golgi vesicle transport;transport;single-organism transport;biological_process;establishment of localization in cell;establishment of localization;localization;single-organism localization;vesicle-mediated transport;intracellular transport;single-organism intracellular transport;	2;7;3;6;4;4;1;4;3;2;3;5;5;5;	GO:0005783;GO:0043229;GO:0043227;GO:0043226;GO:0005737;GO:0030008;GO:0005794;GO:0012505;GO:0043234;GO:0032991;GO:0043231;GO:0005801;GO:0044464;GO:0005623;GO:0005622;GO:0005575;GO:0044444;GO:0044424;	endoplasmic reticulum;intracellular organelle;membrane-bounded organelle;organelle;cytoplasm;TRAPP complex;Golgi apparatus;endomembrane system;protein complex;macromolecular complex;intracellular membrane-bounded organelle;cis-Golgi network;cell part;cell;intracellular;cellular_component;cytoplasmic part;intracellular part;	4;3;3;2;4;4;4;3;3;2;4;5;2;2;3;1;4;3;				K20300			IPR011012;IPR007233;	Longin-like domain;Trafficking protein particle complex subunit;	nucleus	At1g51160	260	U	[U] Intracellular trafficking, secretion, and vesicular transport;
A0A2I0VQY7	Glycine-rich RNA-binding protein GRP2A OS=Dendrobium catenatum OX=906689 GN=MA16_Dca009154 PE=4 SV=1 - [A0A2I0VQY7_9ASPA]	Up	1.203	0.955	0.894	0.983	1.24	0.775	0.731	1.223	1.43	0.944	0.786	0.899	1.60639	0.00459677	1.44839	0.0119031	0.77649	0.0993993	0.86119	0.273263							GO:0097159;GO:0000166;GO:0036094;GO:0003674;GO:0005488;GO:0003676;GO:1901363;GO:1901265;GO:0003723;	organic cyclic compound binding;nucleotide binding;small molecule binding;molecular_function;binding;nucleic acid binding;heterocyclic compound binding;nucleoside phosphate binding;RNA binding;	3;4;3;1;2;4;3;4;5;				IPR000504;	RNA recognition motif domain;	nucleus	At2g21660	129	R	[R] General function prediction only;
A0A2I0B175	NADH dehydrogenase [ubiquinone] iron-sulfur protein 4, mitochondrial OS=Apostasia shenzhenica OX=1088818 GN=FRO1 PE=4 SV=1 - [A0A2I0B175_9ASPA]	Down	0.846	1.296	0.829	1.102	0.97	1.366	1.009	0.785	0.781	1.165	1.309	0.85	0.82523	0.290312	0.6786	0.00713806	1.1498	0.466827	1.39825	0.0326046	GO:0044237;GO:0006091;GO:0044699;GO:0044710;GO:0009631;GO:0022900;GO:0009987;GO:0006950;GO:0008150;GO:0008152;GO:0009266;GO:0009409;GO:0055114;GO:0009628;GO:0006970;GO:0050896;GO:0044763;	cellular metabolic process;generation of precursor metabolites and energy;single-organism process;single-organism metabolic process;cold acclimation;electron transport chain;cellular process;response to stress;biological_process;metabolic process;response to temperature stimulus;response to cold;oxidation-reduction process;response to abiotic stimulus;response to osmotic stress;response to stimul…	3;4;2;3;5;4;2;3;1;2;4;4;4;3;4;2;3;	GO:0016020;GO:1990204;GO:0043226;GO:0043229;GO:0098800;GO:0043227;GO:0005737;GO:0031090;GO:0005743;GO:0019866;GO:0098803;GO:0005740;GO:0005739;GO:0044455;GO:0044425;GO:0044429;GO:1902494;GO:0044446;GO:0031967;GO:0031966;GO:0098796;GO:0031975;GO:0043234;GO:0045271;GO:0032991;GO:0043231;GO:0005747;GO:0044464;GO:0005623;GO:0005622;GO:0005575;GO:0044444;GO:0005746;GO:0044424;GO:0070469;GO:0030964;GO:…	membrane;oxidoreductase complex;organelle;intracellular organelle;inner mitochondrial membrane protein complex;membrane-bounded organelle;cytoplasm;organelle membrane;mitochondrial inner membrane;organelle inner membrane;respiratory chain complex;mitochondrial envelope;mitochondrion;mitochondrial membrane part;membrane part;mitochondrial part;catalytic complex;intracellular organelle part;organel…	2;3;2;3;4;3;4;3;5;4;4;5;5;3;2;4;4;3;4;4;3;3;3;4;2;4;5;2;2;3;1;4;4;3;3;4;2;4;	GO:0003674;GO:0005488;GO:0003954;GO:0016491;GO:0043169;GO:0046914;GO:0043167;GO:0050136;GO:0046872;GO:0008137;GO:0003824;GO:0050897;GO:0016655;GO:0016651;	molecular_function;binding;NADH dehydrogenase activity;oxidoreductase activity;cation binding;transition metal ion binding;ion binding;NADH dehydrogenase (quinone) activity;metal ion binding;NADH dehydrogenase (ubiquinone) activity;catalytic activity;cobalt ion binding;oxidoreductase activity, acting on NAD(P)H, quinone or similar compound as acceptor;oxidoreductase activity, acting on NAD(P)H;	1;2;5;3;4;6;3;6;5;7;2;7;5;4;	K03937	map00190;map01100;map04932;map05010;map05012;map05016;	Oxidative phosphorylation;Metabolic pathways;Non-alcoholic fatty liver disease (NAFLD);Alzheimer's disease;Parkinson's disease;Huntington's disease;	IPR006885;	NADH dehydrogenase ubiquinone Fe-S protein 4, mitochondrial;	chloroplast	At5g67590	211	C	[C] Energy production and conversion;
A0A2I0VPM6	Beta-galactosidase OS=Dendrobium catenatum OX=906689 GN=MA16_Dca025308 PE=4 SV=1 - [A0A2I0VPM6_9ASPA]	Down	0.898	1.082	0.993	1.073	0.973	1.056	0.715	1.275	0.884	1.174	0.765	1.23	1.11403	0.354815	0.83182	0.0147813	0.69117	0.0248754	0.92566	0.279381													IPR001944;IPR008979;	Glycoside hydrolase, family 35;Galactose-binding domain-like;	cytosol	At3g52840	378	G	[G] Carbohydrate transport and metabolism;
A0A2H9ZRZ2	Glutamine synthetase nodule isozyme OS=Apostasia shenzhenica OX=1088818 GN=AXF42_Ash020878 PE=3 SV=1 - [A0A2H9ZRZ2_9ASPA]	Up	1.471	0.763	1.077	0.705	1.048	0.853	1.104	1.157	1.391	0.732	1.123	0.796	1.18341	0.196351	1.66525	0.0180722	1.24304	0.195408	0.88337	0.509109													IPR008147;IPR008146;IPR014746;IPR027303;	Glutamine synthetase, beta-Grasp domain;Glutamine synthetase, catalytic domain;Glutamine synthetase/guanido kinase, catalytic domain;Glutamine synthetase, glycine-rich site;	cytosol	At1g66200	612	E	[E] Amino acid transport and metabolism;
A0A2I0APM2	Uncharacterized protein OS=Apostasia shenzhenica OX=1088818 GN=AXF42_Ash020744 PE=4 SV=1 - [A0A2I0APM2_9ASPA]	Up	nan	nan	nan	nan	1.305	0.846	1.303	0.687	1.306	0.882	1.089	0.807	1.09156	0.413765	1.511	0.00165934	1.60107	0.0672092	1.15663	0.202752				GO:0031970;GO:0031974;GO:0031975;GO:0043229;GO:0043227;GO:0043226;GO:0005737;GO:0005575;GO:0070062;GO:0031981;GO:0005634;GO:0005635;GO:0005654;GO:0030877;GO:0031967;GO:0012505;GO:0032991;GO:1903561;GO:0031982;GO:0043234;GO:0043230;GO:0043231;GO:0043233;GO:0005641;GO:0044464;GO:0005623;GO:0005622;GO:0044446;GO:0070013;GO:0044444;GO:0005576;GO:0044428;GO:0044424;GO:0044421;GO:0044422;	organelle envelope lumen;membrane-enclosed lumen;envelope;intracellular organelle;membrane-bounded organelle;organelle;cytoplasm;cellular_component;extracellular exosome;nuclear lumen;nucleus;nuclear envelope;nucleoplasm;beta-catenin destruction complex;organelle envelope;endomembrane system;macromolecular complex;extracellular vesicle;vesicle;protein complex;extracellular organelle;intracellular…	3;2;3;3;3;2;4;1;4;5;5;4;5;4;4;3;2;3;4;3;3;4;3;4;2;2;3;3;4;4;2;4;3;2;2;	GO:0003674;GO:0005488;GO:0042802;GO:0042803;GO:0005515;GO:0046983;	molecular_function;binding;identical protein binding;protein homodimerization activity;protein binding;protein dimerization activity;	1;2;4;5;3;4;	K04507	map04310;	Wnt signaling pathway;	IPR007052;IPR015120;IPR008978;IPR007699;	CS domain;Siah interacting protein, N-terminal;HSP20-like chaperone;SGS domain;	cytosol	At1g30070	293	T	[T] Signal transduction mechanisms;
A0A2I0ABM8	Phospho-2-dehydro-3-deoxyheptonate aldolase OS=Apostasia shenzhenica OX=1088818 GN=DHAPS-1 PE=3 SV=1 - [A0A2I0ABM8_9ASPA]	Up	1.024	0.82	1.138	1.062	0.985	0.763	0.984	1.346	0.953	0.811	1.091	1.191	0.92188	0.169428	1.23726	0.00220827	0.89275	0.242462	0.66518	0.00875804										K01626	map00400;map01100;map01110;map01130;map01230;	Phenylalanine, tyrosine and tryptophan biosynthesis;Metabolic pathways;Biosynthesis of secondary metabolites;Biosynthesis of antibiotics;Biosynthesis of amino acids;	IPR013785;IPR002480;	Aldolase-type TIM barrel;DAHP synthetase, class II;	chloroplast	83310318	602	E	[E] Amino acid transport and metabolism	COG3200	3-deoxy-D-arabino-heptulosonate 7-phosphate (DAHP) synthase, class II
A0A1R3L6C5	Chlorophyll a-b binding protein, chloroplastic OS=Asparagus officinalis OX=4686 GN=A4U43_UnF6960 PE=3 SV=1 - [A0A1R3L6C5_ASPOF]	Down	0.793	1.542	0.951	0.888	0.816	1.331	0.701	1.202	0.836	1.142	1.085	1.009	0.89331	0.438392	0.60897	0.0107899	0.88319	0.452074	1.29558	0.106939	GO:0044238;GO:0009314;GO:0010114;GO:0006091;GO:0044260;GO:0071704;GO:0009637;GO:0010218;GO:0044267;GO:0043170;GO:0009987;GO:0009768;GO:0043412;GO:0008150;GO:0018298;GO:0008152;GO:0006464;GO:0015979;GO:0009765;GO:0009639;GO:0009628;GO:0009416;GO:0019538;GO:0050896;GO:0036211;GO:0044237;GO:0019684;	primary metabolic process;response to radiation;response to red light;generation of precursor metabolites and energy;cellular macromolecule metabolic process;organic substance metabolic process;response to blue light;response to far red light;cellular protein metabolic process;macromolecule metabolic process;cellular process;photosynthesis, light harvesting in photosystem I;macromolecule modifica…	3;4;7;4;4;3;6;7;5;4;2;6;5;1;7;2;6;4;5;6;3;5;4;2;5;3;5;	GO:0009532;GO:0055035;GO:0034357;GO:0031976;GO:0031975;GO:0043229;GO:0005622;GO:0043227;GO:0043226;GO:0031224;GO:0009579;GO:0009534;GO:0009536;GO:0009570;GO:0016021;GO:0016020;GO:0044436;GO:0044435;GO:0044434;GO:0032991;GO:0009535;GO:0009941;GO:0009523;GO:0010287;GO:0044446;GO:0031967;GO:0031984;GO:0043234;GO:0042651;GO:0009507;GO:0009526;GO:0009522;GO:0043231;GO:0009521;GO:0044464;GO:0005623;GO:…	plastid stroma;plastid thylakoid membrane;photosynthetic membrane;plastid thylakoid;envelope;intracellular organelle;intracellular;membrane-bounded organelle;organelle;intrinsic component of membrane;thylakoid;chloroplast thylakoid;plastid;chloroplast stroma;integral component of membrane;membrane;thylakoid part;plastid part;chloroplast part;macromolecular complex;chloroplast thylakoid membrane;c…	5;5;3;5;3;3;3;3;2;3;4;6;5;6;4;2;4;4;5;2;6;6;5;6;3;4;4;3;4;6;5;5;4;4;2;2;4;1;3;4;3;2;2;	GO:0043169;GO:0003674;GO:0005488;GO:1901363;GO:0043167;GO:0046872;GO:0016168;GO:0031409;GO:0046906;GO:0097159;	cation binding;molecular_function;binding;heterocyclic compound binding;ion binding;metal ion binding;chlorophyll binding;pigment binding;tetrapyrrole binding;organic cyclic compound binding;	4;1;2;3;3;5;5;3;4;3;	K08915	map00196;map01100;	Photosynthesis - antenna proteins;Metabolic pathways;	IPR022796;IPR023329;IPR001344;	Chlorophyll A-B binding protein;Chlorophyll a/b binding protein domain;Chlorophyll A-B binding protein, plant;	chloroplast
A0A2I0AB25	Protein disulfide isomerase-like 2-2 OS=Apostasia shenzhenica OX=1088818 GN=PDIL2-2 PE=3 SV=1 - [A0A2I0AB25_9ASPA]	Up	1.132	1.038	0.987	0.882	1.162	0.945	1.095	0.921	1.095	0.841	1.31	0.848	0.99912	0.992259	1.20007	0.035074	1.27952	0.0639852	1.06526	0.395763	GO:0006457;GO:0042592;GO:0044699;GO:0051716;GO:0050789;GO:0065007;GO:0065008;GO:0019725;GO:0009987;GO:0050794;GO:0006950;GO:0008150;GO:0045454;GO:0050896;GO:0033554;GO:0044763;GO:0034976;	protein folding;homeostatic process;single-organism process;cellular response to stimulus;regulation of biological process;biological regulation;regulation of biological quality;cellular homeostasis;cellular process;regulation of cellular process;response to stress;biological_process;cell redox homeostasis;response to stimulus;cellular response to stress;single-organism cellular process;response …	3;4;2;3;2;2;3;4;2;3;3;1;4;2;4;3;5;	GO:0005783;GO:0043229;GO:0043227;GO:0043226;GO:0005737;GO:0012505;GO:0043231;GO:0044464;GO:0005623;GO:0005622;GO:0005575;GO:0044444;GO:0005576;GO:0044424;	endoplasmic reticulum;intracellular organelle;membrane-bounded organelle;organelle;cytoplasm;endomembrane system;intracellular membrane-bounded organelle;cell part;cell;intracellular;cellular_component;cytoplasmic part;extracellular region;intracellular part;	4;3;3;2;4;3;4;2;2;3;1;4;2;3;	GO:0003674;GO:0016864;GO:0016860;GO:0003756;GO:0003824;GO:0016853;	molecular_function;intramolecular oxidoreductase activity, transposing S-S bonds;intramolecular oxidoreductase activity;protein disulfide isomerase activity;catalytic activity;isomerase activity;	1;5;4;6;2;3;	K09584	map04141;	Protein processing in endoplasmic reticulum;	IPR011679;IPR017937;IPR005788;IPR012336;IPR013766;	Endoplasmic reticulum resident protein 29, C-terminal;Thioredoxin, conserved site;Disulphide isomerase;Thioredoxin-like fold;Thioredoxin domain;	vacuolar membrane	At2g47470	541	O	[O] Posttranslational modification, protein turnover, chaperones;
A0A2I0X4B7	Serine hydroxymethyltransferase OS=Dendrobium catenatum OX=906689 GN=SHM4 PE=3 SV=1 - [A0A2I0X4B7_9ASPA]	Up	1.246	0.963	1.026	0.825	1.181	0.986	1.295	0.66	1.398	0.834	0.848	0.983	1.20701	0.205946	1.37442	0.012145	1.28404	0.217787	1.12763	0.3721	GO:0010038;GO:0006732;GO:0006730;GO:0019752;GO:0034641;GO:0006807;GO:0044281;GO:0009069;GO:0046653;GO:0044699;GO:0044710;GO:0051186;GO:0006563;GO:0048511;GO:0006544;GO:0006520;GO:0035999;GO:0042558;GO:0071704;GO:1901360;GO:0046686;GO:1901605;GO:0007623;GO:0006760;GO:0009987;GO:0006725;GO:0008150;GO:0008152;GO:0043436;GO:0042221;GO:0010035;GO:0046483;GO:0044238;GO:1901564;GO:0006575;GO:0006082;GO:…	response to metal ion;coenzyme metabolic process;one-carbon metabolic process;carboxylic acid metabolic process;cellular nitrogen compound metabolic process;nitrogen compound metabolic process;small molecule metabolic process;serine family amino acid metabolic process;tetrahydrofolate metabolic process;single-organism process;single-organism metabolic process;cofactor metabolic process;L-serine m…	5;5;4;6;4;3;4;6;6;2;3;4;7;2;7;4;5;5;3;4;6;5;3;5;2;4;1;2;5;3;4;4;3;4;4;4;3;5;3;2;	GO:0005911;GO:0016020;GO:0005737;GO:0005623;GO:0030054;GO:0055044;GO:0005886;GO:0009506;GO:0005829;GO:0044464;GO:0005622;GO:0005575;GO:0044444;GO:0071944;GO:0044424;	cell-cell junction;membrane;cytoplasm;cell;cell junction;symplast;plasma membrane;plasmodesma;cytosol;cell part;intracellular;cellular_component;cytoplasmic part;cell periphery;intracellular part;	3;2;4;2;2;2;3;3;5;2;3;1;4;3;3;	GO:0005488;GO:1901363;GO:0003674;GO:0043167;GO:0016742;GO:0016740;GO:0016741;GO:0043168;GO:0003824;GO:0004372;GO:0048037;GO:0097159;GO:0030170;	binding;heterocyclic compound binding;molecular_function;ion binding;hydroxymethyl-, formyl- and related transferase activity;transferase activity;transferase activity, transferring one-carbon groups;anion binding;catalytic activity;glycine hydroxymethyltransferase activity;cofactor binding;organic cyclic compound binding;pyridoxal phosphate binding;	2;3;1;3;5;3;4;4;2;6;3;3;4;	K00600	map00260;map00460;map00630;map00670;map00680;map01100;map01110;map01120;map01130;map01200;map01230;	Glycine, serine and threonine metabolism;Cyanoamino acid metabolism;Glyoxylate and dicarboxylate metabolism;One carbon pool by folate;Methane metabolism;Metabolic pathways;Biosynthesis of secondary metabolites;Microbial metabolism in diverse environments;Biosynthesis of antibiotics;Carbon metabolism;Biosynthesis of amino acids;	IPR001085;IPR019798;IPR015424;IPR015422;IPR015421;	Serine hydroxymethyltransferase;Serine hydroxymethyltransferase, pyridoxal phosphate binding site;Pyridoxal phosphate-dependent transferase;Pyridoxal phosphate-dependent transferase, subdomain 2;Pyridoxal phosphate-dependent transferase, major region, subdomain 1;	cytosol	At4g13930	879	E	[E] Amino acid transport and metabolism;
A0A2I0ANI8	Photosystem I reaction center subunit N, chloroplastic OS=Apostasia shenzhenica OX=1088818 GN=PSAN PE=4 SV=1 - [A0A2I0ANI8_9ASPA]	Down	0.747	1.412	0.878	0.902	0.873	1.387	1.259	0.678	0.7	1.097	1.473	0.831	0.64266	0.0768984	0.59548	0.00982448	1.4973	0.0982868	1.61593	0.0148725										K02701	map00195;map01100;	Photosynthesis;Metabolic pathways;	IPR008796;	Photosystem I reaction centre subunit N, chloroplastic;	chloroplast
A0A2I0VFV0	NADH dehydrogenase [ubiquinone] 1 beta subcomplex subunit 7 OS=Dendrobium catenatum OX=906689 GN=MA16_Dca026639 PE=4 SV=1 - [A0A2I0VFV0_9ASPA]	Down	0.893	1.071	1.087	0.99	0.812	1.136	1.008	1.03	0.863	1.144	1.189	0.91	0.78197	0.014234	0.76634	0.00139315	1.12082	0.135102	1.14369	0.0291774	GO:0044249;GO:0009853;GO:0044237;GO:0043094;GO:0009987;GO:0009058;GO:0008150;GO:0008152;	cellular biosynthetic process;photorespiration;cellular metabolic process;cellular metabolic compound salvage;cellular process;biosynthetic process;biological_process;metabolic process;	4;6;3;5;2;3;1;2;	GO:0019866;GO:0031970;GO:0031974;GO:1990204;GO:0043229;GO:0098800;GO:0043227;GO:0005737;GO:0044446;GO:0005743;GO:0031090;GO:0098796;GO:0016020;GO:0098803;GO:0005740;GO:0005739;GO:0043226;GO:0044455;GO:0005758;GO:0044429;GO:1902494;GO:0031967;GO:0031966;GO:0031975;GO:0043234;GO:0045271;GO:0032991;GO:0043231;GO:0005747;GO:0030964;GO:0044464;GO:0005623;GO:0005622;GO:0005575;GO:0044444;GO:0005746;GO:…	organelle inner membrane;organelle envelope lumen;membrane-enclosed lumen;oxidoreductase complex;intracellular organelle;inner mitochondrial membrane protein complex;membrane-bounded organelle;cytoplasm;intracellular organelle part;mitochondrial inner membrane;organelle membrane;membrane protein complex;membrane;respiratory chain complex;mitochondrial envelope;mitochondrion;organelle;mitochondria…	4;3;2;3;3;4;3;4;3;5;3;3;2;4;5;5;2;3;4;4;4;4;4;3;3;4;2;4;5;4;2;2;3;1;4;4;3;2;3;2;4;	GO:0003674;GO:0003954;GO:0016491;GO:0050136;GO:0008137;GO:0003824;GO:0016655;GO:0016651;	molecular_function;NADH dehydrogenase activity;oxidoreductase activity;NADH dehydrogenase (quinone) activity;NADH dehydrogenase (ubiquinone) activity;catalytic activity;oxidoreductase activity, acting on NAD(P)H, quinone or similar compound as acceptor;oxidoreductase activity, acting on NAD(P)H;	1;5;3;6;7;2;5;4;	K03963	map00190;map01100;map04932;map05010;map05012;map05016;	Oxidative phosphorylation;Metabolic pathways;Non-alcoholic fatty liver disease (NAFLD);Alzheimer's disease;Parkinson's disease;Huntington's disease;	IPR008698;	NADH:ubiquinone oxidoreductase, B18 subunit;	mitochondria	At2g02050	128	C	[C] Energy production and conversion;
A0A0F6PKD3	PPD6 OS=Erycina pusilla OX=154679 GN=PPD6 PE=2 SV=1 - [A0A0F6PKD3_9ASPA]	Down	0.853	1.174	0.983	1.046	0.975	1.305	0.816	1.007	0.81	1.139	1.025	1.019	0.93414	0.485285	0.72913	0.0098638	0.91927	0.271494	1.17773	0.0246241	GO:0044237;GO:0009987;GO:0008150;GO:0008152;GO:0015979;	cellular metabolic process;cellular process;biological_process;metabolic process;photosynthesis;	3;2;1;2;4;	GO:0031978;GO:0034357;GO:0031976;GO:0031977;GO:0019898;GO:0043229;GO:0009543;GO:0043227;GO:0043226;GO:0009579;GO:0009534;GO:0031984;GO:0009532;GO:0009570;GO:0016020;GO:0044436;GO:0044435;GO:0044434;GO:0005737;GO:1902494;GO:0009654;GO:0009523;GO:0044446;GO:0009536;GO:1990204;GO:0042651;GO:0009507;GO:0043234;GO:0032991;GO:0043231;GO:0009521;GO:0044464;GO:0005623;GO:0005622;GO:0005575;GO:0098796;GO:…	plastid thylakoid lumen;photosynthetic membrane;plastid thylakoid;thylakoid lumen;extrinsic component of membrane;intracellular organelle;chloroplast thylakoid lumen;membrane-bounded organelle;organelle;thylakoid;chloroplast thylakoid;organelle subcompartment;plastid stroma;chloroplast stroma;membrane;thylakoid part;plastid part;chloroplast part;cytoplasm;catalytic complex;photosystem II oxygen e…	5;3;5;5;3;3;6;3;2;4;6;4;5;6;2;4;4;5;4;4;4;5;3;5;3;4;6;3;2;4;4;2;2;3;1;3;4;3;2;2;	GO:0003674;GO:0005488;GO:0043167;GO:0046872;GO:0005509;GO:0043169;	molecular_function;binding;ion binding;metal ion binding;calcium ion binding;cation binding;	1;2;3;5;6;4;				IPR016123;IPR002683;	Mog1/PsbP, alpha/beta/alpha sandwich;PsbP family;	chloroplast
A0A2I0VIC7	Glutamyl-tRNA(Gln) amidotransferase subunit A, chloroplastic/mitochondrial OS=Dendrobium catenatum OX=906689 GN=GATA PE=4 SV=1 - [A0A2I0VIC7_9ASPA]	Down	nan	nan	nan	nan	0.868	1.119	0.732	1.307	0.881	1.176	0.898	1.117	1.07301	0.548967	0.76209	0.0112718	0.67244	0.0878671	0.94678	0.582213	GO:0044249;GO:0034641;GO:0006807;GO:0034645;GO:0044267;GO:0044260;GO:0043043;GO:0071704;GO:0010467;GO:1901576;GO:0009987;GO:0009058;GO:0009059;GO:0008150;GO:0008152;GO:1901564;GO:0043604;GO:0044238;GO:0044271;GO:0043603;GO:1901566;GO:0019538;GO:0044237;GO:0043170;GO:0006518;GO:0006412;	cellular biosynthetic process;cellular nitrogen compound metabolic process;nitrogen compound metabolic process;cellular macromolecule biosynthetic process;cellular protein metabolic process;cellular macromolecule metabolic process;peptide biosynthetic process;organic substance metabolic process;gene expression;organic substance biosynthetic process;cellular process;biosynthetic process;macromolec…	4;4;3;5;5;4;6;3;5;4;2;3;5;1;2;4;6;3;5;5;5;4;3;4;5;6;				GO:0035639;GO:0003674;GO:0016884;GO:0000166;GO:1901363;GO:1901265;GO:0001882;GO:0043168;GO:0043167;GO:0001883;GO:0032549;GO:0017076;GO:0005524;GO:0036094;GO:0016879;GO:0016874;GO:0050567;GO:0003824;GO:0097159;GO:0030554;GO:0097367;GO:0032550;GO:0032559;GO:0032555;GO:0032553;GO:0005488;	purine ribonucleoside triphosphate binding;molecular_function;carbon-nitrogen ligase activity, with glutamine as amido-N-donor;nucleotide binding;heterocyclic compound binding;nucleoside phosphate binding;nucleoside binding;anion binding;ion binding;purine nucleoside binding;ribonucleoside binding;purine nucleotide binding;ATP binding;small molecule binding;ligase activity, forming carbon-nitroge…	5;1;5;4;3;4;4;4;3;5;5;5;6;3;4;3;6;2;3;6;3;6;6;5;4;2;				IPR023631;IPR000120;	Amidase signature domain;Amidase;	extracellular	At5g07360	813	J	[J] Translation, ribosomal structure and biogenesis;
A0A2I0WB38	ABC transporter F family member 4 OS=Dendrobium catenatum OX=906689 GN=ABCF4 PE=4 SV=1 - [A0A2I0WB38_9ASPA]	Down	nan	nan	nan	nan	0.973	1.249	1.254	0.737	0.894	1.223	1.099	0.891	0.79346	0.107811	0.75526	0.0183783	1.44533	0.08007	1.51843	0.0325782							GO:0035639;GO:0003674;GO:0005488;GO:0016887;GO:0000166;GO:1901363;GO:0001883;GO:0001882;GO:0043168;GO:0043167;GO:1901265;GO:0032549;GO:0017076;GO:0005524;GO:0016787;GO:0005215;GO:0017111;GO:0036094;GO:0003824;GO:0016818;GO:0030554;GO:0097367;GO:0097159;GO:0016817;GO:0016462;GO:0032559;GO:0032555;GO:0032550;GO:0032553;	purine ribonucleoside triphosphate binding;molecular_function;binding;ATPase activity;nucleotide binding;heterocyclic compound binding;purine nucleoside binding;nucleoside binding;anion binding;ion binding;nucleoside phosphate binding;ribonucleoside binding;purine nucleotide binding;ATP binding;hydrolase activity;transporter activity;nucleoside-triphosphatase activity;small molecule binding;catal…	5;1;2;8;4;3;5;4;4;3;4;5;5;6;3;2;7;3;2;5;6;3;3;4;6;6;5;6;4;	K06184			IPR017871;IPR003593;IPR027417;IPR003439;	ABC transporter, conserved site;AAA+ ATPase domain;P-loop containing nucleoside triphosphate hydrolase;ABC transporter-like;	chloroplast	7292671	524	J	[J] Translation, ribosomal structure and biogenesis;
A0A2I0W2S3	Cytochrome P450 71A1 OS=Dendrobium catenatum OX=906689 GN=CYP71A1 PE=3 SV=1 - [A0A2I0W2S3_9ASPA]	Up	1.234	0.933	1.084	0.779	nan	nan	nan	nan	1.356	0.82	0.849	1.007	1.33989	0.131204	1.47747	0.037279	1.08231	0.697423	0.98152	0.908683	GO:0061458;GO:0021700;GO:0007275;GO:0044699;GO:0000003;GO:0003006;GO:0032502;GO:0032501;GO:0048608;GO:0044767;GO:0022414;GO:0008150;GO:0071695;GO:0010154;GO:0044702;GO:0007568;GO:0009835;GO:0044707;GO:0048856;GO:0048731;	reproductive system development;developmental maturation;multicellular organism development;single-organism process;reproduction;developmental process involved in reproduction;developmental process;multicellular organismal process;reproductive structure development;single-organism developmental process;reproductive process;biological_process;anatomical structure maturation;fruit development;singl…	5;4;4;2;2;3;2;2;4;3;2;1;4;5;3;4;4;3;3;4;	GO:0005783;GO:0005789;GO:0043226;GO:0042175;GO:0043229;GO:0005622;GO:0005737;GO:0044446;GO:0043227;GO:0016021;GO:0016020;GO:0044432;GO:0031224;GO:0098588;GO:0012505;GO:0044425;GO:0044464;GO:0005623;GO:0043231;GO:0005575;GO:0044444;GO:0031090;GO:0044424;GO:0044422;	endoplasmic reticulum;endoplasmic reticulum membrane;organelle;nuclear outer membrane-endoplasmic reticulum membrane network;intracellular organelle;intracellular;cytoplasm;intracellular organelle part;membrane-bounded organelle;integral component of membrane;membrane;endoplasmic reticulum part;intrinsic component of membrane;bounding membrane of organelle;endomembrane system;membrane part;cell p…	4;3;2;3;3;3;4;3;3;4;2;4;3;4;3;2;2;2;4;1;4;3;3;2;	GO:0004497;GO:0016705;GO:0003674;GO:0005488;GO:0016491;GO:0043167;GO:1901363;GO:0005506;GO:0046872;GO:0020037;GO:0043169;GO:0046914;GO:0003824;GO:0097159;GO:0046906;	monooxygenase activity;oxidoreductase activity, acting on paired donors, with incorporation or reduction of molecular oxygen;molecular_function;binding;oxidoreductase activity;ion binding;heterocyclic compound binding;iron ion binding;metal ion binding;heme binding;cation binding;transition metal ion binding;catalytic activity;organic cyclic compound binding;tetrapyrrole binding;	4;4;1;2;3;3;3;7;5;5;4;6;2;3;4;				IPR017972;IPR001128;IPR002401;	Cytochrome P450, conserved site;Cytochrome P450;Cytochrome P450, E-class, group I;	chloroplast	At3g26300	399	Q	[Q] Secondary metabolites biosynthesis, transport and catabolism;
A0A2I0AK00	ATP-dependent zinc metalloprotease FTSH 5, mitochondrial OS=Apostasia shenzhenica OX=1088818 GN=FTSH5 PE=3 SV=1 - [A0A2I0AK00_9ASPA]	Up	1.146	0.9	0.898	1.083	nan	nan	nan	nan	1.101	0.936	1.056	0.999	1.14995	0.21644	1.22386	0.0190987	0.93852	0.548646	0.88184	0.114741	GO:0043170;GO:0071704;GO:0006508;GO:0008150;GO:0008152;GO:0044238;GO:0019538;	macromolecule metabolic process;organic substance metabolic process;proteolysis;biological_process;metabolic process;primary metabolic process;protein metabolic process;	4;3;5;1;2;3;4;	GO:0043229;GO:0043227;GO:0043226;GO:0005737;GO:0016020;GO:0005739;GO:0043231;GO:0044464;GO:0005623;GO:0005622;GO:0005575;GO:0044444;GO:0044424;	intracellular organelle;membrane-bounded organelle;organelle;cytoplasm;membrane;mitochondrion;intracellular membrane-bounded organelle;cell part;cell;intracellular;cellular_component;cytoplasmic part;intracellular part;	3;3;2;4;2;5;4;2;2;3;1;4;3;	GO:0004176;GO:0004175;GO:0035639;GO:1901363;GO:0003674;GO:0005488;GO:0016887;GO:0032550;GO:0008233;GO:0008237;GO:0001882;GO:0043169;GO:0042623;GO:0097367;GO:0043167;GO:1901265;GO:0032549;GO:0046872;GO:0005524;GO:0016787;GO:0004222;GO:0000166;GO:0017111;GO:0036094;GO:0003824;GO:0017076;GO:0032555;GO:0016818;GO:0030554;GO:0097159;GO:0016817;GO:0016462;GO:0070011;GO:0032559;GO:0001883;GO:0043168;GO:…	ATP-dependent peptidase activity;endopeptidase activity;purine ribonucleoside triphosphate binding;heterocyclic compound binding;molecular_function;binding;ATPase activity;purine ribonucleoside binding;peptidase activity;metallopeptidase activity;nucleoside binding;cation binding;ATPase activity, coupled;carbohydrate derivative binding;ion binding;nucleoside phosphate binding;ribonucleoside bindi…	6;6;5;3;1;2;8;6;4;6;4;4;9;3;3;4;5;5;6;3;7;4;7;3;2;5;5;5;6;3;4;6;5;6;5;4;4;				IPR000642;IPR003960;IPR003593;IPR005936;IPR003959;IPR027417;	Peptidase M41;ATPase, AAA-type, conserved site;AAA+ ATPase domain;Peptidase, FtsH;ATPase, AAA-type, core;P-loop containing nucleoside triphosphate hydrolase;	endoplasmic reticulum, plasma membrane	At2g26140	1034	O	[O] Posttranslational modification, protein turnover, chaperones;
A0A2I0X684	Inorganic phosphate transporter 1-6 OS=Dendrobium catenatum OX=906689 GN=PHT1-6 PE=4 SV=1 - [A0A2I0X684_9ASPA]	Up	1.377	0.876	0.965	0.81	nan	nan	nan	nan	1.223	0.793	1.034	1.002	1.30065	0.0705932	1.55782	0.0335431	1.1032	0.456126	0.92108	0.564774	GO:0006820;GO:0044699;GO:0015698;GO:0006811;GO:0006810;GO:0006817;GO:0044765;GO:0008150;GO:0051234;GO:0051179;GO:1902578;	anion transport;single-organism process;inorganic anion transport;ion transport;transport;phosphate ion transport;single-organism transport;biological_process;establishment of localization;localization;single-organism localization;	6;2;7;5;4;8;4;1;3;2;3;	GO:0071944;GO:0031226;GO:0016021;GO:0016020;GO:0031224;GO:0044459;GO:0005887;GO:0005886;GO:0044464;GO:0005623;GO:0005575;GO:0044425;	cell periphery;intrinsic component of plasma membrane;integral component of membrane;membrane;intrinsic component of membrane;plasma membrane part;integral component of plasma membrane;plasma membrane;cell part;cell;cellular_component;membrane part;	3;4;4;2;3;3;4;3;2;2;1;2;	GO:0003674;GO:0022804;GO:0005315;GO:0015291;GO:0015293;GO:0005215;GO:0022891;GO:0022892;GO:1901677;GO:0022857;	molecular_function;active transmembrane transporter activity;inorganic phosphate transmembrane transporter activity;secondary active transmembrane transporter activity;symporter activity;transporter activity;substrate-specific transmembrane transporter activity;substrate-specific transporter activity;phosphate transmembrane transporter activity;transmembrane transporter activity;	1;4;5;5;6;2;4;3;4;3;	K08176			IPR004738;IPR020846;IPR005828;	Phosphate permease;Major facilitator superfamily domain;Major facilitator, sugar transporter-like;	plasma membrane	At3g54700	788	P	[P] Inorganic ion transport and metabolism;
A0A2I0AHJ8	Transcription factor TCP7 OS=Apostasia shenzhenica OX=1088818 GN=TCP7 PE=4 SV=1 - [A0A2I0AHJ8_9ASPA]	Down	0.919	1.254	0.913	0.968	0.866	1.244	1.128	0.923	nan	nan	nan	nan	0.87457	0.367088	0.71457	0.00567357	1.07932	0.565172	1.32099	0.005718	GO:0080090;GO:0019222;GO:0031326;GO:0031323;GO:0090304;GO:0044249;GO:0034641;GO:0006807;GO:0034645;GO:1901362;GO:0050789;GO:1901360;GO:0032774;GO:1901576;GO:0044260;GO:2000112;GO:0071704;GO:0010467;GO:0065007;GO:0097659;GO:0060255;GO:0010468;GO:0018130;GO:0006139;GO:0019219;GO:0009889;GO:0009987;GO:0006725;GO:1903506;GO:0050794;GO:0009058;GO:0009059;GO:0008150;GO:0051171;GO:0008152;GO:2001141;GO:…	regulation of primary metabolic process;regulation of metabolic process;regulation of cellular biosynthetic process;regulation of cellular metabolic process;nucleic acid metabolic process;cellular biosynthetic process;cellular nitrogen compound metabolic process;nitrogen compound metabolic process;cellular macromolecule biosynthetic process;organic cyclic compound biosynthetic process;regulation …	4;3;5;4;5;4;4;3;5;5;2;4;6;4;4;6;3;5;2;7;4;5;5;4;5;4;2;4;7;3;3;5;1;4;2;6;5;4;5;3;5;5;3;4;6;5;6;5;	GO:0005622;GO:0005623;GO:0043227;GO:0005634;GO:0043226;GO:0043231;GO:0044464;GO:0043229;GO:0005575;GO:0044424;	intracellular;cell;membrane-bounded organelle;nucleus;organelle;intracellular membrane-bounded organelle;cell part;intracellular organelle;cellular_component;intracellular part;	3;2;3;5;2;4;2;3;1;3;	GO:0003674;GO:0001071;GO:0003677;GO:0003676;GO:0003700;GO:0097159;GO:1901363;GO:0005488;	molecular_function;nucleic acid binding transcription factor activity;DNA binding;nucleic acid binding;transcription factor activity, sequence-specific DNA binding;organic cyclic compound binding;heterocyclic compound binding;binding;	1;2;5;4;3;3;3;2;				IPR005333;IPR017887;	Transcription factor, TCP;Transcription factor TCP subgroup;	nucleus
A0A0F6PKQ5	Chlorophyll a-b binding protein, chloroplastic OS=Erycina pusilla OX=154679 GN=LHCA3 PE=2 SV=1 - [A0A0F6PKQ5_9ASPA]	Down	0.759	1.48	0.886	0.941	0.861	1.318	1.094	0.881	0.785	1.2	1.112	1.012	0.77781	0.0437068	0.60155	0.00360628	1.09104	0.352461	1.41073	0.0123263	GO:0009628;GO:0044237;GO:0006091;GO:0044260;GO:0009314;GO:0071704;GO:0044267;GO:0043170;GO:0009987;GO:0009768;GO:0043412;GO:0008150;GO:0018298;GO:0008152;GO:0006464;GO:0015979;GO:0009765;GO:0044238;GO:0009416;GO:0019538;GO:0050896;GO:0036211;GO:0019684;	response to abiotic stimulus;cellular metabolic process;generation of precursor metabolites and energy;cellular macromolecule metabolic process;response to radiation;organic substance metabolic process;cellular protein metabolic process;macromolecule metabolic process;cellular process;photosynthesis, light harvesting in photosystem I;macromolecule modification;biological_process;protein-chromopho…	3;3;4;4;4;3;5;4;2;6;5;1;7;2;6;4;5;3;5;4;2;5;5;	GO:0055035;GO:0034357;GO:0031976;GO:0031975;GO:0043229;GO:0005622;GO:0043227;GO:0043226;GO:0031224;GO:0009579;GO:0009534;GO:0009536;GO:0009532;GO:0009570;GO:0016021;GO:0016020;GO:0044436;GO:0044435;GO:0044434;GO:0032991;GO:0009535;GO:0009941;GO:0009523;GO:0010287;GO:0044446;GO:0031967;GO:0031984;GO:0043234;GO:0042651;GO:0009507;GO:0009526;GO:0009522;GO:0043231;GO:0009521;GO:0044464;GO:0005623;GO:…	plastid thylakoid membrane;photosynthetic membrane;plastid thylakoid;envelope;intracellular organelle;intracellular;membrane-bounded organelle;organelle;intrinsic component of membrane;thylakoid;chloroplast thylakoid;plastid;plastid stroma;chloroplast stroma;integral component of membrane;membrane;thylakoid part;plastid part;chloroplast part;macromolecular complex;chloroplast thylakoid membrane;c…	5;3;5;3;3;3;3;2;3;4;6;5;5;6;4;2;4;4;5;2;6;6;5;6;3;4;4;3;4;6;5;5;4;4;2;2;4;1;3;4;3;2;2;	GO:0043169;GO:0003674;GO:0005488;GO:1901363;GO:0046872;GO:0016168;GO:0043167;GO:0031409;GO:0046906;GO:0097159;	cation binding;molecular_function;binding;heterocyclic compound binding;metal ion binding;chlorophyll binding;ion binding;pigment binding;tetrapyrrole binding;organic cyclic compound binding;	4;1;2;3;5;5;3;3;4;3;	K08909	map00196;	Photosynthesis - antenna proteins;	IPR022796;IPR023329;IPR001344;	Chlorophyll A-B binding protein;Chlorophyll a/b binding protein domain;Chlorophyll A-B binding protein, plant;	chloroplast
A0A0F7GZQ0	Photosystem II subunit P-1 OS=Apostasia odorata OX=280455 GN=PSBP-1 PE=2 SV=1 - [A0A0F7GZQ0_9ASPA]	Down	0.881	0.901	0.907	1.312	0.642	1.211	0.45	1.633	0.613	1.249	0.898	1.367	0.94723	0.83	0.63553	0.0426058	0.52296	0.0191255	0.77945	0.0992387	GO:0044237;GO:0015979;GO:0009987;GO:0008150;GO:0008152;	cellular metabolic process;photosynthesis;cellular process;biological_process;metabolic process;	3;4;2;1;2;	GO:0055035;GO:0034357;GO:0031976;GO:1990204;GO:0043229;GO:0005622;GO:0043227;GO:0043226;GO:0009579;GO:0009534;GO:0009536;GO:0009654;GO:0016020;GO:0044436;GO:0044435;GO:0044434;GO:0009535;GO:1902494;GO:0009523;GO:0044446;GO:0031984;GO:0019898;GO:0042651;GO:0009507;GO:0043234;GO:0032991;GO:0043231;GO:0009521;GO:0044464;GO:0005623;GO:0005737;GO:0005575;GO:0098796;GO:0044444;GO:0044424;GO:0044425;GO:…	plastid thylakoid membrane;photosynthetic membrane;plastid thylakoid;oxidoreductase complex;intracellular organelle;intracellular;membrane-bounded organelle;organelle;thylakoid;chloroplast thylakoid;plastid;photosystem II oxygen evolving complex;membrane;thylakoid part;plastid part;chloroplast part;chloroplast thylakoid membrane;catalytic complex;photosystem II;intracellular organelle part;organe…	5;3;5;3;3;3;3;2;4;6;5;4;2;4;4;5;6;4;5;3;4;3;4;6;3;2;4;4;2;2;4;1;3;4;3;2;2;	GO:0003674;GO:0043167;GO:0046872;GO:0005509;GO:0043169;GO:0005488;	molecular_function;ion binding;metal ion binding;calcium ion binding;cation binding;binding;	1;3;5;6;4;2;				IPR016123;IPR002683;	Mog1/PsbP, alpha/beta/alpha sandwich;PsbP family;	chloroplast
A0A2I0WV48	Putative glycerophosphoryl diester phosphodiesterase 3 OS=Dendrobium catenatum OX=906689 GN=GPDL3 PE=4 SV=1 - [A0A2I0WV48_9ASPA]	Down	0.849	1.396	0.701	1.119	0.982	1.076	0.646	1.29	0.714	1.294	0.928	1.145	1.11868	0.480817	0.67578	0.0289674	0.64012	0.0136398	1.05965	0.549808	GO:0019751;GO:0044281;GO:0044699;GO:0044710;GO:0044262;GO:0071704;GO:0019400;GO:0006071;GO:0006629;GO:0009987;GO:0044763;GO:0008152;GO:0044723;GO:0044238;GO:0005975;GO:0044237;GO:0006066;GO:0008150;GO:1901615;	polyol metabolic process;small molecule metabolic process;single-organism process;single-organism metabolic process;cellular carbohydrate metabolic process;organic substance metabolic process;alditol metabolic process;glycerol metabolic process;lipid metabolic process;cellular process;single-organism cellular process;metabolic process;single-organism carbohydrate metabolic process;primary metabol…	6;4;2;3;4;3;4;5;4;2;3;2;4;3;4;3;5;1;4;				GO:0042578;GO:0003674;GO:0008081;GO:0016787;GO:0016788;GO:0003824;GO:0008889;	phosphoric ester hydrolase activity;molecular_function;phosphoric diester hydrolase activity;hydrolase activity;hydrolase activity, acting on ester bonds;catalytic activity;glycerophosphodiester phosphodiesterase activity;	5;1;6;3;4;2;7;	K01126	map00564;	Glycerophospholipid metabolism;	IPR017946;IPR030395;	PLC-like phosphodiesterase, TIM beta/alpha-barrel domain;Glycerophosphodiester phosphodiesterase domain;	peroxisome	At5g08030	559	C	[C] Energy production and conversion;
A0A2I0WVF4	NEDD8-conjugating enzyme Ubc12 OS=Dendrobium catenatum OX=906689 GN=RCE1 PE=3 SV=1 - [A0A2I0WVF4_9ASPA]	Up	1.015	0.856	1.22	0.942	1.068	0.793	1.281	0.963	nan	nan	nan	nan	0.83287	0.0354006	1.26319	0.0341523	1.31286	0.0115148	0.86562	0.0611808	GO:0044237;GO:0043170;GO:0044267;GO:0045116;GO:0044260;GO:0071704;GO:0070647;GO:0009719;GO:0032446;GO:0009733;GO:0009987;GO:0006464;GO:0043412;GO:0036211;GO:0008150;GO:0008152;GO:0042221;GO:0010033;GO:0044238;GO:0019538;GO:0009725;GO:0050896;	cellular metabolic process;macromolecule metabolic process;cellular protein metabolic process;protein neddylation;cellular macromolecule metabolic process;organic substance metabolic process;protein modification by small protein conjugation or removal;response to endogenous stimulus;protein modification by small protein conjugation;response to auxin;cellular process;cellular protein modification …	3;4;5;9;4;3;7;3;8;5;2;6;5;5;1;2;3;4;3;4;4;2;	GO:0005737;GO:0044464;GO:0005623;GO:0005622;GO:0005575;GO:0044424;	cytoplasm;cell part;cell;intracellular;cellular_component;intracellular part;	4;2;2;3;1;3;	GO:0035639;GO:1901363;GO:0003674;GO:0043168;GO:1901265;GO:0001882;GO:0043167;GO:0097367;GO:0019787;GO:0032555;GO:0016740;GO:0001883;GO:0032549;GO:0017076;GO:0005524;GO:0000166;GO:0036094;GO:0003824;GO:0016874;GO:0030554;GO:0019788;GO:0032559;GO:0097159;GO:0032550;GO:0032553;GO:0005488;	purine ribonucleoside triphosphate binding;heterocyclic compound binding;molecular_function;anion binding;nucleoside phosphate binding;nucleoside binding;ion binding;carbohydrate derivative binding;ubiquitin-like protein transferase activity;purine ribonucleotide binding;transferase activity;purine nucleoside binding;ribonucleoside binding;purine nucleotide binding;ATP binding;nucleotide binding;…	5;3;1;4;4;4;3;3;4;5;3;5;5;5;6;4;3;2;3;6;5;6;3;6;4;2;	K10579	map04120;	Ubiquitin mediated proteolysis;	IPR016135;IPR023313;IPR000608;	Ubiquitin-conjugating enzyme/RWD-like;Ubiquitin-conjugating enzyme, active site;Ubiquitin-conjugating enzyme E2;	cytosol	At2g18600	302	O	[O] Posttranslational modification, protein turnover, chaperones;
A0A2I0W6E8	Uncharacterized protein OS=Dendrobium catenatum OX=906689 GN=MA16_Dca007231 PE=4 SV=1 - [A0A2I0W6E8_9ASPA]	Down	0.775	1.063	1.04	1.177	0.865	1.259	0.982	1.023	0.694	0.981	1.476	0.959	0.66724	0.0766077	0.70663	0.0283009	1.10731	0.539859	1.04558	0.670768	GO:0048589;GO:0060711;GO:0060713;GO:0060716;GO:0072359;GO:0007163;GO:0035264;GO:0000003;GO:0048513;GO:0003006;GO:0060669;GO:0044702;GO:0016192;GO:0044707;GO:0072358;GO:0048568;GO:0060670;GO:0060674;GO:0001568;GO:0006887;GO:0065007;GO:0007049;GO:0006810;GO:0009888;GO:0050794;GO:0008150;GO:0051234;GO:0046903;GO:0009791;GO:0009790;GO:0009792;GO:0009653;GO:0044699;GO:0001701;GO:0001944;GO:0043009;GO:…	developmental growth;labyrinthine layer development;labyrinthine layer morphogenesis;labyrinthine layer blood vessel development;circulatory system development;establishment or maintenance of cell polarity;multicellular organism growth;reproduction;animal organ development;developmental process involved in reproduction;embryonic placenta morphogenesis;single organism reproductive process;vesicle-…	3;4;4;5;5;4;4;2;4;3;4;3;5;3;5;4;4;4;4;5;2;4;4;4;3;1;3;5;4;5;6;3;2;8;5;7;2;2;4;5;4;4;4;4;4;4;5;5;5;4;4;5;2;2;4;4;2;5;3;2;4;3;2;3;3;	GO:0031974;GO:0031981;GO:0043231;GO:0043233;GO:0044428;GO:0044424;GO:0044422;GO:0043229;GO:0043227;GO:0043226;GO:0005654;GO:0044446;GO:0005737;GO:0005634;GO:0044464;GO:0005623;GO:0005622;GO:0005575;GO:0070013;	membrane-enclosed lumen;nuclear lumen;intracellular membrane-bounded organelle;organelle lumen;nuclear part;intracellular part;organelle part;intracellular organelle;membrane-bounded organelle;organelle;nucleoplasm;intracellular organelle part;cytoplasm;nucleus;cell part;cell;intracellular;cellular_component;intracellular organelle lumen;	2;5;4;3;4;3;2;3;3;2;5;3;4;5;2;2;3;1;4;	GO:0030165;GO:0003674;GO:0005488;GO:0005515;GO:0019904;	PDZ domain binding;molecular_function;binding;protein binding;protein domain specific binding;	5;1;2;3;4;	K08518			IPR017986;IPR015943;IPR001680;	WD40-repeat-containing domain;WD40/YVTN repeat-like-containing domain;WD40 repeat;	nucleus	At5g05570	811	U	[U] Intracellular trafficking, secretion, and vesicular transport;
Q9MAX9	Peroxidase OS=Asparagus officinalis OX=4686 GN=AoPOX1 PE=2 SV=1 - [Q9MAX9_ASPOF]	Up	1.335	1.003	0.853	0.814	1.213	1.013	0.827	0.981	1.103	0.965	1.072	0.817	1.32667	0.0432081	1.22476	0.0311815	1.0536	0.649979	1.14127	0.0974392	GO:0044248;GO:0044249;GO:0042744;GO:1901362;GO:0009699;GO:0044699;GO:0044712;GO:1901576;GO:0044710;GO:0044711;GO:0009809;GO:0009808;GO:0044550;GO:0009698;GO:0071704;GO:1901360;GO:0009987;GO:0019748;GO:0006725;GO:0072593;GO:0009058;GO:0008150;GO:0008152;GO:0009056;GO:0006979;GO:0042743;GO:0050896;GO:0044763;GO:0006950;GO:0044237;GO:0019438;	cellular catabolic process;cellular biosynthetic process;hydrogen peroxide catabolic process;organic cyclic compound biosynthetic process;phenylpropanoid biosynthetic process;single-organism process;single-organism catabolic process;organic substance biosynthetic process;single-organism metabolic process;single-organism biosynthetic process;lignin biosynthetic process;lignin metabolic process;sec…	4;4;4;5;5;2;4;4;3;4;6;5;5;4;3;4;2;4;4;4;3;1;2;3;4;5;2;3;3;3;5;	GO:0005575;GO:0005576;	cellular_component;extracellular region;	1;2;	GO:0003674;GO:0005488;GO:0043167;GO:0016491;GO:1901363;GO:0046872;GO:0020037;GO:0043169;GO:0016209;GO:0003824;GO:0016684;GO:0046906;GO:0097159;GO:0004601;	molecular_function;binding;ion binding;oxidoreductase activity;heterocyclic compound binding;metal ion binding;heme binding;cation binding;antioxidant activity;catalytic activity;oxidoreductase activity, acting on peroxide as acceptor;tetrapyrrole binding;organic cyclic compound binding;peroxidase activity;	1;2;3;3;3;5;5;4;2;2;4;4;3;3;	K00430	map00940;map01100;map01110;	Phenylpropanoid biosynthesis;Metabolic pathways;Biosynthesis of secondary metabolites;	IPR019794;IPR002016;IPR000823;IPR019793;IPR010255;IPR033905;	Peroxidase, active site;Haem peroxidase, plant/fungal/bacterial;Plant peroxidase;Peroxidases heam-ligand binding site;Haem peroxidase;Secretory peroxidase;	extracellular	At5g66390	497	R	[R] General function prediction only;
A0A2I0VZT1	Photosystem I reaction center subunit psaK, chloroplastic OS=Dendrobium catenatum OX=906689 GN=PSAK PE=4 SV=1 - [A0A2I0VZT1_9ASPA]	Down	0.847	1.254	0.877	1.16	0.838	1.207	0.62	1.31	nan	nan	nan	nan	1.12558	0.540785	0.68468	0.00378132	0.60607	0.0821682	0.99636	0.959548	GO:0044237;GO:0009987;GO:0008150;GO:0008152;GO:0015979;	cellular metabolic process;cellular process;biological_process;metabolic process;photosynthesis;	3;2;1;2;4;	GO:0055035;GO:0034357;GO:0031976;GO:0043229;GO:0005622;GO:0043227;GO:0043226;GO:0031224;GO:0009579;GO:0009534;GO:0009536;GO:0016021;GO:0016020;GO:0044436;GO:0044435;GO:0044434;GO:0009535;GO:0044446;GO:0031984;GO:0032991;GO:0042651;GO:0009507;GO:0043234;GO:0009522;GO:0043231;GO:0009521;GO:0044464;GO:0005623;GO:0005737;GO:0005575;GO:0098796;GO:0044444;GO:0044424;GO:0044425;GO:0044422;	plastid thylakoid membrane;photosynthetic membrane;plastid thylakoid;intracellular organelle;intracellular;membrane-bounded organelle;organelle;intrinsic component of membrane;thylakoid;chloroplast thylakoid;plastid;integral component of membrane;membrane;thylakoid part;plastid part;chloroplast part;chloroplast thylakoid membrane;intracellular organelle part;organelle subcompartment;macromolecula…	5;3;5;3;3;3;2;3;4;6;5;4;2;4;4;5;6;3;4;2;4;6;3;5;4;4;2;2;4;1;3;4;3;2;2;	GO:0003674;GO:0005488;GO:1901363;GO:0016168;GO:0046906;GO:0097159;	molecular_function;binding;heterocyclic compound binding;chlorophyll binding;tetrapyrrole binding;organic cyclic compound binding;	1;2;3;5;4;3;	K02698	map00195;map01100;	Photosynthesis;Metabolic pathways;	IPR023618;IPR000549;IPR017493;	Photosystem I PsaG/PsaK domain;Photosystem I PsaG/PsaK protein;Photosystem I reaction centre subunit psaK, chloroplastic;	chloroplast
F8UCF0	33 kDa manganese stabilizing chloroplast protein (Fragment) OS=Allium cepa OX=4679 GN=MSP PE=2 SV=1 - [F8UCF0_ALLCE]	Down	0.918	1.311	0.749	1.13	0.953	1.058	0.716	1.176	0.735	1.243	0.933	1.115	1.08674	0.50817	0.72148	0.029742	0.70096	0.0081942	1.05583	0.459053	GO:0019222;GO:0042549;GO:0050789;GO:0044237;GO:0010109;GO:0006091;GO:0043467;GO:0015979;GO:0065007;GO:0031323;GO:0009987;GO:0050794;GO:0008150;GO:0008152;GO:0042548;GO:0019684;	regulation of metabolic process;photosystem II stabilization;regulation of biological process;cellular metabolic process;regulation of photosynthesis;generation of precursor metabolites and energy;regulation of generation of precursor metabolites and energy;photosynthesis;biological regulation;regulation of cellular metabolic process;cellular process;regulation of cellular process;biological_proc…	3;7;2;3;5;4;5;4;2;4;2;3;1;2;6;5;	GO:0055035;GO:0034357;GO:0031976;GO:0019898;GO:0043229;GO:0005622;GO:0043227;GO:0043226;GO:0031224;GO:0009579;GO:0009534;GO:0009536;GO:0009654;GO:0016021;GO:0016020;GO:0044436;GO:0044435;GO:0044434;GO:0009535;GO:1902494;GO:0044446;GO:0031984;GO:1990204;GO:0042651;GO:0009507;GO:0043234;GO:0032991;GO:0043231;GO:0009521;GO:0044464;GO:0005623;GO:0005737;GO:0005575;GO:0098796;GO:0044444;GO:0009523;GO:…	plastid thylakoid membrane;photosynthetic membrane;plastid thylakoid;extrinsic component of membrane;intracellular organelle;intracellular;membrane-bounded organelle;organelle;intrinsic component of membrane;thylakoid;chloroplast thylakoid;plastid;photosystem II oxygen evolving complex;integral component of membrane;membrane;thylakoid part;plastid part;chloroplast part;chloroplast thylakoid membr…	5;3;5;3;3;3;3;2;3;4;6;5;4;4;2;4;4;5;6;4;3;4;3;4;6;3;2;4;4;2;2;4;1;3;4;5;3;2;2;	GO:0003674;GO:0043167;GO:0046872;GO:0005509;GO:0043169;GO:0005488;	molecular_function;ion binding;metal ion binding;calcium ion binding;cation binding;binding;	1;3;5;6;4;2;				IPR011250;IPR002628;	Outer membrane protein/outer membrane enzyme PagP, beta-barrel;Photosystem II PsbO, manganese-stabilising;	chloroplast
A0A2I0VQB0	Calnexin like 1 OS=Dendrobium catenatum OX=906689 GN=CNX1 PE=3 SV=1 - [A0A2I0VQB0_9ASPA]	Up	nan	nan	nan	nan	1.739	1.084	0.933	0.476	1.753	0.944	0.653	0.713	2.20177	0.0209572	1.72189	0.00911022	1.33389	0.392278	1.70563	0.092885	GO:0006457;GO:0009987;GO:0008150;	protein folding;cellular process;biological_process;	3;2;1;	GO:0005783;GO:0005789;GO:0042175;GO:0043229;GO:0043227;GO:0043226;GO:0031224;GO:0005737;GO:0031090;GO:0016021;GO:0016020;GO:0044432;GO:0098588;GO:0044446;GO:0012505;GO:0043231;GO:0044464;GO:0005623;GO:0005622;GO:0005575;GO:0044444;GO:0044424;GO:0044425;GO:0044422;	endoplasmic reticulum;endoplasmic reticulum membrane;nuclear outer membrane-endoplasmic reticulum membrane network;intracellular organelle;membrane-bounded organelle;organelle;intrinsic component of membrane;cytoplasm;organelle membrane;integral component of membrane;membrane;endoplasmic reticulum part;bounding membrane of organelle;intracellular organelle part;endomembrane system;intracellular m…	4;3;3;3;3;2;3;4;3;4;2;4;4;3;3;4;2;2;3;1;4;3;2;2;	GO:0030246;GO:0003674;GO:0005488;GO:0043169;GO:0043167;GO:0005509;GO:0046872;	carbohydrate binding;molecular_function;binding;cation binding;ion binding;calcium ion binding;metal ion binding;	3;1;2;4;3;6;5;	K08054	map04141;map04145;map04612;map04918;map05166;	Protein processing in endoplasmic reticulum;Phagosome;Antigen processing and presentation;Thyroid hormone synthesis;HTLV-I infection;	IPR001580;IPR009033;IPR018124;IPR013320;	Calreticulin/calnexin;Calreticulin/calnexin, P domain;Calreticulin/calnexin, conserved site;Concanavalin A-like lectin/glucanase domain;	cytosol	At5g61790	759	O	[O] Posttranslational modification, protein turnover, chaperones;
A0A2I0WYV0	Actin OS=Dendrobium catenatum OX=906689 GN=MA16_Dca025815 PE=3 SV=1 - [A0A2I0WYV0_9ASPA]	Down	0.755	1.023	0.769	1.518	0.66	0.879	0.55	1.873	0.803	1.129	0.763	1.342	1.06532	0.61554	0.73177	0.0317984	0.43989	0.00679841	0.6404	0.0300572										K10355			IPR020902;IPR004000;IPR004001;	Actin/actin-like conserved site;Actin family;Actin, conserved site;	cytoskeleton	At3g12110	762	Z	[Z] Cytoskeleton;
A0A2I0VLX7	Uricase OS=Dendrobium catenatum OX=906689 GN=MA16_Dca025456 PE=4 SV=1 - [A0A2I0VLX7_9ASPA]	Up	1.447	0.804	1.143	0.623	1.312	0.803	1.439	0.655	1.384	0.675	1.214	0.781	1.09141	0.300588	1.81551	0.000430925	1.84361	0.00465507	1.10831	0.313337	GO:0044248;GO:0034641;GO:0006807;GO:0044281;GO:0044282;GO:0072521;GO:0072523;GO:0044699;GO:1901361;GO:0044712;GO:0019628;GO:0044710;GO:0071840;GO:0016043;GO:0071704;GO:1901360;GO:0006139;GO:0009987;GO:0006725;GO:1901575;GO:0046700;GO:0008150;GO:0008152;GO:0009056;GO:0055086;GO:0046483;GO:0006996;GO:0044238;GO:0007031;GO:1901564;GO:0044270;GO:0006082;GO:0009112;GO:0044237;GO:0019439;GO:0044763;GO:…	cellular catabolic process;cellular nitrogen compound metabolic process;nitrogen compound metabolic process;small molecule metabolic process;small molecule catabolic process;purine-containing compound metabolic process;purine-containing compound catabolic process;single-organism process;organic cyclic compound catabolic process;single-organism catabolic process;urate catabolic process;single-orga…	4;4;3;4;5;5;6;2;5;4;6;3;2;3;3;4;4;2;4;4;5;1;2;3;4;4;4;3;5;4;5;4;5;3;5;3;6;5;5;	GO:0042579;GO:0044424;GO:0043227;GO:0043226;GO:0005623;GO:0005777;GO:0005737;GO:0005622;GO:0044464;GO:0043229;GO:0043231;GO:0005575;GO:0044444;	microbody;intracellular part;membrane-bounded organelle;organelle;cell;peroxisome;cytoplasm;intracellular;cell part;intracellular organelle;intracellular membrane-bounded organelle;cellular_component;cytoplasmic part;	5;3;3;2;2;6;4;3;2;3;4;1;4;	GO:0003674;GO:0016661;GO:0016663;GO:0016491;GO:0003824;GO:0004846;	molecular_function;oxidoreductase activity, acting on other nitrogenous compounds as donors;oxidoreductase activity, acting on other nitrogenous compounds as donors, oxygen as acceptor;oxidoreductase activity;catalytic activity;urate oxidase activity;	1;4;5;3;2;6;	K00365	map00230;map00232;map01100;map01120;	Purine metabolism;Caffeine metabolism;Metabolic pathways;Microbial metabolism in diverse environments;	IPR002042;	Uricase;	cytosol	At2g26230	169	Q	[Q] Secondary metabolites biosynthesis, transport and catabolism;
A0A2I0A9K2	3,4-dihydroxy-2-butanone kinase OS=Apostasia shenzhenica OX=1088818 GN=DHBK PE=4 SV=1 - [A0A2I0A9K2_9ASPA]	Up	1.219	0.927	1.022	0.865	nan	nan	nan	nan	1.278	0.996	0.939	0.865	1.27333	0.0342515	1.29849	0.0241143	1.13353	0.108493	1.11156	0.107581	GO:0019751;GO:0044281;GO:0044699;GO:0044710;GO:0044262;GO:0071704;GO:0019400;GO:0006071;GO:0044238;GO:0009987;GO:0044763;GO:0008152;GO:0044723;GO:0005975;GO:0044237;GO:0006066;GO:0008150;GO:1901615;	polyol metabolic process;small molecule metabolic process;single-organism process;single-organism metabolic process;cellular carbohydrate metabolic process;organic substance metabolic process;alditol metabolic process;glycerol metabolic process;primary metabolic process;cellular process;single-organism cellular process;metabolic process;single-organism carbohydrate metabolic process;carbohydrate …	6;4;2;3;4;3;4;5;3;2;3;2;4;4;3;5;1;4;				GO:0005488;GO:0035639;GO:0003674;GO:0001883;GO:0000166;GO:1901363;GO:0001882;GO:0043168;GO:0043167;GO:0016740;GO:1901265;GO:0032549;GO:0005524;GO:0016301;GO:0036094;GO:0003824;GO:0017076;GO:0004371;GO:0030554;GO:0016773;GO:0016772;GO:0097367;GO:0032559;GO:0097159;GO:0032555;GO:0032550;GO:0032553;	binding;purine ribonucleoside triphosphate binding;molecular_function;purine nucleoside binding;nucleotide binding;heterocyclic compound binding;nucleoside binding;anion binding;ion binding;transferase activity;nucleoside phosphate binding;ribonucleoside binding;ATP binding;kinase activity;small molecule binding;catalytic activity;purine nucleotide binding;glycerone kinase activity;adenyl nucleot…	2;5;1;5;4;3;4;4;3;3;4;5;6;5;3;2;5;6;6;5;4;3;6;3;5;6;4;	K00863	map00051;map00561;map00680;map01100;map01120;map01200;map04622;	Fructose and mannose metabolism;Glycerolipid metabolism;Methane metabolism;Metabolic pathways;Microbial metabolism in diverse environments;Carbon metabolism;RIG-I-like receptor signaling pathway;	IPR004006;IPR004007;	DhaK domain;DhaL domain;	cytosol	At3g17770	686	G	[G] Carbohydrate transport and metabolism;
A0A2I0WNF5	NADH dehydrogenase [ubiquinone] 1 alpha subcomplex subunit 13-B OS=Dendrobium catenatum OX=906689 GN=MA16_Dca013231 PE=4 SV=1 - [A0A2I0WNF5_9ASPA]	Up	nan	nan	nan	nan	1.402	0.817	1.168	0.723	1.378	0.942	0.847	0.897	1.37965	0.140644	1.58044	0.0151882	1.24383	0.392422	1.0858	0.583022	GO:0044249;GO:0044237;GO:0044710;GO:0009853;GO:0044699;GO:0043094;GO:0009987;GO:0009058;GO:0008150;GO:0008152;GO:0055114;	cellular biosynthetic process;cellular metabolic process;single-organism metabolic process;photorespiration;single-organism process;cellular metabolic compound salvage;cellular process;biosynthetic process;biological_process;metabolic process;oxidation-reduction process;	4;3;3;6;2;5;2;3;1;2;4;	GO:0019866;GO:1990204;GO:0043229;GO:0043227;GO:0043226;GO:0031224;GO:0005737;GO:0044446;GO:0005743;GO:0031090;GO:0016021;GO:0016020;GO:0098803;GO:0005740;GO:0005739;GO:0098800;GO:0044455;GO:0005747;GO:1902494;GO:0031967;GO:0031966;GO:0031975;GO:0043234;GO:0045271;GO:0032991;GO:0043231;GO:0030964;GO:0044464;GO:0005623;GO:0005622;GO:0005575;GO:0098796;GO:0044444;GO:0005746;GO:0044429;GO:0044424;GO:…	organelle inner membrane;oxidoreductase complex;intracellular organelle;membrane-bounded organelle;organelle;intrinsic component of membrane;cytoplasm;intracellular organelle part;mitochondrial inner membrane;organelle membrane;integral component of membrane;membrane;respiratory chain complex;mitochondrial envelope;mitochondrion;inner mitochondrial membrane protein complex;mitochondrial membrane …	4;3;3;3;2;3;4;3;5;3;4;2;4;5;5;4;3;5;4;4;4;3;3;4;2;4;4;2;2;3;1;3;4;4;4;3;2;3;2;4;				K11353	map00190;map01100;map04932;map05010;map05012;map05016;	Oxidative phosphorylation;Metabolic pathways;Non-alcoholic fatty liver disease (NAFLD);Alzheimer's disease;Parkinson's disease;Huntington's disease;	IPR009346;	GRIM-19;	chloroplast	At2g33220	246	CD	[C] Energy production and conversion;[D] Cell cycle control, cell division, chromosome partitioning;
A0A2H9ZY39	Glyceraldehyde-3-phosphate dehydrogenase OS=Apostasia shenzhenica OX=1088818 GN=GAPB PE=3 SV=1 - [A0A2H9ZY39_9ASPA]	Down	nan	nan	nan	nan	0.854	1.091	0.615	1.424	0.838	1.165	0.946	1.117	1.08392	0.730794	0.75	0.0175468	0.61433	0.162124	0.88784	0.462049	GO:0015977;GO:0044710;GO:0044711;GO:0019685;GO:0071704;GO:0044699;GO:0019253;GO:1901576;GO:0009987;GO:0019318;GO:0009058;GO:0008152;GO:0044723;GO:0015979;GO:0044238;GO:0005975;GO:0044237;GO:0016051;GO:0005996;GO:0008150;GO:0006006;GO:0044281;	carbon fixation;single-organism metabolic process;single-organism biosynthetic process;photosynthesis, dark reaction;organic substance metabolic process;single-organism process;reductive pentose-phosphate cycle;organic substance biosynthetic process;cellular process;hexose metabolic process;biosynthetic process;metabolic process;single-organism carbohydrate metabolic process;photosynthesis;primar…	4;3;4;5;3;2;5;4;2;6;3;2;4;4;3;4;3;5;5;1;7;4;	GO:0043226;GO:0043229;GO:0005622;GO:0043227;GO:0005737;GO:0005623;GO:0009536;GO:0009507;GO:0043231;GO:0044464;GO:0005575;GO:0044444;GO:0044424;	organelle;intracellular organelle;intracellular;membrane-bounded organelle;cytoplasm;cell;plastid;chloroplast;intracellular membrane-bounded organelle;cell part;cellular_component;cytoplasmic part;intracellular part;	2;3;3;3;4;2;5;6;4;2;1;4;3;	GO:0051287;GO:0043891;GO:0003674;GO:0005488;GO:0047100;GO:1901363;GO:1901265;GO:0016491;GO:0050662;GO:0016620;GO:0000166;GO:0050661;GO:0036094;GO:0003824;GO:0016903;GO:0048037;GO:0097159;	NAD binding;glyceraldehyde-3-phosphate dehydrogenase (NAD(P)+) (phosphorylating) activity;molecular_function;binding;glyceraldehyde-3-phosphate dehydrogenase (NADP+) (phosphorylating) activity;heterocyclic compound binding;nucleoside phosphate binding;oxidoreductase activity;coenzyme binding;oxidoreductase activity, acting on the aldehyde or oxo group of donors, NAD or NADP as acceptor;nucleotide…	5;6;1;2;7;3;4;3;4;5;4;5;3;2;4;3;3;	K05298	map00710;map01100;map01120;map01200;	Carbon fixation in photosynthetic organisms;Metabolic pathways;Microbial metabolism in diverse environments;Carbon metabolism;	IPR020831;IPR020830;IPR003823;IPR020828;IPR020829;IPR016040;IPR006424;	Glyceraldehyde/Erythrose phosphate dehydrogenase family;Glyceraldehyde 3-phosphate dehydrogenase, active site;Domain of unknown function CP12;Glyceraldehyde 3-phosphate dehydrogenase, NAD(P) binding domain;Glyceraldehyde 3-phosphate dehydrogenase, catalytic domain;NAD(P)-binding domain;Glyceraldehyde-3-phosphate dehydrogenase, type I;	chloroplast	At1g42970	707	G	[G] Carbohydrate transport and metabolism;
A0A2H9ZZV5	40S ribosomal protein S13 OS=Apostasia shenzhenica OX=1088818 GN=RPS13 PE=3 SV=1 - [A0A2H9ZZV5_9ASPA]	Up	nan	nan	nan	nan	1.191	0.591	1.794	0.682	1.088	0.74	1.863	0.553	0.62319	0.00799726	1.71225	0.0346232	2.96113	0.00362858	1.07773	0.674342										K02953	map03010;	Ribosome;	IPR009068;IPR023029;IPR012606;IPR000589;	S15/NS1, RNA-binding;Ribosomal protein S15P;Ribosomal protein S13/S15, N-terminal;Ribosomal protein S15;	nucleus	At4g00100	278	J	[J] Translation, ribosomal structure and biogenesis;
A0A2I0VBS6	Chlorophyll a-b binding protein, chloroplastic OS=Dendrobium catenatum OX=906689 GN=LHCB5 PE=3 SV=1 - [A0A2I0VBS6_9ASPA]	Down	0.904	1.15	0.945	0.98	nan	nan	nan	nan	0.884	1.2	1.093	0.923	0.87733	0.236113	0.76085	0.0090572	1.07094	0.484308	1.23489	0.0275874	GO:0009768;GO:0009765;GO:0019538;GO:0043170;GO:0044267;GO:0044260;GO:0015979;GO:0043412;GO:0036211;GO:0008150;GO:0006464;GO:0008152;GO:0050896;GO:0009314;GO:0009416;GO:0010218;GO:0009628;GO:1990066;GO:0009987;GO:0006091;GO:0019684;GO:0009637;GO:0071704;GO:0018298;GO:0009639;GO:0010114;GO:0044238;GO:0044237;GO:0010196;	photosynthesis, light harvesting in photosystem I;photosynthesis, light harvesting;protein metabolic process;macromolecule metabolic process;cellular protein metabolic process;cellular macromolecule metabolic process;photosynthesis;macromolecule modification;protein modification process;biological_process;cellular protein modification process;metabolic process;response to stimulus;response to rad…	6;5;4;4;5;4;4;5;5;1;6;2;2;4;5;7;3;6;2;4;5;6;3;7;6;7;3;3;7;	GO:0034357;GO:0031976;GO:0031975;GO:0009517;GO:0031984;GO:0016021;GO:0016020;GO:0031967;GO:0043234;GO:0043231;GO:0044424;GO:0044425;GO:0044422;GO:0043229;GO:0030076;GO:0043227;GO:0043226;GO:0009579;GO:0009570;GO:0044436;GO:0044435;GO:0044434;GO:0009783;GO:0044446;GO:0044444;GO:0055035;GO:0031224;GO:0005737;GO:0010287;GO:0042651;GO:0009526;GO:0009522;GO:0009523;GO:0009521;GO:0044464;GO:0005623;GO:…	photosynthetic membrane;plastid thylakoid;envelope;PSII associated light-harvesting complex II;organelle subcompartment;integral component of membrane;membrane;organelle envelope;protein complex;intracellular membrane-bounded organelle;intracellular part;membrane part;organelle part;intracellular organelle;light-harvesting complex;membrane-bounded organelle;organelle;thylakoid;chloroplast stroma;…	3;5;3;6;4;4;2;4;3;4;3;2;2;3;4;3;2;4;6;4;4;5;4;3;4;5;3;4;6;4;5;5;5;4;2;2;3;6;6;5;5;4;6;5;6;2;1;3;	GO:1901363;GO:0046872;GO:0016168;GO:0003674;GO:0005488;GO:0031409;GO:0046906;GO:0097159;GO:0043169;GO:0043167;	heterocyclic compound binding;metal ion binding;chlorophyll binding;molecular_function;binding;pigment binding;tetrapyrrole binding;organic cyclic compound binding;cation binding;ion binding;	3;5;5;1;2;3;4;3;4;3;	K08916	map00196;map01100;	Photosynthesis - antenna proteins;Metabolic pathways;	IPR022796;IPR023329;IPR001344;	Chlorophyll A-B binding protein;Chlorophyll a/b binding protein domain;Chlorophyll A-B binding protein, plant;	chloroplast
A0A2I0XIQ9	Oligopeptidase B OS=Dendrobium catenatum OX=906689 GN=MA16_Dca019039 PE=4 SV=1 - [A0A2I0XIQ9_9ASPA]	Up	nan	nan	nan	nan	1.456	0.723	0.874	0.993	1.31	0.742	1.396	0.663	1.2185	0.456751	1.88805	0.012566	1.37077	0.424877	0.88466	0.621766							GO:0004252;GO:0004175;GO:0017171;GO:0016787;GO:0008238;GO:0003824;GO:0070011;GO:0003674;GO:0070008;GO:0008233;GO:0008236;	serine-type endopeptidase activity;endopeptidase activity;serine hydrolase activity;hydrolase activity;exopeptidase activity;catalytic activity;peptidase activity, acting on L-amino acid peptides;molecular_function;serine-type exopeptidase activity;peptidase activity;serine-type peptidase activity;	6;6;4;3;6;2;5;1;6;4;5;	K01354	map05142;map05143;	Chagas disease (American trypanosomiasis);African trypanosomiasis;	IPR023302;IPR002470;IPR029058;IPR001375;	Peptidase S9A, N-terminal domain;Peptidase S9A, prolyl oligopeptidase;Alpha/Beta hydrolase fold;Peptidase S9, prolyl oligopeptidase, catalytic domain;	cytosol	At1g50380	1105	O	[O] Posttranslational modification, protein turnover, chaperones;
A0A2I0B3N1	Putative NADH dehydrogenase [ubiquinone] 1 alpha subcomplex subunit 5, mitochondrial OS=Apostasia shenzhenica OX=1088818 GN=AXF42_Ash009284 PE=4 SV=1 - [A0A2I0B3N1_9ASPA]	Up	1.278	0.768	1.016	0.967	0.92	0.752	1.754	0.873	1.179	0.804	1.053	1.086	0.88334	0.601724	1.4531	0.0312266	1.30656	0.294151	0.79426	0.0342103										K03949	map00190;map01100;map04932;map05010;map05012;map05016;	Oxidative phosphorylation;Metabolic pathways;Non-alcoholic fatty liver disease (NAFLD);Alzheimer's disease;Parkinson's disease;Huntington's disease;	IPR006806;	ETC complex I subunit;	chloroplast	At5g52840	250	C	[C] Energy production and conversion;
A0A2I0W6E0	Photosystem I reaction center subunit VI, chloroplastic OS=Dendrobium catenatum OX=906689 GN=PSAH PE=4 SV=1 - [A0A2I0W6E0_9ASPA]	Down	0.747	1.148	1.005	1.126	0.894	1.148	1.294	0.85	0.575	0.976	1.328	1.017	0.61097	0.0269689	0.67726	0.0315977	1.21183	0.179776	1.09322	0.399127	GO:0044237;GO:0015979;GO:0009987;GO:0008150;GO:0008152;	cellular metabolic process;photosynthesis;cellular process;biological_process;metabolic process;	3;4;2;1;2;	GO:0055035;GO:0034357;GO:0031976;GO:0043229;GO:0005622;GO:0043227;GO:0043226;GO:0031224;GO:0009579;GO:0009534;GO:0009536;GO:0016021;GO:0016020;GO:0009538;GO:0044436;GO:0044435;GO:0044434;GO:0009535;GO:0044446;GO:0031984;GO:0009522;GO:0042651;GO:0009507;GO:0043234;GO:0032991;GO:0043231;GO:0009521;GO:0044464;GO:0005623;GO:0005737;GO:0005575;GO:0098796;GO:0044444;GO:0044424;GO:0044425;GO:0044422;	plastid thylakoid membrane;photosynthetic membrane;plastid thylakoid;intracellular organelle;intracellular;membrane-bounded organelle;organelle;intrinsic component of membrane;thylakoid;chloroplast thylakoid;plastid;integral component of membrane;membrane;photosystem I reaction center;thylakoid part;plastid part;chloroplast part;chloroplast thylakoid membrane;intracellular organelle part;organell…	5;3;5;3;3;3;2;3;4;6;5;4;2;4;4;4;5;6;3;4;5;4;6;3;2;4;4;2;2;4;1;3;4;3;2;2;				K02695	map00195;map01100;	Photosynthesis;Metabolic pathways;	IPR004928;	Photosystem I PsaH, reaction centre subunit VI;	chloroplast
A0A2I0W2Q7	5-methyltetrahydropteroyltriglutamate--homocysteine methyltransferase OS=Dendrobium catenatum OX=906689 GN=METE PE=3 SV=1 - [A0A2I0W2Q7_9ASPA]	Up	1.192	0.929	0.936	0.923	nan	nan	nan	nan	1.147	1.009	0.877	0.986	1.29013	0.0193255	1.20691	0.0486057	0.94971	0.381815	1.01519	0.802584										K00549	map00270;map00450;map01100;map01110;map01230;	Cysteine and methionine metabolism;Selenocompound metabolism;Metabolic pathways;Biosynthesis of secondary metabolites;Biosynthesis of amino acids;	IPR006276;IPR002629;IPR013215;	Cobalamin-independent methionine synthase;Cobalamin-independent methionine synthase MetE, C-terminal/archaeal;Cobalamin-independent methionine synthase MetE, N-terminal;	cytosol	At5g17920	1402	E	[E] Amino acid transport and metabolism;
A0A2I0B8L1	Acyl-CoA-binding protein OS=Apostasia shenzhenica OX=1088818 GN=AXF42_Ash005150 PE=4 SV=1 - [A0A2I0B8L1_9ASPA]	Down	0.824	1.89	0.726	0.577	0.854	1.607	1.217	0.49	0.775	1.096	1.524	0.7	0.70753	0.221359	0.53407	0.0378321	1.96208	0.0777742	2.59932	0.0172202													IPR014352;IPR022408;IPR000582;	FERM/acyl-CoA-binding protein, 3-helical bundle;Acyl-CoA-binding protein, ACBP, conserved site;Acyl-CoA-binding protein, ACBP;	mitochondria	At1g31812	129	I	[I] Lipid transport and metabolism;
A0A2I0A186	Uncharacterized protein OS=Apostasia shenzhenica OX=1088818 GN=AXF42_Ash014207 PE=4 SV=1 - [A0A2I0A186_9ASPA]	Down	0.903	1.066	0.931	1.152	0.855	1.044	0.692	1.405	nan	nan	nan	nan	1.08318	0.635368	0.83318	0.0217692	0.63473	0.115324	0.82519	0.220448													IPR013083;IPR008974;IPR001293;	Zinc finger, RING/FYVE/PHD-type;TRAF-like;Zinc finger, TRAF-type;	cytosol
A0A2I0AWR7	26S protease regulatory subunit 6A like OS=Apostasia shenzhenica OX=1088818 GN=TBP1 PE=4 SV=1 - [A0A2I0AWR7_9ASPA]	Down	0.934	1.442	0.923	0.753	0.89	1.187	0.985	1.054	1.043	1.164	1.047	0.848	0.97022	0.638927	0.75587	0.0367125	1.11299	0.355396	1.42863	0.0393499	GO:0016043;GO:0071840;GO:0007005;GO:0009987;GO:0008150;GO:0006996;	cellular component organization;cellular component organization or biogenesis;mitochondrion organization;cellular process;biological_process;organelle organization;	3;2;5;2;1;4;	GO:0044464;GO:0031974;GO:0031975;GO:0043229;GO:0043228;GO:0042645;GO:0043227;GO:0043226;GO:0031224;GO:0005737;GO:0005575;GO:0031090;GO:0070013;GO:0016021;GO:0016020;GO:0005740;GO:0005739;GO:0009295;GO:0005759;GO:0031967;GO:0031966;GO:0043231;GO:0043232;GO:0043233;GO:0019866;GO:0005623;GO:0005622;GO:0044446;GO:0005743;GO:0044444;GO:0044429;GO:0044424;GO:0044425;GO:0044422;	cell part;membrane-enclosed lumen;envelope;intracellular organelle;non-membrane-bounded organelle;mitochondrial nucleoid;membrane-bounded organelle;organelle;intrinsic component of membrane;cytoplasm;cellular_component;organelle membrane;intracellular organelle lumen;integral component of membrane;membrane;mitochondrial envelope;mitochondrion;nucleoid;mitochondrial matrix;organelle envelope;mitoc…	2;2;3;3;3;3;3;2;3;4;1;3;4;4;2;5;5;2;5;4;4;4;4;3;4;2;3;3;5;4;4;3;2;2;	GO:0005488;GO:0035639;GO:1901363;GO:0032553;GO:0003674;GO:0001883;GO:0001882;GO:0043167;GO:0032549;GO:0017076;GO:0005524;GO:0043168;GO:0000166;GO:0036094;GO:0032555;GO:0097367;GO:0097159;GO:0030554;GO:0032559;GO:0032550;GO:1901265;	binding;purine ribonucleoside triphosphate binding;heterocyclic compound binding;ribonucleotide binding;molecular_function;purine nucleoside binding;nucleoside binding;ion binding;ribonucleoside binding;purine nucleotide binding;ATP binding;anion binding;nucleotide binding;small molecule binding;purine ribonucleotide binding;carbohydrate derivative binding;organic cyclic compound binding;adenyl n…	2;5;3;4;1;5;4;3;5;5;6;4;4;3;5;3;3;6;6;6;4;	K17681			IPR003959;IPR003593;IPR021911;IPR027417;	ATPase, AAA-type, core;AAA+ ATPase domain;ATPase family AAA domain-containing protein 3, domain of unknown function DUF3523;P-loop containing nucleoside triphosphate hydrolase;	chloroplast	At3g03060	935	O	[O] Posttranslational modification, protein turnover, chaperones;
A0A2I0B2W1	Coproporphyrinogen-III oxidase, chloroplastic OS=Apostasia shenzhenica OX=1088818 GN=CPX PE=4 SV=1 - [A0A2I0B2W1_9ASPA]	Up	1.095	0.939	1.181	0.818	1.254	0.655	1.827	0.615	1.068	0.708	1.077	1.133	0.83647	0.408992	1.48436	0.0238243	1.59197	0.143551	0.89712	0.639816	GO:0006778;GO:0006779;GO:0044249;GO:0034641;GO:0006807;GO:1901362;GO:0044699;GO:1901576;GO:0044710;GO:0051186;GO:0042440;GO:0015995;GO:0006783;GO:0006782;GO:0051188;GO:0071704;GO:0033014;GO:0033013;GO:1901360;GO:0046501;GO:0018130;GO:0042168;GO:0009987;GO:0006725;GO:0015994;GO:0009058;GO:0044711;GO:0008150;GO:0008152;GO:0019438;GO:0044271;GO:0046148;GO:0046483;GO:1901564;GO:1901566;GO:0044237;GO:…	porphyrin-containing compound metabolic process;porphyrin-containing compound biosynthetic process;cellular biosynthetic process;cellular nitrogen compound metabolic process;nitrogen compound metabolic process;organic cyclic compound biosynthetic process;single-organism process;organic substance biosynthetic process;single-organism metabolic process;cofactor metabolic process;pigment metabolic pr…	5;6;4;4;3;5;2;4;3;4;4;4;5;6;5;3;6;5;4;6;5;4;2;4;6;3;4;1;2;5;5;5;4;4;5;3;3;	GO:0043226;GO:0005737;GO:0009507;GO:0009536;GO:0005623;GO:0043227;GO:0043231;GO:0044464;GO:0043229;GO:0005622;GO:0005575;GO:0044444;GO:0044424;	organelle;cytoplasm;chloroplast;plastid;cell;membrane-bounded organelle;intracellular membrane-bounded organelle;cell part;intracellular organelle;intracellular;cellular_component;cytoplasmic part;intracellular part;	2;4;6;5;2;3;4;2;3;3;1;4;3;	GO:0003674;GO:0005488;GO:0016491;GO:0016627;GO:0042802;GO:0004109;GO:0003824;GO:0016634;GO:0005515;GO:0046983;GO:0042803;	molecular_function;binding;oxidoreductase activity;oxidoreductase activity, acting on the CH-CH group of donors;identical protein binding;coproporphyrinogen oxidase activity;catalytic activity;oxidoreductase activity, acting on the CH-CH group of donors, oxygen as acceptor;protein binding;protein dimerization activity;protein homodimerization activity;	1;2;3;4;4;6;2;5;3;4;5;	K00228	map00860;map01100;map01110;	Porphyrin and chlorophyll metabolism;Metabolic pathways;Biosynthesis of secondary metabolites;	IPR018375;IPR001260;	Coproporphyrinogen III oxidase, conserved site;Coproporphyrinogen III oxidase, aerobic;	chloroplast	At1g03475	543	H	[H] Coenzyme transport and metabolism;
A0A2I0WIA2	Uncharacterized protein OS=Dendrobium catenatum OX=906689 GN=MA16_Dca020472 PE=4 SV=1 - [A0A2I0WIA2_9ASPA]	Down	0.898	1.61	0.827	0.723	0.71	1.833	1.176	0.573	nan	nan	nan	nan	0.8028	0.424026	0.46703	0.0243461	1.54552	0.203782	2.65664	0.0153103	GO:0008152;GO:0009451;GO:0090304;GO:0034641;GO:0006807;GO:0034660;GO:0043170;GO:1901360;GO:0006139;GO:0044260;GO:0046483;GO:0042254;GO:0071704;GO:0071840;GO:0022613;GO:0032259;GO:0006364;GO:0034470;GO:0009987;GO:0006725;GO:0043412;GO:0008150;GO:0031167;GO:0001510;GO:0010467;GO:0016070;GO:0044238;GO:0016072;GO:0000154;GO:0044237;GO:0043414;GO:0006396;GO:0044085;	metabolic process;RNA modification;nucleic acid metabolic process;cellular nitrogen compound metabolic process;nitrogen compound metabolic process;ncRNA metabolic process;macromolecule metabolic process;organic cyclic compound metabolic process;nucleobase-containing compound metabolic process;cellular macromolecule metabolic process;heterocycle metabolic process;ribosome biogenesis;organic substa…	2;6;5;4;3;6;4;4;4;4;4;5;3;2;4;3;6;7;2;4;5;1;6;5;5;5;3;7;7;3;4;6;3;	GO:0031974;GO:0043227;GO:0005730;GO:0043226;GO:0005575;GO:0005622;GO:0044422;GO:0005623;GO:0031981;GO:0043228;GO:0043231;GO:0043232;GO:0043233;GO:0044464;GO:0043229;GO:0044446;GO:0070013;GO:0044428;GO:0044424;GO:0005634;	membrane-enclosed lumen;membrane-bounded organelle;nucleolus;organelle;cellular_component;intracellular;organelle part;cell;nuclear lumen;non-membrane-bounded organelle;intracellular membrane-bounded organelle;intracellular non-membrane-bounded organelle;organelle lumen;cell part;intracellular organelle;intracellular organelle part;intracellular organelle lumen;nuclear part;intracellular part;nuc…	2;3;5;2;1;3;2;2;5;3;4;4;3;2;3;3;4;4;3;5;	GO:0003674;GO:0005488;GO:0003676;GO:0008168;GO:1901363;GO:0008649;GO:0016740;GO:0016741;GO:0008757;GO:0008173;GO:0003824;GO:0097159;GO:0019843;GO:0070037;GO:0003723;	molecular_function;binding;nucleic acid binding;methyltransferase activity;heterocyclic compound binding;rRNA methyltransferase activity;transferase activity;transferase activity, transferring one-carbon groups;S-adenosylmethionine-dependent methyltransferase activity;RNA methyltransferase activity;catalytic activity;organic cyclic compound binding;rRNA binding;rRNA (pseudouridine) methyltransfer…	1;2;4;5;3;7;3;4;6;6;2;3;6;8;5;	K14568	map03008;	Ribosome biogenesis in eukaryotes;	IPR029028;IPR005304;	Alpha/beta knot methyltransferases;Ribosomal biogenesis, methyltransferase, EMG1/NEP1;	cytosol	At3g57000	108	J	[J] Translation, ribosomal structure and biogenesis;
A0A1R3L5V7	3-isopropylmalate dehydrogenase OS=Asparagus officinalis OX=4686 GN=A4U43_UnF8790 PE=3 SV=1 - [A0A1R3L5V7_ASPOF]	Down	0.679	1.233	1.012	1.019	0.962	1.23	0.775	1.106	0.884	1.052	1.329	0.848	0.81033	0.338355	0.71835	0.0332226	1.0481	0.801533	1.18231	0.13467	GO:0006520;GO:0019752;GO:0044249;GO:0006807;GO:0044283;GO:1901576;GO:0044710;GO:0044711;GO:0006082;GO:0071704;GO:0044699;GO:0009098;GO:1901605;GO:1901607;GO:0009987;GO:0009058;GO:0008152;GO:0043436;GO:1901564;GO:0044238;GO:0008652;GO:1901566;GO:0046394;GO:0044763;GO:0016053;GO:0044237;GO:0006551;GO:0008150;GO:0009082;GO:0009081;GO:0044281;	cellular amino acid metabolic process;carboxylic acid metabolic process;cellular biosynthetic process;nitrogen compound metabolic process;small molecule biosynthetic process;organic substance biosynthetic process;single-organism metabolic process;single-organism biosynthetic process;organic acid metabolic process;organic substance metabolic process;single-organism process;leucine biosynthetic pro…	4;6;4;3;5;4;3;4;4;3;2;7;5;6;2;3;2;5;4;3;5;5;6;3;5;3;6;1;6;5;4;	GO:0043226;GO:0043229;GO:0043227;GO:0005737;GO:0005623;GO:0044464;GO:0005622;GO:0009507;GO:0009536;GO:0043231;GO:0005575;GO:0044444;GO:0044424;	organelle;intracellular organelle;membrane-bounded organelle;cytoplasm;cell;cell part;intracellular;chloroplast;plastid;intracellular membrane-bounded organelle;cellular_component;cytoplasmic part;intracellular part;	2;3;3;4;2;2;3;6;5;4;1;4;3;	GO:0051287;GO:0003674;GO:0005488;GO:0043167;GO:1901363;GO:1901265;GO:0016491;GO:0043169;GO:0000287;GO:0000166;GO:0046872;GO:0050662;GO:0036094;GO:0003824;GO:0048037;GO:0003862;GO:0016614;GO:0016616;GO:0097159;	NAD binding;molecular_function;binding;ion binding;heterocyclic compound binding;nucleoside phosphate binding;oxidoreductase activity;cation binding;magnesium ion binding;nucleotide binding;metal ion binding;coenzyme binding;small molecule binding;catalytic activity;cofactor binding;3-isopropylmalate dehydrogenase activity;oxidoreductase activity, acting on CH-OH group of donors;oxidoreductase ac…	5;1;2;3;3;4;3;4;6;4;5;4;3;2;3;6;4;5;3;	K00052	map00290;map00660;map01100;map01110;map01210;map01230;	Valine, leucine and isoleucine biosynthesis;C5-Branched dibasic acid metabolism;Metabolic pathways;Biosynthesis of secondary metabolites;2-Oxocarboxylic acid metabolism;Biosynthesis of amino acids;	IPR024084;IPR004429;IPR019818;	Isopropylmalate dehydrogenase-like domain;Isopropylmalate dehydrogenase;Isocitrate/isopropylmalate dehydrogenase, conserved site;	chloroplast	At1g80560	627	E	[E] Amino acid transport and metabolism;
A0A2I0WLB2	Phosphoglycerate kinase OS=Dendrobium catenatum OX=906689 GN=MA16_Dca001048 PE=3 SV=1 - [A0A2I0WLB2_9ASPA]	Up	1.23	1.02	0.904	0.939	1.332	0.987	0.647	1.053	1.163	0.917	1.054	0.881	1.42994	0.0439762	1.27394	0.00986202	0.90672	0.527117	1.01775	0.787366	GO:0009167;GO:0044281;GO:0009161;GO:1901360;GO:0044712;GO:0044710;GO:0006732;GO:0009199;GO:0006733;GO:0009205;GO:0046034;GO:0046031;GO:0032787;GO:0043436;GO:0046128;GO:0009179;GO:0046483;GO:1901564;GO:0016052;GO:0006163;GO:0006165;GO:0009141;GO:0009144;GO:0006807;GO:1901575;GO:0051186;GO:0009150;GO:0019637;GO:0008150;GO:0008152;GO:0044723;GO:0044724;GO:0044763;GO:0006753;GO:0006757;GO:0016310;GO:…	purine ribonucleoside monophosphate metabolic process;small molecule metabolic process;ribonucleoside monophosphate metabolic process;organic cyclic compound metabolic process;single-organism catabolic process;single-organism metabolic process;coenzyme metabolic process;ribonucleoside triphosphate metabolic process;oxidoreduction coenzyme metabolic process;purine ribonucleoside triphosphate metab…	8;4;7;4;4;3;5;7;6;8;8;8;7;5;7;8;4;4;5;6;7;6;7;3;4;4;7;4;1;2;4;5;3;5;5;6;4;6;7;6;2;4;6;7;2;4;6;7;4;4;4;7;7;6;3;5;4;8;5;6;3;6;5;6;3;3;4;5;4;5;4;6;	GO:0005773;GO:0016020;GO:0005774;GO:0098588;GO:0055044;GO:0043231;GO:0005829;GO:0044424;GO:0044422;GO:0043229;GO:0043227;GO:0043226;GO:0009570;GO:0044437;GO:0030054;GO:0044435;GO:0044434;GO:0044446;GO:0044444;GO:0005737;GO:0031090;GO:0005634;GO:0005911;GO:0044464;GO:0005623;GO:0005622;GO:0048046;GO:0071944;GO:0009536;GO:0009532;GO:0098805;GO:0005886;GO:0009506;GO:0009507;GO:0005575;GO:0005576;	vacuole;membrane;vacuolar membrane;bounding membrane of organelle;symplast;intracellular membrane-bounded organelle;cytosol;intracellular part;organelle part;intracellular organelle;membrane-bounded organelle;organelle;chloroplast stroma;vacuolar part;cell junction;plastid part;chloroplast part;intracellular organelle part;cytoplasmic part;cytoplasm;organelle membrane;nucleus;cell-cell junction;c…	5;2;4;4;2;4;5;3;2;3;3;2;6;4;2;4;5;3;4;4;3;5;3;2;2;3;3;3;5;5;3;3;3;6;1;2;	GO:1901363;GO:0032549;GO:0097367;GO:0003674;GO:0005488;GO:1901265;GO:0017076;GO:0005524;GO:0043168;GO:0016301;GO:0003824;GO:0097159;GO:0016774;GO:0016740;GO:0032559;GO:0032555;GO:0032550;GO:0032553;GO:0035639;GO:0000166;GO:0043167;GO:0004618;GO:0030554;GO:0016772;GO:0001883;GO:0001882;GO:0036094;	heterocyclic compound binding;ribonucleoside binding;carbohydrate derivative binding;molecular_function;binding;nucleoside phosphate binding;purine nucleotide binding;ATP binding;anion binding;kinase activity;catalytic activity;organic cyclic compound binding;phosphotransferase activity, carboxyl group as acceptor;transferase activity;adenyl ribonucleotide binding;purine ribonucleotide binding;pu…	3;5;3;1;2;4;5;6;4;5;2;3;5;3;6;5;6;4;5;4;3;6;6;4;5;4;3;	K00927	map00010;map00710;map01100;map01110;map01120;map01130;map01200;map01230;	Glycolysis / Gluconeogenesis;Carbon fixation in photosynthetic organisms;Metabolic pathways;Biosynthesis of secondary metabolites;Microbial metabolism in diverse environments;Biosynthesis of antibiotics;Carbon metabolism;Biosynthesis of amino acids;	IPR015911;IPR015824;IPR001576;	Phosphoglycerate kinase, conserved site;Phosphoglycerate kinase, N-terminal;Phosphoglycerate kinase;	cytosol	At1g79550	687	G	[G] Carbohydrate transport and metabolism;
A0A2I0B995	Obtusifoliol 14-alpha demethylase OS=Apostasia shenzhenica OX=1088818 GN=CYP51 PE=3 SV=1 - [A0A2I0B995_9ASPA]	Up	nan	nan	nan	nan	1.228	0.956	1.273	0.723	1.2	0.989	0.947	0.927	1.09369	0.590011	1.24833	0.00793325	1.34545	0.276498	1.17879	0.28959	GO:0044281;GO:0044283;GO:1901362;GO:0044699;GO:1901576;GO:0044710;GO:0044711;GO:0071704;GO:1901360;GO:0016126;GO:0016125;GO:0006629;GO:0046165;GO:0009058;GO:0008150;GO:0008152;GO:0008202;GO:0008610;GO:0044238;GO:0006066;GO:0006694;GO:1901617;GO:1901615;	small molecule metabolic process;small molecule biosynthetic process;organic cyclic compound biosynthetic process;single-organism process;organic substance biosynthetic process;single-organism metabolic process;single-organism biosynthetic process;organic substance metabolic process;organic cyclic compound metabolic process;sterol biosynthetic process;sterol metabolic process;lipid metabolic proc…	4;5;5;2;4;3;4;3;4;7;6;4;6;3;1;2;5;5;3;5;6;5;4;	GO:0016020;GO:0005575;	membrane;cellular_component;	2;1;	GO:0005488;GO:0004497;GO:0016705;GO:0003674;GO:0008168;GO:1901363;GO:0016491;GO:0046914;GO:0016709;GO:0043167;GO:0016740;GO:0016741;GO:0005506;GO:0046872;GO:0020037;GO:0043169;GO:0003824;GO:0046906;GO:0097159;GO:0032451;GO:0008398;	binding;monooxygenase activity;oxidoreductase activity, acting on paired donors, with incorporation or reduction of molecular oxygen;molecular_function;methyltransferase activity;heterocyclic compound binding;oxidoreductase activity;transition metal ion binding;oxidoreductase activity, acting on paired donors, with incorporation or reduction of molecular oxygen, NAD(P)H as one donor, and incorpor…	2;4;4;1;5;3;3;6;5;3;3;4;7;5;5;4;2;4;3;3;4;	K05917	map00100;map01100;map01110;map01130;	Steroid biosynthesis;Metabolic pathways;Biosynthesis of secondary metabolites;Biosynthesis of antibiotics;	IPR017972;IPR001128;IPR002403;	Cytochrome P450, conserved site;Cytochrome P450;Cytochrome P450, E-class, group IV;	plasma membrane	At1g11680	793	Q	[Q] Secondary metabolites biosynthesis, transport and catabolism;
A0A2I0AE63	Peptidyl-prolyl cis-trans isomerase OS=Apostasia shenzhenica OX=1088818 GN=CYP PE=4 SV=1 - [A0A2I0AE63_9ASPA]	Up	1.455	0.639	1.252	0.661	1.932	0.408	1.483	0.385	1.495	0.504	1.496	0.601	1.15386	0.275891	3.14765	0.00264614	2.56891	0.00171912	0.94171	0.780375	GO:0006457;GO:0009987;GO:0008150;	protein folding;cellular process;biological_process;	3;2;1;	GO:0043231;GO:0005634;GO:0044464;GO:0005623;GO:0005622;GO:0005575;GO:0043229;GO:0044424;GO:0043227;GO:0043226;	intracellular membrane-bounded organelle;nucleus;cell part;cell;intracellular;cellular_component;intracellular organelle;intracellular part;membrane-bounded organelle;organelle;	4;5;2;2;3;1;3;3;3;2;	GO:0003824;GO:0003755;GO:0003674;GO:0016859;GO:0016853;	catalytic activity;peptidyl-prolyl cis-trans isomerase activity;molecular_function;cis-trans isomerase activity;isomerase activity;	2;5;1;4;3;	K09566			IPR002130;IPR024936;IPR020892;IPR029000;	Cyclophilin-type peptidyl-prolyl cis-trans isomerase domain;Cyclophilin-type peptidyl-prolyl cis-trans isomerase;Cyclophilin-type peptidyl-prolyl cis-trans isomerase, conserved site;Cyclophilin-like domain;	nucleus	At3g63400	276	O	[O] Posttranslational modification, protein turnover, chaperones;
A0A2I0VPW9	Ferredoxin--NADP reductase, chloroplastic OS=Dendrobium catenatum OX=906689 GN=MA16_Dca012180 PE=3 SV=1 - [A0A2I0VPW9_9ASPA]	Up	1.22	0.835	1.198	0.786	1.148	0.948	1.135	0.871	1.325	0.764	0.993	0.886	1.11034	0.198579	1.44994	0.00676507	1.3079	0.0186246	1.00157	0.983864	GO:0015979;GO:0009987;GO:0008150;GO:0008152;GO:0044237;	photosynthesis;cellular process;biological_process;metabolic process;cellular metabolic process;	4;2;1;2;3;	GO:0043226;GO:0043229;GO:0005623;GO:0043227;GO:0005737;GO:0009536;GO:0009507;GO:0043231;GO:0044464;GO:0005622;GO:0005575;GO:0044444;GO:0044424;	organelle;intracellular organelle;cell;membrane-bounded organelle;cytoplasm;plastid;chloroplast;intracellular membrane-bounded organelle;cell part;intracellular;cellular_component;cytoplasmic part;intracellular part;	2;3;2;3;4;5;6;4;2;3;1;4;3;	GO:0003674;GO:0016491;GO:0004324;GO:0003824;GO:0016731;GO:0016730;	molecular_function;oxidoreductase activity;ferredoxin-NADP+ reductase activity;catalytic activity;oxidoreductase activity, acting on iron-sulfur proteins as donors, NAD or NADP as acceptor;oxidoreductase activity, acting on iron-sulfur proteins as donors;	1;3;6;2;5;4;	K02641	map00195;map01100;	Photosynthesis;Metabolic pathways;	IPR017927;IPR001433;IPR015701;IPR017938;IPR035442;IPR001709;	Ferredoxin reductase-type FAD-binding domain;Oxidoreductase FAD/NAD(P)-binding;Ferredoxin--NADP reductase;Riboflavin synthase-like beta-barrel;Ferredoxin--NADP reductase, plant and Cyanobacteria type;Flavoprotein pyridine nucleotide cytochrome reductase;	nucleus	At4g05390	584	C	[C] Energy production and conversion;
A0A2I0B9F8	Putative glycerophosphoryl diester phosphodiesterase 3 OS=Apostasia shenzhenica OX=1088818 GN=GPDL3 PE=4 SV=1 - [A0A2I0B9F8_9ASPA]	Down	0.655	1.083	0.861	1.517	0.749	1.191	0.702	1.398	0.477	1.605	0.7	1.215	0.8312	0.255159	0.48492	0.0200785	0.54794	0.00375157	0.93923	0.669135										K01126	map00564;	Glycerophospholipid metabolism;	IPR017946;IPR030395;	PLC-like phosphodiesterase, TIM beta/alpha-barrel domain;Glycerophosphodiester phosphodiesterase domain;	chloroplast	At5g08030	572	C	[C] Energy production and conversion;
A0A2I0W3G7	NADH dehydrogenase [ubiquinone] 1 beta subcomplex subunit 10-B OS=Dendrobium catenatum OX=906689 GN=MA16_Dca011055 PE=4 SV=1 - [A0A2I0W3G7_9ASPA]	Up	nan	nan	nan	nan	1.423	0.786	1.416	0.583	1.449	0.925	1.168	0.569	1.11146	0.367459	1.67855	0.0145133	2.24306	0.0287951	1.48524	0.0571559	GO:0044249;GO:0044237;GO:0044699;GO:0044710;GO:0009853;GO:0043094;GO:0009987;GO:0009058;GO:0008150;GO:0008152;GO:0055114;	cellular biosynthetic process;cellular metabolic process;single-organism process;single-organism metabolic process;photorespiration;cellular metabolic compound salvage;cellular process;biosynthetic process;biological_process;metabolic process;oxidation-reduction process;	4;3;2;3;6;5;2;3;1;2;4;	GO:0019866;GO:1990204;GO:0043229;GO:0043227;GO:0043226;GO:0005737;GO:0044446;GO:0005743;GO:0031090;GO:0016020;GO:0098803;GO:0005740;GO:0005739;GO:0098800;GO:0044455;GO:0005747;GO:1902494;GO:0031967;GO:0031966;GO:0031975;GO:0043234;GO:0045271;GO:0032991;GO:0043231;GO:0030964;GO:0044464;GO:0005623;GO:0005622;GO:0005575;GO:0098796;GO:0044444;GO:0005746;GO:0044429;GO:0044424;GO:0044425;GO:0070469;GO:…	organelle inner membrane;oxidoreductase complex;intracellular organelle;membrane-bounded organelle;organelle;cytoplasm;intracellular organelle part;mitochondrial inner membrane;organelle membrane;membrane;respiratory chain complex;mitochondrial envelope;mitochondrion;inner mitochondrial membrane protein complex;mitochondrial membrane part;mitochondrial respiratory chain complex I;catalytic comple…	4;3;3;3;2;4;3;5;3;2;4;5;5;4;3;5;4;4;4;3;3;4;2;4;4;2;2;3;1;3;4;4;4;3;2;3;2;4;				K03966	map00190;map01100;map04932;map05010;map05012;map05016;	Oxidative phosphorylation;Metabolic pathways;Non-alcoholic fatty liver disease (NAFLD);Alzheimer's disease;Parkinson's disease;Huntington's disease;	IPR020163;IPR019377;	Complex I subunit NDUFS6;NADH-ubiquinone oxidoreductase, subunit 10;	nucleus	At3g18410	163	C	[C] Energy production and conversion;
A0A2I0WBG3	Protein MITOFERRINLIKE 1, chloroplastic OS=Dendrobium catenatum OX=906689 GN=MFL1 PE=3 SV=1 - [A0A2I0WBG3_9ASPA]	Up	1.111	0.845	1.215	0.853	1.154	0.842	1.639	0.627	0.968	0.787	1.633	0.734	0.72053	0.0505996	1.30679	0.0129852	2.02665	0.00807222	1.11743	0.271126	GO:0006820;GO:0015849;GO:0015711;GO:0006835;GO:1903825;GO:1905039;GO:0006811;GO:0006810;GO:0008150;GO:0008152;GO:0051234;GO:0044271;GO:0003333;GO:0044765;GO:0006865;GO:0044249;GO:0034641;GO:0044699;GO:1902578;GO:0009987;GO:0015807;GO:0015800;GO:0055085;GO:0070778;GO:0006807;GO:0089711;GO:0089712;GO:0015813;GO:0015810;GO:0071705;GO:0071702;GO:1902475;GO:0034220;GO:0009058;GO:0044763;GO:0051179;GO:…	anion transport;organic acid transport;organic anion transport;dicarboxylic acid transport;organic acid transmembrane transport;carboxylic acid transmembrane transport;ion transport;transport;biological_process;metabolic process;establishment of localization;cellular nitrogen compound biosynthetic process;amino acid transmembrane transport;single-organism transport;amino acid transport;cellular b…	6;5;6;7;5;6;5;4;1;2;3;5;7;4;6;4;4;2;3;2;7;7;4;8;3;9;9;8;8;5;5;8;5;3;3;2;6;3;6;8;	GO:0031975;GO:0016021;GO:0016020;GO:0031967;GO:0031966;GO:0043231;GO:0044429;GO:0044424;GO:0044425;GO:0044422;GO:0019866;GO:0043229;GO:0043227;GO:0043226;GO:1990816;GO:0031224;GO:0044444;GO:0005737;GO:0031090;GO:0005739;GO:0044464;GO:0005623;GO:0005622;GO:0005743;GO:0005740;GO:0044446;GO:0044232;GO:0005575;	envelope;integral component of membrane;membrane;organelle envelope;mitochondrial membrane;intracellular membrane-bounded organelle;mitochondrial part;intracellular part;membrane part;organelle part;organelle inner membrane;intracellular organelle;membrane-bounded organelle;organelle;vacuole-mitochondrion membrane contact site;intrinsic component of membrane;cytoplasmic part;cytoplasm;organelle m…	3;4;2;4;4;4;4;3;2;2;4;3;3;2;4;3;4;4;3;5;2;2;3;5;5;3;3;1;	GO:0005313;GO:0003674;GO:0015556;GO:0022804;GO:0022891;GO:0022892;GO:0005310;GO:0015075;GO:0015179;GO:0008509;GO:0015172;GO:0005342;GO:0015297;GO:0015291;GO:0015292;GO:0005215;GO:0015183;GO:0046943;GO:0008514;GO:0015171;GO:0022857;	L-glutamate transmembrane transporter activity;molecular_function;C4-dicarboxylate transmembrane transporter activity;active transmembrane transporter activity;substrate-specific transmembrane transporter activity;substrate-specific transporter activity;dicarboxylic acid transmembrane transporter activity;ion transmembrane transporter activity;L-amino acid transmembrane transporter activity;anion…	8;1;8;4;4;3;7;5;8;6;8;5;6;5;6;2;9;6;7;7;3;				IPR018108;IPR023395;	Mitochondrial substrate/solute carrier;Mitochondrial carrier domain;	cytosol	At4g11440	258	C	[C] Energy production and conversion;
A0A2I0AMM5	Calreticulin OS=Apostasia shenzhenica OX=1088818 GN=AXF42_Ash012846 PE=3 SV=1 - [A0A2I0AMM5_9ASPA]	Up	1.23	0.823	1.178	0.789	1.294	0.963	1.018	0.914	1.025	0.847	1.444	0.771	0.975	0.848001	1.34789	0.0293392	1.4713	0.0423199	1.06427	0.443354										K08057	map04141;map04145;map04612;map05142;map05166;	Protein processing in endoplasmic reticulum;Phagosome;Antigen processing and presentation;Chagas disease (American trypanosomiasis);HTLV-I infection;	IPR018124;IPR013320;IPR001580;IPR009033;IPR009169;	Calreticulin/calnexin, conserved site;Concanavalin A-like lectin/glucanase domain;Calreticulin/calnexin;Calreticulin/calnexin, P domain;Calreticulin;	cytosol	At1g56340	587	O	[O] Posttranslational modification, protein turnover, chaperones;
A0ARI7	Cytochrome b-559 alpha subunit (Fragment) OS=Agapanthus africanus OX=51501 GN=psbE PE=4 SV=1 - [A0ARI7_AGAAF]	Down	0.858	1.55	0.822	0.816	0.925	1.089	0.996	1.043	0.776	1.326	0.823	1.134	0.96895	0.723944	0.6454	0.0285665	0.88239	0.349481	1.32476	0.118192	GO:0044237;GO:0006091;GO:0044710;GO:0022900;GO:0044763;GO:0009987;GO:0008150;GO:0008152;GO:0015979;GO:0055114;GO:0044699;GO:0009767;GO:0019684;	cellular metabolic process;generation of precursor metabolites and energy;single-organism metabolic process;electron transport chain;single-organism cellular process;cellular process;biological_process;metabolic process;photosynthesis;oxidation-reduction process;single-organism process;photosynthetic electron transport chain;photosynthesis, light reaction;	3;4;3;4;3;2;1;2;4;4;2;5;5;	GO:0055035;GO:0034357;GO:0031976;GO:0043229;GO:0005622;GO:0043227;GO:0043226;GO:0031224;GO:0009579;GO:0009534;GO:0009536;GO:0016021;GO:0016020;GO:0009539;GO:0044436;GO:0044435;GO:0044434;GO:0009535;GO:0009523;GO:0044446;GO:0031984;GO:0042651;GO:0009507;GO:0043234;GO:0032991;GO:0043231;GO:0009521;GO:0044464;GO:0005623;GO:0005737;GO:0005575;GO:0098796;GO:0044444;GO:0044424;GO:0044425;GO:0044422;	plastid thylakoid membrane;photosynthetic membrane;plastid thylakoid;intracellular organelle;intracellular;membrane-bounded organelle;organelle;intrinsic component of membrane;thylakoid;chloroplast thylakoid;plastid;integral component of membrane;membrane;photosystem II reaction center;thylakoid part;plastid part;chloroplast part;chloroplast thylakoid membrane;photosystem II;intracellular organel…	5;3;5;3;3;3;2;3;4;6;5;4;2;4;4;4;5;6;5;3;4;4;6;3;2;4;4;2;2;4;1;3;4;3;2;2;	GO:0009055;GO:0003674;GO:0005488;GO:0046914;GO:1901363;GO:0043167;GO:0005506;GO:0046872;GO:0020037;GO:0043169;GO:0046906;GO:0097159;	electron carrier activity;molecular_function;binding;transition metal ion binding;heterocyclic compound binding;ion binding;iron ion binding;metal ion binding;heme binding;cation binding;tetrapyrrole binding;organic cyclic compound binding;	2;1;2;6;3;3;7;5;5;4;4;3;	K02707	map00195;map01100;	Photosynthesis;Metabolic pathways;	IPR006217;IPR013082;IPR013081;	Photosystem II cytochrome b559, alpha subunit;Photosystem II cytochrome b559, alpha subunit, lumenal region;Photosystem II cytochrome b559, N-terminal;	chloroplast
A0A2I0A8I3	Vacuolar-sorting receptor 1 OS=Apostasia shenzhenica OX=1088818 GN=VSR1 PE=4 SV=1 - [A0A2I0A8I3_9ASPA]	Down	0.936	1.107	0.989	1.016	0.797	1.17	0.872	1.231	0.842	1.106	1.189	0.951	0.84426	0.192749	0.76116	0.00427837	0.95372	0.714075	1.05785	0.518542	GO:0008104;GO:0070727;GO:0033036;GO:0071702;GO:0006605;GO:0045184;GO:0016192;GO:0006886;GO:0006810;GO:0006623;GO:0008150;GO:0051234;GO:0006892;GO:0006896;GO:0046907;GO:0051649;GO:0072666;GO:0072665;GO:0044699;GO:0072594;GO:0007034;GO:0033365;GO:0048193;GO:0034613;GO:0044765;GO:0051179;GO:1902578;GO:0051641;GO:0015031;GO:1902582;GO:1902580;	protein localization;cellular macromolecule localization;macromolecule localization;organic substance transport;protein targeting;establishment of protein localization;vesicle-mediated transport;intracellular protein transport;transport;protein targeting to vacuole;biological_process;establishment of localization;post-Golgi vesicle-mediated transport;Golgi to vacuole transport;intracellular trans…	4;4;3;5;6;4;5;6;4;5;1;3;7;7;5;4;6;7;2;5;6;6;6;5;4;2;3;3;5;5;4;	GO:0005783;GO:0031984;GO:0031982;GO:0016023;GO:0016021;GO:0005770;GO:0031988;GO:0031902;GO:0005794;GO:0098588;GO:0043231;GO:0044424;GO:0044425;GO:0044422;GO:0044464;GO:0043229;GO:0043227;GO:0043226;GO:0044433;GO:0044431;GO:0044437;GO:0031224;GO:0005737;GO:0097708;GO:0012506;GO:0000139;GO:0044446;GO:0005773;GO:0044444;GO:0044440;GO:0012505;GO:0016020;GO:0005774;GO:0010008;GO:0030665;GO:0031090;GO:…	endoplasmic reticulum;organelle subcompartment;vesicle;cytoplasmic, membrane-bounded vesicle;integral component of membrane;late endosome;membrane-bounded vesicle;late endosome membrane;Golgi apparatus;bounding membrane of organelle;intracellular membrane-bounded organelle;intracellular part;membrane part;organelle part;cell part;intracellular organelle;membrane-bounded organelle;organelle;cytopl…	4;4;4;5;4;5;5;6;4;4;4;3;2;2;2;3;3;2;4;4;4;3;4;4;4;5;3;5;4;5;3;2;4;5;5;3;4;5;5;2;3;3;6;7;3;3;5;1;5;4;	GO:0003674;GO:0005488;GO:0009940;GO:0043169;GO:0042277;GO:0043167;GO:0005509;GO:0046872;GO:0010209;GO:0033218;GO:0005048;	molecular_function;binding;amino-terminal vacuolar sorting propeptide binding;cation binding;peptide binding;ion binding;calcium ion binding;metal ion binding;vacuolar sorting signal binding;amide binding;signal sequence binding;	1;2;7;4;4;3;6;5;6;3;5;				IPR003137;	PA domain;	vacuolar membrane	24375293	55.5	O	[O] Posttranslational modification, protein turnover, chaperones	COG1404	Serine protease, subtilisin family
A0A075E3G4	3-ketoacyl-CoA thiolase OS=Vanda hybrid cultivar OX=484756 PE=2 SV=1 - [A0A075E3G4_9ASPA]	Down	0.848	0.91	1.065	1.229	0.641	0.999	0.696	1.542	0.792	1.006	0.889	1.344	0.86075	0.37457	0.7825	0.0377352	0.64399	0.0253905	0.70838	0.0143121	GO:0034440;GO:0048584;GO:0048583;GO:0009694;GO:0009695;GO:0044281;GO:0044282;GO:0044283;GO:0071840;GO:0009755;GO:0044710;GO:0044711;GO:0009966;GO:0009967;GO:0009611;GO:0048518;GO:1901419;GO:0044700;GO:0032787;GO:0072329;GO:0043436;GO:0010033;GO:0055114;GO:0044248;GO:0016054;GO:0016053;GO:0050789;GO:0007154;GO:0007165;GO:0009062;GO:0010647;GO:1901576;GO:1901575;GO:0016043;GO:0016042;GO:0065007;GO:…	lipid oxidation;positive regulation of response to stimulus;regulation of response to stimulus;jasmonic acid metabolic process;jasmonic acid biosynthetic process;small molecule metabolic process;small molecule catabolic process;small molecule biosynthetic process;cellular component organization or biogenesis;hormone-mediated signaling pathway;single-organism metabolic process;single-organism bios…	5;3;3;8;8;4;5;5;2;5;3;4;4;4;4;2;4;3;7;7;5;4;4;4;5;5;2;4;4;6;4;4;4;3;5;2;6;4;4;3;3;3;1;5;2;6;5;7;6;6;2;6;5;6;6;5;7;3;4;2;4;3;5;4;2;5;3;6;4;4;5;2;6;5;4;4;5;5;4;4;6;5;5;5;6;7;3;5;3;3;3;3;5;4;3;3;4;3;	GO:0031974;GO:0009514;GO:0031981;GO:0016020;GO:0005777;GO:0005774;GO:0044437;GO:0042579;GO:0098588;GO:0043231;GO:0043232;GO:0043233;GO:0044428;GO:0044424;GO:0044422;GO:0043229;GO:0043228;GO:0043227;GO:0044446;GO:0005773;GO:0044444;GO:0031090;GO:0005730;GO:0005634;GO:0005739;GO:0009507;GO:0044464;GO:0005623;GO:0005622;GO:0005575;GO:0009536;GO:0098805;GO:0005737;GO:0070013;GO:0043226;	membrane-enclosed lumen;glyoxysome;nuclear lumen;membrane;peroxisome;vacuolar membrane;vacuolar part;microbody;bounding membrane of organelle;intracellular membrane-bounded organelle;intracellular non-membrane-bounded organelle;organelle lumen;nuclear part;intracellular part;organelle part;intracellular organelle;non-membrane-bounded organelle;membrane-bounded organelle;intracellular organelle pa…	2;7;5;2;6;4;4;5;4;4;4;3;4;3;2;3;3;3;3;5;4;3;5;5;5;6;2;2;3;1;5;3;4;4;2;	GO:0016740;GO:0016746;GO:0016747;GO:0003988;GO:0003674;GO:0003824;GO:0016408;	transferase activity;transferase activity, transferring acyl groups;transferase activity, transferring acyl groups other than amino-acyl groups;acetyl-CoA C-acyltransferase activity;molecular_function;catalytic activity;C-acyltransferase activity;	3;4;5;7;1;2;6;				IPR020615;IPR020617;IPR020616;IPR020610;IPR020613;IPR016039;IPR002155;	Thiolase, acyl-enzyme intermediate active site;Thiolase, C-terminal;Thiolase, N-terminal;Thiolase, active site;Thiolase, conserved site;Thiolase-like;Thiolase;	cytosol	At2g33150	679	I	[I] Lipid transport and metabolism;
A0A2I0B0X6	Prohibitin-3, mitochondrial OS=Apostasia shenzhenica OX=1088818 GN=PHB3 PE=4 SV=1 - [A0A2I0B0X6_9ASPA]	Down	0.9	1.097	1.096	0.944	1.055	1.155	0.669	1.236	0.878	1.235	1.01	0.928	1.0209	0.898125	0.81245	0.0335675	0.89286	0.536537	1.12194	0.306283				GO:0005618;GO:0019866;GO:1990204;GO:0030312;GO:0043229;GO:0071944;GO:0098800;GO:0043227;GO:0043226;GO:0031224;GO:0005737;GO:0005575;GO:0009536;GO:0031090;GO:0098796;GO:0005773;GO:0098805;GO:0016020;GO:0098803;GO:0005740;GO:0005739;GO:0005774;GO:0044455;GO:0044437;GO:0005747;GO:1902494;GO:0098588;GO:0031967;GO:0031966;GO:0005886;GO:0031975;GO:0009505;GO:0009507;GO:0043234;GO:0045271;GO:0032991;GO:…	cell wall;organelle inner membrane;oxidoreductase complex;external encapsulating structure;intracellular organelle;cell periphery;inner mitochondrial membrane protein complex;membrane-bounded organelle;organelle;intrinsic component of membrane;cytoplasm;cellular_component;plastid;organelle membrane;membrane protein complex;vacuole;whole membrane;membrane;respiratory chain complex;mitochondrial en…	4;4;3;3;3;3;4;3;2;3;4;1;5;3;3;5;3;2;4;5;5;4;3;4;5;4;4;4;4;3;3;5;6;3;4;2;4;4;2;2;3;3;5;4;4;4;3;2;3;4;2;4;				K17080			IPR000163;IPR001107;	Prohibitin;Band 7 domain;	chloroplast	At5g40770	457	O	[O] Posttranslational modification, protein turnover, chaperones;
A0A2I0W2P2	UDP-arabinopyranose mutase 3 OS=Dendrobium catenatum OX=906689 GN=UAM3 PE=4 SV=1 - [A0A2I0W2P2_9ASPA]	Up	1.061	0.8	1.277	0.897	1.08	0.826	1.209	0.994	1.376	0.689	0.991	1.036	1.0115	0.925289	1.51922	0.022107	1.18791	0.127547	0.79091	0.0256148	GO:0030243;GO:0030244;GO:0044249;GO:0006807;GO:0044237;GO:0034645;GO:0016051;GO:0071840;GO:0016043;GO:1901576;GO:0044264;GO:0044711;GO:0044262;GO:0044260;GO:0051274;GO:0051273;GO:0033692;GO:0071554;GO:0071704;GO:0044699;GO:0006073;GO:0045229;GO:0046483;GO:0071669;GO:0043170;GO:0033356;GO:0006139;GO:0009225;GO:0006725;GO:0009987;GO:0000271;GO:0044710;GO:0009058;GO:0009059;GO:0008150;GO:0008152;GO:…	cellulose metabolic process;cellulose biosynthetic process;cellular biosynthetic process;nitrogen compound metabolic process;cellular metabolic process;cellular macromolecule biosynthetic process;carbohydrate biosynthetic process;cellular component organization or biogenesis;cellular component organization;organic substance biosynthetic process;cellular polysaccharide metabolic process;single-org…	8;8;4;3;3;5;5;2;3;4;5;4;4;4;7;7;5;3;3;2;6;4;4;4;4;6;4;5;4;2;6;3;3;5;1;2;4;6;3;5;4;4;4;5;4;3;3;4;6;4;4;	GO:0005911;GO:0043229;GO:0043227;GO:0043226;GO:0005737;GO:0016020;GO:0005794;GO:0030054;GO:0055044;GO:0012505;GO:0009506;GO:0043231;GO:0005829;GO:0044464;GO:0005623;GO:0005622;GO:0005575;GO:0044444;GO:0044424;	cell-cell junction;intracellular organelle;membrane-bounded organelle;organelle;cytoplasm;membrane;Golgi apparatus;cell junction;symplast;endomembrane system;plasmodesma;intracellular membrane-bounded organelle;cytosol;cell part;cell;intracellular;cellular_component;cytoplasmic part;intracellular part;	3;3;3;2;4;2;4;2;2;3;3;4;5;2;2;3;1;4;3;	GO:0052691;GO:0003674;GO:0016866;GO:0003824;GO:0016853;	UDP-arabinopyranose mutase activity;molecular_function;intramolecular transferase activity;catalytic activity;isomerase activity;	5;1;4;2;3;	K13379	map00520;	Amino sugar and nucleotide sugar metabolism;	IPR004901;IPR029044;	Reversibly glycosylated polypeptide family;Nucleotide-diphospho-sugar transferases;	extracellular	292655851	89.7	M	[M] Cell wall/membrane/envelope biogenesis	COG0463	Glycosyltransferase involved in cell wall bisynthesis
G3GC08	Lipoxygenase OS=Gladiolus hybrid cultivar OX=263601 GN=LOX1 PE=2 SV=1 - [G3GC08_9ASPA]	Up	1.175	0.915	1.098	0.844	nan	nan	nan	nan	1.285	0.774	0.999	0.995	1.1731	0.133676	1.45648	0.0498143	1.14029	0.289254	0.91843	0.543277										K15718	map00591;	Linoleic acid metabolism;	IPR001246;IPR001024;IPR020833;IPR027433;IPR013819;IPR020834;IPR000907;	Lipoxygenase, plant;PLAT/LH2 domain;Lipoxygenase, iron binding site;Lipoxygenase, domain 3;Lipoxygenase, C-terminal;Lipoxygenase, conserved site;Lipoxygenase;	cytosol	At1g55020	1057	I	[I] Lipid transport and metabolism;
A0A2I0A868	Patellin-3 OS=Apostasia shenzhenica OX=1088818 GN=PATL3 PE=4 SV=1 - [A0A2I0A868_9ASPA]	Down	0.769	1.131	0.901	1.264	0.749	0.999	0.633	1.419	nan	nan	nan	nan	0.98957	0.957939	0.71268	0.0444403	0.57175	0.0655445	0.79389	0.11302	GO:0051301;GO:0007049;GO:0044699;GO:0009987;GO:0006810;GO:0044763;GO:0051234;GO:0051179;GO:0008150;	cell division;cell cycle;single-organism process;cellular process;transport;single-organism cellular process;establishment of localization;localization;biological_process;	4;4;2;2;4;3;3;2;1;	GO:0005886;GO:0031224;GO:0071944;GO:0005737;GO:0016021;GO:0016020;GO:0044425;GO:0044464;GO:0005623;GO:0005622;GO:0005575;GO:0044424;	plasma membrane;intrinsic component of membrane;cell periphery;cytoplasm;integral component of membrane;membrane;membrane part;cell part;cell;intracellular;cellular_component;intracellular part;	3;3;3;4;4;2;2;2;2;3;1;3;	GO:0003674;GO:0005488;GO:0008289;	molecular_function;binding;lipid binding;	1;2;3;				IPR009038;IPR001251;IPR011074;	GOLD domain;CRAL-TRIO lipid binding domain;CRAL/TRIO, N-terminal domain;	cytosol	At1g72160	461	I	[I] Lipid transport and metabolism;
A0A2I0AH43	Wound-induced basic protein OS=Apostasia shenzhenica OX=1088818 GN=PR4 PE=4 SV=1 - [A0A2I0AH43_9ASPA]	Down	0.815	1.254	0.983	0.979	0.986	1.355	1.373	0.517	0.733	1.087	1.533	0.76	0.65158	0.0656504	0.68561	0.023024	1.72385	0.0612663	1.6383	0.036072													IPR012643;	Wound-inducible basic;	nucleus
A0A2I0VZM1	L-ascorbate oxidase like OS=Dendrobium catenatum OX=906689 GN=Bp10 PE=4 SV=1 - [A0A2I0VZM1_9ASPA]	Down	nan	nan	nan	nan	0.974	1.301	0.774	1.037	0.943	1.266	1.081	0.865	1.03342	0.859332	0.74679	0.00513415	0.97529	0.905976	1.34963	0.0631414													IPR008972;IPR001117;IPR034275;IPR011707;IPR011706;	Cupredoxin;Multicopper oxidase, type 1;Ascorbate oxidase homologue, third cupredoxin domain;Multicopper oxidase, type 3;Multicopper oxidase, type 2;	vacuolar membrane	At1g76160	823	Q	[Q] Secondary metabolites biosynthesis, transport and catabolism;
A0A2I0AU02	Beta-galactosidase OS=Apostasia shenzhenica OX=1088818 GN=AXF42_Ash001100 PE=3 SV=1 - [A0A2I0AU02_9ASPA]	Down	0.811	0.937	0.916	1.389	0.542	1.383	0.612	1.474	0.508	1.619	0.689	1.267	0.83942	0.420545	0.47245	0.0353988	0.5368	0.00429427	0.95375	0.775628													IPR031330;IPR001944;IPR008979;IPR019801;IPR017853;	Glycoside hydrolase 35, catalytic domain;Glycoside hydrolase, family 35;Galactose-binding domain-like;Glycoside hydrolase, family 35, conserved site;Glycoside hydrolase superfamily;	chloroplast	At3g13750	1079	G	[G] Carbohydrate transport and metabolism;
A0A2I0VQQ6	Uncharacterized protein OS=Dendrobium catenatum OX=906689 GN=MA16_Dca022168 PE=4 SV=1 - [A0A2I0VQQ6_9ASPA]	Down	0.873	1.045	1.084	1.097	0.802	1.235	0.977	1.101	0.779	1.128	1.096	1.073	0.77732	0.00770036	0.72007	0.00678198	0.96515	0.383098	1.04188	0.458218	GO:0080090;GO:0019222;GO:1901362;GO:1901360;GO:1901361;GO:0010608;GO:0033036;GO:0060255;GO:2001141;GO:0046483;GO:0050789;GO:0019438;GO:0034660;GO:0051028;GO:0097659;GO:0046700;GO:1901576;GO:1901575;GO:0044265;GO:0044260;GO:0065007;GO:0065008;GO:0018130;GO:0006810;GO:0009889;GO:0050794;GO:0019439;GO:0008150;GO:0008152;GO:0034654;GO:0051236;GO:0051234;GO:0016070;GO:0016071;GO:0050658;GO:0044271;GO:…	regulation of primary metabolic process;regulation of metabolic process;organic cyclic compound biosynthetic process;organic cyclic compound metabolic process;organic cyclic compound catabolic process;posttranscriptional regulation of gene expression;macromolecule localization;regulation of macromolecule metabolic process;regulation of RNA biosynthetic process;heterocycle metabolic process;regula…	4;3;5;4;5;6;3;4;6;4;2;5;6;6;7;5;4;4;5;4;2;3;5;4;4;3;5;1;2;5;4;3;5;6;5;5;5;7;6;5;6;6;6;4;4;4;5;5;4;5;4;5;7;2;4;7;5;4;3;5;4;5;7;6;5;3;5;5;6;7;4;5;5;6;8;3;5;4;3;2;3;3;6;7;	GO:0035770;GO:0031974;GO:0030425;GO:0031981;GO:0097458;GO:0016020;GO:0044297;GO:0036477;GO:0042995;GO:0043231;GO:0043232;GO:0043233;GO:0005829;GO:0044428;GO:0044424;GO:0044422;GO:0044464;GO:0043229;GO:0043228;GO:0036464;GO:0005622;GO:0043227;GO:0043226;GO:0005654;GO:0043025;GO:0044446;GO:0044444;GO:0005737;GO:0005634;GO:0043005;GO:0010494;GO:1990904;GO:0005623;GO:0030529;GO:0032991;GO:0005575;GO:…	ribonucleoprotein granule;membrane-enclosed lumen;dendrite;nuclear lumen;neuron part;membrane;cell body;somatodendritic compartment;cell projection;intracellular membrane-bounded organelle;intracellular non-membrane-bounded organelle;organelle lumen;cytosol;nuclear part;intracellular part;organelle part;cell part;intracellular organelle;non-membrane-bounded organelle;cytoplasmic ribonucleoprotein…	5;2;5;5;3;2;3;4;3;4;4;3;5;4;3;2;2;3;3;5;3;3;2;5;4;3;4;4;5;4;6;3;2;4;2;1;4;	GO:1901363;GO:0003674;GO:0003676;GO:0003677;GO:0097159;GO:0003729;GO:0044822;GO:0003723;GO:0005488;GO:0003730;	heterocyclic compound binding;molecular_function;nucleic acid binding;DNA binding;organic cyclic compound binding;mRNA binding;poly(A) RNA binding;RNA binding;binding;mRNA 3'-UTR binding;	3;1;4;5;3;7;6;5;2;8;	K13210			IPR004087;IPR004088;	K Homology domain;K Homology domain, type 1;	nucleus	At2g25970	374	A	[A] RNA processing and modification;
A0A2H9ZYJ6	Plasma membrane ATPase OS=Apostasia shenzhenica OX=1088818 GN=PMA1 PE=3 SV=1 - [A0A2H9ZYJ6_9ASPA]	Up	1.193	0.951	1.1	0.775	nan	nan	nan	nan	1.165	0.878	1.153	0.85	1.0466	0.221923	1.28923	0.0211539	1.38646	0.0207228	1.12554	0.190604	GO:0009167;GO:0009165;GO:0009163;GO:0009161;GO:1901362;GO:0042451;GO:0009168;GO:0044710;GO:0044711;GO:0009199;GO:0009206;GO:0009205;GO:0009201;GO:0046034;GO:0046129;GO:0046128;GO:0042455;GO:0046483;GO:1901564;GO:1901566;GO:0006163;GO:0006164;GO:0019637;GO:0044281;GO:0009141;GO:0009142;GO:0009144;GO:0009145;GO:0006807;GO:0009127;GO:0018130;GO:0006139;GO:0009156;GO:0009152;GO:0009150;GO:0008150;GO:…	purine ribonucleoside monophosphate metabolic process;nucleotide biosynthetic process;nucleoside biosynthetic process;ribonucleoside monophosphate metabolic process;organic cyclic compound biosynthetic process;purine nucleoside biosynthetic process;purine ribonucleoside monophosphate biosynthetic process;single-organism metabolic process;single-organism biosynthetic process;ribonucleoside triphos…	8;6;6;7;5;7;8;3;4;7;8;8;7;8;8;7;7;4;4;5;6;7;4;4;6;6;7;7;3;7;5;4;7;8;7;1;2;5;5;5;5;7;6;5;6;5;9;4;4;6;7;6;2;6;2;4;4;5;4;6;5;5;6;4;5;3;4;3;3;5;6;3;3;4;4;5;	GO:0016021;GO:0016020;GO:0044425;GO:0031224;GO:0044464;GO:0005623;GO:0071944;GO:0005886;GO:0005575;	integral component of membrane;membrane;membrane part;intrinsic component of membrane;cell part;cell;cell periphery;plasma membrane;cellular_component;	4;2;2;3;2;2;3;3;1;	GO:0000166;GO:0046872;GO:0016818;GO:0097367;GO:0016817;GO:0019829;GO:0005524;GO:0015405;GO:0003674;GO:0005488;GO:0016887;GO:1901265;GO:0042625;GO:0042626;GO:0042623;GO:0015399;GO:0032549;GO:0017076;GO:0022804;GO:0016787;GO:0003824;GO:0008553;GO:0022891;GO:0022890;GO:0022892;GO:0097159;GO:0043492;GO:0015075;GO:0016462;GO:0015077;GO:0032559;GO:0032555;GO:0015662;GO:0015078;GO:0032553;GO:0035639;GO:…	nucleotide binding;metal ion binding;hydrolase activity, acting on acid anhydrides, in phosphorus-containing anhydrides;carbohydrate derivative binding;hydrolase activity, acting on acid anhydrides;cation-transporting ATPase activity;ATP binding;P-P-bond-hydrolysis-driven transmembrane transporter activity;molecular_function;binding;ATPase activity;nucleoside phosphate binding;ATPase coupled ion …	4;5;5;3;4;7;6;6;1;2;8;4;6;6;9;5;5;5;4;3;2;8;4;7;3;3;10;5;6;8;6;5;7;9;4;5;8;4;4;5;3;2;6;3;5;4;6;7;3;6;3;5;	K01535	map00190;	Oxidative phosphorylation;	IPR008250;IPR023298;IPR023299;IPR004014;IPR023214;IPR018303;IPR006534;IPR001757;	P-type ATPase, A domain;P-type ATPase, transmembrane domain;P-type ATPase, cytoplasmic domain N;Cation-transporting P-type ATPase, N-terminal;HAD-like domain;P-type ATPase, phosphorylation site;P-type ATPase, subfamily IIIA;P-type ATPase;	plasma membrane	At5g62670	1728	P	[P] Inorganic ion transport and metabolism;
A0A2I0A2Q2	Vacuolar-sorting receptor 3 OS=Apostasia shenzhenica OX=1088818 GN=VSR3 PE=4 SV=1 - [A0A2I0A2Q2_9ASPA]	Down	0.983	1.243	0.896	0.961	0.909	1.199	1.013	1.006	0.919	1.123	1.115	0.912	0.92956	0.351463	0.7885	0.00392765	1.05036	0.52135	1.23828	0.00670641	GO:0008104;GO:0072666;GO:0072665;GO:0051641;GO:0072594;GO:0006810;GO:0006886;GO:0007034;GO:0034613;GO:0015031;GO:0070727;GO:0071702;GO:0006605;GO:1902582;GO:0006623;GO:0045184;GO:0044765;GO:0008150;GO:0051649;GO:0051234;GO:0051179;GO:1902578;GO:0044699;GO:0033036;GO:0046907;GO:0033365;GO:1902580;	protein localization;establishment of protein localization to vacuole;protein localization to vacuole;cellular localization;establishment of protein localization to organelle;transport;intracellular protein transport;vacuolar transport;cellular protein localization;protein transport;cellular macromolecule localization;organic substance transport;protein targeting;single-organism intracellular tra…	4;6;7;3;5;4;6;6;5;5;4;5;6;5;5;4;4;1;4;3;2;3;2;3;5;6;4;	GO:0005794;GO:0043229;GO:0005773;GO:0000139;GO:0030135;GO:0043226;GO:0031224;GO:0030136;GO:0030665;GO:0005575;GO:0031984;GO:0031982;GO:0030662;GO:0016023;GO:0031410;GO:0098805;GO:0016020;GO:0031988;GO:0044433;GO:0044431;GO:0044437;GO:0031902;GO:0005737;GO:0044440;GO:0098588;GO:0030659;GO:0097708;GO:0012506;GO:0010008;GO:0031090;GO:0043227;GO:0043231;GO:0005774;GO:0005802;GO:0044464;GO:0005623;GO:…	Golgi apparatus;intracellular organelle;vacuole;Golgi membrane;coated vesicle;organelle;intrinsic component of membrane;clathrin-coated vesicle;clathrin-coated vesicle membrane;cellular_component;organelle subcompartment;vesicle;coated vesicle membrane;cytoplasmic, membrane-bounded vesicle;cytoplasmic vesicle;whole membrane;membrane;membrane-bounded vesicle;cytoplasmic vesicle part;Golgi apparatu…	4;3;5;5;6;2;3;7;5;1;4;4;4;5;5;3;2;5;4;4;4;6;4;5;4;5;4;4;5;3;3;4;4;5;2;2;3;3;4;5;5;3;2;4;4;2;3;	GO:0003674;GO:0005488;GO:0043167;GO:0005509;GO:0046872;GO:0043169;	molecular_function;binding;ion binding;calcium ion binding;metal ion binding;cation binding;	1;2;3;6;5;4;				IPR001881;IPR013032;IPR018097;IPR003137;IPR026823;	EGF-like calcium-binding domain;EGF-like, conserved site;EGF-like calcium-binding, conserved site;PA domain;Complement Clr-like EGF domain;	chloroplast	24375293	55.8	O	[O] Posttranslational modification, protein turnover, chaperones	COG1404	Serine protease, subtilisin family
A0A2I0BBB9	Adenosine kinase 2 OS=Apostasia shenzhenica OX=1088818 GN=ADK2 PE=4 SV=1 - [A0A2I0BBB9_9ASPA]	Up	1.059	0.793	1.182	1.049	nan	nan	nan	nan	1.1	0.808	1.02	1.138	0.98047	0.820987	1.34853	0.00606581	1.00686	0.942711	0.73205	0.0229098	GO:0009167;GO:0009165;GO:0044281;GO:0009161;GO:1901362;GO:0046129;GO:1901360;GO:0044710;GO:0044711;GO:0044209;GO:0044419;GO:0051704;GO:0046033;GO:0042451;GO:0046128;GO:0042455;GO:0046483;GO:1901564;GO:1901566;GO:0006163;GO:0006167;GO:0006166;GO:0006164;GO:0019438;GO:0006169;GO:0032261;GO:0009163;GO:0006807;GO:0046085;GO:0046086;GO:1901576;GO:0009259;GO:0044699;GO:0019637;GO:0018130;GO:0009156;GO:…	purine ribonucleoside monophosphate metabolic process;nucleotide biosynthetic process;small molecule metabolic process;ribonucleoside monophosphate metabolic process;organic cyclic compound biosynthetic process;purine ribonucleoside biosynthetic process;organic cyclic compound metabolic process;single-organism metabolic process;single-organism biosynthetic process;AMP salvage;interspecies interac…	8;6;4;7;5;8;4;3;4;8;3;2;8;7;7;7;4;4;5;6;9;7;7;5;8;7;6;3;8;9;4;6;2;4;5;7;8;7;7;1;2;5;5;5;5;6;5;6;5;4;4;6;7;7;6;4;6;2;4;4;5;4;6;6;3;5;6;3;6;8;3;3;3;5;6;3;5;4;5;4;4;4;5;	GO:0016020;GO:0005829;GO:0044424;GO:0044464;GO:0044444;GO:0005737;GO:0005623;GO:0005622;GO:0071944;GO:0005886;GO:0005575;	membrane;cytosol;intracellular part;cell part;cytoplasmic part;cytoplasm;cell;intracellular;cell periphery;plasma membrane;cellular_component;	2;5;3;2;4;4;2;3;3;3;1;	GO:0000166;GO:0016740;GO:0017076;GO:0097367;GO:0003674;GO:0005488;GO:0046914;GO:0032549;GO:0005524;GO:0043168;GO:0043169;GO:0016301;GO:0003824;GO:0016773;GO:0016772;GO:0032559;GO:0032555;GO:0032550;GO:0032553;GO:0035639;GO:0043167;GO:0005507;GO:0046872;GO:0030554;GO:0097159;GO:0019206;GO:0019205;GO:1901363;GO:0001883;GO:0001882;GO:1901265;GO:0004001;GO:0036094;	nucleotide binding;transferase activity;purine nucleotide binding;carbohydrate derivative binding;molecular_function;binding;transition metal ion binding;ribonucleoside binding;ATP binding;anion binding;cation binding;kinase activity;catalytic activity;phosphotransferase activity, alcohol group as acceptor;transferase activity, transferring phosphorus-containing groups;adenyl ribonucleotide bindi…	4;3;5;3;1;2;6;5;6;4;4;5;2;5;4;6;5;6;4;5;3;7;5;6;3;7;6;3;5;4;4;6;3;	K00856	map00230;map01100;	Purine metabolism;Metabolic pathways;	IPR011611;IPR029056;IPR001805;IPR002173;	Carbohydrate kinase PfkB;Ribokinase-like;Adenosine kinase;Carbohydrate/puine kinase, PfkB, conserved site;	cytosol	At5g03300	575	G	[G] Carbohydrate transport and metabolism;
G3KF67	Actin OS=Narcissus tazetta var. chinensis OX=391288 PE=2 SV=1 - [G3KF67_NARTA]	Down	0.875	1.01	0.8	1.308	0.775	1.119	0.606	1.444	0.939	1.116	0.778	1.207	1.18544	0.157342	0.79784	0.0215087	0.55165	0.00301435	0.81965	0.0371957	GO:0022622;GO:0048589;GO:0048588;GO:0048468;GO:0048469;GO:0048869;GO:0009611;GO:0009845;GO:0048767;GO:0048765;GO:0048764;GO:0010033;GO:0044707;GO:0090558;GO:0016049;GO:0080147;GO:0009719;GO:0090351;GO:0009888;GO:0099402;GO:0006950;GO:0008150;GO:0010015;GO:0050896;GO:0048364;GO:0009314;GO:0030154;GO:0009791;GO:0009416;GO:0009653;GO:0044699;GO:0060560;GO:0032502;GO:0032501;GO:0009987;GO:0009725;GO:…	root system development;developmental growth;developmental cell growth;cell development;cell maturation;cellular developmental process;response to wounding;seed germination;root hair elongation;root hair cell differentiation;trichoblast maturation;response to organic substance;single-multicellular organism process;plant epidermis development;cell growth;root hair cell development;response to endo…	5;3;4;4;5;4;4;4;5;6;6;4;3;5;3;5;3;5;4;4;3;1;4;2;4;4;5;4;5;3;2;4;2;2;2;4;4;4;5;6;2;4;4;3;3;3;6;3;5;3;	GO:0031974;GO:0031975;GO:0030054;GO:0031981;GO:0016020;GO:0031967;GO:0055044;GO:0043231;GO:0043233;GO:0005829;GO:0044428;GO:0044424;GO:0044422;GO:0043232;GO:0043229;GO:0043228;GO:0043227;GO:0043226;GO:0005856;GO:0009941;GO:0009570;GO:0044435;GO:0044434;GO:0044446;GO:0044444;GO:0005737;GO:0005730;GO:0005634;GO:0005739;GO:0030312;GO:0005911;GO:0009526;GO:0044464;GO:0005623;GO:0005622;GO:0071944;GO:…	membrane-enclosed lumen;envelope;cell junction;nuclear lumen;membrane;organelle envelope;symplast;intracellular membrane-bounded organelle;organelle lumen;cytosol;nuclear part;intracellular part;organelle part;intracellular non-membrane-bounded organelle;intracellular organelle;non-membrane-bounded organelle;membrane-bounded organelle;organelle;cytoskeleton;chloroplast envelope;chloroplast stroma…	2;3;2;5;2;4;2;4;3;5;4;3;2;4;3;3;3;2;5;6;6;4;5;3;4;4;5;5;5;3;3;5;2;2;3;3;5;5;4;3;3;6;1;4;	GO:1901363;GO:0000166;GO:0032549;GO:0097367;GO:0003674;GO:1901265;GO:0017076;GO:0005524;GO:0036094;GO:0097159;GO:0032559;GO:0032555;GO:0032550;GO:0032553;GO:0035639;GO:0043167;GO:0030554;GO:0005488;GO:0005200;GO:0001883;GO:0001882;GO:0005198;GO:0043168;	heterocyclic compound binding;nucleotide binding;ribonucleoside binding;carbohydrate derivative binding;molecular_function;nucleoside phosphate binding;purine nucleotide binding;ATP binding;small molecule binding;organic cyclic compound binding;adenyl ribonucleotide binding;purine ribonucleotide binding;purine ribonucleoside binding;ribonucleotide binding;purine ribonucleoside triphosphate bindin…	3;4;5;3;1;4;5;6;3;3;6;5;6;4;5;3;6;2;3;5;4;2;4;	K10355			IPR020902;IPR004000;IPR004001;	Actin/actin-like conserved site;Actin family;Actin, conserved site;	cytoskeleton	At5g09810	767	Z	[Z] Cytoskeleton;
A0A2I0B276	Heat shock cognate 70 kDa protein OS=Apostasia shenzhenica OX=1088818 GN=HSP70 PE=3 SV=1 - [A0A2I0B276_9ASPA]	Up	1.042	1.014	0.948	0.995	1.268	0.824	0.684	1.216	1.265	0.943	0.986	0.949	1.36555	0.0576849	1.28551	0.0467766	0.82848	0.224126	0.88006	0.272285													IPR029048;IPR018181;IPR029047;IPR013126;	Heat shock protein 70kD, C-terminal domain;Heat shock protein 70, conserved site;Heat shock protein 70kD, peptide-binding domain;Heat shock protein 70 family;	cytosol	At3g12580	1085	O	[O] Posttranslational modification, protein turnover, chaperones;
B3G0G4	Chlorophyll a-b binding protein, chloroplastic OS=Ophiopogon japonicus OX=100506 PE=2 SV=1 - [B3G0G4_9ASPA]	Down	0.825	1.382	0.868	0.961	nan	nan	nan	nan	0.805	1.394	0.846	1.036	0.95099	0.105776	0.58718	0.000413961	0.85829	0.0685295	1.39009	0.00937316	GO:0044237;GO:0006091;GO:0044260;GO:0071704;GO:0043170;GO:0044267;GO:0009987;GO:0018298;GO:0043412;GO:0008150;GO:0006464;GO:0008152;GO:0015979;GO:0009765;GO:0044238;GO:0019538;GO:0036211;GO:0019684;	cellular metabolic process;generation of precursor metabolites and energy;cellular macromolecule metabolic process;organic substance metabolic process;macromolecule metabolic process;cellular protein metabolic process;cellular process;protein-chromophore linkage;macromolecule modification;biological_process;cellular protein modification process;metabolic process;photosynthesis;photosynthesis, lig…	3;4;4;3;4;5;2;7;5;1;6;2;4;5;3;4;5;5;	GO:0055035;GO:0034357;GO:0031976;GO:0043229;GO:0005622;GO:0043227;GO:0043226;GO:0031224;GO:0009579;GO:0009534;GO:0009536;GO:0016021;GO:0016020;GO:0044436;GO:0044435;GO:0044434;GO:0009535;GO:0009523;GO:0044446;GO:0031984;GO:0032991;GO:0042651;GO:0009507;GO:0043234;GO:0009522;GO:0043231;GO:0009521;GO:0044464;GO:0005623;GO:0005737;GO:0005575;GO:0098796;GO:0044444;GO:0044424;GO:0044425;GO:0044422;	plastid thylakoid membrane;photosynthetic membrane;plastid thylakoid;intracellular organelle;intracellular;membrane-bounded organelle;organelle;intrinsic component of membrane;thylakoid;chloroplast thylakoid;plastid;integral component of membrane;membrane;thylakoid part;plastid part;chloroplast part;chloroplast thylakoid membrane;photosystem II;intracellular organelle part;organelle subcompartmen…	5;3;5;3;3;3;2;3;4;6;5;4;2;4;4;5;6;5;3;4;2;4;6;3;5;4;4;2;2;4;1;3;4;3;2;2;	GO:0043169;GO:0003674;GO:0005488;GO:1901363;GO:0046872;GO:0016168;GO:0043167;GO:0046906;GO:0097159;	cation binding;molecular_function;binding;heterocyclic compound binding;metal ion binding;chlorophyll binding;ion binding;tetrapyrrole binding;organic cyclic compound binding;	4;1;2;3;5;5;3;4;3;	K08912	map00196;map01100;	Photosynthesis - antenna proteins;Metabolic pathways;	IPR022796;IPR023329;IPR001344;	Chlorophyll A-B binding protein;Chlorophyll a/b binding protein domain;Chlorophyll A-B binding protein, plant;	chloroplast
A0A2I0W587	Prohibitin-2, mitochondrial OS=Dendrobium catenatum OX=906689 GN=PHB2 PE=4 SV=1 - [A0A2I0W587_9ASPA]	Down	0.901	1.037	1.01	1.043	0.921	1.151	1.038	0.998	0.981	1.196	0.981	0.888	0.92539	0.0609333	0.82831	0.0217899	1.03414	0.532795	1.15534	0.0831826				GO:0019866;GO:1990204;GO:0043229;GO:0005774;GO:0043227;GO:0043226;GO:0031224;GO:0005737;GO:0005575;GO:0031090;GO:0098796;GO:0005773;GO:0016021;GO:0016020;GO:0098803;GO:0005740;GO:0005739;GO:0098800;GO:0044455;GO:0044437;GO:0005747;GO:1902494;GO:0098588;GO:0031967;GO:0031966;GO:0031975;GO:0043234;GO:0045271;GO:0032991;GO:0043231;GO:0030964;GO:0044464;GO:0005623;GO:0005622;GO:0044446;GO:0005743;GO:…	organelle inner membrane;oxidoreductase complex;intracellular organelle;vacuolar membrane;membrane-bounded organelle;organelle;intrinsic component of membrane;cytoplasm;cellular_component;organelle membrane;membrane protein complex;vacuole;integral component of membrane;membrane;respiratory chain complex;mitochondrial envelope;mitochondrion;inner mitochondrial membrane protein complex;mitochondri…	4;3;3;4;3;2;3;4;1;3;3;5;4;2;4;5;5;4;3;4;5;4;4;4;4;3;3;4;2;4;4;2;2;3;3;5;4;4;4;3;2;3;3;2;4;				K17081			IPR000163;IPR001107;	Prohibitin;Band 7 domain;	chloroplast	At1g03860	457	O	[O] Posttranslational modification, protein turnover, chaperones;
A0A2H9ZZ04	N-carbamoylputrescine amidase OS=Apostasia shenzhenica OX=1088818 GN=CPA PE=4 SV=1 - [A0A2H9ZZ04_9ASPA]	Up	1.202	0.905	0.859	1.074	nan	nan	nan	nan	1.314	0.955	0.846	0.946	1.47566	0.0187859	1.35269	0.0332262	0.84406	0.134076	0.92079	0.364398	GO:0006596;GO:0019752;GO:0006595;GO:0044249;GO:0034641;GO:0006807;GO:0044281;GO:0009064;GO:0033388;GO:0042401;GO:0044699;GO:1901576;GO:0044710;GO:0044711;GO:0097164;GO:0006520;GO:0006525;GO:0071704;GO:1901605;GO:0009987;GO:0009308;GO:0009309;GO:0009445;GO:0009446;GO:0009058;GO:0008150;GO:0008152;GO:0043436;GO:1901564;GO:0044238;GO:0044271;GO:0006082;GO:1901566;GO:0044106;GO:0044237;GO:0044763;GO:…	polyamine biosynthetic process;carboxylic acid metabolic process;polyamine metabolic process;cellular biosynthetic process;cellular nitrogen compound metabolic process;nitrogen compound metabolic process;small molecule metabolic process;glutamine family amino acid metabolic process;putrescine biosynthetic process from arginine;cellular biogenic amine biosynthetic process;single-organism process;o…	8;6;7;4;4;3;4;6;5;7;2;4;3;4;4;4;7;3;5;2;5;6;5;6;3;1;2;5;4;3;5;4;5;5;3;3;6;				GO:0003674;GO:0016787;GO:0003824;GO:0016810;GO:0016811;GO:0050126;	molecular_function;hydrolase activity;catalytic activity;hydrolase activity, acting on carbon-nitrogen (but not peptide) bonds;hydrolase activity, acting on carbon-nitrogen (but not peptide) bonds, in linear amides;N-carbamoylputrescine amidase activity;	1;3;2;4;5;6;	K12251	map00330;map01100;	Arginine and proline metabolism;Metabolic pathways;	IPR003010;IPR017755;	Carbon-nitrogen hydrolase;N-carbamoylputrescine amidase;	cytosol	At2g27450	405	E	[E] Amino acid transport and metabolism;
A0A2I0V8X1	Uncharacterized protein OS=Dendrobium catenatum OX=906689 GN=MA16_Dca020222 PE=4 SV=1 - [A0A2I0V8X1_9ASPA]	Up	1.205	0.943	1.048	0.843	1.196	0.861	1.305	0.793	1.022	0.81	1.565	0.712	0.87366	0.36254	1.30949	0.0191766	1.66865	0.0273481	1.11329	0.178351	GO:0019220;GO:0080090;GO:0019222;GO:0016311;GO:0010921;GO:0010923;GO:0031323;GO:0006139;GO:0090304;GO:0044249;GO:0034641;GO:0006807;GO:0034645;GO:0009892;GO:1901362;GO:0043086;GO:0097659;GO:0032774;GO:0044267;GO:0051248;GO:0010605;GO:0051346;GO:0044260;GO:0010563;GO:0051246;GO:0050789;GO:0071704;GO:0010467;GO:0065007;GO:1901360;GO:0044092;GO:0048519;GO:0065009;GO:0018130;GO:0016070;GO:0031324;GO:…	regulation of phosphate metabolic process;regulation of primary metabolic process;regulation of metabolic process;dephosphorylation;regulation of phosphatase activity;negative regulation of phosphatase activity;regulation of cellular metabolic process;nucleobase-containing compound metabolic process;nucleic acid metabolic process;cellular biosynthetic process;cellular nitrogen compound metabolic …	6;4;3;6;6;7;4;4;5;4;4;3;5;3;5;5;7;6;5;5;4;6;4;5;5;2;3;5;2;4;4;2;3;5;5;4;6;4;6;4;6;3;5;7;5;5;1;2;5;7;7;7;4;5;3;5;5;5;4;4;6;3;3;4;5;5;7;6;4;5;2;4;3;										IPR003618;IPR012921;	Transcription elongation factor S-II, central domain;Spen paralogue and orthologue SPOC, C-terminal;	nucleus	At2g25640	293	K	[K] Transcription;
A0A2I0A0Z2	Glutathione peroxidase OS=Apostasia shenzhenica OX=1088818 GN=GPX7 PE=3 SV=1 - [A0A2I0A0Z2_9ASPA]	Down	0.85	1.26	1.109	0.829	0.858	1.332	1.07	0.754	0.856	1.2	1.197	0.83	0.75948	0.00198094	0.67616	0.00043128	1.39909	0.00207886	1.57149	0.00054997										K00432	map00480;map00590;map04918;	Glutathione metabolism;Arachidonic acid metabolism;Thyroid hormone synthesis;	IPR029759;IPR000889;IPR012336;IPR029760;	Glutathione peroxidase active site;Glutathione peroxidase;Thioredoxin-like fold;Glutathione peroxidase conserved site;	chloroplast	At2g25080	316	O	[O] Posttranslational modification, protein turnover, chaperones;
A0A2I0WWH0	Glyoxylate/succinic semialdehyde reductase 1 OS=Dendrobium catenatum OX=906689 GN=GLYR1 PE=4 SV=1 - [A0A2I0WWH0_9ASPA]	Down	0.926	1.005	0.988	1.091	0.815	1.047	0.687	1.55	0.845	1.146	0.876	1.176	1.01372	0.907096	0.80863	0.0187147	0.66833	0.0639449	0.83783	0.233231										K18121	map00630;map00650;map01100;map01120;map01200;	Glyoxylate and dicarboxylate metabolism;Butanoate metabolism;Metabolic pathways;Microbial metabolism in diverse environments;Carbon metabolism;	IPR006115;IPR008927;IPR029154;IPR015815;IPR013328;IPR016040;	6-phosphogluconate dehydrogenase, NADP-binding;6-phosphogluconate dehydrogenase C-terminal domain-like;3-hydroxyisobutyrate dehydrogenase, NAD-binding domain;3-hydroxyisobutyrate dehydrogenase-related;6-phosphogluconate dehydrogenase, domain 2;NAD(P)-binding domain;	chloroplast	At3g25530	474	R	[R] General function prediction only;
A0A2I0A0Z1	Carboxypeptidase OS=Apostasia shenzhenica OX=1088818 GN=AXF42_Ash010889 PE=3 SV=1 - [A0A2I0A0Z1_9ASPA]	Up	1.612	0.702	1.057	0.641	nan	nan	nan	nan	1.537	0.944	0.811	0.765	1.68576	0.0380223	1.91312	0.0272582	1.32859	0.235531	1.1707	0.470548							GO:0016787;GO:0017171;GO:0003824;GO:0004180;GO:0004185;GO:0008238;GO:0070011;GO:0003674;GO:0070008;GO:0008233;GO:0008236;	hydrolase activity;serine hydrolase activity;catalytic activity;carboxypeptidase activity;serine-type carboxypeptidase activity;exopeptidase activity;peptidase activity, acting on L-amino acid peptides;molecular_function;serine-type exopeptidase activity;peptidase activity;serine-type peptidase activity;	3;4;2;7;7;6;5;1;6;4;5;	K16297			IPR018202;IPR001563;IPR033124;IPR029058;	Serine carboxypeptidase, serine active site;Peptidase S10, serine carboxypeptidase;Serine carboxypeptidases, histidine active site;Alpha/Beta hydrolase fold;	chloroplast	At4g30810	527	OE	[O] Posttranslational modification, protein turnover, chaperones;[E] Amino acid transport and metabolism;
A0A2I0BD85	Uncharacterized protein OS=Apostasia shenzhenica OX=1088818 GN=AXF42_Ash013169 PE=4 SV=1 - [A0A2I0BD85_9ASPA]	Down	0.922	1.152	1.004	0.97	0.919	1.478	1.421	0.651	0.961	1.127	1.09	0.914	0.79716	0.136526	0.74581	0.0490321	1.38659	0.111879	1.48205	0.0530773	GO:0008150;GO:0008152;	biological_process;metabolic process;	1;2;	GO:0055035;GO:0034357;GO:0031976;GO:0043229;GO:0005622;GO:0043227;GO:0043226;GO:0009579;GO:0009534;GO:0009536;GO:0009532;GO:0009570;GO:0016020;GO:0044436;GO:0044435;GO:0044434;GO:0009535;GO:0044446;GO:0031984;GO:0042651;GO:0009507;GO:0043231;GO:0044464;GO:0005623;GO:0005737;GO:0005575;GO:0044444;GO:0044424;GO:0044422;	plastid thylakoid membrane;photosynthetic membrane;plastid thylakoid;intracellular organelle;intracellular;membrane-bounded organelle;organelle;thylakoid;chloroplast thylakoid;plastid;plastid stroma;chloroplast stroma;membrane;thylakoid part;plastid part;chloroplast part;chloroplast thylakoid membrane;intracellular organelle part;organelle subcompartment;thylakoid membrane;chloroplast;intracellul…	5;3;5;3;3;3;2;4;6;5;5;6;2;4;4;5;6;3;4;4;6;4;2;2;4;1;4;3;2;	GO:0031406;GO:0003674;GO:0005488;GO:0043167;GO:0036094;GO:0016597;GO:0043177;GO:0043168;	carboxylic acid binding;molecular_function;binding;ion binding;small molecule binding;amino acid binding;organic acid binding;anion binding;	5;1;2;3;3;6;4;4;						chloroplast
R4QG27	ATP synthase subunit beta (Fragment) OS=Tigridia immaculata OX=1210488 GN=atpB PE=3 SV=1 - [R4QG27_9ASPA]	Down	0.866	1.258	0.773	1.162	0.99	1.038	1.132	0.995	0.905	1.165	0.878	1.141	0.99209	0.951232	0.79775	0.0337402	0.84384	0.221989	1.04942	0.546626	GO:0009167;GO:0009165;GO:0044281;GO:0009161;GO:1901362;GO:0042451;GO:1901360;GO:0044710;GO:0044711;GO:1902600;GO:0009199;GO:0098662;GO:0009206;GO:0009205;GO:0009201;GO:0046034;GO:0098660;GO:0046129;GO:0046128;GO:0042455;GO:0046483;GO:1901564;GO:1901566;GO:0006163;GO:0006164;GO:0019637;GO:0019438;GO:0009163;GO:0009141;GO:0009142;GO:0009144;GO:0009145;GO:0006807;GO:1901576;GO:0015992;GO:0015991;GO:…	purine ribonucleoside monophosphate metabolic process;nucleotide biosynthetic process;small molecule metabolic process;ribonucleoside monophosphate metabolic process;organic cyclic compound biosynthetic process;purine nucleoside biosynthetic process;organic cyclic compound metabolic process;single-organism metabolic process;single-organism biosynthetic process;hydrogen ion transmembrane transport…	8;6;4;7;5;7;4;3;4;7;7;7;8;8;7;8;6;8;7;7;4;4;5;6;7;4;5;6;6;6;7;7;3;4;6;6;6;5;5;6;5;4;8;7;7;1;2;5;3;5;8;9;5;6;3;5;3;5;9;4;4;6;7;7;6;4;6;7;2;4;4;4;2;5;4;8;5;5;6;4;5;3;8;5;4;6;5;6;2;3;3;7;3;5;4;6;5;	GO:0034357;GO:0031976;GO:0045261;GO:0016020;GO:0043234;GO:0043231;GO:0045259;GO:0044422;GO:0043229;GO:0043227;GO:0043226;GO:0009579;GO:0044436;GO:0044435;GO:0044434;GO:0031984;GO:0044425;GO:0044446;GO:0044444;GO:0016469;GO:0055035;GO:0005737;GO:0042651;GO:0044464;GO:0005623;GO:0005622;GO:0044424;GO:0009535;GO:0009534;GO:0009536;GO:0033178;GO:0009507;GO:0032991;GO:0005575;GO:0098796;	photosynthetic membrane;plastid thylakoid;proton-transporting ATP synthase complex, catalytic core F(1);membrane;protein complex;intracellular membrane-bounded organelle;proton-transporting ATP synthase complex;organelle part;intracellular organelle;membrane-bounded organelle;organelle;thylakoid;thylakoid part;plastid part;chloroplast part;organelle subcompartment;membrane part;intracellular orga…	3;5;4;2;3;4;4;2;3;3;2;4;4;4;5;4;2;3;4;4;5;4;4;2;2;3;3;6;6;5;4;6;2;1;3;	GO:0000166;GO:0016818;GO:0097367;GO:0019829;GO:0005524;GO:0015405;GO:0016817;GO:0003674;GO:0005488;GO:0016887;GO:1901265;GO:0042626;GO:0015399;GO:0017076;GO:0022804;GO:0016787;GO:0022890;GO:0003824;GO:0097159;GO:0043492;GO:0016462;GO:0032559;GO:0032555;GO:0015078;GO:0032553;GO:0016820;GO:0046933;GO:0032549;GO:0035639;GO:0043167;GO:0044769;GO:0022891;GO:0005215;GO:0022892;GO:0030554;GO:0032550;GO:…	nucleotide binding;hydrolase activity, acting on acid anhydrides, in phosphorus-containing anhydrides;carbohydrate derivative binding;cation-transporting ATPase activity;ATP binding;P-P-bond-hydrolysis-driven transmembrane transporter activity;hydrolase activity, acting on acid anhydrides;molecular_function;binding;ATPase activity;nucleoside phosphate binding;ATPase activity, coupled to transmemb…	4;5;3;7;6;6;4;1;2;8;4;6;5;5;4;3;7;2;3;10;6;6;5;9;4;5;8;5;5;3;7;4;2;3;6;6;5;3;5;4;8;6;3;6;7;3;9;4;5;	K02112	map00190;map00195;map01100;	Oxidative phosphorylation;Photosynthesis;Metabolic pathways;	IPR000194;IPR005722;IPR003593;IPR024034;IPR020003;IPR004100;IPR027417;	ATPase, F1/V1/A1 complex, alpha/beta subunit, nucleotide-binding domain;ATP synthase, F1 complex, beta subunit;AAA+ ATPase domain;ATPase, F1/V1 complex, beta/alpha subunit, C-terminal;ATPase, alpha/beta subunit, nucleotide-binding domain, active site;ATPase, F1/V1/A1 complex, alpha/beta subunit, N-terminal domain;P-loop containing nucleoside triphosphate hydrolase;	cytosol	AtCh030	900	C	[C] Energy production and conversion;
A0A2I0WZV4	Peroxidase OS=Dendrobium catenatum OX=906689 GN=PNC1 PE=3 SV=1 - [A0A2I0WZV4_9ASPA]	Down	0.818	0.929	0.976	1.307	0.742	0.996	0.678	1.548	0.694	1.26	0.839	1.27	0.90413	0.441645	0.70769	0.0444529	0.60436	0.0113351	0.77212	0.0786665	GO:0044248;GO:0042744;GO:0042743;GO:0044699;GO:0044712;GO:0044710;GO:0008150;GO:0009987;GO:0072593;GO:0006950;GO:0044763;GO:0008152;GO:0009056;GO:0006979;GO:0050896;GO:0044237;	cellular catabolic process;hydrogen peroxide catabolic process;hydrogen peroxide metabolic process;single-organism process;single-organism catabolic process;single-organism metabolic process;biological_process;cellular process;reactive oxygen species metabolic process;response to stress;single-organism cellular process;metabolic process;catabolic process;response to oxidative stress;response to s…	4;4;5;2;4;3;1;2;4;3;3;2;3;4;2;3;	GO:0005575;GO:0005576;	cellular_component;extracellular region;	1;2;	GO:0005488;GO:1901363;GO:0016491;GO:0043169;GO:0043167;GO:0046872;GO:0020037;GO:0016209;GO:0003824;GO:0016684;GO:0046906;GO:0097159;GO:0003674;GO:0004601;	binding;heterocyclic compound binding;oxidoreductase activity;cation binding;ion binding;metal ion binding;heme binding;antioxidant activity;catalytic activity;oxidoreductase activity, acting on peroxide as acceptor;tetrapyrrole binding;organic cyclic compound binding;molecular_function;peroxidase activity;	2;3;3;4;3;5;5;2;2;4;4;3;1;3;				IPR019794;IPR002016;IPR000823;IPR019793;IPR010255;IPR033905;	Peroxidase, active site;Haem peroxidase, plant/fungal/bacterial;Plant peroxidase;Peroxidases heam-ligand binding site;Haem peroxidase;Secretory peroxidase;	chloroplast	At5g05340	424	R	[R] General function prediction only;
A0A2I0XAU5	Mitochondrial adenine nucleotide transporter ADNT1 OS=Dendrobium catenatum OX=906689 GN=ADNT1 PE=3 SV=1 - [A0A2I0XAU5_9ASPA]	Up	1.141	0.931	0.908	1.058	nan	nan	nan	nan	1.213	0.985	0.888	0.978	1.31069	0.0174655	1.2286	0.039723	0.88212	0.100562	0.94106	0.339742	GO:0055085;GO:0008150;GO:0044699;GO:0006810;GO:0009987;GO:0044765;GO:0044763;GO:0051234;GO:0051179;GO:1902578;	transmembrane transport;biological_process;single-organism process;transport;cellular process;single-organism transport;single-organism cellular process;establishment of localization;localization;single-organism localization;	4;1;2;4;2;4;3;3;2;3;	GO:0044464;GO:0031975;GO:0043229;GO:0043227;GO:0043226;GO:0031224;GO:0005737;GO:0044446;GO:0031090;GO:0016021;GO:0016020;GO:0005740;GO:0005739;GO:0031967;GO:0031966;GO:0043231;GO:0019866;GO:0005623;GO:0005622;GO:0005575;GO:0005743;GO:0044444;GO:0044429;GO:0044424;GO:0044425;GO:0044422;	cell part;envelope;intracellular organelle;membrane-bounded organelle;organelle;intrinsic component of membrane;cytoplasm;intracellular organelle part;organelle membrane;integral component of membrane;membrane;mitochondrial envelope;mitochondrion;organelle envelope;mitochondrial membrane;intracellular membrane-bounded organelle;organelle inner membrane;cell;intracellular;cellular_component;mitoch…	2;3;3;3;2;3;4;3;3;4;2;5;5;4;4;4;4;2;3;1;5;4;4;3;2;2;				K14684			IPR002067;IPR018108;IPR023395;	Mitochondrial carrier protein;Mitochondrial substrate/solute carrier;Mitochondrial carrier domain;	cytosol	At4g01100	589	C	[C] Energy production and conversion;
A0A2I0XB93	Aspartate-semialdehyde dehydrogenase OS=Dendrobium catenatum OX=906689 GN=MA16_Dca025220 PE=3 SV=1 - [A0A2I0XB93_9ASPA]	Up	1.098	0.84	1.008	1.079	1.065	0.853	1.28	0.938	1.165	0.82	1.121	0.961	0.97624	0.764516	1.32431	0.000928266	1.14473	0.186337	0.84385	0.0256702	GO:0009082;GO:0071266;GO:0019752;GO:0071265;GO:0044249;GO:0006807;GO:0006566;GO:0044283;GO:0044711;GO:0006549;GO:0043650;GO:0006520;GO:0019877;GO:0008150;GO:0071704;GO:0044699;GO:0009089;GO:0008652;GO:1901605;GO:1901607;GO:0000096;GO:1901576;GO:0006553;GO:0000097;GO:0009987;GO:0044710;GO:0009085;GO:0009058;GO:0008152;GO:0009097;GO:0043436;GO:0009066;GO:0044238;GO:0043648;GO:1901564;GO:1901566;GO:…	branched-chain amino acid biosynthetic process;'de novo' L-methionine biosynthetic process;carboxylic acid metabolic process;L-methionine biosynthetic process;cellular biosynthetic process;nitrogen compound metabolic process;threonine metabolic process;small molecule biosynthetic process;single-organism biosynthetic process;isoleucine metabolic process;dicarboxylic acid biosynthetic process;cellu…	6;9;6;8;4;3;7;5;4;6;7;4;6;1;3;2;6;5;5;6;5;4;7;6;2;3;8;3;2;7;5;6;3;7;4;5;4;5;6;6;5;3;4;8;5;7;3;7;5;4;	GO:0005737;GO:0044464;GO:0005623;GO:0005622;GO:0005575;GO:0044424;	cytoplasm;cell part;cell;intracellular;cellular_component;intracellular part;	4;2;2;3;1;3;	GO:0051287;GO:0003674;GO:0005488;GO:0004073;GO:1901363;GO:1901265;GO:0016491;GO:0050662;GO:0050661;GO:0003942;GO:0016620;GO:0000166;GO:0036094;GO:0016903;GO:0048037;GO:0097159;GO:0003824;	NAD binding;molecular_function;binding;aspartate-semialdehyde dehydrogenase activity;heterocyclic compound binding;nucleoside phosphate binding;oxidoreductase activity;coenzyme binding;NADP binding;N-acetyl-gamma-glutamyl-phosphate reductase activity;oxidoreductase activity, acting on the aldehyde or oxo group of donors, NAD or NADP as acceptor;nucleotide binding;small molecule binding;oxidoreduc…	5;1;2;6;3;4;3;4;5;6;5;4;3;4;3;3;2;				IPR005986;IPR012280;IPR012080;IPR000534;IPR016040;	Aspartate-semialdehyde dehydrogenase, beta-type;Semialdehyde dehydrogenase, dimerisation domain;Aspartate-semialdehyde dehydrogenase;Semialdehyde dehydrogenase, NAD-binding;NAD(P)-binding domain;	chloroplast	At1g14810	535	E	[E] Amino acid transport and metabolism;
A0A1R3L6X9	Uncharacterized protein OS=Asparagus officinalis OX=4686 GN=A4U43_UnF4530 PE=3 SV=1 - [A0A1R3L6X9_ASPOF]	Down	0.662	1.213	0.802	1.39	nan	nan	nan	nan	0.703	1.45	0.63	1.26	0.95321	0.741193	0.51258	0.0326633	0.54038	0.0299337	1.00491	0.966013	GO:0019752;GO:0044699;GO:0044710;GO:0071704;GO:0044281;GO:0009987;GO:0008150;GO:0008152;GO:0043436;GO:0033609;GO:0043648;GO:0006082;GO:0044237;GO:0044763;	carboxylic acid metabolic process;single-organism process;single-organism metabolic process;organic substance metabolic process;small molecule metabolic process;cellular process;biological_process;metabolic process;oxoacid metabolic process;oxalate metabolic process;dicarboxylic acid metabolic process;organic acid metabolic process;cellular metabolic process;single-organism cellular process;	6;2;3;3;4;2;1;2;5;8;7;4;3;3;	GO:0048046;GO:0071944;GO:0005623;GO:0005618;GO:0030312;GO:0044464;GO:0005575;GO:0005576;	apoplast;cell periphery;cell;cell wall;external encapsulating structure;cell part;cellular_component;extracellular region;	3;3;2;4;3;2;1;2;	GO:0016830;GO:0003674;GO:0043169;GO:0046914;GO:0016829;GO:0043167;GO:0046872;GO:0046564;GO:0030145;GO:0003824;GO:0016831;GO:0045735;GO:0005488;	carbon-carbon lyase activity;molecular_function;cation binding;transition metal ion binding;lyase activity;ion binding;metal ion binding;oxalate decarboxylase activity;manganese ion binding;catalytic activity;carboxy-lyase activity;nutrient reservoir activity;binding;	4;1;4;6;3;3;5;6;7;2;5;2;2;				IPR001929;IPR019780;IPR006045;IPR011051;IPR014710;	Germin;Germin, manganese binding site;Cupin 1;RmlC-like cupin domain;RmlC-like jelly roll fold;	extracellular
A0A2I0AZS4	Ras-related protein RABA1f OS=Apostasia shenzhenica OX=1088818 GN=RABA1F PE=4 SV=1 - [A0A2I0AZS4_9ASPA]	Down	0.973	1.306	0.975	0.779	0.924	1.245	0.628	1.229	1	1.088	0.787	1.131	1.21213	0.175277	0.7961	0.022688	0.76139	0.214717	1.15929	0.332401													IPR005225;IPR027417;IPR001806;	Small GTP-binding protein domain;P-loop containing nucleoside triphosphate hydrolase;Small GTPase superfamily;	cytosol	At5g60860	426	U	[U] Intracellular trafficking, secretion, and vesicular transport;
A0A2I0W770	Putative pyridoxal biosynthesis protein PDX1.1 OS=Dendrobium catenatum OX=906689 GN=PDX11 PE=3 SV=1 - [A0A2I0W770_9ASPA]	Up	1.158	0.872	0.914	1.097	0.961	0.848	1.13	1.084	1.106	0.928	0.802	1.14	1.13317	0.325698	1.2179	0.0388788	0.85697	0.180541	0.79735	0.00152826	GO:0009108;GO:0006732;GO:0051186;GO:0044249;GO:0034641;GO:0006807;GO:0044281;GO:0044283;GO:1901362;GO:0072525;GO:0044699;GO:1901576;GO:0044710;GO:0044711;GO:0072524;GO:0051188;GO:0071704;GO:1901360;GO:0042822;GO:0042823;GO:0018130;GO:0006767;GO:0006766;GO:0046184;GO:0009987;GO:0006725;GO:0009058;GO:0009110;GO:0008150;GO:0008152;GO:0019438;GO:1901564;GO:0090407;GO:0046483;GO:0044271;GO:0006081;GO:…	coenzyme biosynthetic process;coenzyme metabolic process;cofactor metabolic process;cellular biosynthetic process;cellular nitrogen compound metabolic process;nitrogen compound metabolic process;small molecule metabolic process;small molecule biosynthetic process;organic cyclic compound biosynthetic process;pyridine-containing compound biosynthetic process;single-organism process;organic substanc…	6;5;4;4;4;3;4;5;5;6;2;4;3;4;5;5;3;4;5;6;5;6;5;5;2;4;3;4;1;2;5;4;5;4;5;4;5;5;3;5;4;4;4;3;5;5;4;				GO:0036381;GO:0003674;GO:0016840;GO:0016843;GO:0016829;GO:0003824;	pyridoxal 5'-phosphate synthase (glutamine hydrolysing) activity;molecular_function;carbon-nitrogen lyase activity;amine-lyase activity;lyase activity;catalytic activity;	6;1;4;5;3;2;	K06215	map00750;	Vitamin B6 metabolism;	IPR033755;IPR013785;IPR001852;IPR011060;	PdxS/SNZ N-terminal domain;Aldolase-type TIM barrel;Pyridoxal 5'-phosphate synthase subunit PdxS/SNZ;Ribulose-phosphate binding barrel;	cytosol	At5g01410	553	H	[H] Coenzyme transport and metabolism;
Q9LLC3	Xyloglucan endotransglucosylase/hydrolase OS=Asparagus officinalis OX=4686 GN=AoXET1 PE=2 SV=1 - [Q9LLC3_ASPOF]	Down	0.899	1.37	0.778	0.925	0.869	1.658	0.729	0.901	0.826	1.607	0.836	0.839	1.10713	0.0894106	0.55965	0.00172725	0.87917	0.0556504	1.73921	0.00206732	GO:0010383;GO:0044036;GO:0045229;GO:0044237;GO:0071840;GO:0044264;GO:0044262;GO:0044260;GO:0071704;GO:0016043;GO:0071554;GO:0071555;GO:0071669;GO:0006073;GO:0009987;GO:0008150;GO:0008152;GO:0044042;GO:0044238;GO:0009832;GO:0042546;GO:0005975;GO:0005976;GO:0043170;GO:0044085;GO:0010410;GO:0010411;	cell wall polysaccharide metabolic process;cell wall macromolecule metabolic process;external encapsulating structure organization;cellular metabolic process;cellular component organization or biogenesis;cellular polysaccharide metabolic process;cellular carbohydrate metabolic process;cellular macromolecule metabolic process;organic substance metabolic process;cellular component organization;cell…	5;4;4;3;2;5;4;4;3;3;3;4;4;6;2;1;2;6;3;5;4;4;5;4;3;6;7;	GO:0048046;GO:0071944;GO:0005618;GO:0005576;GO:0030312;GO:0044464;GO:0005623;GO:0005575;	apoplast;cell periphery;cell wall;extracellular region;external encapsulating structure;cell part;cell;cellular_component;	3;3;4;2;3;2;2;1;	GO:0016798;GO:0016740;GO:0016762;GO:0016787;GO:0003824;GO:0016758;GO:0016757;GO:0004553;GO:0003674;	hydrolase activity, acting on glycosyl bonds;transferase activity;xyloglucan:xyloglucosyl transferase activity;hydrolase activity;catalytic activity;transferase activity, transferring hexosyl groups;transferase activity, transferring glycosyl groups;hydrolase activity, hydrolyzing O-glycosyl compounds;molecular_function;	4;3;6;3;2;5;4;5;1;	K08235			IPR010713;IPR008264;IPR008263;IPR016455;IPR013320;IPR000757;	Xyloglucan endo-transglycosylase, C-terminal;Beta-glucanase;Glycoside hydrolase, family 16, active site;Xyloglucan endotransglucosylase/hydrolase;Concanavalin A-like lectin/glucanase domain;Glycoside hydrolase family 16;	extracellular	At5g57550	428	M	[M] Cell wall/membrane/envelope biogenesis;
A0A2I0A848	Uncharacterized protein OS=Apostasia shenzhenica OX=1088818 GN=AXF42_Ash003074 PE=4 SV=1 - [A0A2I0A848_9ASPA]	Down	0.889	1.214	0.965	1.014	0.755	1.372	1.31	0.948	0.882	0.992	1.259	0.986	0.71477	0.0442676	0.70598	0.0415921	1.19878	0.148165	1.2137	0.133693															chloroplast
A0A2I0B8U0	ATP-dependent 6-phosphofructokinase OS=Apostasia shenzhenica OX=1088818 GN=PFK3 PE=3 SV=1 - [A0A2I0B8U0_9ASPA]	Up	1.1	0.884	0.978	1.057	nan	nan	nan	nan	1.128	0.941	0.991	0.974	1.13154	0.013911	1.22082	0.0239441	0.96947	0.537365	0.89857	0.177394	GO:0022622;GO:0009167;GO:0044281;GO:0009161;GO:1901360;GO:0044712;GO:0044710;GO:0048869;GO:0006732;GO:0006733;GO:0009205;GO:0046034;GO:0046031;GO:0032787;GO:0043436;GO:0046128;GO:0009179;GO:0046483;GO:1901564;GO:0044707;GO:0016052;GO:0006163;GO:0006165;GO:0009141;GO:0009144;GO:0006807;GO:0046496;GO:1901575;GO:0009199;GO:0006139;GO:0009888;GO:0099402;GO:0009150;GO:0008150;GO:0010015;GO:0008152;GO:…	root system development;purine ribonucleoside monophosphate metabolic process;small molecule metabolic process;ribonucleoside monophosphate metabolic process;organic cyclic compound metabolic process;single-organism catabolic process;single-organism metabolic process;cellular developmental process;coenzyme metabolic process;oxidoreduction coenzyme metabolic process;purine ribonucleoside triphosph…	5;8;4;7;4;4;3;4;5;6;8;8;8;7;5;7;8;4;4;3;5;6;7;6;7;3;7;4;7;4;4;4;7;1;4;2;4;5;4;6;5;5;6;5;4;6;3;7;6;2;6;7;2;2;2;4;6;7;4;7;4;4;4;5;5;7;6;3;5;4;8;5;4;4;6;6;3;3;4;3;5;6;3;3;4;5;3;5;4;5;4;6;	GO:0005829;GO:0044424;GO:0044444;GO:0005737;GO:0044464;GO:0005623;GO:0005622;GO:0005575;	cytosol;intracellular part;cytoplasmic part;cytoplasm;cell part;cell;intracellular;cellular_component;	5;3;4;4;2;2;3;1;	GO:1901363;GO:0000166;GO:0016740;GO:0046872;GO:0097367;GO:0005488;GO:0003674;GO:1901265;GO:0032549;GO:0017076;GO:0005524;GO:0043168;GO:0016301;GO:0003824;GO:0036094;GO:0016773;GO:0097159;GO:0032559;GO:0032555;GO:0032550;GO:0032553;GO:0035639;GO:0043169;GO:0043167;GO:0030554;GO:0016772;GO:0019200;GO:0003872;GO:0001883;GO:0001882;GO:0008443;	heterocyclic compound binding;nucleotide binding;transferase activity;metal ion binding;carbohydrate derivative binding;binding;molecular_function;nucleoside phosphate binding;ribonucleoside binding;purine nucleotide binding;ATP binding;anion binding;kinase activity;catalytic activity;small molecule binding;phosphotransferase activity, alcohol group as acceptor;organic cyclic compound binding;ade…	3;4;3;5;3;2;1;4;5;5;6;4;5;2;3;5;3;6;5;6;4;5;4;3;6;4;6;7;5;4;6;	K00850	map00010;map00030;map00051;map00052;map00680;map01100;map01110;map01120;map01130;map01200;map01230;map03018;map04152;map05230;	Glycolysis / Gluconeogenesis;Pentose phosphate pathway;Fructose and mannose metabolism;Galactose metabolism;Methane metabolism;Metabolic pathways;Biosynthesis of secondary metabolites;Microbial metabolism in diverse environments;Biosynthesis of antibiotics;Carbon metabolism;Biosynthesis of amino acids;RNA degradation;AMPK signaling pathway;Central carbon metabolism in cancer;	IPR012004;IPR022953;IPR000023;	Pyrophosphate-dependent phosphofructokinase TP0108-type;ATP-dependent 6-phosphofructokinase;Phosphofructokinase domain;	cytoskeleton	At4g29220	770	G	[G] Carbohydrate transport and metabolism;
A0A2H9ZS36	Uracil phosphoribosyltransferase OS=Apostasia shenzhenica OX=1088818 GN=UPP PE=4 SV=1 - [A0A2H9ZS36_9ASPA]	Down	0.953	0.968	1.19	0.964	0.849	1.125	1.399	0.847	0.803	1.085	1.22	0.99	0.68391	0.00704815	0.8197	0.041899	1.35987	0.0129466	1.13459	0.122951	GO:0009218;GO:0009165;GO:0044281;GO:0009161;GO:0046134;GO:1901362;GO:0046131;GO:0046132;GO:0044710;GO:0044711;GO:0019856;GO:0044206;GO:0046483;GO:0009174;GO:0009173;GO:0042455;GO:0010138;GO:1901564;GO:1901566;GO:0019637;GO:0019438;GO:1901135;GO:0009163;GO:0006807;GO:1901576;GO:0006206;GO:1901360;GO:0018130;GO:0006139;GO:0009156;GO:0009260;GO:0008150;GO:0008152;GO:0034654;GO:0090407;GO:0043094;GO:…	pyrimidine ribonucleotide metabolic process;nucleotide biosynthetic process;small molecule metabolic process;ribonucleoside monophosphate metabolic process;pyrimidine nucleoside biosynthetic process;organic cyclic compound biosynthetic process;pyrimidine ribonucleoside metabolic process;pyrimidine ribonucleoside biosynthetic process;single-organism metabolic process;single-organism biosynthetic p…	7;6;4;7;7;5;7;8;3;4;6;8;4;8;8;7;8;4;5;4;5;4;6;3;4;6;4;5;4;7;7;1;2;5;5;5;7;5;6;6;6;5;3;5;4;4;7;6;6;6;6;7;9;8;2;4;7;4;2;5;7;7;6;6;6;3;5;8;5;3;7;8;5;3;6;5;6;7;3;5;4;5;4;5;				GO:0000166;GO:0016740;GO:0032549;GO:0097367;GO:0016757;GO:0005525;GO:0003674;GO:0005488;GO:1901265;GO:1901363;GO:0016763;GO:0017076;GO:0043168;GO:0004845;GO:0003824;GO:0097159;GO:0019001;GO:0032555;GO:0032550;GO:0032553;GO:0035639;GO:0043167;GO:0032561;GO:0001883;GO:0001882;GO:0036094;	nucleotide binding;transferase activity;ribonucleoside binding;carbohydrate derivative binding;transferase activity, transferring glycosyl groups;GTP binding;molecular_function;binding;nucleoside phosphate binding;heterocyclic compound binding;transferase activity, transferring pentosyl groups;purine nucleotide binding;anion binding;uracil phosphoribosyltransferase activity;catalytic activity;org…	4;3;5;3;4;6;1;2;4;3;5;5;4;6;2;3;6;5;6;4;5;3;6;5;4;3;	K00761	map00240;map01100;	Pyrimidine metabolism;Metabolic pathways;	IPR000836;IPR029057;IPR005765;	Phosphoribosyltransferase domain;Phosphoribosyltransferase-like;Uracil phosphoribosyl transferase;	chloroplast	At3g53900	305	TZ	[T] Signal transduction mechanisms;[Z] Cytoskeleton;
A0A2I0XJ82	Uncharacterized protein OS=Dendrobium catenatum OX=906689 GN=MA16_Dca007914 PE=4 SV=1 - [A0A2I0XJ82_9ASPA]	Down	nan	nan	nan	nan	0.706	1.161	0.784	1.369	0.639	1.332	1.044	1.083	0.73578	0.213846	0.53951	0.0246512	0.74551	0.247793	1.01672	0.913324															nucleus
A0A2I0A2E8	Protein transport protein Sec61 subunit alpha OS=Apostasia shenzhenica OX=1088818 GN=AXF42_Ash004256 PE=3 SV=1 - [A0A2I0A2E8_9ASPA]	Up	1.43	1.117	0.882	0.615	nan	nan	nan	nan	1.459	0.943	0.908	0.811	1.61397	0.00125364	1.40243	0.042418	1.25526	0.20697	1.4446	0.136708	GO:0008104;GO:0006612;GO:0061024;GO:0031204;GO:0071840;GO:0070972;GO:0071806;GO:0070727;GO:0006886;GO:0016043;GO:0055085;GO:0065002;GO:0044699;GO:0071702;GO:0033036;GO:0006810;GO:0072599;GO:0072594;GO:0034613;GO:0006620;GO:0006605;GO:0045184;GO:0015031;GO:0044765;GO:0044802;GO:0072657;GO:0051649;GO:0051234;GO:0051179;GO:1902578;GO:0051641;GO:1902582;GO:0046907;GO:0090150;GO:0044763;GO:0045047;GO:…	protein localization;protein targeting to membrane;membrane organization;posttranslational protein targeting to membrane, translocation;cellular component organization or biogenesis;protein localization to endoplasmic reticulum;protein transmembrane transport;cellular macromolecule localization;intracellular protein transport;cellular component organization;transmembrane transport;intracellular p…	4;6;4;7;2;7;5;4;6;3;4;6;2;5;3;4;6;5;5;6;6;4;5;4;4;5;4;3;2;3;3;5;5;5;3;5;6;1;2;4;	GO:0005783;GO:0005789;GO:0031224;GO:0005623;GO:0044424;GO:0005622;GO:0043227;GO:0043226;GO:0044446;GO:0031090;GO:0016020;GO:0044444;GO:0044425;GO:0044464;GO:0005737;GO:0098588;GO:0044432;GO:0043231;GO:0042175;GO:0043229;GO:0005575;GO:0016021;GO:0044422;GO:0012505;	endoplasmic reticulum;endoplasmic reticulum membrane;intrinsic component of membrane;cell;intracellular part;intracellular;membrane-bounded organelle;organelle;intracellular organelle part;organelle membrane;membrane;cytoplasmic part;membrane part;cell part;cytoplasm;bounding membrane of organelle;endoplasmic reticulum part;intracellular membrane-bounded organelle;nuclear outer membrane-endoplasm…	4;3;3;2;3;3;3;2;3;3;2;4;2;2;4;4;4;4;3;3;1;4;2;3;	GO:0015399;GO:0005215;GO:0015450;GO:0003674;GO:0008320;GO:0008565;GO:0022884;GO:0022804;GO:0022892;GO:0022891;GO:0015405;GO:0022857;	primary active transmembrane transporter activity;transporter activity;P-P-bond-hydrolysis-driven protein transmembrane transporter activity;molecular_function;protein transmembrane transporter activity;protein transporter activity;macromolecule transmembrane transporter activity;active transmembrane transporter activity;substrate-specific transporter activity;substrate-specific transmembrane tra…	5;2;6;1;5;4;5;4;3;4;6;3;	K10956	map03060;map04141;map04145;map05110;	Protein export;Protein processing in endoplasmic reticulum;Phagosome;Vibrio cholerae infection;	IPR002208;IPR023201;IPR019561;IPR030659;	SecY/SEC61-alpha family;SecY subunit domain;Translocon Sec61/SecY, plug domain;SecY conserved site;	chloroplast	At2g34250	900	UO	[U] Intracellular trafficking, secretion, and vesicular transport;[O] Posttranslational modification, protein turnover, chaperones;
A0A2I0AKR4	Sulfurtransferase OS=Apostasia shenzhenica OX=1088818 GN=STR1 PE=4 SV=1 - [A0A2I0AKR4_9ASPA]	Down	0.666	1.002	1.009	1.335	0.897	1.045	0.836	1.266	0.869	1.039	0.926	1.22	0.87766	0.26972	0.78808	0.042164	0.7252	0.00433048	0.80764	0.00244122										K01011	map00270;map00920;map01100;map01120;map04122;	Cysteine and methionine metabolism;Sulfur metabolism;Metabolic pathways;Microbial metabolism in diverse environments;Sulfur relay system;	IPR001763;IPR001307;	Rhodanese-like domain;Thiosulphate sulfurtransferase, conserved site;	chloroplast	At1g79230	514	V	[V] Defense mechanisms;
A0A2I0AL42	Bis(5'-adenosyl)-triphosphatase OS=Apostasia shenzhenica OX=1088818 GN=AXF42_Ash011213 PE=4 SV=1 - [A0A2I0AL42_9ASPA]	Up	0.881	0.776	1.36	1.019	1.004	0.804	1.597	0.82	1.005	0.811	1.42	0.862	0.66027	0.00381106	1.2087	0.0173846	1.62051	0.00393089	0.88523	0.168191	GO:0009117;GO:0006807;GO:0044237;GO:0072521;GO:0044699;GO:0006139;GO:0044710;GO:0006796;GO:0009259;GO:0071704;GO:1901360;GO:0019637;GO:0006163;GO:0019693;GO:0009987;GO:0006725;GO:0009150;GO:0008150;GO:0008152;GO:0034641;GO:0055086;GO:0046483;GO:0044238;GO:1901564;GO:1901135;GO:0044763;GO:0006790;GO:0006793;GO:0006753;GO:0044281;	nucleotide metabolic process;nitrogen compound metabolic process;cellular metabolic process;purine-containing compound metabolic process;single-organism process;nucleobase-containing compound metabolic process;single-organism metabolic process;phosphate-containing compound metabolic process;ribonucleotide metabolic process;organic substance metabolic process;organic cyclic compound metabolic proc…	6;3;3;5;2;4;3;5;6;3;4;4;6;5;2;4;7;1;2;4;4;4;3;4;4;3;4;4;5;4;	GO:0042579;GO:0043229;GO:0043227;GO:0043226;GO:0005737;GO:0005777;GO:0043231;GO:0044464;GO:0005623;GO:0005622;GO:0005575;GO:0044444;GO:0044424;	microbody;intracellular organelle;membrane-bounded organelle;organelle;cytoplasm;peroxisome;intracellular membrane-bounded organelle;cell part;cell;intracellular;cellular_component;cytoplasmic part;intracellular part;	5;3;3;2;4;6;4;2;2;3;1;4;3;	GO:0047627;GO:0016787;GO:0003824;GO:0016819;GO:0016817;GO:0003674;	adenylylsulfatase activity;hydrolase activity;catalytic activity;hydrolase activity, acting on acid anhydrides, in sulfonyl-containing anhydrides;hydrolase activity, acting on acid anhydrides;molecular_function;	6;3;2;5;4;1;				IPR001310;IPR011146;	Histidine triad (HIT) protein;HIT-like domain;	chloroplast	219847708	107	FGR	[F] Nucleotide transport and metabolism [G] Carbohydrate transport and metabolism [R] General function prediction only	COG0537	Diadenosine tetraphosphate (Ap4A) hydrolase or other HIT family hydrolase
A0A2I0WBU6	60S acidic ribosomal protein P1 OS=Dendrobium catenatum OX=906689 GN=RPP1A PE=3 SV=1 - [A0A2I0WBU6_9ASPA]	Up	1.124	0.721	1.117	1.071	0.973	0.709	1.243	1.173	nan	nan	nan	nan	0.88856	0.312927	1.46643	0.0478994	1.05169	0.548525	0.63725	0.0155489	GO:0044249;GO:0034641;GO:0006807;GO:0034645;GO:1901576;GO:0044260;GO:0043043;GO:0071704;GO:0010467;GO:0044267;GO:0009987;GO:0009058;GO:0009059;GO:0008150;GO:0008152;GO:0044271;GO:0043604;GO:0044238;GO:1901564;GO:1901566;GO:0043603;GO:0019538;GO:0044237;GO:0043170;GO:0006518;GO:0006414;GO:0006412;	cellular biosynthetic process;cellular nitrogen compound metabolic process;nitrogen compound metabolic process;cellular macromolecule biosynthetic process;organic substance biosynthetic process;cellular macromolecule metabolic process;peptide biosynthetic process;organic substance metabolic process;gene expression;cellular protein metabolic process;cellular process;biosynthetic process;macromolec…	4;4;3;5;4;4;6;3;5;5;2;3;5;1;2;5;6;3;4;5;5;4;3;4;5;6;6;	GO:1990904;GO:0043232;GO:0005623;GO:0005622;GO:0043226;GO:0005737;GO:0032991;GO:0030529;GO:0005840;GO:0044464;GO:0043229;GO:0005575;GO:0044444;GO:0043228;GO:0044424;	ribonucleoprotein complex;intracellular non-membrane-bounded organelle;cell;intracellular;organelle;cytoplasm;macromolecular complex;intracellular ribonucleoprotein complex;ribosome;cell part;intracellular organelle;cellular_component;cytoplasmic part;non-membrane-bounded organelle;intracellular part;	3;4;2;3;2;4;2;4;5;2;3;1;4;3;3;	GO:0003674;GO:0005198;GO:0003735;	molecular_function;structural molecule activity;structural constituent of ribosome;	1;2;3;	K02942	map03010;	Ribosome;	IPR027534;	Ribosomal protein L12 family;	cytosol	At5g24510	112	J	[J] Translation, ribosomal structure and biogenesis;
Q2AA92	Uncharacterized protein OS=Asparagus officinalis OX=4686 GN=17.t00013 PE=4 SV=1 - [Q2AA92_ASPOF]	Down	0.835	0.967	1.086	1.158	0.747	1.038	1.227	1.128	0.771	1.003	1.079	1.198	0.69369	0.00322826	0.78225	0.00280321	0.97359	0.589122	0.86338	0.00531643													IPR003226;	Metal-dependent protein hydrolase;	cytosol	At5g41970	90.9	R	[R] General function prediction only;
A0A2I0BH01	DNA-directed RNA polymerases I, II, and III subunit RPABC5 OS=Apostasia shenzhenica OX=1088818 GN=AXF42_Ash004567 PE=3 SV=1 - [A0A2I0BH01_9ASPA]	Down	nan	nan	nan	nan	0.914	1.095	1.387	0.813	0.821	1.173	1.119	0.985	0.69234	0.112906	0.76499	0.048146	1.39377	0.156234	1.2614	0.130577	GO:0032774;GO:0090304;GO:0044249;GO:0006807;GO:0044237;GO:0034645;GO:0043170;GO:0097659;GO:1901576;GO:0044260;GO:1901362;GO:0010467;GO:0071704;GO:1901360;GO:0018130;GO:0006139;GO:0009987;GO:0006725;GO:0009058;GO:0009059;GO:0008150;GO:0008152;GO:0019438;GO:0034654;GO:0046483;GO:0016070;GO:0044238;GO:0044271;GO:0034641;GO:0006351;	RNA biosynthetic process;nucleic acid metabolic process;cellular biosynthetic process;nitrogen compound metabolic process;cellular metabolic process;cellular macromolecule biosynthetic process;macromolecule metabolic process;nucleic acid-templated transcription;organic substance biosynthetic process;cellular macromolecule metabolic process;organic cyclic compound biosynthetic process;gene express…	6;5;4;3;3;5;4;7;4;4;5;5;3;4;5;4;2;4;3;5;1;2;5;5;4;5;3;5;4;6;	GO:0043229;GO:0043227;GO:0043226;GO:0005634;GO:0043231;GO:0044464;GO:0005623;GO:0005622;GO:0005575;GO:0044424;	intracellular organelle;membrane-bounded organelle;organelle;nucleus;intracellular membrane-bounded organelle;cell part;cell;intracellular;cellular_component;intracellular part;	3;3;2;5;4;2;2;3;1;3;	GO:1901363;GO:0034062;GO:0003674;GO:0003677;GO:0008270;GO:0043167;GO:0016740;GO:0043169;GO:0046872;GO:0003676;GO:0046914;GO:0003824;GO:0016779;GO:0016772;GO:0097159;GO:0003899;GO:0005488;	heterocyclic compound binding;RNA polymerase activity;molecular_function;DNA binding;zinc ion binding;ion binding;transferase activity;cation binding;metal ion binding;nucleic acid binding;transition metal ion binding;catalytic activity;nucleotidyltransferase activity;transferase activity, transferring phosphorus-containing groups;organic cyclic compound binding;DNA-directed RNA polymerase activi…	3;6;1;5;7;3;3;4;5;4;6;2;5;4;3;7;2;	K03007	map00230;map00240;map01100;map03020;map04623;map05016;map05169;	Purine metabolism;Pyrimidine metabolism;Metabolic pathways;RNA polymerase;Cytosolic DNA-sensing pathway;Huntington's disease;Epstein-Barr virus infection;	IPR023580;IPR020789;IPR000268;	RNA polymerase subunit RPB10;RNA polymerases, subunit N, zinc binding site;DNA-directed RNA polymerase, subunit N/Rpb10;	nucleus	At1g61700	130	K	[K] Transcription;
A0A2I0VEX5	Putative NOT transcription complex subunit VIP2 OS=Dendrobium catenatum OX=906689 GN=VIP2 PE=4 SV=1 - [A0A2I0VEX5_9ASPA]	Down	nan	nan	nan	nan	0.931	1.318	1.014	0.895	0.858	1.194	1.026	1.012	0.87696	0.076975	0.71218	0.0374014	1.06974	0.37549	1.31725	0.0710484	GO:2000736;GO:0080090;GO:0019222;GO:0048468;GO:1901362;GO:0044707;GO:1901360;GO:1901361;GO:0048863;GO:0010605;GO:0001829;GO:0048869;GO:0001825;GO:0001824;GO:0043043;GO:0016458;GO:2000036;GO:0048519;GO:0060255;GO:0019439;GO:2001141;GO:0046483;GO:0019827;GO:1901564;GO:0044249;GO:0019538;GO:0019438;GO:0009892;GO:0009890;GO:0006807;GO:0050789;GO:0097659;GO:1901576;GO:1901575;GO:0044265;GO:0044260;GO:…	regulation of stem cell differentiation;regulation of primary metabolic process;regulation of metabolic process;cell development;organic cyclic compound biosynthetic process;single-multicellular organism process;organic cyclic compound metabolic process;organic cyclic compound catabolic process;stem cell differentiation;negative regulation of macromolecule metabolic process;trophectodermal cell d…	5;4;3;4;5;3;4;5;6;4;5;4;4;4;6;4;4;2;4;5;6;4;4;4;4;4;5;3;4;3;2;7;4;4;5;4;2;3;5;3;4;5;3;1;3;5;5;3;5;6;5;5;6;5;6;6;5;5;5;5;2;5;4;5;4;6;5;3;5;2;4;5;8;9;9;5;5;7;2;2;2;4;7;5;4;6;5;5;5;5;5;4;8;6;6;5;5;4;4;5;4;6;6;3;5;6;7;5;5;5;3;3;5;3;4;4;3;5;3;3;3;6;6;3;	GO:0035770;GO:0030529;GO:0043234;GO:0043231;GO:0043232;GO:0005829;GO:0030014;GO:0030015;GO:0044424;GO:0044464;GO:0043229;GO:0036464;GO:0005622;GO:0043227;GO:0044444;GO:0005737;GO:0005634;GO:1990904;GO:0005623;GO:0043228;GO:0043226;GO:0032991;GO:0000932;GO:0005575;	ribonucleoprotein granule;intracellular ribonucleoprotein complex;protein complex;intracellular membrane-bounded organelle;intracellular non-membrane-bounded organelle;cytosol;CCR4-NOT complex;CCR4-NOT core complex;intracellular part;cell part;intracellular organelle;cytoplasmic ribonucleoprotein granule;intracellular;membrane-bounded organelle;cytoplasmic part;cytoplasm;nucleus;ribonucleoprotein…	5;4;3;4;4;5;4;4;3;2;3;5;3;3;4;4;5;3;2;3;2;2;6;1;				K12580	map03018;	RNA degradation;	IPR007282;IPR012270;IPR007207;	NOT2/NOT3/NOT5;CCR4-NOT complex, subunit 3/ 5;CCR4-Not complex component, Not N-terminal domain;	nucleus	At5g18230	902	K	[K] Transcription;
A0A2I0XGU9	Peroxidase OS=Dendrobium catenatum OX=906689 GN=PER7 PE=3 SV=1 - [A0A2I0XGU9_9ASPA]	Down	0.666	1.216	0.717	1.596	0.795	0.944	0.857	1.356	0.646	1.098	0.954	1.313	0.83347	0.166699	0.64672	0.0137979	0.59273	0.00659721	0.76389	0.0467904	GO:0044248;GO:0042744;GO:0042743;GO:0044699;GO:0044712;GO:0044710;GO:0008150;GO:0009987;GO:0072593;GO:0006950;GO:0044763;GO:0008152;GO:0009056;GO:0006979;GO:0050896;GO:0044237;	cellular catabolic process;hydrogen peroxide catabolic process;hydrogen peroxide metabolic process;single-organism process;single-organism catabolic process;single-organism metabolic process;biological_process;cellular process;reactive oxygen species metabolic process;response to stress;single-organism cellular process;metabolic process;catabolic process;response to oxidative stress;response to s…	4;4;5;2;4;3;1;2;4;3;3;2;3;4;2;3;	GO:0005575;GO:0005576;	cellular_component;extracellular region;	1;2;	GO:0005488;GO:1901363;GO:0016491;GO:0043169;GO:0043167;GO:0046872;GO:0020037;GO:0016209;GO:0003824;GO:0016684;GO:0046906;GO:0097159;GO:0003674;GO:0004601;	binding;heterocyclic compound binding;oxidoreductase activity;cation binding;ion binding;metal ion binding;heme binding;antioxidant activity;catalytic activity;oxidoreductase activity, acting on peroxide as acceptor;tetrapyrrole binding;organic cyclic compound binding;molecular_function;peroxidase activity;	2;3;3;4;3;5;5;2;2;4;4;3;1;3;	K00430	map00940;map01100;map01110;	Phenylpropanoid biosynthesis;Metabolic pathways;Biosynthesis of secondary metabolites;	IPR019794;IPR002016;IPR000823;IPR019793;IPR010255;IPR033905;	Peroxidase, active site;Haem peroxidase, plant/fungal/bacterial;Plant peroxidase;Peroxidases heam-ligand binding site;Haem peroxidase;Secretory peroxidase;	extracellular	At1g30870	352	R	[R] General function prediction only;
A0A2I0W1L0	Germin-like protein 2-1 OS=Dendrobium catenatum OX=906689 GN=MA16_Dca024317 PE=3 SV=1 - [A0A2I0W1L0_9ASPA]	Down	0.772	1.169	0.793	1.284	0.799	1.36	0.745	1.051	0.708	1.458	0.808	1.089	0.97144	0.53569	0.57161	0.0030716	0.68516	0.00855532	1.16443	0.167334													IPR001929;IPR019780;IPR006045;IPR011051;IPR014710;	Germin;Germin, manganese binding site;Cupin 1;RmlC-like cupin domain;RmlC-like jelly roll fold;	extracellular	374311386	50.8	G	[G] Carbohydrate transport and metabolism	COG2140	Oxalate decarboxylase/archaeal phosphoglucose isomerase, cupin superfamily
A0A2I0VBF9	AT-hook motif nuclear-localized protein OS=Dendrobium catenatum OX=906689 GN=ESC PE=4 SV=1 - [A0A2I0VBF9_9ASPA]	Up	1.182	0.868	1.102	0.915	1.266	0.804	1.248	0.829	nan	nan	nan	nan	1.0417	0.619537	1.46411	0.0180204	1.34748	0.0700664	0.95872	0.571003	GO:0080090;GO:0019222;GO:0031326;GO:0031323;GO:0090304;GO:0044249;GO:0034641;GO:0006807;GO:0034645;GO:1901362;GO:0050789;GO:0097659;GO:0032774;GO:1901576;GO:0044260;GO:2000112;GO:0071704;GO:0010467;GO:0065007;GO:1901360;GO:0010468;GO:0018130;GO:0006139;GO:0019219;GO:0009889;GO:0009987;GO:0006725;GO:1903506;GO:0050794;GO:0009058;GO:0009059;GO:0008150;GO:0051171;GO:0008152;GO:2001141;GO:0034654;GO:…	regulation of primary metabolic process;regulation of metabolic process;regulation of cellular biosynthetic process;regulation of cellular metabolic process;nucleic acid metabolic process;cellular biosynthetic process;cellular nitrogen compound metabolic process;nitrogen compound metabolic process;cellular macromolecule biosynthetic process;organic cyclic compound biosynthetic process;regulation …	4;3;5;4;5;4;4;3;5;5;2;7;6;4;4;6;3;5;2;4;5;5;4;5;4;2;4;7;3;3;5;1;4;2;6;5;4;5;3;5;4;5;3;4;6;5;6;5;	GO:0005623;GO:0005622;GO:0043227;GO:0005634;GO:0043226;GO:0043231;GO:0044464;GO:0043229;GO:0005575;GO:0044424;	cell;intracellular;membrane-bounded organelle;nucleus;organelle;intracellular membrane-bounded organelle;cell part;intracellular organelle;cellular_component;intracellular part;	2;3;3;5;2;4;2;3;1;3;	GO:0003674;GO:0003677;GO:0003676;GO:0097159;GO:1901363;GO:0005488;	molecular_function;DNA binding;nucleic acid binding;organic cyclic compound binding;heterocyclic compound binding;binding;	1;5;4;3;3;2;				IPR005175;IPR014476;	PPC domain;AT-hook motif nuclear-localized protein;	cytosol

## Sheet: Xu32-SR_vs_Xu32-CR
Protein	Description	Regulated-Stage	Xu22CR_R1	Xu22SR_R1	Xu32CR_R1	Xu32SR_R1	Xu22CR_R2	Xu22SR_R2	Xu32CR_R2	Xu32SR_R2	Xu22CR_R3	Xu22SR_R3	Xu32CR_R3	Xu32SR_R3	Xu22CR-vs-Xu32CR	Xu22CR-vs-Xu32CR-p	Xu22CR-vs-Xu22SR	Xu22CR-vs-Xu22SR-p	Xu32CR-vs-Xu32SR	Xu32CR-vs-Xu32SR-p	Xu22SR-vs-Xu32SR	Xu22SR-vs-Xu32SR-p	BP_CR_ID	BP_CR_Desc	BP_CR_Level	CC_CR_ID	CC_CR_Desc	CC_CR_Level	MF_CR_ID	MF_CR_Desc	MF_CR_Level	KEGG_KO	KEGG_Pathway_ID	KEGG_Pathway_Desc	Domain_ID	Domain_Desc	SubcellurLocation	COG_Gene	BlastScore	COG_Code	COG_Desc
A0A2I0WKK2	Putative methionine--tRNA ligase OS=Dendrobium catenatum OX=906689 GN=MA16_Dca017599 PE=4 SV=1 - [A0A2I0WKK2_9ASPA]	Up	0.869	1.002	1.174	0.994	1.069	1.04	1.378	0.732	0.877	0.742	1.557	0.92	0.68508	0.0284001	1.01114	0.932256	1.55291	0.0227036	1.05215	0.724997	GO:0072359;GO:0072358;GO:0044281;GO:0044710;GO:0043043;GO:0048514;GO:1901564;GO:0044707;GO:0019538;GO:0006807;GO:1901576;GO:0044260;GO:0001568;GO:0048646;GO:0019318;GO:0006952;GO:0012501;GO:0006950;GO:0008150;GO:0006954;GO:0044723;GO:0044271;GO:0050896;GO:0006518;GO:0008152;GO:0044249;GO:0034641;GO:0034645;GO:0009653;GO:1901566;GO:0044699;GO:0001944;GO:0022610;GO:0032502;GO:0032501;GO:0009987;GO:…	circulatory system development;cardiovascular system development;small molecule metabolic process;single-organism metabolic process;peptide biosynthetic process;blood vessel morphogenesis;organonitrogen compound metabolic process;single-multicellular organism process;protein metabolic process;nitrogen compound metabolic process;organic substance biosynthetic process;cellular macromolecule metabol…	5;5;4;3;6;4;4;3;4;3;4;4;4;3;6;4;5;3;1;5;4;5;2;5;2;4;4;5;3;5;2;5;2;2;2;2;6;5;5;4;4;7;4;4;4;3;5;5;6;3;3;5;3;3;3;4;3;3;6;	GO:0005783;GO:0031982;GO:0016023;GO:0031988;GO:0005794;GO:0030133;GO:0043231;GO:0005829;GO:0044424;GO:0044421;GO:0043229;GO:0005622;GO:0043227;GO:0043226;GO:0012505;GO:0044444;GO:0097708;GO:0005737;GO:0031410;GO:0005634;GO:0044464;GO:0005623;GO:0005615;GO:0005575;GO:0005576;	endoplasmic reticulum;vesicle;cytoplasmic, membrane-bounded vesicle;membrane-bounded vesicle;Golgi apparatus;transport vesicle;intracellular membrane-bounded organelle;cytosol;intracellular part;extracellular region part;intracellular organelle;intracellular;membrane-bounded organelle;organelle;endomembrane system;cytoplasmic part;intracellular vesicle;cytoplasm;cytoplasmic vesicle;nucleus;cell p…	4;4;5;5;4;4;4;5;3;2;3;3;3;2;3;4;4;4;5;5;2;2;3;1;2;	GO:1901363;GO:0003674;GO:0005488;GO:0003676;GO:0097159;GO:0000049;GO:0003723;	heterocyclic compound binding;molecular_function;binding;nucleic acid binding;organic cyclic compound binding;tRNA binding;RNA binding;	3;1;2;4;3;6;5;				IPR012340;IPR002547;	Nucleic acid-binding, OB-fold;tRNA-binding domain;	chloroplast	At3g59980	266	J	[J] Translation, ribosomal structure and biogenesis;
A0A2I0XEK0	Reticulon-like protein OS=Dendrobium catenatum OX=906689 GN=RTNLB2 PE=4 SV=1 - [A0A2I0XEK0_9ASPA]	Up	1.053	1.114	1.258	0.608	1.107	1.257	1.213	0.645	nan	nan	nan	nan	0.87414	0.0474766	0.91101	0.301504	1.97207	0.00227997	1.89226	0.0170113	GO:0071786;GO:0007029;GO:0010256;GO:0016043;GO:0071840;GO:0009987;GO:0008150;GO:0006996;	endoplasmic reticulum tubular network organization;endoplasmic reticulum organization;endomembrane system organization;cellular component organization;cellular component organization or biogenesis;cellular process;biological_process;organelle organization;	6;5;4;3;2;2;1;4;	GO:0005783;GO:0005789;GO:0042175;GO:0043229;GO:0071944;GO:0031301;GO:0031300;GO:0098552;GO:0043227;GO:0043226;GO:0031224;GO:0071782;GO:0005737;GO:0044446;GO:0031984;GO:0031090;GO:0016021;GO:0016020;GO:0031227;GO:0044432;GO:0098827;GO:0071458;GO:0098562;GO:0005794;GO:0098588;GO:0012505;GO:0005886;GO:0043231;GO:0098554;GO:0044464;GO:0005623;GO:0005622;GO:0005575;GO:0044444;GO:0030176;GO:0044424;GO:…	endoplasmic reticulum;endoplasmic reticulum membrane;nuclear outer membrane-endoplasmic reticulum membrane network;intracellular organelle;cell periphery;integral component of organelle membrane;intrinsic component of organelle membrane;side of membrane;membrane-bounded organelle;organelle;intrinsic component of membrane;endoplasmic reticulum tubular network;cytoplasm;intracellular organelle part…	4;3;3;3;3;4;3;3;3;2;3;5;4;3;4;3;4;2;4;4;5;5;4;4;4;3;3;4;4;2;2;3;1;4;4;3;2;2;							IPR003388;	Reticulon;	plasma membrane	At4g11220	301	U	[U] Intracellular trafficking, secretion, and vesicular transport;
A0A2I0AQS9	Methionine aminopeptidase 2 OS=Apostasia shenzhenica OX=1088818 GN=MAP2B PE=3 SV=1 - [A0A2I0AQS9_9ASPA]	Down	1.01	0.888	0.969	1.178	nan	nan	nan	nan	0.842	1.2	0.922	1.113	0.97938	0.843859	0.88697	0.573949	0.8254	0.0379388	0.91139	0.58933	GO:0044237;GO:0043170;GO:0044260;GO:0071704;GO:0010467;GO:0006508;GO:0044267;GO:0009987;GO:0070084;GO:0006464;GO:0043412;GO:0036211;GO:0008150;GO:0008152;GO:0016485;GO:0044238;GO:0051604;GO:0019538;	cellular metabolic process;macromolecule metabolic process;cellular macromolecule metabolic process;organic substance metabolic process;gene expression;proteolysis;cellular protein metabolic process;cellular process;protein initiator methionine removal;cellular protein modification process;macromolecule modification;protein modification process;biological_process;metabolic process;protein process…	3;4;4;3;5;5;5;2;7;6;5;5;1;2;6;3;5;4;	GO:0005737;GO:0044464;GO:0005623;GO:0005622;GO:0005575;GO:0044424;	cytoplasm;cell part;cell;intracellular;cellular_component;intracellular part;	4;2;2;3;1;3;	GO:0004177;GO:0008238;GO:0003674;GO:0005488;GO:0008233;GO:0008235;GO:0008237;GO:0043169;GO:0043167;GO:0070006;GO:0046872;GO:0016787;GO:0003824;GO:0070011;	aminopeptidase activity;exopeptidase activity;molecular_function;binding;peptidase activity;metalloexopeptidase activity;metallopeptidase activity;cation binding;ion binding;metalloaminopeptidase activity;metal ion binding;hydrolase activity;catalytic activity;peptidase activity, acting on L-amino acid peptides;	7;6;1;2;4;7;6;4;3;8;5;3;2;5;	K01265			IPR000994;IPR001714;IPR002468;IPR018349;IPR011991;	Peptidase M24;Peptidase M24, methionine aminopeptidase;Peptidase M24A, methionine aminopeptidase, subfamily 2;Peptidase M24A, methionine aminopeptidase, subfamily 2, binding site;Winged helix-turn-helix DNA-binding domain;	nucleus	At3g59990	689	R	[R] General function prediction only;
A0A2I0WCP1	DNA-directed RNA polymerase II subunit RPB11 OS=Dendrobium catenatum OX=906689 GN=RPB13.6 PE=4 SV=1 - [A0A2I0WCP1_9ASPA]	Up	0.909	1.178	1.048	0.955	1.03	0.898	1.431	0.832	0.844	0.981	1.328	0.946	0.73102	0.0544849	0.91037	0.409826	1.39297	0.0416939	1.11855	0.305487	GO:0006139;GO:0090304;GO:0044249;GO:0006807;GO:0044237;GO:0034645;GO:1901576;GO:0043170;GO:0097659;GO:0032774;GO:0071704;GO:0010467;GO:1901360;GO:0018130;GO:0016070;GO:0009987;GO:0006725;GO:0044260;GO:0009058;GO:0009059;GO:0008150;GO:0034654;GO:0044271;GO:0008152;GO:0046483;GO:0044238;GO:1901362;GO:0034641;GO:0006351;GO:0019438;	nucleobase-containing compound metabolic process;nucleic acid metabolic process;cellular biosynthetic process;nitrogen compound metabolic process;cellular metabolic process;cellular macromolecule biosynthetic process;organic substance biosynthetic process;macromolecule metabolic process;nucleic acid-templated transcription;RNA biosynthetic process;organic substance metabolic process;gene expressi…	4;5;4;3;3;5;4;4;7;6;3;5;4;5;5;2;4;4;3;5;1;5;5;2;4;3;5;4;6;5;	GO:0030880;GO:0000428;GO:0031974;GO:0043229;GO:0016591;GO:0043227;GO:0043226;GO:0044446;GO:0031981;GO:0000419;GO:0000418;GO:0005634;GO:0061695;GO:0005654;GO:0044451;GO:0005665;GO:1902494;GO:0055029;GO:1990234;GO:0043234;GO:0032991;GO:0043231;GO:0043233;GO:0044464;GO:0005623;GO:0005622;GO:0005575;GO:0070013;GO:0044428;GO:0044424;GO:0044422;	RNA polymerase complex;DNA-directed RNA polymerase complex;membrane-enclosed lumen;intracellular organelle;DNA-directed RNA polymerase II, holoenzyme;membrane-bounded organelle;organelle;intracellular organelle part;nuclear lumen;DNA-directed RNA polymerase V complex;DNA-directed RNA polymerase IV complex;nucleus;transferase complex, transferring phosphorus-containing groups;nucleoplasm;nucleopla…	4;5;2;3;6;3;2;3;5;6;6;5;6;5;5;6;4;5;5;3;2;4;3;2;2;3;1;4;4;3;2;	GO:0003674;GO:0003677;GO:0034062;GO:0016740;GO:1901363;GO:0003676;GO:0003824;GO:0003899;GO:0016779;GO:0097159;GO:0016772;GO:0005488;	molecular_function;DNA binding;RNA polymerase activity;transferase activity;heterocyclic compound binding;nucleic acid binding;catalytic activity;DNA-directed RNA polymerase activity;nucleotidyltransferase activity;organic cyclic compound binding;transferase activity, transferring phosphorus-containing groups;binding;	1;5;6;3;3;4;2;7;5;3;4;2;	K03008	map00230;map00240;map01100;map03020;map05016;map05169;	Purine metabolism;Pyrimidine metabolism;Metabolic pathways;RNA polymerase;Huntington's disease;Epstein-Barr virus infection;	IPR009025;IPR008193;	DNA-directed RNA polymerase, RBP11-like dimerisation domain;DNA-directed RNA polymerase Rpb11, 13-16kDa subunit, conserved site;	cytosol	At3g52090	194	K	[K] Transcription;
A0A2I0VRH7	Transketolase, chloroplastic OS=Dendrobium catenatum OX=906689 GN=MA16_Dca009082 PE=4 SV=1 - [A0A2I0VRH7_9ASPA]	Down	1.1	0.865	1.01	1.114	0.858	0.983	0.731	1.423	1.011	0.995	0.829	1.184	1.15525	0.285739	1.04432	0.635268	0.69067	0.0366154	0.76404	0.0459227													IPR029061;IPR033248;IPR005474;IPR005475;IPR009014;IPR033247;IPR005478;	Thiamin diphosphate-binding fold;Transketolase, C-terminal domain;Transketolase, N-terminal;Transketolase-like, pyrimidine-binding domain;Transketolase C-terminal/Pyruvate-ferredoxin oxidoreductase domain II;Transketolase family;Transketolase, bacterial-like;	chloroplast	At2g45290	1163	G	[G] Carbohydrate transport and metabolism;
A0A2I0W1X1	Beta-xylosidase/alpha-L-arabinofuranosidase 2 OS=Dendrobium catenatum OX=906689 GN=Xyl2 PE=4 SV=1 - [A0A2I0W1X1_9ASPA]	Down	1.172	0.951	0.877	1.041	0.92	1.086	0.689	1.31	1.238	1.106	0.652	1.032	1.50135	0.0360048	1.0595	0.596171	0.65563	0.0276874	0.92906	0.482218										K05349	map00460;map00500;map00940;map01100;map01110;	Cyanoamino acid metabolism;Starch and sucrose metabolism;Phenylpropanoid biosynthesis;Metabolic pathways;Biosynthesis of secondary metabolites;	IPR001764;IPR002772;IPR017853;	Glycoside hydrolase, family 3, N-terminal;Glycoside hydrolase family 3 C-terminal domain;Glycoside hydrolase superfamily;	chloroplast	262194494	605	G	[G] Carbohydrate transport and metabolism	COG1472	Periplasmic beta-glucosidase and related glycosidases
A0A2I0W0N4	40S ribosomal protein S10 OS=Dendrobium catenatum OX=906689 GN=RPS10 PE=4 SV=1 - [A0A2I0W0N4_9ASPA]	Up	0.969	1.312	1.003	0.771	1.115	0.923	1.683	0.584	0.838	0.934	1.508	0.809	0.69671	0.124933	0.92206	0.614188	1.93808	0.0347955	1.46442	0.0828022										K02947	map03010;	Ribosome;	IPR005326;	Plectin/S10, N-terminal;	cytosol	At4g25740	234	J	[J] Translation, ribosomal structure and biogenesis;
A0A2I0B7Y0	Germin-like protein 5-1 OS=Apostasia shenzhenica OX=1088818 GN=AXF42_Ash004912 PE=3 SV=1 - [A0A2I0B7Y0_9ASPA]	Up	1.14	0.874	1.185	0.837	1.321	0.981	1.133	0.682	1.105	0.867	1.405	0.736	0.95783	0.650109	1.31007	0.0211828	1.651	0.00672412	1.2071	0.0563785													IPR001929;IPR019780;IPR006045;IPR011051;IPR014710;	Germin;Germin, manganese binding site;Cupin 1;RmlC-like cupin domain;RmlC-like jelly roll fold;	vacuolar membrane	16330142	60.1	G	[G] Carbohydrate transport and metabolism	COG2140	Oxalate decarboxylase/archaeal phosphoglucose isomerase, cupin superfamily
A0A2I0B5U4	Mitochondrial import inner membrane translocase subunit Tim9 OS=Apostasia shenzhenica OX=1088818 GN=TIM9 PE=4 SV=1 - [A0A2I0B5U4_9ASPA]	Up	0.9	1.299	1.025	0.779	0.925	1.064	1.443	0.659	0.826	0.84	1.689	0.773	0.63772	0.0626244	0.82766	0.246928	1.88014	0.0304724	1.44867	0.0748732	GO:0008104;GO:0061024;GO:0007007;GO:0007006;GO:0007005;GO:0070727;GO:0033036;GO:0045184;GO:0072657;GO:0072655;GO:0006839;GO:0072321;GO:0070585;GO:0045039;GO:0006886;GO:0016043;GO:0065002;GO:0071840;GO:0006626;GO:0006810;GO:0008150;GO:0051234;GO:0046907;GO:0044802;GO:0044699;GO:0071806;GO:0072594;GO:0017038;GO:0055085;GO:0044743;GO:0033365;GO:1990542;GO:0071702;GO:0009987;GO:0034613;GO:0044765;GO:…	protein localization;membrane organization;inner mitochondrial membrane organization;mitochondrial membrane organization;mitochondrion organization;cellular macromolecule localization;macromolecule localization;establishment of protein localization;protein localization to membrane;establishment of protein localization to mitochondrion;mitochondrial transport;chaperone-mediated protein transport;p…	4;4;6;5;5;4;3;4;5;6;6;5;7;5;6;3;6;2;5;4;1;3;5;4;2;5;5;5;4;6;6;5;5;2;5;4;3;4;6;2;3;3;4;4;5;4;5;5;4;	GO:0031970;GO:0031974;GO:0031975;GO:0016020;GO:0031967;GO:0031966;GO:0043234;GO:0043231;GO:0044429;GO:0044424;GO:0044425;GO:0044422;GO:0044464;GO:0043229;GO:0043227;GO:0043226;GO:0005737;GO:1990351;GO:0044446;GO:0044444;GO:0042721;GO:0031090;GO:0005739;GO:0044455;GO:0019866;GO:0042719;GO:0005623;GO:0005622;GO:0005743;GO:0005740;GO:0098800;GO:0005758;GO:0032991;GO:0005575;GO:0098796;GO:0098798;	organelle envelope lumen;membrane-enclosed lumen;envelope;membrane;organelle envelope;mitochondrial membrane;protein complex;intracellular membrane-bounded organelle;mitochondrial part;intracellular part;membrane part;organelle part;cell part;intracellular organelle;membrane-bounded organelle;organelle;cytoplasm;transporter complex;intracellular organelle part;cytoplasmic part;mitochondrial inner…	3;2;3;2;4;4;3;4;4;3;2;2;2;3;3;2;4;4;3;4;5;3;5;3;4;5;2;3;5;5;4;4;2;1;3;4;	GO:0003674;GO:0005488;GO:0008565;GO:0022892;GO:0043169;GO:0043167;GO:0046872;GO:0005215;	molecular_function;binding;protein transporter activity;substrate-specific transporter activity;cation binding;ion binding;metal ion binding;transporter activity;	1;2;4;3;4;3;5;2;	K17777			IPR004217;IPR035427;	Tim10-like;Tim10/FAM136A-like domain;	chloroplast	At3g46560	159	U	[U] Intracellular trafficking, secretion, and vesicular transport;
A0A2I0WXG0	Serine/threonine-protein kinase HT1 OS=Dendrobium catenatum OX=906689 GN=HT1 PE=4 SV=1 - [A0A2I0WXG0_9ASPA]	Up	1.064	1.077	1.057	0.842	1.081	0.909	1.639	0.589	1.125	0.836	1.392	0.754	0.7999	0.183229	1.15875	0.112442	1.87094	0.0262181	1.29153	0.108038				GO:0071944;GO:0031224;GO:0016021;GO:0016020;GO:0005886;GO:0044464;GO:0005623;GO:0005575;GO:0044425;	cell periphery;intrinsic component of membrane;integral component of membrane;membrane;plasma membrane;cell part;cell;cellular_component;membrane part;	3;3;4;2;3;2;2;1;2;	GO:0035639;GO:0030246;GO:0003674;GO:0005488;GO:0001883;GO:0000166;GO:1901363;GO:0001882;GO:0043168;GO:0032549;GO:0043167;GO:0004674;GO:0016740;GO:1901265;GO:0004672;GO:0017076;GO:0005524;GO:0016301;GO:0036094;GO:0003824;GO:0030554;GO:0016773;GO:0016772;GO:0097367;GO:0032559;GO:0005516;GO:0005515;GO:0097159;GO:0032555;GO:0032550;GO:0032553;	purine ribonucleoside triphosphate binding;carbohydrate binding;molecular_function;binding;purine nucleoside binding;nucleotide binding;heterocyclic compound binding;nucleoside binding;anion binding;ribonucleoside binding;ion binding;protein serine/threonine kinase activity;transferase activity;nucleoside phosphate binding;protein kinase activity;purine nucleotide binding;ATP binding;kinase activ…	5;3;1;2;5;4;3;4;4;5;3;7;3;4;6;5;6;5;3;2;6;5;4;3;6;4;3;3;5;6;4;				IPR001245;IPR002110;IPR000719;IPR020683;IPR011009;	Serine-threonine/tyrosine-protein kinase, catalytic domain;Ankyrin repeat;Protein kinase domain;Ankyrin repeat-containing domain;Protein kinase-like domain;	chloroplast	At2g31800	650	T	[T] Signal transduction mechanisms;
A0A2I0WUG4	Mitochondrial-processing peptidase subunit alpha OS=Dendrobium catenatum OX=906689 GN=MPP PE=3 SV=1 - [A0A2I0WUG4_9ASPA]	Down	0.936	0.855	0.955	1.345	0.814	0.895	0.898	1.413	0.996	1.21	0.689	1.161	1.08025	0.521842	0.9277	0.596997	0.64863	0.0142034	0.75529	0.0772342	GO:0008104;GO:0071840;GO:0033036;GO:0006605;GO:0045184;GO:0072655;GO:0006839;GO:0070585;GO:0019538;GO:0043170;GO:0044267;GO:0044260;GO:0006886;GO:0016043;GO:0007005;GO:0006627;GO:0006626;GO:0006810;GO:0008150;GO:0008152;GO:0051234;GO:0046907;GO:0070727;GO:0006508;GO:0051641;GO:0072594;GO:0009987;GO:0016485;GO:0044699;GO:0051604;GO:0034982;GO:0033365;GO:0071704;GO:0010467;GO:0071702;GO:0034613;GO:…	protein localization;cellular component organization or biogenesis;macromolecule localization;protein targeting;establishment of protein localization;establishment of protein localization to mitochondrion;mitochondrial transport;protein localization to mitochondrion;protein metabolic process;macromolecule metabolic process;cellular protein metabolic process;cellular macromolecule metabolic proces…	4;2;3;6;4;6;6;7;4;4;5;4;6;3;5;6;5;4;1;2;3;5;4;5;3;5;2;6;2;5;6;6;3;5;5;5;4;4;2;3;4;3;3;5;5;4;	GO:0031970;GO:0031974;GO:0031975;GO:0031224;GO:0005750;GO:0005773;GO:0016021;GO:0016020;GO:0005774;GO:0031968;GO:1902495;GO:1902494;GO:0098588;GO:0031967;GO:0043234;GO:0043231;GO:0043233;GO:0044429;GO:0044424;GO:0044425;GO:0044422;GO:0044464;GO:0019867;GO:0043229;GO:0043227;GO:0043226;GO:0009570;GO:0044437;GO:0044435;GO:0044434;GO:1990351;GO:0044446;GO:0044444;GO:1990204;GO:0005737;GO:0031090;GO:…	organelle envelope lumen;membrane-enclosed lumen;envelope;intrinsic component of membrane;mitochondrial respiratory chain complex III;vacuole;integral component of membrane;membrane;vacuolar membrane;organelle outer membrane;transmembrane transporter complex;catalytic complex;bounding membrane of organelle;organelle envelope;protein complex;intracellular membrane-bounded organelle;organelle lumen…	3;2;3;3;5;5;4;2;4;4;4;4;4;4;3;4;3;4;3;2;2;2;3;3;3;2;6;4;4;5;4;3;4;3;4;3;5;3;4;2;3;5;5;5;4;3;5;5;3;4;4;4;5;4;4;4;6;2;4;1;3;4;	GO:0008270;GO:0003674;GO:0005488;GO:0016787;GO:0003824;GO:0008233;GO:0008237;GO:0016491;GO:0043169;GO:0043167;GO:0046872;GO:0004175;GO:0004222;GO:0046914;GO:0070011;	zinc ion binding;molecular_function;binding;hydrolase activity;catalytic activity;peptidase activity;metallopeptidase activity;oxidoreductase activity;cation binding;ion binding;metal ion binding;endopeptidase activity;metalloendopeptidase activity;transition metal ion binding;peptidase activity, acting on L-amino acid peptides;	7;1;2;3;2;4;6;3;4;3;5;6;7;6;5;				IPR007863;IPR011249;IPR011765;IPR001431;	Peptidase M16, C-terminal;Metalloenzyme, LuxS/M16 peptidase-like;Peptidase M16, N-terminal;Peptidase M16, zinc-binding site;	mitochondria	At1g51980	432	O	[O] Posttranslational modification, protein turnover, chaperones;
A0A2I0BF94	Malic enzyme OS=Apostasia shenzhenica OX=1088818 GN=AXF42_Ash007140 PE=3 SV=1 - [A0A2I0BF94_9ASPA]	Down	0.987	0.854	0.969	1.234	0.771	0.827	0.981	1.343	0.809	0.978	0.952	1.214	0.88456	0.171438	0.9654	0.724871	0.7655	0.00193643	0.7014	0.0035525	GO:0044710;GO:0071704;GO:0006082;GO:0044763;GO:0009987;GO:0019752;GO:0008152;GO:0043436;GO:0043648;GO:0044699;GO:0008150;GO:0044237;GO:0006108;GO:0044281;	single-organism metabolic process;organic substance metabolic process;organic acid metabolic process;single-organism cellular process;cellular process;carboxylic acid metabolic process;metabolic process;oxoacid metabolic process;dicarboxylic acid metabolic process;single-organism process;biological_process;cellular metabolic process;malate metabolic process;small molecule metabolic process;	3;3;4;3;2;6;2;5;7;2;1;3;8;4;	GO:0031974;GO:0043229;GO:0043227;GO:0043226;GO:0005737;GO:0005739;GO:0005575;GO:0005759;GO:0043231;GO:0043233;GO:0044464;GO:0005623;GO:0005622;GO:0044446;GO:0070013;GO:0044444;GO:0044429;GO:0044424;GO:0044422;	membrane-enclosed lumen;intracellular organelle;membrane-bounded organelle;organelle;cytoplasm;mitochondrion;cellular_component;mitochondrial matrix;intracellular membrane-bounded organelle;organelle lumen;cell part;cell;intracellular;intracellular organelle part;intracellular organelle lumen;cytoplasmic part;mitochondrial part;intracellular part;organelle part;	2;3;3;2;4;5;1;5;4;3;2;2;3;3;4;4;4;3;2;	GO:0051287;GO:1901363;GO:0003674;GO:0005488;GO:0043167;GO:1901265;GO:0016491;GO:0050662;GO:0000166;GO:0046872;GO:0043169;GO:0036094;GO:0003824;GO:0048037;GO:0016615;GO:0016614;GO:0016616;GO:0097159;GO:0004471;GO:0004470;	NAD binding;heterocyclic compound binding;molecular_function;binding;ion binding;nucleoside phosphate binding;oxidoreductase activity;coenzyme binding;nucleotide binding;metal ion binding;cation binding;small molecule binding;catalytic activity;cofactor binding;malate dehydrogenase activity;oxidoreductase activity, acting on CH-OH group of donors;oxidoreductase activity, acting on the CH-OH group…	5;3;1;2;3;4;3;4;4;5;4;3;2;3;5;4;5;3;6;6;	K00028	map00620;map00710;map01100;map01120;map01200;	Pyruvate metabolism;Carbon fixation in photosynthetic organisms;Metabolic pathways;Microbial metabolism in diverse environments;Carbon metabolism;	IPR015884;IPR001891;IPR012302;IPR016040;IPR012301;	Malic enzyme, conserved site;Malic oxidoreductase;Malic enzyme, NAD-binding;NAD(P)-binding domain;Malic enzyme, N-terminal domain;	mitochondria	At4g00570	956	C	[C] Energy production and conversion;
A0A2I0VTS2	Peroxisomal fatty acid beta-oxidation multifunctional protein MFP2 OS=Dendrobium catenatum OX=906689 GN=MFP2 PE=4 SV=1 - [A0A2I0VTS2_9ASPA]	Down	0.887	0.927	0.989	1.255	nan	nan	nan	nan	0.945	0.913	0.932	1.251	0.95367	0.38798	0.99565	0.905614	0.76656	0.00940611	0.73424	0.000477613	GO:0034440;GO:0006631;GO:0006635;GO:0044237;GO:0019752;GO:0044248;GO:0044281;GO:0044282;GO:0044242;GO:0044699;GO:0044710;GO:0006629;GO:0016042;GO:0071704;GO:0044712;GO:0009987;GO:1901575;GO:0032787;GO:0008150;GO:0008152;GO:0072329;GO:0043436;GO:0019395;GO:0044255;GO:0030258;GO:0055114;GO:0044238;GO:0006082;GO:0009062;GO:0046395;GO:0016054;GO:0044763;GO:0009056;	lipid oxidation;fatty acid metabolic process;fatty acid beta-oxidation;cellular metabolic process;carboxylic acid metabolic process;cellular catabolic process;small molecule metabolic process;small molecule catabolic process;cellular lipid catabolic process;single-organism process;single-organism metabolic process;lipid metabolic process;lipid catabolic process;organic substance metabolic process…	5;5;7;3;6;4;4;5;5;2;3;4;5;3;4;2;4;7;1;2;7;5;6;4;5;4;3;4;6;6;5;3;3;	GO:0005911;GO:0043232;GO:0042579;GO:0043229;GO:0043228;GO:0009514;GO:0043227;GO:0043226;GO:0005737;GO:0044446;GO:0031981;GO:0005730;GO:0005618;GO:0005634;GO:0005777;GO:0030054;GO:0009506;GO:0055044;GO:0031974;GO:0030312;GO:0043231;GO:0043233;GO:0044464;GO:0005623;GO:0005622;GO:0005575;GO:0070013;GO:0044444;GO:0071944;GO:0044428;GO:0044424;GO:0044422;	cell-cell junction;intracellular non-membrane-bounded organelle;microbody;intracellular organelle;non-membrane-bounded organelle;glyoxysome;membrane-bounded organelle;organelle;cytoplasm;intracellular organelle part;nuclear lumen;nucleolus;cell wall;nucleus;peroxisome;cell junction;plasmodesma;symplast;membrane-enclosed lumen;external encapsulating structure;intracellular membrane-bounded organel…	3;4;5;3;3;7;3;2;4;3;5;5;4;5;6;2;3;2;2;3;4;3;2;2;3;1;4;4;3;4;3;2;	GO:0016829;GO:0003674;GO:0016860;GO:0003857;GO:0016863;GO:0016616;GO:0016508;GO:0016491;GO:0004165;GO:0008692;GO:0004300;GO:0003824;GO:0016856;GO:0016854;GO:0016614;GO:0016853;GO:0016835;GO:0016836;	lyase activity;molecular_function;intramolecular oxidoreductase activity;3-hydroxyacyl-CoA dehydrogenase activity;intramolecular oxidoreductase activity, transposing C=C bonds;oxidoreductase activity, acting on the CH-OH group of donors, NAD or NADP as acceptor;long-chain-enoyl-CoA hydratase activity;oxidoreductase activity;dodecenoyl-CoA delta-isomerase activity;3-hydroxybutyryl-CoA epimerase ac…	3;1;4;6;5;5;6;3;6;6;6;2;5;4;4;3;4;5;				IPR008927;IPR006180;IPR013328;IPR016040;IPR006176;IPR006108;	6-phosphogluconate dehydrogenase C-terminal domain-like;3-hydroxyacyl-CoA dehydrogenase, conserved site;6-phosphogluconate dehydrogenase, domain 2;NAD(P)-binding domain;3-hydroxyacyl-CoA dehydrogenase, NAD binding;3-hydroxyacyl-CoA dehydrogenase, C-terminal;	chloroplast	At3g06860	637	I	[I] Lipid transport and metabolism;
A0A2I0VWU8	Osmotin-like protein OS=Dendrobium catenatum OX=906689 GN=MA16_Dca019395 PE=4 SV=1 - [A0A2I0VWU8_9ASPA]	Up	1.118	0.969	1.168	0.731	1.388	0.841	1.465	0.491	1.057	0.749	1.815	0.553	0.80103	0.238022	1.39234	0.0494304	2.50592	0.0112689	1.44169	0.053084				GO:0005618;GO:0044464;GO:0005623;GO:0030312;GO:0005575;GO:0071944;GO:0005576;	cell wall;cell part;cell;external encapsulating structure;cellular_component;cell periphery;extracellular region;	4;2;2;3;1;3;2;							IPR001938;	Thaumatin;	chloroplast	At2g28790	332	V	[V] Defense mechanisms;
A0A2I0WN63	Aldo-keto reductase family 4 member C9 OS=Dendrobium catenatum OX=906689 GN=AKR4C9 PE=4 SV=1 - [A0A2I0WN63_9ASPA]	Down	0.779	1.077	0.896	1.259	0.854	0.956	0.873	1.353	0.805	1.026	1.007	1.297	0.87824	0.0739658	0.79699	0.00748731	0.71016	0.00159277	0.78255	0.00310601	GO:0009414;GO:0009415;GO:0009651;GO:0009636;GO:0044699;GO:0044710;GO:0006950;GO:0006970;GO:0001101;GO:0008152;GO:0009266;GO:0009409;GO:0042221;GO:0010035;GO:0055114;GO:1901700;GO:0009628;GO:0050896;GO:0008150;	response to water deprivation;response to water;response to salt stress;response to toxic substance;single-organism process;single-organism metabolic process;response to stress;response to osmotic stress;response to acid chemical;metabolic process;response to temperature stimulus;response to cold;response to chemical;response to inorganic substance;oxidation-reduction process;response to oxygen-c…	4;4;5;4;2;3;3;4;4;2;4;4;3;4;4;4;3;2;1;	GO:0043226;GO:0043229;GO:0043227;GO:0009536;GO:0005737;GO:0009507;GO:0043231;GO:0044464;GO:0005623;GO:0005622;GO:0005575;GO:0044444;GO:0044424;	organelle;intracellular organelle;membrane-bounded organelle;plastid;cytoplasm;chloroplast;intracellular membrane-bounded organelle;cell part;cell;intracellular;cellular_component;cytoplasmic part;intracellular part;	2;3;3;5;4;6;4;2;2;3;1;4;3;	GO:0004033;GO:0008106;GO:0003674;GO:0005488;GO:0000166;GO:1901363;GO:1901265;GO:0016491;GO:0043168;GO:0050662;GO:0050661;GO:0043167;GO:0016229;GO:0036094;GO:0003824;GO:0016614;GO:0016616;GO:0048037;GO:0097159;GO:0070401;	aldo-keto reductase (NADP) activity;alcohol dehydrogenase (NADP+) activity;molecular_function;binding;nucleotide binding;heterocyclic compound binding;nucleoside phosphate binding;oxidoreductase activity;anion binding;coenzyme binding;NADP binding;ion binding;steroid dehydrogenase activity;small molecule binding;catalytic activity;oxidoreductase activity, acting on CH-OH group of donors;oxidoredu…	6;7;1;2;4;3;4;3;4;4;5;3;4;3;2;4;5;3;3;5;				IPR020471;IPR018170;IPR023210;	Aldo/keto reductase;Aldo/keto reductase, conserved site;NADP-dependent oxidoreductase domain;	chloroplast	At2g37790	444	R	[R] General function prediction only;
Q8W137	Uncharacterized protein (Fragment) OS=Narcissus pseudonarcissus OX=39639 PE=2 SV=1 - [Q8W137_NARPS]	Down	1.127	0.761	0.921	1.249	0.802	0.855	0.71	1.566	0.935	1.382	0.685	1.065	1.23661	0.203887	0.9553	0.845602	0.59691	0.0337891	0.77268	0.29189															mitochondria
A0A2I0BCB4	Chaperonin CPN60-2, mitochondrial OS=Apostasia shenzhenica OX=1088818 GN=CPN60-2 PE=3 SV=1 - [A0A2I0BCB4_9ASPA]	Up	nan	nan	nan	nan	1.125	1.019	1.377	0.7	0.846	1.189	1.38	0.724	0.71491	0.106296	0.89266	0.543598	1.9361	0.000329065	1.55056	0.0447601										K04077	map03018;map04212;map04940;map05134;map05152;	RNA degradation;Longevity regulating pathway - worm;Type I diabetes mellitus;Legionellosis;Tuberculosis;	IPR027409;IPR001844;IPR018370;IPR002423;IPR027413;	GroEL-like apical domain;Chaperonin Cpn60;Chaperonin Cpn60, conserved site;Chaperonin Cpn60/TCP-1 family;GroEL-like equatorial domain;	mitochondria	At3g23990	1013	O	[O] Posttranslational modification, protein turnover, chaperones;
A0A2I0WW35	50S ribosomal protein L22, chloroplastic OS=Dendrobium catenatum OX=906689 GN=rpl22 PE=3 SV=1 - [A0A2I0WW35_9ASPA]	Up	nan	nan	nan	nan	1.167	0.997	1.388	0.69	0.839	0.965	1.453	0.857	0.70609	0.129851	1.02243	0.90601	1.83646	0.0186443	1.26826	0.134761	GO:1901564;GO:0044249;GO:0044237;GO:0034645;GO:0044260;GO:0043043;GO:0071704;GO:0010467;GO:0044267;GO:1901566;GO:0043170;GO:1901576;GO:0009987;GO:0009058;GO:0009059;GO:0008150;GO:0008152;GO:0044271;GO:0043604;GO:0044238;GO:0019538;GO:0034641;GO:0006807;GO:0043603;GO:0006518;GO:0006412;	organonitrogen compound metabolic process;cellular biosynthetic process;cellular metabolic process;cellular macromolecule biosynthetic process;cellular macromolecule metabolic process;peptide biosynthetic process;organic substance metabolic process;gene expression;cellular protein metabolic process;organonitrogen compound biosynthetic process;macromolecule metabolic process;organic substance bios…	4;4;3;5;4;6;3;5;5;5;4;4;2;3;5;1;2;5;6;3;4;4;3;5;5;6;	GO:0015934;GO:0044464;GO:0043229;GO:0043228;GO:0043226;GO:0005737;GO:0044446;GO:0030529;GO:0044391;GO:0032991;GO:0005840;GO:0043232;GO:1990904;GO:0005623;GO:0005622;GO:0005575;GO:0044444;GO:0044424;GO:0044422;	large ribosomal subunit;cell part;intracellular organelle;non-membrane-bounded organelle;organelle;cytoplasm;intracellular organelle part;intracellular ribonucleoprotein complex;ribosomal subunit;macromolecular complex;ribosome;intracellular non-membrane-bounded organelle;ribonucleoprotein complex;cell;intracellular;cellular_component;cytoplasmic part;intracellular part;organelle part;	5;2;3;3;2;4;3;4;4;2;5;4;3;2;3;1;4;3;2;	GO:0003676;GO:1901363;GO:0003674;GO:0005198;GO:0003735;GO:0003723;GO:0097159;GO:0019843;GO:0005488;	nucleic acid binding;heterocyclic compound binding;molecular_function;structural molecule activity;structural constituent of ribosome;RNA binding;organic cyclic compound binding;rRNA binding;binding;	4;3;1;2;3;5;3;6;2;	K02890	map03010;	Ribosome;	IPR001063;IPR005727;	Ribosomal protein L22/L17;Ribosomal protein L22, bacterial/chloroplast-type;	chloroplast	At1g52370	236	J	[J] Translation, ribosomal structure and biogenesis;
A0A2I0WIT8	Uncharacterized protein OS=Dendrobium catenatum OX=906689 GN=MA16_Dca011347 PE=4 SV=1 - [A0A2I0WIT8_9ASPA]	Up	0.935	1.338	1.012	0.804	1.079	1.075	1.578	0.556	0.873	0.986	1.446	0.791	0.71531	0.102508	0.84937	0.234474	1.87634	0.0292589	1.5802	0.0351741													IPR009515;	Protein of unknown function DUF1138;	extracellular
A0A2I0W7M5	Sulfoquinovosyltransferase OS=Dendrobium catenatum OX=906689 GN=MA16_Dca004509 PE=4 SV=1 - [A0A2I0W7M5_9ASPA]	Up	1.123	0.866	1.201	0.796	1.193	1.074	1.282	0.664	1.141	0.768	1.454	0.743	0.87808	0.107863	1.27659	0.0543511	1.78711	0.00232445	1.22923	0.161084	GO:0016137;GO:0016138;GO:0019752;GO:0044249;GO:0044281;GO:0044283;GO:0044699;GO:1901576;GO:0044710;GO:0044711;GO:1901657;GO:0051188;GO:0071704;GO:0009987;GO:0009058;GO:0051186;GO:0008150;GO:0008152;GO:0043436;GO:0071792;GO:0071793;GO:0006082;GO:0044272;GO:0046394;GO:1901135;GO:0016053;GO:0044237;GO:1901137;GO:0006790;GO:0044763;GO:1901659;	glycoside metabolic process;glycoside biosynthetic process;carboxylic acid metabolic process;cellular biosynthetic process;small molecule metabolic process;small molecule biosynthetic process;single-organism process;organic substance biosynthetic process;single-organism metabolic process;single-organism biosynthetic process;glycosyl compound metabolic process;cofactor biosynthetic process;organic…	5;6;6;4;4;5;2;4;3;4;4;5;3;2;3;4;1;2;5;5;6;4;5;6;4;5;3;5;4;3;5;				GO:0005488;GO:0003674;GO:1901363;GO:0000166;GO:0016740;GO:1901265;GO:0036094;GO:0003824;GO:0097159;GO:0016757;	binding;molecular_function;heterocyclic compound binding;nucleotide binding;transferase activity;nucleoside phosphate binding;small molecule binding;catalytic activity;organic cyclic compound binding;transferase activity, transferring glycosyl groups;	2;1;3;4;3;4;3;2;3;4;				IPR001296;	Glycosyl transferase, family 1;	nucleus	At3g15940	686	M	[M] Cell wall/membrane/envelope biogenesis;
A0A2I0XEL7	Proteasome subunit beta type OS=Dendrobium catenatum OX=906689 GN=PBA1 PE=3 SV=1 - [A0A2I0XEL7_9ASPA]	Down	0.904	0.784	1.067	1.318	0.814	0.818	0.725	1.501	0.813	1.202	0.847	1.179	0.95908	0.747862	0.90264	0.543934	0.66008	0.0296	0.70135	0.0713873	GO:0044248;GO:0044237;GO:0043170;GO:0044267;GO:1901575;GO:0044265;GO:0044260;GO:0071704;GO:0006508;GO:0044238;GO:0009987;GO:0008150;GO:0030163;GO:0008152;GO:0044257;GO:0009056;GO:0009057;GO:0051603;GO:0019538;	cellular catabolic process;cellular metabolic process;macromolecule metabolic process;cellular protein metabolic process;organic substance catabolic process;cellular macromolecule catabolic process;cellular macromolecule metabolic process;organic substance metabolic process;proteolysis;primary metabolic process;cellular process;biological_process;protein catabolic process;metabolic process;cellul…	4;3;4;5;4;5;4;3;5;3;2;1;5;2;6;3;5;6;4;	GO:0043229;GO:0043227;GO:0043226;GO:0005737;GO:0005839;GO:0005634;GO:0000502;GO:0043234;GO:0032991;GO:0043231;GO:0044464;GO:0005623;GO:0005622;GO:0005575;GO:0044424;	intracellular organelle;membrane-bounded organelle;organelle;cytoplasm;proteasome core complex;nucleus;proteasome complex;protein complex;macromolecular complex;intracellular membrane-bounded organelle;cell part;cell;intracellular;cellular_component;intracellular part;	3;3;2;4;4;5;4;3;2;4;2;2;3;1;3;	GO:0004175;GO:0003674;GO:0008233;GO:0070003;GO:0016787;GO:0003824;GO:0004298;GO:0070011;	endopeptidase activity;molecular_function;peptidase activity;threonine-type peptidase activity;hydrolase activity;catalytic activity;threonine-type endopeptidase activity;peptidase activity, acting on L-amino acid peptides;	6;1;4;6;3;2;7;5;	K02738	map03050;	Proteasome;	IPR023333;IPR001353;IPR029055;IPR035140;IPR016050;IPR000243;	Proteasome B-type subunit;Proteasome, subunit alpha/beta;Nucleophile aminohydrolases, N-terminal;Proteasome subunit beta 6;Proteasome beta-type subunit, conserved site;Peptidase T1A, proteasome beta-subunit;	cytosol	At4g31300	410	O	[O] Posttranslational modification, protein turnover, chaperones;
A0A2I0WCE2	Fumarate hydratase 2, chloroplastic OS=Dendrobium catenatum OX=906689 GN=FUM2 PE=3 SV=1 - [A0A2I0WCE2_9ASPA]	Down	0.842	0.948	0.975	1.23	0.803	1.02	0.652	1.5	0.896	1.007	0.822	1.302	1.03757	0.767936	0.85412	0.0143116	0.60739	0.0128743	0.73785	0.0135954	GO:0022607;GO:0006461;GO:0051262;GO:0070271;GO:0043933;GO:0019752;GO:0044085;GO:0009060;GO:0044237;GO:0009651;GO:0006091;GO:0072350;GO:0044699;GO:0016043;GO:0044710;GO:0000003;GO:0071822;GO:0048868;GO:0065003;GO:0071704;GO:0006106;GO:0071840;GO:0006101;GO:0044706;GO:0032502;GO:0051259;GO:0032501;GO:0043648;GO:0009987;GO:0022414;GO:0006950;GO:0008150;GO:0008152;GO:0043436;GO:0009628;GO:0006979;GO:…	cellular component assembly;protein complex assembly;protein tetramerization;protein complex biogenesis;macromolecular complex subunit organization;carboxylic acid metabolic process;cellular component biogenesis;aerobic respiration;cellular metabolic process;response to salt stress;generation of precursor metabolites and energy;tricarboxylic acid metabolic process;single-organism process;cellular…	4;5;7;4;4;6;3;6;3;5;4;7;2;3;3;2;5;4;5;3;8;2;8;3;2;6;2;7;2;2;3;1;2;5;3;4;4;2;3;3;4;3;4;3;4;3;4;4;5;8;2;4;	GO:0043229;GO:0043227;GO:0043226;GO:0005737;GO:0005739;GO:0045239;GO:0043234;GO:0032991;GO:0043231;GO:0005829;GO:0044464;GO:0005623;GO:0005622;GO:0005575;GO:0044444;GO:0044424;	intracellular organelle;membrane-bounded organelle;organelle;cytoplasm;mitochondrion;tricarboxylic acid cycle enzyme complex;protein complex;macromolecular complex;intracellular membrane-bounded organelle;cytosol;cell part;cell;intracellular;cellular_component;cytoplasmic part;intracellular part;	3;3;2;4;5;4;3;2;4;5;2;2;3;1;4;3;	GO:0003674;GO:0003824;GO:0016829;GO:0016836;GO:0016835;GO:0004333;	molecular_function;catalytic activity;lyase activity;hydro-lyase activity;carbon-oxygen lyase activity;fumarate hydratase activity;	1;2;3;5;4;6;	K01679	map00020;map00620;map00720;map01100;map01110;map01120;map01130;map01200;map05200;map05211;	Citrate cycle (TCA cycle);Pyruvate metabolism;Carbon fixation pathways in prokaryotes;Metabolic pathways;Biosynthesis of secondary metabolites;Microbial metabolism in diverse environments;Biosynthesis of antibiotics;Carbon metabolism;Pathways in cancer;Renal cell carcinoma;	IPR018951;IPR005677;IPR008948;IPR022761;IPR024083;IPR000362;IPR020557;	Fumarase C, C-terminal;Fumarate hydratase, class II;L-Aspartase-like;Fumarate lyase, N-terminal;Fumarase/histidase, N-terminal;Fumarate lyase family;Fumarate lyase, conserved site;	mitochondria	At5g50950	857	C	[C] Energy production and conversion;
A0A2I0X091	Thioredoxin-like protein CXXS1 OS=Dendrobium catenatum OX=906689 GN=CXXS1 PE=4 SV=1 - [A0A2I0X091_9ASPA]	Up	0.89	1.087	1.121	0.891	1.065	1.045	1.313	0.788	0.799	0.908	1.505	0.903	0.69916	0.0435239	0.90592	0.372114	1.52556	0.0179041	1.17738	0.0792912	GO:0034599;GO:0006457;GO:0018904;GO:0042592;GO:0044237;GO:0070887;GO:0000103;GO:0050789;GO:0044699;GO:0044710;GO:0071704;GO:0065007;GO:0006662;GO:0019725;GO:0009987;GO:0051716;GO:0050794;GO:0006950;GO:0008150;GO:0008152;GO:0042221;GO:0045454;GO:0006979;GO:0055114;GO:0065008;GO:0006790;GO:0033554;GO:0044763;GO:0050896;GO:0044281;	cellular response to oxidative stress;protein folding;ether metabolic process;homeostatic process;cellular metabolic process;cellular response to chemical stimulus;sulfate assimilation;regulation of biological process;single-organism process;single-organism metabolic process;organic substance metabolic process;biological regulation;glycerol ether metabolic process;cellular homeostasis;cellular pr…	5;3;4;4;3;4;5;2;2;3;3;2;5;4;2;3;3;3;1;2;3;4;4;4;3;4;4;3;2;4;	GO:0071944;GO:0005737;GO:0016020;GO:0005886;GO:0005829;GO:0044464;GO:0005623;GO:0005622;GO:0005575;GO:0044444;GO:0044424;	cell periphery;cytoplasm;membrane;plasma membrane;cytosol;cell part;cell;intracellular;cellular_component;cytoplasmic part;intracellular part;	3;4;2;3;5;2;2;3;1;4;3;	GO:0003674;GO:0016864;GO:0016491;GO:0003756;GO:0016667;GO:0016860;GO:0003824;GO:0016853;GO:0016671;GO:0015036;GO:0015035;	molecular_function;intramolecular oxidoreductase activity, transposing S-S bonds;oxidoreductase activity;protein disulfide isomerase activity;oxidoreductase activity, acting on a sulfur group of donors;intramolecular oxidoreductase activity;catalytic activity;isomerase activity;oxidoreductase activity, acting on a sulfur group of donors, disulfide as acceptor;disulfide oxidoreductase activity;pro…	1;5;3;6;4;4;2;3;5;5;6;	K03671			IPR005746;IPR012336;IPR013766;	Thioredoxin;Thioredoxin-like fold;Thioredoxin domain;	cytosol	At1g11530	110	O	[O] Posttranslational modification, protein turnover, chaperones;
A0A2I0W3Q3	Uncharacterized protein OS=Dendrobium catenatum OX=906689 GN=MA16_Dca021616 PE=4 SV=1 - [A0A2I0W3Q3_9ASPA]	Up	nan	nan	nan	nan	1.081	1.309	1.154	0.669	1.417	0.877	1.041	0.749	1.13804	0.482742	1.14273	0.626122	1.54795	0.0303146	1.54161	0.222564													IPR010089;IPR029039;IPR005025;IPR008254;	Flavoprotein WrbA-like;Flavoprotein-like domain;NADPH-dependent FMN reductase-like;Flavodoxin/nitric oxide synthase;	cytosol, nucleus	At5g54500	335	R	[R] General function prediction only;
A0A2I0VX12	Peptidyl-prolyl cis-trans isomerase OS=Dendrobium catenatum OX=906689 GN=CYP19-4 PE=3 SV=1 - [A0A2I0VX12_9ASPA]	Up	1.019	0.966	1.112	0.922	1.087	1.08	1.089	0.845	0.91	0.913	1.433	0.897	0.82994	0.167704	1.01926	0.803065	1.36411	0.0462477	1.11074	0.144045	GO:0006457;GO:0009987;GO:0008150;	protein folding;cellular process;biological_process;	3;2;1;	GO:0005770;GO:0005783;GO:0043229;GO:0043227;GO:0043226;GO:0005737;GO:0005575;GO:0031984;GO:0005773;GO:0005771;GO:0016020;GO:0044431;GO:0005795;GO:0005794;GO:0012505;GO:0043231;GO:0005829;GO:0044464;GO:0005623;GO:0005622;GO:0044446;GO:0044444;GO:0005576;GO:0098791;GO:0044424;GO:0005768;GO:0044422;	late endosome;endoplasmic reticulum;intracellular organelle;membrane-bounded organelle;organelle;cytoplasm;cellular_component;organelle subcompartment;vacuole;multivesicular body;membrane;Golgi apparatus part;Golgi stack;Golgi apparatus;endomembrane system;intracellular membrane-bounded organelle;cytosol;cell part;cell;intracellular;intracellular organelle part;cytoplasmic part;extracellular regi…	5;4;3;3;2;4;1;4;5;6;2;4;5;4;3;4;5;2;2;3;3;4;2;5;3;4;2;	GO:0003674;GO:0005488;GO:0016859;GO:0042277;GO:0003755;GO:0033218;GO:0003824;GO:0016853;	molecular_function;binding;cis-trans isomerase activity;peptide binding;peptidyl-prolyl cis-trans isomerase activity;amide binding;catalytic activity;isomerase activity;	1;2;4;4;5;3;2;3;	K01802			IPR002130;IPR024936;IPR020892;IPR029000;	Cyclophilin-type peptidyl-prolyl cis-trans isomerase domain;Cyclophilin-type peptidyl-prolyl cis-trans isomerase;Cyclophilin-type peptidyl-prolyl cis-trans isomerase, conserved site;Cyclophilin-like domain;	cytosol	At2g29960	328	O	[O] Posttranslational modification, protein turnover, chaperones;
A0A2I0AK38	60S ribosomal protein L35a-1 OS=Apostasia shenzhenica OX=1088818 GN=RPL35AA PE=3 SV=1 - [A0A2I0AK38_9ASPA]	Up	1.233	1.132	0.915	0.758	1.349	0.86	1.265	0.658	1.182	1.05	1.188	0.694	1.11758	0.322751	1.23734	0.06353	1.59621	0.0189838	1.44171	0.0222571										K02917	map03010;	Ribosome;	IPR009000;IPR018266;IPR001780;	Translation protein, beta-barrel domain;Ribosomal protein L35Ae, conserved site;Ribosomal protein L35A;	cytosol	At1g07070	206	J	[J] Translation, ribosomal structure and biogenesis;
A0A2I0W2W0	Isocitrate dehydrogenase [NAD] regulatory subunit 1, mitochondrial OS=Dendrobium catenatum OX=906689 GN=IDH1 PE=4 SV=1 - [A0A2I0W2W0_9ASPA]	Down	0.939	0.938	0.899	1.247	0.776	0.892	0.527	1.587	1.038	1.27	0.696	1.105	1.29736	0.186026	0.88806	0.45948	0.53872	0.0276556	0.787	0.207294	GO:0019752;GO:0009060;GO:0006091;GO:0044710;GO:0072350;GO:0008150;GO:0071704;GO:0044699;GO:0009987;GO:0008152;GO:0043436;GO:0055114;GO:0015980;GO:0044238;GO:0006082;GO:0006099;GO:0044763;GO:0006101;GO:0006102;GO:0045333;GO:0044237;GO:0044281;	carboxylic acid metabolic process;aerobic respiration;generation of precursor metabolites and energy;single-organism metabolic process;tricarboxylic acid metabolic process;biological_process;organic substance metabolic process;single-organism process;cellular process;metabolic process;oxoacid metabolic process;oxidation-reduction process;energy derivation by oxidation of organic compounds;primary…	6;6;4;3;7;1;3;2;2;2;5;4;4;3;4;4;3;8;8;5;3;4;	GO:0043226;GO:0043229;GO:0043227;GO:0005737;GO:0005739;GO:0043231;GO:0044464;GO:0005623;GO:0005622;GO:0005575;GO:0044444;GO:0044424;	organelle;intracellular organelle;membrane-bounded organelle;cytoplasm;mitochondrion;intracellular membrane-bounded organelle;cell part;cell;intracellular;cellular_component;cytoplasmic part;intracellular part;	2;3;3;4;5;4;2;2;3;1;4;3;	GO:0051287;GO:0003674;GO:0005488;GO:0043167;GO:1901363;GO:1901265;GO:0016491;GO:0050662;GO:0046914;GO:0000287;GO:0008270;GO:0016616;GO:0000166;GO:0004448;GO:0046872;GO:0043169;GO:0036094;GO:0003824;GO:0048037;GO:0004449;GO:0016614;GO:0097159;	NAD binding;molecular_function;binding;ion binding;heterocyclic compound binding;nucleoside phosphate binding;oxidoreductase activity;coenzyme binding;transition metal ion binding;magnesium ion binding;zinc ion binding;oxidoreductase activity, acting on the CH-OH group of donors, NAD or NADP as acceptor;nucleotide binding;isocitrate dehydrogenase activity;metal ion binding;cation binding;small mo…	5;1;2;3;3;4;3;4;6;6;7;5;4;6;5;4;3;2;3;7;4;3;	K00030	map00020;map01100;map01110;map01120;map01130;map01200;map01210;map01230;	Citrate cycle (TCA cycle);Metabolic pathways;Biosynthesis of secondary metabolites;Microbial metabolism in diverse environments;Biosynthesis of antibiotics;Carbon metabolism;2-Oxocarboxylic acid metabolism;Biosynthesis of amino acids;	IPR024084;IPR004434;	Isopropylmalate dehydrogenase-like domain;Isocitrate dehydrogenase NAD-dependent;	chloroplast	At4g35260	642	E	[E] Amino acid transport and metabolism;
A0A191TFN3	Ribulose bisphosphate carboxylase large chain OS=Ludisia discolor OX=60011 GN=rbcL PE=3 SV=1 - [A0A191TFN3_LUDDI]	Down	0.985	0.61	0.837	1.598	0.565	0.673	0.75	2.004	1.082	0.676	0.724	1.496	1.1389	0.54573	1.34354	0.23379	0.45332	0.00426581	0.38427	0.002611										K01601	map00630;map00710;map01100;map01120;map01200;	Glyoxylate and dicarboxylate metabolism;Carbon fixation in photosynthetic organisms;Metabolic pathways;Microbial metabolism in diverse environments;Carbon metabolism;	IPR020888;IPR000685;IPR020878;IPR033966;IPR017443;	Ribulose bisphosphate carboxylase large subunit, type I;Ribulose bisphosphate carboxylase, large subunit, C-terminal;Ribulose bisphosphate carboxylase, large chain, active site;RuBisCO;Ribulose bisphosphate carboxylase, large subunit, ferrodoxin-like N-terminal;	cytosol	434391829	847	G	[G] Carbohydrate transport and metabolism	COG1850	Ribulose 1,5-bisphosphate carboxylase, large subunit, or a RuBisCO-like protein
A0A2I0AP50	H/ACA ribonucleoprotein complex subunit 3-like protein OS=Apostasia shenzhenica OX=1088818 GN=AXF42_Ash002637 PE=4 SV=1 - [A0A2I0AP50_9ASPA]	Up	nan	nan	nan	nan	0.984	1.092	1.272	0.834	0.93	1.002	1.3	0.872	0.74417	0.00843774	0.91404	0.228483	1.50762	0.00295767	1.22743	0.0579416													IPR007264;	H/ACA ribonucleoprotein complex, subunit Nop10;	mitochondria	At2g20490	108	A	[A] RNA processing and modification;
A0A2I0WB96	Glutathione peroxidase OS=Dendrobium catenatum OX=906689 GN=GPX4 PE=3 SV=1 - [A0A2I0WB96_9ASPA]	Up	0.873	1.015	1.222	0.931	1.071	1.003	1.426	0.759	0.937	0.835	1.429	0.882	0.70665	0.0114159	1.00981	0.915209	1.58515	0.00421338	1.10925	0.29293	GO:0061458;GO:0009791;GO:0009790;GO:0009793;GO:0048608;GO:0007275;GO:0044699;GO:0000003;GO:0032502;GO:0032501;GO:0048316;GO:0044767;GO:0003006;GO:0006950;GO:0008150;GO:0006979;GO:0044702;GO:0010154;GO:0044707;GO:0022414;GO:0050896;GO:0048856;GO:0048731;	reproductive system development;post-embryonic development;embryo development;embryo development ending in seed dormancy;reproductive structure development;multicellular organism development;single-organism process;reproduction;developmental process;multicellular organismal process;seed development;single-organism developmental process;developmental process involved in reproduction;response to st…	5;4;5;4;4;4;2;2;2;2;4;3;3;3;1;4;3;5;3;2;2;3;4;	GO:0005783;GO:0071944;GO:0043227;GO:0005737;GO:0016020;GO:0043226;GO:0012505;GO:0005886;GO:0043231;GO:0044464;GO:0043229;GO:0005623;GO:0005622;GO:0005575;GO:0044444;GO:0044424;	endoplasmic reticulum;cell periphery;membrane-bounded organelle;cytoplasm;membrane;organelle;endomembrane system;plasma membrane;intracellular membrane-bounded organelle;cell part;intracellular organelle;cell;intracellular;cellular_component;cytoplasmic part;intracellular part;	4;3;3;4;2;2;3;3;4;2;3;2;3;1;4;3;	GO:0003824;GO:0003674;GO:0016491;GO:0016684;GO:0016209;GO:0004601;GO:0004602;	catalytic activity;molecular_function;oxidoreductase activity;oxidoreductase activity, acting on peroxide as acceptor;antioxidant activity;peroxidase activity;glutathione peroxidase activity;	2;1;3;4;2;3;4;	K00432	map00480;map00590;map04918;	Glutathione metabolism;Arachidonic acid metabolism;Thyroid hormone synthesis;	IPR029759;IPR000889;IPR012336;IPR029760;	Glutathione peroxidase active site;Glutathione peroxidase;Thioredoxin-like fold;Glutathione peroxidase conserved site;	cytosol	At2g48150	239	O	[O] Posttranslational modification, protein turnover, chaperones;
A0A2I0X473	UMP-CMP kinase OS=Dendrobium catenatum OX=906689 GN=PYR6 PE=3 SV=1 - [A0A2I0X473_9ASPA]	Up	1.005	1.128	1.063	0.821	1.174	1.11	1.342	0.568	1.026	0.918	1.244	0.945	0.87832	0.203636	1.01553	0.858127	1.56341	0.0334933	1.35219	0.102196	GO:0009165;GO:0044281;GO:1901362;GO:1901360;GO:0044710;GO:0044711;GO:0019856;GO:0046483;GO:1901564;GO:1901566;GO:0019637;GO:0019438;GO:0006807;GO:1901576;GO:0006206;GO:0006207;GO:0018130;GO:0006220;GO:0006221;GO:0008150;GO:0008152;GO:0034654;GO:0090407;GO:0044271;GO:1901293;GO:0044763;GO:0006753;GO:0044249;GO:0034641;GO:0044699;GO:0006139;GO:0009987;GO:0006725;GO:0055086;GO:0072528;GO:0046112;GO:…	nucleotide biosynthetic process;small molecule metabolic process;organic cyclic compound biosynthetic process;organic cyclic compound metabolic process;single-organism metabolic process;single-organism biosynthetic process;pyrimidine nucleobase biosynthetic process;heterocycle metabolic process;organonitrogen compound metabolic process;organonitrogen compound biosynthetic process;organophosphate …	6;4;5;4;3;4;6;4;4;5;4;5;3;4;6;7;5;6;7;1;2;5;5;5;5;3;5;4;4;2;4;2;4;4;6;5;5;3;5;3;6;3;3;5;4;	GO:0043231;GO:0043229;GO:0043227;GO:0043226;GO:0005737;GO:0005634;GO:0044464;GO:0005623;GO:0005622;GO:0044424;GO:0005575;	intracellular membrane-bounded organelle;intracellular organelle;membrane-bounded organelle;organelle;cytoplasm;nucleus;cell part;cell;intracellular;intracellular part;cellular_component;	4;3;3;2;4;5;2;2;3;3;1;	GO:0009041;GO:1901363;GO:0000166;GO:0016740;GO:0097367;GO:0003674;GO:0005488;GO:1901265;GO:0032549;GO:0017076;GO:0005524;GO:0016301;GO:0004127;GO:0003824;GO:0097159;GO:0016776;GO:0032559;GO:0032555;GO:0032550;GO:0032553;GO:0035639;GO:0043167;GO:0030554;GO:0016772;GO:0019201;GO:0019205;GO:0001883;GO:0001882;GO:0036094;GO:0043168;	uridylate kinase activity;heterocyclic compound binding;nucleotide binding;transferase activity;carbohydrate derivative binding;molecular_function;binding;nucleoside phosphate binding;ribonucleoside binding;purine nucleotide binding;ATP binding;kinase activity;cytidylate kinase activity;catalytic activity;organic cyclic compound binding;phosphotransferase activity, phosphate group as acceptor;ade…	6;3;4;3;3;1;2;4;5;5;6;5;8;2;3;5;6;5;6;4;5;3;6;4;7;6;5;4;3;4;	K13800	map00240;map01100;	Pyrimidine metabolism;Metabolic pathways;	IPR027417;IPR000850;IPR006266;IPR033690;	P-loop containing nucleoside triphosphate hydrolase;Adenylate kinase/UMP-CMP kinase;UMP-CMP kinase;Adenylate kinase, conserved site;	cytosol	At3g60180	289	F	[F] Nucleotide transport and metabolism;
A0A2H9ZUY0	Subtilisin-like protease OS=Apostasia shenzhenica OX=1088818 GN=ARA12 PE=4 SV=1 - [A0A2H9ZUY0_9ASPA]	Down	1.043	0.903	1.015	1.078	0.981	0.975	0.876	1.217	0.84	1.233	0.872	1.129	1.03655	0.681742	0.9206	0.519765	0.80695	0.0238605	0.90859	0.389095													IPR023828;IPR000209;IPR010259;IPR003137;IPR034197;IPR015500;	Peptidase S8, subtilisin, Ser-active site;Peptidase S8/S53 domain;Peptidase S8 propeptide/proteinase inhibitor I9;PA domain;Cucumisin-like catalytic domain;Peptidase S8, subtilisin-related;	chloroplast	317123691	395	O	[O] Posttranslational modification, protein turnover, chaperones	COG1404	Serine protease, subtilisin family
A0A2I0A6P7	Putative U6 snRNA-associated Sm-like protein LSm4 OS=Apostasia shenzhenica OX=1088818 GN=AXF42_Ash010660 PE=4 SV=1 - [A0A2I0A6P7_9ASPA]	Up	1.06	1.185	0.984	0.828	1.377	0.939	1.093	0.729	1.101	0.933	1.352	0.721	1.03179	0.817807	1.15734	0.283748	1.50527	0.028494	1.34197	0.0445876	GO:0090304;GO:0034641;GO:0006807;GO:1901360;GO:0006139;GO:0044260;GO:0071704;GO:0010467;GO:0009987;GO:0006725;GO:0008150;GO:0008152;GO:0046483;GO:0016070;GO:0044238;GO:0044237;GO:0043170;GO:0006396;	nucleic acid metabolic process;cellular nitrogen compound metabolic process;nitrogen compound metabolic process;organic cyclic compound metabolic process;nucleobase-containing compound metabolic process;cellular macromolecule metabolic process;organic substance metabolic process;gene expression;cellular process;cellular aromatic compound metabolic process;biological_process;metabolic process;hete…	5;4;3;4;4;4;3;5;2;4;1;2;4;5;3;3;4;6;	GO:0044464;GO:0005623;GO:0005622;GO:0030529;GO:0019013;GO:0019012;GO:0032991;GO:1990904;GO:0005575;GO:0019028;GO:0044424;GO:0044423;	cell part;cell;intracellular;intracellular ribonucleoprotein complex;viral nucleocapsid;virion;macromolecular complex;ribonucleoprotein complex;cellular_component;viral capsid;intracellular part;virion part;	2;2;3;4;3;2;2;3;1;3;3;2;				K11087	map03040;map05322;	Spliceosome;Systemic lupus erythematosus;	IPR010920;IPR027141;IPR001163;IPR034102;	LSM domain;Like-Sm (LSM) domain containing protein, LSm4/SmD1/SmD3;LSM domain, eukaryotic/archaea-type;Small nuclear ribonucleoprotein D1;	cytosol	At4g02840	179	A	[A] RNA processing and modification;
A0A2I0AU82	Rac-like GTP-binding protein RAC2 OS=Apostasia shenzhenica OX=1088818 GN=RAC2 PE=4 SV=1 - [A0A2I0AU82_9ASPA]	Up	nan	nan	nan	nan	1.612	0.705	1.14	0.676	1.088	1.001	1.176	0.834	1.1658	0.54077	1.58265	0.240407	1.53377	0.0381259	1.1298	0.618229	GO:0007165;GO:0071840;GO:0051716;GO:0044711;GO:0044700;GO:0070589;GO:0016051;GO:0045492;GO:0045491;GO:0044036;GO:0070592;GO:0035556;GO:0043170;GO:0050789;GO:0044038;GO:1901576;GO:0044264;GO:0044262;GO:0044260;GO:0016043;GO:0065007;GO:0071669;GO:0044710;GO:0050794;GO:0008150;GO:0008152;GO:0044723;GO:0042546;GO:0050896;GO:0010410;GO:0010413;GO:0044249;GO:0023052;GO:0034645;GO:0044699;GO:0007015;GO:…	signal transduction;cellular component organization or biogenesis;cellular response to stimulus;single-organism biosynthetic process;single organism signaling;cellular component macromolecule biosynthetic process;carbohydrate biosynthetic process;xylan biosynthetic process;xylan metabolic process;cell wall macromolecule metabolic process;cell wall polysaccharide biosynthetic process;intracellular…	4;2;3;4;3;4;5;7;7;4;6;5;4;2;5;4;5;4;4;3;2;4;3;3;1;2;4;4;2;6;8;4;2;5;2;6;2;4;4;5;5;4;5;5;3;3;4;6;3;5;3;5;4;6;4;3;5;5;3;4;3;	GO:0016020;GO:0044424;GO:0005886;GO:0005737;GO:0044464;GO:0005623;GO:0071944;GO:0005622;GO:0005575;	membrane;intracellular part;plasma membrane;cytoplasm;cell part;cell;cell periphery;intracellular;cellular_component;	2;3;3;4;2;2;3;3;1;	GO:1901363;GO:0000166;GO:0097367;GO:0003674;GO:0005488;GO:1901265;GO:0032549;GO:0017076;GO:0043168;GO:0097159;GO:0019001;GO:0032555;GO:0032550;GO:0032553;GO:0035639;GO:0043167;GO:0032561;GO:0001883;GO:0001882;GO:0005525;GO:0036094;	heterocyclic compound binding;nucleotide binding;carbohydrate derivative binding;molecular_function;binding;nucleoside phosphate binding;ribonucleoside binding;purine nucleotide binding;anion binding;organic cyclic compound binding;guanyl nucleotide binding;purine ribonucleotide binding;purine ribonucleoside binding;ribonucleotide binding;purine ribonucleoside triphosphate binding;ion binding;gua…	3;4;3;1;2;4;5;5;4;3;6;5;6;4;5;3;6;5;4;6;3;	K04392	map04010;map04014;map04015;map04024;map04062;map04071;map04145;map04151;map04310;map04360;map04370;map04380;map04510;map04520;map04620;map04650;map04662;map04664;map04666;map04670;map04722;map04810;map04932;map04933;map04972;map05014;map05100;map05120;map05131;map05132;map05200;map05203;map05205;map05210;map05211;map05212;map05231;map05416;	MAPK signaling pathway;Ras signaling pathway;Rap1 signaling pathway;cAMP signaling pathway;Chemokine signaling pathway;Sphingolipid signaling pathway;Phagosome;PI3K-Akt signaling pathway;Wnt signaling pathway;Axon guidance;VEGF signaling pathway;Osteoclast differentiation;Focal adhesion;Adherens junction;Toll-like receptor signaling pathway;Natural killer cell mediated cytotoxicity;B cell recepto…	IPR003578;IPR005225;IPR027417;IPR001806;	Small GTPase superfamily, Rho type;Small GTP-binding protein domain;P-loop containing nucleoside triphosphate hydrolase;Small GTPase superfamily;	nucleus	At5g45970	315	R	[R] General function prediction only;
A0A2I0X8S6	Pentatricopeptide repeat-containing protein OS=Dendrobium catenatum OX=906689 GN=PCMP-H14 PE=4 SV=1 - [A0A2I0X8S6_9ASPA]	Up	1.087	1.17	1.08	0.843	1.321	0.781	1.345	0.658	1.087	0.877	1.469	0.688	0.89753	0.392005	1.23586	0.188997	1.77889	0.0114097	1.29191	0.177415							GO:0043169;GO:0046914;GO:0043167;GO:0003674;GO:0005488;GO:0046872;GO:0008270;	cation binding;transition metal ion binding;ion binding;molecular_function;binding;metal ion binding;zinc ion binding;	4;6;3;1;2;5;7;				IPR032867;IPR002885;IPR011990;	DYW domain;Pentatricopeptide repeat;Tetratricopeptide-like helical domain;	chloroplast	At5g40410	707	R	[R] General function prediction only;
A0A2I0X3A5	Beta-galactosidase OS=Dendrobium catenatum OX=906689 GN=MA16_Dca005400 PE=3 SV=1 - [A0A2I0X3A5_9ASPA]	Down	0.734	0.709	1.213	1.363	0.682	0.811	0.685	1.743	0.651	0.942	0.88	1.488	0.74406	0.203413	0.83956	0.139983	0.6047	0.0335749	0.53592	0.00553375													IPR017853;IPR001944;IPR008979;IPR031330;IPR019801;IPR000922;	Glycoside hydrolase superfamily;Glycoside hydrolase, family 35;Galactose-binding domain-like;Glycoside hydrolase 35, catalytic domain;Glycoside hydrolase, family 35, conserved site;D-galactoside/L-rhamnose binding SUEL lectin domain;	vacuolar membrane	At3g13750	1203	G	[G] Carbohydrate transport and metabolism;
A0A2I0VSF8	Pyruvate dehydrogenase E1 component subunit beta OS=Dendrobium catenatum OX=906689 GN=MA16_Dca015248 PE=4 SV=1 - [A0A2I0VSF8_9ASPA]	Down	0.975	0.972	1.003	1.079	0.885	0.885	0.789	1.439	0.989	1.121	0.698	1.241	1.14418	0.280988	0.95668	0.60279	0.66241	0.0373624	0.79223	0.105378													IPR005475;IPR027110;IPR029061;IPR009014;	Transketolase-like, pyrimidine-binding domain;Pyruvate dehydrogenase E1 component subunit beta;Thiamin diphosphate-binding fold;Transketolase C-terminal/Pyruvate-ferredoxin oxidoreductase domain II;	chloroplast	At5g50850	170	C	[C] Energy production and conversion;
A0A2I0BAE6	Protein PEROXIN-4 OS=Apostasia shenzhenica OX=1088818 GN=PEX4 PE=3 SV=1 - [A0A2I0BAE6_9ASPA]	Up	nan	nan	nan	nan	1.115	1.031	1.219	0.806	1.031	0.861	1.331	0.939	0.84157	0.102036	1.13425	0.312327	1.46132	0.0436239	1.08424	0.566119	GO:0034440;GO:0008104;GO:0044281;GO:0044282;GO:0071840;GO:0044712;GO:0044710;GO:0070727;GO:0033036;GO:0032787;GO:0045184;GO:0072329;GO:0043436;GO:0055114;GO:0016054;GO:0009062;GO:1901575;GO:0006886;GO:0016043;GO:0016042;GO:0065002;GO:0006629;GO:0006625;GO:0006810;GO:0008150;GO:0008152;GO:0019395;GO:0051234;GO:0046907;GO:0046395;GO:0006631;GO:0006635;GO:0072663;GO:0072662;GO:0044248;GO:0044242;GO:…	lipid oxidation;protein localization;small molecule metabolic process;small molecule catabolic process;cellular component organization or biogenesis;single-organism catabolic process;single-organism metabolic process;cellular macromolecule localization;macromolecule localization;monocarboxylic acid metabolic process;establishment of protein localization;monocarboxylic acid catabolic process;oxoac…	5;4;4;5;2;4;3;4;3;7;4;7;5;4;5;6;4;6;3;5;6;4;6;4;1;2;6;3;5;6;5;7;6;5;4;5;2;5;7;5;5;4;5;4;6;6;5;4;6;6;3;5;2;5;4;3;4;6;3;2;3;3;4;3;3;4;5;5;4;	GO:0005778;GO:0016020;GO:0005777;GO:0031903;GO:0098588;GO:0043231;GO:0044424;GO:0044422;GO:0043229;GO:0043227;GO:0043226;GO:0044439;GO:0044438;GO:0044446;GO:0044444;GO:0042579;GO:0005737;GO:0031090;GO:0044464;GO:0005623;GO:0005622;GO:0098805;GO:0005575;	peroxisomal membrane;membrane;peroxisome;microbody membrane;bounding membrane of organelle;intracellular membrane-bounded organelle;intracellular part;organelle part;intracellular organelle;membrane-bounded organelle;organelle;peroxisomal part;microbody part;intracellular organelle part;cytoplasmic part;microbody;cytoplasm;organelle membrane;cell part;cell;intracellular;whole membrane;cellular_co…	5;2;6;4;4;4;3;2;3;3;2;5;4;3;4;5;4;3;2;2;3;3;1;	GO:1901363;GO:0000166;GO:0035639;GO:0016740;GO:0097367;GO:0003674;GO:0005488;GO:1901265;GO:0032549;GO:0017076;GO:0005524;GO:0019787;GO:0003824;GO:0004842;GO:0032559;GO:0032555;GO:0032550;GO:0032553;GO:0043167;GO:0030554;GO:0097159;GO:0001883;GO:0001882;GO:0036094;GO:0043168;	heterocyclic compound binding;nucleotide binding;purine ribonucleoside triphosphate binding;transferase activity;carbohydrate derivative binding;molecular_function;binding;nucleoside phosphate binding;ribonucleoside binding;purine nucleotide binding;ATP binding;ubiquitin-like protein transferase activity;catalytic activity;ubiquitin-protein transferase activity;adenyl ribonucleotide binding;purin…	3;4;5;3;3;1;2;4;5;5;6;4;2;5;6;5;6;4;3;6;3;5;4;3;4;	K10689			IPR016135;IPR023313;IPR000608;	Ubiquitin-conjugating enzyme/RWD-like;Ubiquitin-conjugating enzyme, active site;Ubiquitin-conjugating enzyme E2;	cytosol	At5g25760	313	O	[O] Posttranslational modification, protein turnover, chaperones;
A0A2I0AXY9	Prolyl 4-hydroxylase OS=Apostasia shenzhenica OX=1088818 GN=AXF42_Ash008471 PE=4 SV=1 - [A0A2I0AXY9_9ASPA]	Up	1.234	1.047	0.996	0.756	1.046	0.969	1.493	0.685	1.052	0.756	1.571	0.707	0.82069	0.27139	1.20202	0.154891	1.89013	0.0245522	1.2905	0.0806907										K00472	map00330;map01100;	Arginine and proline metabolism;Metabolic pathways;	IPR006620;IPR005123;	Prolyl 4-hydroxylase, alpha subunit;Oxoglutarate/iron-dependent dioxygenase;	mitochondria	At1g20270	437	E	[E] Amino acid transport and metabolism;
A0A2I0VI23	Sulfite oxidase OS=Dendrobium catenatum OX=906689 GN=SOX PE=4 SV=1 - [A0A2I0VI23_9ASPA]	Up	1.466	0.624	1.22	0.703	nan	nan	nan	nan	1.45	0.596	1.329	0.707	1.14398	0.0795122	2.39016	0.000361365	1.8078	0.00904619	0.86525	0.0214502	GO:0006778;GO:2001057;GO:0006807;GO:0071941;GO:1901360;GO:0015994;GO:0051186;GO:0071704;GO:0033013;GO:0044699;GO:0044281;GO:0042126;GO:0009987;GO:0006725;GO:0044710;GO:0042128;GO:0008150;GO:0008152;GO:0043436;GO:0042221;GO:0010035;GO:0046483;GO:1901700;GO:1901564;GO:0006082;GO:0050896;GO:0044237;GO:0010477;GO:0006790;GO:0044763;	porphyrin-containing compound metabolic process;reactive nitrogen species metabolic process;nitrogen compound metabolic process;nitrogen cycle metabolic process;organic cyclic compound metabolic process;chlorophyll metabolic process;cofactor metabolic process;organic substance metabolic process;tetrapyrrole metabolic process;single-organism process;small molecule metabolic process;nitrate metabol…	5;4;3;4;4;6;4;3;5;2;4;5;2;4;3;5;1;2;5;3;4;4;4;4;4;2;3;5;4;3;	GO:0042579;GO:0043229;GO:0005623;GO:0043227;GO:0043226;GO:0005737;GO:0005777;GO:0005739;GO:0043231;GO:0044464;GO:0005622;GO:0005575;GO:0044444;GO:0044424;	microbody;intracellular organelle;cell;membrane-bounded organelle;organelle;cytoplasm;peroxisome;mitochondrion;intracellular membrane-bounded organelle;cell part;intracellular;cellular_component;cytoplasmic part;intracellular part;	5;3;2;3;2;4;6;5;4;2;3;1;4;3;	GO:0008482;GO:0003674;GO:0016491;GO:0043169;GO:0046914;GO:0016670;GO:0043167;GO:0016667;GO:0046872;GO:0003824;GO:0030151;GO:0005488;	sulfite oxidase activity;molecular_function;oxidoreductase activity;cation binding;transition metal ion binding;oxidoreductase activity, acting on a sulfur group of donors, oxygen as acceptor;ion binding;oxidoreductase activity, acting on a sulfur group of donors;metal ion binding;catalytic activity;molybdenum ion binding;binding;	6;1;3;4;6;5;3;4;5;2;7;2;	K00387	map00920;map01120;	Sulfur metabolism;Microbial metabolism in diverse environments;	IPR005066;IPR000572;IPR008335;IPR014756;	Moybdenum cofactor oxidoreductase, dimerisation;Oxidoreductase, molybdopterin-binding domain;Eukaryotic molybdopterin oxidoreductase;Immunoglobulin E-set;	cytoskeleton	At3g01910	615	C	[C] Energy production and conversion;
A0A2I0WFZ1	Alpha-xylosidase 1 OS=Dendrobium catenatum OX=906689 GN=XYL1 PE=3 SV=1 - [A0A2I0WFZ1_9ASPA]	Up	0.947	0.963	1.084	1.012	1.107	0.888	1.519	0.644	0.871	0.866	1.471	0.845	0.71797	0.0680135	1.07656	0.410383	1.62895	0.0394226	1.08637	0.549733	GO:0008152;GO:0044237;GO:0044036;GO:0000272;GO:0016052;GO:0071840;GO:0044264;GO:0044262;GO:0044260;GO:0071704;GO:0016043;GO:0071554;GO:0071555;GO:0006073;GO:0046686;GO:0045493;GO:0009987;GO:1901575;GO:0008150;GO:0010038;GO:0010383;GO:0042221;GO:0010035;GO:0009056;GO:0009057;GO:0044042;GO:0044238;GO:0005975;GO:0005976;GO:0050896;GO:0043170;GO:0045229;GO:0045491;GO:0010410;GO:0010411;	metabolic process;cellular metabolic process;cell wall macromolecule metabolic process;polysaccharide catabolic process;carbohydrate catabolic process;cellular component organization or biogenesis;cellular polysaccharide metabolic process;cellular carbohydrate metabolic process;cellular macromolecule metabolic process;organic substance metabolic process;cellular component organization;cell wall o…	2;3;4;6;5;2;5;4;4;3;3;3;4;6;6;7;2;4;1;5;5;3;4;3;5;6;3;4;5;2;4;4;7;6;7;	GO:0005911;GO:0048046;GO:0043229;GO:0071944;GO:0043227;GO:0005737;GO:0009536;GO:0005618;GO:0009505;GO:0030054;GO:0005622;GO:0030312;GO:0055044;GO:0009506;GO:0009507;GO:0043231;GO:0044464;GO:0005623;GO:0005575;GO:0044444;GO:0005576;GO:0043226;GO:0044424;	cell-cell junction;apoplast;intracellular organelle;cell periphery;membrane-bounded organelle;cytoplasm;plastid;cell wall;plant-type cell wall;cell junction;intracellular;external encapsulating structure;symplast;plasmodesma;chloroplast;intracellular membrane-bounded organelle;cell part;cell;cellular_component;cytoplasmic part;extracellular region;organelle;intracellular part;	3;3;3;3;3;4;5;4;5;2;3;3;2;3;6;4;2;2;1;4;2;2;3;	GO:0046556;GO:0016798;GO:0003674;GO:0005488;GO:0097599;GO:0009044;GO:0016787;GO:0003824;GO:0061634;GO:0030246;GO:0080176;GO:0004553;	alpha-L-arabinofuranosidase activity;hydrolase activity, acting on glycosyl bonds;molecular_function;binding;xylanase activity;xylan 1,4-beta-xylosidase activity;hydrolase activity;catalytic activity;alpha-D-xyloside xylohydrolase;carbohydrate binding;xyloglucan 1,6-alpha-xylosidase activity;hydrolase activity, hydrolyzing O-glycosyl compounds;	6;4;1;2;6;7;3;2;6;3;6;5;	K15925			IPR030458;IPR030459;IPR011013;IPR000322;IPR017853;IPR025887;IPR031727;	Glycosyl hydrolases family 31, active site;Glycosyl hydrolases family 31, conserved site;Galactose mutarotase-like domain;Glycoside hydrolase family 31;Glycoside hydrolase superfamily;Glycoside hydrolase family 31, N-terminal domain;Galactose mutarotase, N-terminal barrel;	vacuolar membrane	At1g68560	1300	G	[G] Carbohydrate transport and metabolism;
A0A2I0XH72	Mitochondrial import inner membrane translocase subunit TIM10 OS=Dendrobium catenatum OX=906689 GN=TIM10 PE=4 SV=1 - [A0A2I0XH72_9ASPA]	Up	0.821	1.521	1.008	0.705	1.156	0.943	1.245	0.801	1.052	1.068	1.069	0.895	0.9118	0.467746	0.85759	0.452286	1.38359	0.0267729	1.47105	0.109755	GO:0008104;GO:0044802;GO:0051649;GO:0061024;GO:0007005;GO:0071840;GO:0016043;GO:0051179;GO:0071806;GO:0070727;GO:0007007;GO:0006886;GO:0065002;GO:1990542;GO:0044699;GO:0034613;GO:0006810;GO:0072594;GO:0006626;GO:0017038;GO:1902589;GO:0006605;GO:0045184;GO:0033365;GO:0044765;GO:0008150;GO:0071702;GO:0072655;GO:0006839;GO:0051234;GO:0055085;GO:1902578;GO:0051641;GO:0006996;GO:0070585;GO:0033036;GO:…	protein localization;single-organism membrane organization;establishment of localization in cell;membrane organization;mitochondrion organization;cellular component organization or biogenesis;cellular component organization;localization;protein transmembrane transport;cellular macromolecule localization;inner mitochondrial membrane organization;intracellular protein transport;intracellular protei…	4;4;4;4;5;2;3;2;5;4;6;6;6;5;2;5;4;5;5;5;4;6;4;6;4;1;5;6;6;3;4;3;3;4;7;3;5;5;4;5;5;6;3;2;4;5;5;5;	GO:0031970;GO:0031974;GO:0031975;GO:0043229;GO:0043227;GO:0043226;GO:0005737;GO:0044444;GO:0005739;GO:0005575;GO:0005758;GO:0031967;GO:0043231;GO:0044464;GO:0005623;GO:0005622;GO:0044446;GO:0005740;GO:0044429;GO:0044424;GO:0044422;	organelle envelope lumen;membrane-enclosed lumen;envelope;intracellular organelle;membrane-bounded organelle;organelle;cytoplasm;cytoplasmic part;mitochondrion;cellular_component;mitochondrial intermembrane space;organelle envelope;intracellular membrane-bounded organelle;cell part;cell;intracellular;intracellular organelle part;mitochondrial envelope;mitochondrial part;intracellular part;organel…	3;2;3;3;3;2;4;4;5;1;4;4;4;2;2;3;3;5;4;3;2;	GO:0003674;GO:0005488;GO:0043169;GO:0043167;GO:0046872;	molecular_function;binding;cation binding;ion binding;metal ion binding;	1;2;4;3;5;	K17778			IPR004217;IPR035427;	Tim10-like;Tim10/FAM136A-like domain;	chloroplast	At2g29530	111	U	[U] Intracellular trafficking, secretion, and vesicular transport;
D1MFM4	Putative glutaredoxin OS=Polygonatum sibiricum OX=261423 GN=GRX1 PE=2 SV=1 - [D1MFM4_9ASPA]	Up	0.952	1.033	1.09	0.923	0.98	0.984	1.559	0.633	0.91	0.99	1.448	0.714	0.69368	0.0429784	0.94513	0.0975266	1.80485	0.0213311	1.32467	0.048844	GO:0042592;GO:0050789;GO:0044699;GO:0065007;GO:0065008;GO:0019725;GO:0009987;GO:0050794;GO:0008150;GO:0045454;GO:0044763;	homeostatic process;regulation of biological process;single-organism process;biological regulation;regulation of biological quality;cellular homeostasis;cellular process;regulation of cellular process;biological_process;cell redox homeostasis;single-organism cellular process;	4;2;2;2;3;4;2;3;1;4;3;	GO:0005737;GO:0044464;GO:0005623;GO:0005622;GO:0005575;GO:0044424;	cytoplasm;cell part;cell;intracellular;cellular_component;intracellular part;	4;2;2;3;1;3;	GO:0003674;GO:0016491;GO:0016667;GO:0003824;GO:0009055;GO:0015035;GO:0015036;	molecular_function;oxidoreductase activity;oxidoreductase activity, acting on a sulfur group of donors;catalytic activity;electron carrier activity;protein disulfide oxidoreductase activity;disulfide oxidoreductase activity;	1;3;4;2;2;6;5;	K03676			IPR002109;IPR011899;IPR014025;IPR012336;IPR011767;	Glutaredoxin;Glutaredoxin, eukaryotic/virial;Glutaredoxin subgroup;Thioredoxin-like fold;Glutaredoxin active site;	extracellular	At5g40370	168	O	[O] Posttranslational modification, protein turnover, chaperones;
A0A2I0B4Q9	Glutamate decarboxylase OS=Apostasia shenzhenica OX=1088818 GN=GAD1 PE=3 SV=1 - [A0A2I0B4Q9_9ASPA]	Down	0.94	1.877	0.736	1.288	0.726	1.09	0.787	1.417	nan	nan	nan	nan	1.09389	0.582369	0.56151	0.251722	0.56303	0.0134944	1.09686	0.773723										K01580	map00250;map00410;map00430;map00650;map01100;map01110;map01120;map04727;map04940;	Alanine, aspartate and glutamate metabolism;beta-Alanine metabolism;Taurine and hypotaurine metabolism;Butanoate metabolism;Metabolic pathways;Biosynthesis of secondary metabolites;Microbial metabolism in diverse environments;GABAergic synapse;Type I diabetes mellitus;	IPR015424;IPR015422;IPR010107;IPR002129;IPR015421;	Pyridoxal phosphate-dependent transferase;Pyridoxal phosphate-dependent transferase, subdomain 2;Glutamate decarboxylase;Pyridoxal phosphate-dependent decarboxylase;Pyridoxal phosphate-dependent transferase, major region, subdomain 1;	cytosol	At5g17330	863	E	[E] Amino acid transport and metabolism;
A0A2I0X0M4	Peroxidase OS=Dendrobium catenatum OX=906689 GN=PER55 PE=3 SV=1 - [A0A2I0X0M4_9ASPA]	Down	1.201	0.832	0.901	1.105	1.413	0.658	0.805	1.072	nan	nan	nan	nan	1.53224	0.059854	1.75436	0.0546995	0.78365	0.0434473	0.68443	0.0604886	GO:0044248;GO:0042744;GO:0042743;GO:0009651;GO:0044699;GO:0044712;GO:0044710;GO:0008150;GO:0009987;GO:0072593;GO:0006950;GO:0044763;GO:0008152;GO:0009056;GO:0006979;GO:0009628;GO:0006970;GO:0050896;GO:0044237;	cellular catabolic process;hydrogen peroxide catabolic process;hydrogen peroxide metabolic process;response to salt stress;single-organism process;single-organism catabolic process;single-organism metabolic process;biological_process;cellular process;reactive oxygen species metabolic process;response to stress;single-organism cellular process;metabolic process;catabolic process;response to oxidat…	4;4;5;5;2;4;3;1;2;4;3;3;2;3;4;3;4;2;3;	GO:0005575;GO:0005576;	cellular_component;extracellular region;	1;2;	GO:0005488;GO:1901363;GO:0016491;GO:0043169;GO:0043167;GO:0046872;GO:0020037;GO:0016209;GO:0003824;GO:0016684;GO:0046906;GO:0097159;GO:0003674;GO:0004601;	binding;heterocyclic compound binding;oxidoreductase activity;cation binding;ion binding;metal ion binding;heme binding;antioxidant activity;catalytic activity;oxidoreductase activity, acting on peroxide as acceptor;tetrapyrrole binding;organic cyclic compound binding;molecular_function;peroxidase activity;	2;3;3;4;3;5;5;2;2;4;4;3;1;3;	K00430	map00940;map01100;map01110;	Phenylpropanoid biosynthesis;Metabolic pathways;Biosynthesis of secondary metabolites;	IPR019794;IPR002016;IPR000823;IPR019793;IPR010255;IPR033905;	Peroxidase, active site;Haem peroxidase, plant/fungal/bacterial;Plant peroxidase;Peroxidases heam-ligand binding site;Haem peroxidase;Secretory peroxidase;	chloroplast	At5g14130	386	R	[R] General function prediction only;
A0A2I0B6S3	ATP synthase subunit beta OS=Apostasia shenzhenica OX=1088818 GN=ATPB PE=3 SV=1 - [A0A2I0B6S3_9ASPA]	Down	1.069	1.046	0.842	1.068	0.814	1.041	0.81	1.298	1.132	1.174	0.707	1.052	1.27808	0.106676	0.92456	0.484333	0.69017	0.0167741	0.95407	0.594493										K02133	map00190;map01100;map05010;map05012;map05016;	Oxidative phosphorylation;Metabolic pathways;Alzheimer's disease;Parkinson's disease;Huntington's disease;	IPR000194;IPR005722;IPR020971;IPR003593;IPR024034;IPR020003;IPR004100;IPR027417;	ATPase, F1/V1/A1 complex, alpha/beta subunit, nucleotide-binding domain;ATP synthase, F1 complex, beta subunit;ATP synthase, F1 beta subunit;AAA+ ATPase domain;ATPase, F1/V1 complex, beta/alpha subunit, C-terminal;ATPase, alpha/beta subunit, nucleotide-binding domain, active site;ATPase, F1/V1/A1 complex, alpha/beta subunit, N-terminal domain;P-loop containing nucleoside triphosphate hydrolase;	mitochondria	Hs4502295	776	C	[C] Energy production and conversion;
A0A2I0AAW9	Dihydrolipoyl dehydrogenase OS=Apostasia shenzhenica OX=1088818 GN=LPD1 PE=3 SV=1 - [A0A2I0AAW9_9ASPA]	Down	1.024	0.731	1.01	1.252	0.748	0.843	0.669	1.672	0.99	1.079	0.748	1.18	1.13803	0.454005	1.04109	0.800306	0.59137	0.0389845	0.64644	0.0587422	GO:0019725;GO:0010038;GO:0010035;GO:0065007;GO:0065008;GO:0050794;GO:0008150;GO:0050896;GO:0044699;GO:0009987;GO:0045454;GO:0042592;GO:0050789;GO:0046686;GO:0044763;GO:0042221;	cellular homeostasis;response to metal ion;response to inorganic substance;biological regulation;regulation of biological quality;regulation of cellular process;biological_process;response to stimulus;single-organism process;cellular process;cell redox homeostasis;homeostatic process;regulation of biological process;response to cadmium ion;single-organism cellular process;response to chemical;	4;5;4;2;3;3;1;2;2;2;4;4;2;6;3;3;	GO:0031974;GO:0031975;GO:0098800;GO:0016020;GO:1902494;GO:0031967;GO:0031966;GO:0005759;GO:0043234;GO:0043231;GO:0043233;GO:0030964;GO:0044429;GO:0044424;GO:0044425;GO:0044422;GO:0044464;GO:0043229;GO:0043227;GO:0043226;GO:0005747;GO:0005737;GO:0044446;GO:0044444;GO:1990204;GO:0031090;GO:0005739;GO:0044455;GO:0048046;GO:0019866;GO:0005623;GO:0005622;GO:0005743;GO:0005740;GO:0005746;GO:0070469;GO:…	membrane-enclosed lumen;envelope;inner mitochondrial membrane protein complex;membrane;catalytic complex;organelle envelope;mitochondrial membrane;mitochondrial matrix;protein complex;intracellular membrane-bounded organelle;organelle lumen;NADH dehydrogenase complex;mitochondrial part;intracellular part;membrane part;organelle part;cell part;intracellular organelle;membrane-bounded organelle;org…	2;3;4;2;4;4;4;5;3;4;3;4;4;3;2;2;2;3;3;2;5;4;3;4;3;3;5;3;3;4;2;3;5;5;4;3;4;4;4;2;1;3;2;4;	GO:0008270;GO:1901363;GO:0000166;GO:0046872;GO:0032549;GO:0097367;GO:0003674;GO:0005488;GO:1901265;GO:0046914;GO:0004148;GO:0017076;GO:0005524;GO:0003824;GO:0097159;GO:0050897;GO:0032559;GO:0032555;GO:0032550;GO:0032553;GO:0035639;GO:0016491;GO:0043168;GO:0043169;GO:0043167;GO:0016667;GO:0016668;GO:0005507;GO:0048037;GO:0030554;GO:0016651;GO:0001883;GO:0001882;GO:0050662;GO:0050660;GO:0036094;	zinc ion binding;heterocyclic compound binding;nucleotide binding;metal ion binding;ribonucleoside binding;carbohydrate derivative binding;molecular_function;binding;nucleoside phosphate binding;transition metal ion binding;dihydrolipoyl dehydrogenase activity;purine nucleotide binding;ATP binding;catalytic activity;organic cyclic compound binding;cobalt ion binding;adenyl ribonucleotide binding;…	7;3;4;5;5;3;1;2;4;6;6;5;6;2;3;7;6;5;6;4;5;3;4;4;3;4;5;7;3;6;4;5;4;4;5;3;	K00382	map00010;map00020;map00260;map00280;map00620;map00630;map00640;map01100;map01110;map01120;map01130;map01200;	Glycolysis / Gluconeogenesis;Citrate cycle (TCA cycle);"Glycine, serine and threonine metabolism";"Valine, leucine and isoleucine degradation";Pyruvate metabolism;Glyoxylate and dicarboxylate metabolism;Propanoate metabolism;Metabolic pathways;Biosynthesis of secondary metabolites;Microbial metabolism in diverse environments;Biosynthesis of antibiotics;Carbon metabolism;	IPR002347;IPR006258;IPR004099;IPR023753;IPR016156;IPR012999;IPR016040;	Short-chain dehydrogenase/reductase SDR;Dihydrolipoamide dehydrogenase;Pyridine nucleotide-disulphide oxidoreductase, dimerisation domain;FAD/NAD(P)-binding domain;FAD/NAD-linked reductase, dimerisation domain;Pyridine nucleotide-disulphide oxidoreductase, class I, active site;NAD(P)-binding domain;	cytosol	At1g48030	824	C	[C] Energy production and conversion;
A0A2I0A6G9	V-type proton ATPase subunit OS=Apostasia shenzhenica OX=1088818 GN=VHA-D2 PE=3 SV=1 - [A0A2I0A6G9_9ASPA]	Up	0.982	1.278	1.005	0.782	nan	nan	nan	nan	1.161	1.066	1.003	0.859	1.06723	0.529462	0.91425	0.544089	1.22364	0.0413375	1.4284	0.0893561	GO:1902600;GO:0090662;GO:0044699;GO:0015992;GO:0015991;GO:0098662;GO:0098660;GO:0015672;GO:0006818;GO:0006812;GO:0006811;GO:0006810;GO:0034220;GO:0044765;GO:0008150;GO:0051234;GO:0051179;GO:1902578;GO:0055085;GO:0015988;GO:0044763;GO:0009987;GO:0098655;	hydrogen ion transmembrane transport;ATP hydrolysis coupled transmembrane transport;single-organism process;proton transport;ATP hydrolysis coupled proton transport;inorganic cation transmembrane transport;inorganic ion transmembrane transport;monovalent inorganic cation transport;hydrogen transport;cation transport;ion transport;transport;ion transmembrane transport;single-organism transport;bio…	7;5;2;6;6;7;6;7;5;6;5;4;5;4;1;3;2;3;4;8;3;2;6;	GO:0098588;GO:0016469;GO:0043229;GO:0005774;GO:0043227;GO:0005737;GO:0044446;GO:0031090;GO:0005773;GO:0098805;GO:0016020;GO:0043226;GO:0044437;GO:0009506;GO:0005794;GO:0055044;GO:0012505;GO:0005911;GO:0044425;GO:0043234;GO:0032991;GO:0043231;GO:0030054;GO:0033179;GO:0044464;GO:0005623;GO:0005622;GO:0005575;GO:0098796;GO:0044444;GO:0033176;GO:0044424;GO:0044422;GO:0033177;	bounding membrane of organelle;proton-transporting two-sector ATPase complex;intracellular organelle;vacuolar membrane;membrane-bounded organelle;cytoplasm;intracellular organelle part;organelle membrane;vacuole;whole membrane;membrane;organelle;vacuolar part;plasmodesma;Golgi apparatus;symplast;endomembrane system;cell-cell junction;membrane part;protein complex;macromolecular complex;intracellu…	4;4;3;4;3;4;3;3;5;3;2;2;4;3;4;2;3;3;2;3;2;4;2;5;2;2;3;1;3;4;5;3;2;4;	GO:0003674;GO:0015077;GO:0005215;GO:0022857;GO:0015075;GO:0008324;GO:0022890;GO:0022891;GO:0022892;GO:0015078;	molecular_function;monovalent inorganic cation transmembrane transporter activity;transporter activity;transmembrane transporter activity;ion transmembrane transporter activity;cation transmembrane transporter activity;inorganic cation transmembrane transporter activity;substrate-specific transmembrane transporter activity;substrate-specific transporter activity;hydrogen ion transmembrane transpo…	1;8;2;3;5;6;7;4;3;9;	K02146	map00190;map01100;map04142;map04145;map04721;map04966;map05110;map05120;map05152;map05203;map05323;	Oxidative phosphorylation;Metabolic pathways;Lysosome;Phagosome;Synaptic vesicle cycle;Collecting duct acid secretion;Vibrio cholerae infection;Epithelial cell signaling in Helicobacter pylori infection;Tuberculosis;Viral carcinogenesis;Rheumatoid arthritis;	IPR016727;IPR002843;IPR035067;	ATPase, V0 complex, subunit d;ATPase, V0 complex, c/d subunit;V-type ATPase subunit c domain;	cytosol	At3g28715	687	C	[C] Energy production and conversion;
A0A2I0BB16	Putative ribose-5-phosphate isomerase OS=Apostasia shenzhenica OX=1088818 GN=AXF42_Ash011563 PE=3 SV=1 - [A0A2I0BB16_9ASPA]	Down	0.823	1.024	0.848	1.365	1.063	0.986	0.737	1.201	1.005	1.139	0.828	1.089	1.19809	0.1171	0.91807	0.372344	0.66019	0.00895727	0.86156	0.141998	GO:0015977;GO:0044281;GO:1901576;GO:0015979;GO:1901360;GO:0044710;GO:0043207;GO:0009617;GO:0006732;GO:0051704;GO:0009607;GO:0051707;GO:0010033;GO:0046483;GO:1901564;GO:0009605;GO:0016051;GO:0019637;GO:0006807;GO:0046496;GO:0051186;GO:0006952;GO:0006950;GO:0044711;GO:0008150;GO:0008152;GO:0044723;GO:0050896;GO:0044763;GO:0006753;GO:0006739;GO:0006733;GO:0034641;GO:0044699;GO:0009719;GO:0006139;GO:…	carbon fixation;small molecule metabolic process;organic substance biosynthetic process;photosynthesis;organic cyclic compound metabolic process;single-organism metabolic process;response to external biotic stimulus;response to bacterium;coenzyme metabolic process;multi-organism process;response to biotic stimulus;response to other organism;response to organic substance;heterocycle metabolic proc…	4;4;4;4;4;3;4;4;5;2;3;3;4;4;4;3;5;4;3;7;4;4;3;4;1;2;4;2;3;5;8;6;4;2;3;4;5;2;4;5;4;4;4;4;5;6;3;5;5;5;5;3;3;6;6;3;3;4;5;5;4;4;6;	GO:0034357;GO:0031976;GO:0031975;GO:0031984;GO:0031967;GO:0043231;GO:0044422;GO:0043229;GO:0043227;GO:0043226;GO:0009579;GO:0009941;GO:0009570;GO:0044436;GO:0044435;GO:0044434;GO:0005737;GO:0044424;GO:0044446;GO:0044444;GO:0055035;GO:0042651;GO:0009526;GO:0044464;GO:0005623;GO:0005622;GO:0009535;GO:0016020;GO:0009536;GO:0009532;GO:0009534;GO:0009507;GO:0005575;	photosynthetic membrane;plastid thylakoid;envelope;organelle subcompartment;organelle envelope;intracellular membrane-bounded organelle;organelle part;intracellular organelle;membrane-bounded organelle;organelle;thylakoid;chloroplast envelope;chloroplast stroma;thylakoid part;plastid part;chloroplast part;cytoplasm;intracellular part;intracellular organelle part;cytoplasmic part;plastid thylakoid…	3;5;3;4;4;4;2;3;3;2;4;6;6;4;4;5;4;3;3;4;5;4;5;2;2;3;6;2;5;5;6;6;1;	GO:0016860;GO:0016861;GO:0016853;GO:0003674;GO:0003824;GO:0004751;	intramolecular oxidoreductase activity;intramolecular oxidoreductase activity, interconverting aldoses and ketoses;isomerase activity;molecular_function;catalytic activity;ribose-5-phosphate isomerase activity;	4;5;3;1;2;6;	K01807	map00030;map00710;map01100;map01110;map01120;map01130;map01200;map01230;	Pentose phosphate pathway;Carbon fixation in photosynthetic organisms;Metabolic pathways;Biosynthesis of secondary metabolites;Microbial metabolism in diverse environments;Biosynthesis of antibiotics;Carbon metabolism;Biosynthesis of amino acids;	IPR004788;IPR020672;	Ribose 5-phosphate isomerase, type A;Ribose-5-phosphate isomerase, type A, subgroup;	chloroplast	At3g04790	379	G	[G] Carbohydrate transport and metabolism;
A0A2I0VMF8	Triosephosphate isomerase, chloroplastic OS=Dendrobium catenatum OX=906689 GN=MA16_Dca015128 PE=3 SV=1 - [A0A2I0VMF8_9ASPA]	Down	0.875	1.022	0.939	1.22	0.896	0.887	0.715	1.448	1.034	1.254	0.675	1.072	1.20438	0.174076	0.88682	0.369823	0.62273	0.0263245	0.84572	0.277432	GO:0009167;GO:0015977;GO:0044281;GO:0009161;GO:0015979;GO:1901360;GO:0044712;GO:0044710;GO:0044711;GO:0009199;GO:0006733;GO:0009205;GO:0046034;GO:0046031;GO:0032787;GO:0043436;GO:0046128;GO:0009179;GO:0046483;GO:1901564;GO:0016052;GO:0016051;GO:0006163;GO:0006165;GO:0019637;GO:0009141;GO:0009144;GO:0006807;GO:0046496;GO:1901576;GO:1901575;GO:0051186;GO:0009150;GO:0008150;GO:0008152;GO:0044723;GO:…	purine ribonucleoside monophosphate metabolic process;carbon fixation;small molecule metabolic process;ribonucleoside monophosphate metabolic process;photosynthesis;organic cyclic compound metabolic process;single-organism catabolic process;single-organism metabolic process;single-organism biosynthetic process;ribonucleoside triphosphate metabolic process;oxidoreduction coenzyme metabolic process…	8;4;4;7;4;4;4;3;4;7;6;8;8;8;7;5;7;8;4;4;5;5;6;7;4;6;7;3;7;4;4;4;7;1;2;4;5;6;5;5;5;6;4;6;7;6;2;4;6;7;5;2;4;6;7;4;4;4;7;6;5;5;4;8;5;6;5;3;3;3;5;6;3;3;4;3;4;5;4;6;	GO:0043231;GO:0043229;GO:0043227;GO:0043226;GO:0044444;GO:0044424;GO:0005737;GO:0044464;GO:0005623;GO:0005622;GO:0009536;GO:0009507;GO:0005575;	intracellular membrane-bounded organelle;intracellular organelle;membrane-bounded organelle;organelle;cytoplasmic part;intracellular part;cytoplasm;cell part;cell;intracellular;plastid;chloroplast;cellular_component;	4;3;3;2;4;3;4;2;2;3;5;6;1;	GO:0016860;GO:0003674;GO:0016861;GO:0003824;GO:0016853;GO:0004807;	intramolecular oxidoreductase activity;molecular_function;intramolecular oxidoreductase activity, interconverting aldoses and ketoses;catalytic activity;isomerase activity;triose-phosphate isomerase activity;	4;1;5;2;3;6;	K01803	map00010;map00051;map00562;map00710;map01100;map01110;map01120;map01130;map01200;map01230;	Glycolysis / Gluconeogenesis;Fructose and mannose metabolism;Inositol phosphate metabolism;Carbon fixation in photosynthetic organisms;Metabolic pathways;Biosynthesis of secondary metabolites;Microbial metabolism in diverse environments;Biosynthesis of antibiotics;Carbon metabolism;Biosynthesis of amino acids;	IPR022896;IPR013785;IPR000652;IPR020861;	Triosephosphate isomerase, bacterial/eukaryotic;Aldolase-type TIM barrel;Triosephosphate isomerase;Triosephosphate isomerase, active site;	chloroplast	At2g21170	364	G	[G] Carbohydrate transport and metabolism;
A0A2I0VI34	Dihydroxy-acid dehydratase OS=Dendrobium catenatum OX=906689 GN=MA16_Dca012353 PE=3 SV=1 - [A0A2I0VI34_9ASPA]	Down	0.947	0.849	1.032	1.238	0.743	0.883	0.871	1.528	0.894	0.912	0.97	1.233	0.89941	0.279219	0.97731	0.769468	0.71843	0.0256069	0.66117	0.0103916	GO:0022622;GO:0044238;GO:0006950;GO:0044237;GO:0019752;GO:0044249;GO:0006807;GO:0044281;GO:0044283;GO:0009651;GO:0044699;GO:0048229;GO:0009553;GO:0044710;GO:0006549;GO:0009555;GO:0006520;GO:0007275;GO:0071704;GO:0006082;GO:0006970;GO:1901566;GO:1901605;GO:0009097;GO:1901607;GO:0032502;GO:0032501;GO:1901576;GO:0009099;GO:0099402;GO:0044767;GO:0009058;GO:0044711;GO:0008150;GO:0008152;GO:0048731;GO:…	root system development;primary metabolic process;response to stress;cellular metabolic process;carboxylic acid metabolic process;cellular biosynthetic process;nitrogen compound metabolic process;small molecule metabolic process;small molecule biosynthetic process;response to salt stress;single-organism process;gametophyte development;embryo sac development;single-organism metabolic process;isole…	5;3;3;3;6;4;3;4;5;5;2;5;6;3;6;6;4;4;3;4;4;5;5;7;6;2;2;4;7;4;3;3;4;1;2;4;5;3;5;6;4;3;6;3;5;4;3;2;5;2;6;	GO:0043229;GO:0043227;GO:0043226;GO:0044446;GO:0009536;GO:0009532;GO:0009570;GO:0044435;GO:0044434;GO:0005737;GO:0009507;GO:0043231;GO:0044464;GO:0005623;GO:0005622;GO:0005575;GO:0044444;GO:0044424;GO:0044422;	intracellular organelle;membrane-bounded organelle;organelle;intracellular organelle part;plastid;plastid stroma;chloroplast stroma;plastid part;chloroplast part;cytoplasm;chloroplast;intracellular membrane-bounded organelle;cell part;cell;intracellular;cellular_component;cytoplasmic part;intracellular part;organelle part;	3;3;2;3;5;5;6;4;5;4;6;4;2;2;3;1;4;3;2;	GO:0043169;GO:0003674;GO:0051536;GO:0043167;GO:0051540;GO:0016829;GO:0051539;GO:0004160;GO:0046914;GO:0003824;GO:0005488;GO:0005507;GO:0046872;GO:0016835;GO:0016836;	cation binding;molecular_function;iron-sulfur cluster binding;ion binding;metal cluster binding;lyase activity;4 iron, 4 sulfur cluster binding;dihydroxy-acid dehydratase activity;transition metal ion binding;catalytic activity;binding;copper ion binding;metal ion binding;carbon-oxygen lyase activity;hydro-lyase activity;	4;1;4;3;3;3;5;6;6;2;2;7;5;4;5;	K01687	map00290;map00770;map01100;map01110;map01130;map01210;map01230;	Valine, leucine and isoleucine biosynthesis;Pantothenate and CoA biosynthesis;Metabolic pathways;Biosynthesis of secondary metabolites;Biosynthesis of antibiotics;2-Oxocarboxylic acid metabolism;Biosynthesis of amino acids;	IPR020558;IPR004404;IPR000581;IPR015928;	Dihydroxy-acid/6-phosphogluconate dehydratase, conserved site;Dihydroxy-acid dehydratase;Dihydroxy-acid/6-phosphogluconate dehydratase;Aconitase/3-isopropylmalate dehydratase, swivel;	chloroplast	At3g23940	989	E	[E] Amino acid transport and metabolism;
A0A2I0VPM6	Beta-galactosidase OS=Dendrobium catenatum OX=906689 GN=MA16_Dca025308 PE=4 SV=1 - [A0A2I0VPM6_9ASPA]	Down	0.898	1.082	0.993	1.073	0.973	1.056	0.715	1.275	0.884	1.174	0.765	1.23	1.11403	0.354815	0.83182	0.0147813	0.69117	0.0248754	0.92566	0.279381													IPR001944;IPR008979;	Glycoside hydrolase, family 35;Galactose-binding domain-like;	cytosol	At3g52840	378	G	[G] Carbohydrate transport and metabolism;
A0A2I0XCJ7	Uncharacterized protein OS=Dendrobium catenatum OX=906689 GN=MA16_Dca003388 PE=4 SV=1 - [A0A2I0XCJ7_9ASPA]	Down	0.955	0.943	0.922	1.21	1.102	0.875	0.942	1.116	1.134	0.959	0.85	1.144	1.17576	0.0617649	1.14908	0.0858664	0.78213	0.00308474	0.80029	0.00367982	GO:0006810;GO:0051234;GO:0017038;GO:0045184;GO:0044765;GO:0008104;GO:0008150;GO:1902578;GO:0071702;GO:0015031;GO:0033036;GO:0051179;GO:0044699;	transport;establishment of localization;protein import;establishment of protein localization;single-organism transport;protein localization;biological_process;single-organism localization;organic substance transport;protein transport;macromolecule localization;localization;single-organism process;	4;3;5;4;4;4;1;3;5;5;3;2;2;	GO:0005575;GO:0044464;GO:0005623;GO:0042597;	cellular_component;cell part;cell;periplasmic space;	1;2;2;3;							IPR011659;	WD40-like Beta Propeller;	chloroplast	116626608	95.1	U	[U] Intracellular trafficking, secretion, and vesicular transport	COG0823	Periplasmic component of the Tol biopolymer transport system
A0A2I0WTI6	Uncharacterized protein OS=Dendrobium catenatum OX=906689 GN=MA16_Dca000326 PE=4 SV=1 - [A0A2I0WTI6_9ASPA]	Up	1.025	0.735	1.217	1.047	0.979	0.871	1.309	0.993	nan	nan	nan	nan	0.79335	0.0367036	1.24782	0.109216	1.23824	0.0449562	0.78725	0.0973599	GO:0080090;GO:0019222;GO:0006950;GO:0031326;GO:0031323;GO:0090304;GO:0044249;GO:0034641;GO:0006807;GO:0034645;GO:1901362;GO:0050789;GO:0097659;GO:0032774;GO:1901576;GO:0044260;GO:2000112;GO:0071704;GO:0010467;GO:0065007;GO:1901360;GO:0010468;GO:0018130;GO:0006139;GO:0019219;GO:0009889;GO:0009987;GO:0006725;GO:1903506;GO:0050794;GO:0009058;GO:0009059;GO:0008150;GO:0051171;GO:0008152;GO:2001141;GO:…	regulation of primary metabolic process;regulation of metabolic process;response to stress;regulation of cellular biosynthetic process;regulation of cellular metabolic process;nucleic acid metabolic process;cellular biosynthetic process;cellular nitrogen compound metabolic process;nitrogen compound metabolic process;cellular macromolecule biosynthetic process;organic cyclic compound biosynthetic …	4;3;3;5;4;5;4;4;3;5;5;2;7;6;4;4;6;3;5;2;4;5;5;4;5;4;2;4;7;3;3;5;1;4;2;6;5;4;5;3;5;4;2;5;3;4;6;5;6;5;	GO:0005623;GO:0005622;GO:0043227;GO:0005634;GO:0043226;GO:0043231;GO:0044464;GO:0043229;GO:0005575;GO:0044424;	cell;intracellular;membrane-bounded organelle;nucleus;organelle;intracellular membrane-bounded organelle;cell part;intracellular organelle;cellular_component;intracellular part;	2;3;3;5;2;4;2;3;1;3;	GO:0003674;GO:0003677;GO:0003676;GO:0097159;GO:1901363;GO:0005488;	molecular_function;DNA binding;nucleic acid binding;organic cyclic compound binding;heterocyclic compound binding;binding;	1;5;4;3;3;2;				IPR012416;	CALMODULIN-BINDING PROTEIN60;	chloroplast
A0A2I0B2N5	Mitochondrial import receptor subunit TOM20 OS=Apostasia shenzhenica OX=1088818 GN=TOM20 PE=4 SV=1 - [A0A2I0B2N5_9ASPA]	Up	1.107	1.003	1.067	0.853	0.914	1.199	1.269	0.792	1.035	0.866	1.219	0.955	0.85963	0.115031	0.99609	0.973183	1.36731	0.014531	1.18	0.221046	GO:0008104;GO:0051649;GO:0061024;GO:0007008;GO:0016043;GO:0072657;GO:0007005;GO:0071840;GO:0051179;GO:0051234;GO:0071806;GO:0070727;GO:0007006;GO:0065002;GO:1990542;GO:0044699;GO:0033036;GO:0044763;GO:0006626;GO:0034613;GO:0006810;GO:0015031;GO:0008150;GO:0072594;GO:0017038;GO:1902589;GO:0045184;GO:0033365;GO:0044765;GO:0044802;GO:0071702;GO:0072655;GO:0006839;GO:0006605;GO:0055085;GO:1902578;GO:…	protein localization;establishment of localization in cell;membrane organization;outer mitochondrial membrane organization;cellular component organization;protein localization to membrane;mitochondrion organization;cellular component organization or biogenesis;localization;establishment of localization;protein transmembrane transport;cellular macromolecule localization;mitochondrial membrane orga…	4;4;4;6;3;5;5;2;2;3;5;4;5;6;5;2;3;3;5;5;4;5;1;5;5;4;4;6;4;4;5;6;6;6;4;3;3;7;5;5;4;5;6;4;5;2;4;6;	GO:0031975;GO:0031224;GO:0043229;GO:0043227;GO:0043226;GO:0005737;GO:0044446;GO:0031090;GO:0098805;GO:0016020;GO:0005740;GO:0005739;GO:0044455;GO:0005575;GO:0031968;GO:0016021;GO:0098588;GO:0044422;GO:0031967;GO:0031966;GO:0043234;GO:0032991;GO:0043231;GO:0044464;GO:0019867;GO:0005623;GO:0005622;GO:0005742;GO:0098796;GO:0044444;GO:0005741;GO:0044429;GO:0044424;GO:0044425;GO:0098799;GO:0098798;	envelope;intrinsic component of membrane;intracellular organelle;membrane-bounded organelle;organelle;cytoplasm;intracellular organelle part;organelle membrane;whole membrane;membrane;mitochondrial envelope;mitochondrion;mitochondrial membrane part;cellular_component;organelle outer membrane;integral component of membrane;bounding membrane of organelle;organelle part;organelle envelope;mitochondr…	3;3;3;3;2;4;3;3;3;2;5;5;3;1;4;4;4;2;4;4;3;2;4;2;3;2;3;5;3;4;5;4;3;2;4;4;							IPR010547;IPR011990;	Plant specific mitochondrial import receptor subunit TOM20;Tetratricopeptide-like helical domain;	Golgi apparatus
A0A2I0WX11	Alpha-mannosidase OS=Dendrobium catenatum OX=906689 GN=MA16_Dca005727 PE=3 SV=1 - [A0A2I0WX11_9ASPA]	Down	0.749	0.842	0.973	1.585	0.762	1.08	0.536	1.578	0.652	1.319	0.631	1.45	1.01075	0.958106	0.66739	0.0646339	0.46391	0.00413399	0.70258	0.0340373	GO:0044699;GO:0044710;GO:0006013;GO:0071704;GO:0019318;GO:0008150;GO:0008152;GO:0044723;GO:0044238;GO:0005975;GO:0005996;GO:0044281;	single-organism process;single-organism metabolic process;mannose metabolic process;organic substance metabolic process;hexose metabolic process;biological_process;metabolic process;single-organism carbohydrate metabolic process;primary metabolic process;carbohydrate metabolic process;monosaccharide metabolic process;small molecule metabolic process;	2;3;7;3;6;1;2;4;3;4;5;4;	GO:0043229;GO:0071944;GO:0005774;GO:0043227;GO:0043226;GO:0005737;GO:0031090;GO:0005773;GO:0098805;GO:0016020;GO:0044437;GO:0098588;GO:0044446;GO:0030312;GO:0009505;GO:0043231;GO:0044464;GO:0005623;GO:0005622;GO:0005575;GO:0005618;GO:0044444;GO:0044424;GO:0044422;	intracellular organelle;cell periphery;vacuolar membrane;membrane-bounded organelle;organelle;cytoplasm;organelle membrane;vacuole;whole membrane;membrane;vacuolar part;bounding membrane of organelle;intracellular organelle part;external encapsulating structure;plant-type cell wall;intracellular membrane-bounded organelle;cell part;cell;intracellular;cellular_component;cell wall;cytoplasmic part;…	3;3;4;3;2;4;3;5;3;2;4;4;3;3;5;4;2;2;3;1;4;4;3;2;	GO:0030246;GO:0003674;GO:0005488;GO:0043169;GO:0046914;GO:0008270;GO:0043167;GO:0046872;GO:0016787;GO:0015923;GO:0003824;GO:0004553;GO:0016798;GO:0004559;	carbohydrate binding;molecular_function;binding;cation binding;transition metal ion binding;zinc ion binding;ion binding;metal ion binding;hydrolase activity;mannosidase activity;catalytic activity;hydrolase activity, hydrolyzing O-glycosyl compounds;hydrolase activity, acting on glycosyl bonds;alpha-mannosidase activity;	3;1;2;4;6;7;3;5;3;6;2;5;4;7;				IPR011682;IPR011330;IPR000602;IPR028995;IPR011013;IPR027291;IPR015341;	Glycosyl hydrolase family 38, C-terminal;Glycoside hydrolase/deacetylase, beta/alpha-barrel;Glycoside hydrolase family 38, N-terminal domain;Glycoside hydrolase families 57/38, central domain;Galactose mutarotase-like domain;Glycoside hydrolase 38/57, N-terminal domain;Glycoside hydrolase family 38, central domain;	vacuolar membrane	At3g26720	1076	G	[G] Carbohydrate transport and metabolism;
A0A0A7LYU1	40S ribosomal protein S3-3-like protein OS=Albuca bracteata OX=82047 GN=RPS3-3 PE=2 SV=1 - [A0A0A7LYU1_ALBBR]	Down	1.043	1.083	0.795	1.104	1.082	1.132	0.744	1.099	1.263	1.073	0.875	0.926	1.40348	0.013973	1.03041	0.659598	0.77149	0.0269651	1.05081	0.435969	GO:0043603;GO:0006807;GO:0044249;GO:0009651;GO:1901564;GO:0043043;GO:0071704;GO:0010467;GO:0043604;GO:0044267;GO:1901566;GO:0043170;GO:0009058;GO:0044238;GO:0044260;GO:0009987;GO:0034645;GO:0006950;GO:0009059;GO:0008150;GO:0008152;GO:0044271;GO:0006518;GO:0009628;GO:0019538;GO:0034641;GO:1901576;GO:0006970;GO:0044237;GO:0006412;GO:0050896;	cellular amide metabolic process;nitrogen compound metabolic process;cellular biosynthetic process;response to salt stress;organonitrogen compound metabolic process;peptide biosynthetic process;organic substance metabolic process;gene expression;amide biosynthetic process;cellular protein metabolic process;organonitrogen compound biosynthetic process;macromolecule metabolic process;biosynthetic p…	5;3;4;5;4;6;3;5;6;5;5;4;3;3;4;2;5;3;5;1;2;5;5;3;4;4;4;4;3;6;2;	GO:0005911;GO:0022626;GO:0022627;GO:1990904;GO:0031974;GO:0043229;GO:0043228;GO:0043227;GO:0043226;GO:0030054;GO:0015935;GO:0005737;GO:0005575;GO:0031981;GO:0005730;GO:0055044;GO:0005634;GO:0016020;GO:0030529;GO:0044391;GO:0009506;GO:0043231;GO:0032991;GO:0005840;GO:0043232;GO:0043233;GO:0005829;GO:0044464;GO:0005623;GO:0005622;GO:0044446;GO:0070013;GO:0044444;GO:0044445;GO:0044428;GO:0044424;GO:…	cell-cell junction;cytosolic ribosome;cytosolic small ribosomal subunit;ribonucleoprotein complex;membrane-enclosed lumen;intracellular organelle;non-membrane-bounded organelle;membrane-bounded organelle;organelle;cell junction;small ribosomal subunit;cytoplasm;cellular_component;nuclear lumen;nucleolus;symplast;nucleus;membrane;intracellular ribonucleoprotein complex;ribosomal subunit;plasmodesm…	3;6;6;3;2;3;3;3;2;2;5;4;1;5;5;2;5;2;4;4;3;4;2;5;4;3;5;2;2;3;3;4;4;5;4;3;2;	GO:1901363;GO:0003674;GO:0005488;GO:0003676;GO:0005198;GO:0003735;GO:0097159;GO:0003723;	heterocyclic compound binding;molecular_function;binding;nucleic acid binding;structural molecule activity;structural constituent of ribosome;organic cyclic compound binding;RNA binding;	3;1;2;4;2;3;3;5;	K02985	map03010;	Ribosome;	IPR005703;IPR015946;IPR001351;IPR018280;IPR004044;IPR009019;	Ribosomal protein S3, eukaryotic/archaeal;K homology domain-like, alpha/beta;Ribosomal protein S3, C-terminal;Ribosomal protein S3, conserved site;K Homology domain, type 2;K homology domain, prokaryotic type;	cytosol	At5g35530	424	J	[J] Translation, ribosomal structure and biogenesis;
A1XK84	RNA polymerase beta chain (Fragment) OS=Allium cepa OX=4679 GN=rpoC2 PE=4 SV=1 - [A1XK84_ALLCE]	Up	0.932	1.16	1.15	0.799	0.941	1.216	1.417	0.681	0.848	0.71	1.747	0.81	0.63074	0.0387361	0.88172	0.496562	1.88384	0.0190977	1.3476	0.183914													IPR007081;	RNA polymerase Rpb1, domain 5;	nucleus	37523847	122	K	[K] Transcription	COG0086	DNA-directed RNA polymerase, beta' subunit/160 kD subunit
A0A2I0VPQ5	Aconitate hydratase 2, mitochondrial OS=Dendrobium catenatum OX=906689 GN=ACO2 PE=4 SV=1 - [A0A2I0VPQ5_9ASPA]	Down	0.865	0.826	1.051	1.301	0.848	0.926	0.881	1.37	0.998	1.047	0.706	1.283	1.02767	0.836213	0.96856	0.731067	0.66717	0.0130931	0.70789	0.00510503	GO:0044281;GO:0072350;GO:0044710;GO:0046487;GO:0032787;GO:0010038;GO:0043436;GO:0010035;GO:0010033;GO:0055114;GO:0009060;GO:0044262;GO:0006950;GO:0045333;GO:0008152;GO:0044723;GO:0006101;GO:0006102;GO:0008150;GO:0097305;GO:0009651;GO:0044699;GO:0009719;GO:0009628;GO:0009987;GO:0006970;GO:0001101;GO:0006979;GO:0015980;GO:0006081;GO:0006082;GO:0009725;GO:0050896;GO:0019752;GO:0006099;GO:0006091;GO:…	small molecule metabolic process;tricarboxylic acid metabolic process;single-organism metabolic process;glyoxylate metabolic process;monocarboxylic acid metabolic process;response to metal ion;oxoacid metabolic process;response to inorganic substance;response to organic substance;oxidation-reduction process;aerobic respiration;cellular carbohydrate metabolic process;response to stress;cellular re…	4;7;3;5;7;5;5;4;4;4;6;4;3;5;2;4;8;8;1;5;5;2;3;3;2;4;4;4;4;4;4;4;2;6;4;4;5;5;5;3;6;3;3;4;3;4;3;	GO:0005773;GO:0016020;GO:0005774;GO:0098588;GO:0043231;GO:0005829;GO:0044424;GO:0044422;GO:0043229;GO:0043227;GO:0043226;GO:0009570;GO:0044437;GO:0044435;GO:0044434;GO:0005737;GO:0044446;GO:0044444;GO:0031090;GO:0005739;GO:0030312;GO:0044464;GO:0005623;GO:0005622;GO:0071944;GO:0009536;GO:0009532;GO:0005618;GO:0098805;GO:0009507;GO:0005575;	vacuole;membrane;vacuolar membrane;bounding membrane of organelle;intracellular membrane-bounded organelle;cytosol;intracellular part;organelle part;intracellular organelle;membrane-bounded organelle;organelle;chloroplast stroma;vacuolar part;plastid part;chloroplast part;cytoplasm;intracellular organelle part;cytoplasmic part;organelle membrane;mitochondrion;external encapsulating structure;cell…	5;2;4;4;4;5;3;2;3;3;2;6;4;4;5;4;3;4;3;5;3;2;2;3;3;5;5;4;3;6;1;	GO:1901363;GO:0046872;GO:0032549;GO:0017076;GO:0097367;GO:0003994;GO:0003674;GO:0005488;GO:1901265;GO:0046914;GO:0051536;GO:0005524;GO:0003824;GO:0051539;GO:0016835;GO:0016836;GO:0032555;GO:0032550;GO:0032553;GO:0035639;GO:0000166;GO:0043169;GO:0016829;GO:0043167;GO:0005507;GO:0030554;GO:0097159;GO:0001883;GO:0001882;GO:0051540;GO:0032559;GO:0036094;GO:0043168;	heterocyclic compound binding;metal ion binding;ribonucleoside binding;purine nucleotide binding;carbohydrate derivative binding;aconitate hydratase activity;molecular_function;binding;nucleoside phosphate binding;transition metal ion binding;iron-sulfur cluster binding;ATP binding;catalytic activity;4 iron, 4 sulfur cluster binding;carbon-oxygen lyase activity;hydro-lyase activity;purine ribonuc…	3;5;5;5;3;6;1;2;4;6;4;6;2;5;4;5;5;6;4;5;4;4;3;3;7;6;3;5;4;3;6;3;4;				IPR001030;IPR015931;IPR015932;IPR006249;	Aconitase/3-isopropylmalate dehydratase large subunit, alpha/beta/alpha domain;Aconitase/3-isopropylmalate dehydratase large subunit, alpha/beta/alpha, subdomain 1/3;Aconitase/3-isopropylmalate dehydratase large subunit, alpha/beta/alpha, subdomain 2;Aconitase/Iron-responsive element-binding protein 2;	chloroplast	At2g05710	752	AJ	[A] RNA processing and modification;[J] Translation, ribosomal structure and biogenesis;
A0A0A1ERE6	4-coumarate:CoA ligase-like protein OS=Albuca bracteata OX=82047 GN=4CL4 PE=2 SV=1 - [A0A0A1ERE6_ALBBR]	Down	0.926	1.044	1.016	1.062	0.792	1.069	0.911	1.287	0.973	0.99	0.95	1.144	0.93535	0.375865	0.86723	0.0805379	0.82365	0.047303	0.88835	0.135817	GO:0006631;GO:0019752;GO:0044281;GO:0006081;GO:0044699;GO:0044723;GO:0044710;GO:0044262;GO:0006097;GO:0071704;GO:0019605;GO:0006629;GO:0009987;GO:0032787;GO:0008150;GO:0008152;GO:0043436;GO:0044255;GO:0046487;GO:0044238;GO:0005975;GO:0006082;GO:0006083;GO:0044237;GO:0044763;GO:0046459;	fatty acid metabolic process;carboxylic acid metabolic process;small molecule metabolic process;cellular aldehyde metabolic process;single-organism process;single-organism carbohydrate metabolic process;single-organism metabolic process;cellular carbohydrate metabolic process;glyoxylate cycle;organic substance metabolic process;butyrate metabolic process;lipid metabolic process;cellular process;m…	5;6;4;4;2;4;3;4;5;3;7;4;2;7;1;2;5;4;5;3;4;4;8;3;3;6;	GO:0042579;GO:0043229;GO:0043227;GO:0043226;GO:0005737;GO:0005623;GO:0005777;GO:0043231;GO:0044464;GO:0005622;GO:0005575;GO:0044444;GO:0044424;	microbody;intracellular organelle;membrane-bounded organelle;organelle;cytoplasm;cell;peroxisome;intracellular membrane-bounded organelle;cell part;intracellular;cellular_component;cytoplasmic part;intracellular part;	5;3;3;2;4;2;6;4;2;3;1;4;3;	GO:0003674;GO:0016405;GO:0003987;GO:0016878;GO:0003824;GO:0047760;GO:0016874;GO:0016877;	molecular_function;CoA-ligase activity;acetate-CoA ligase activity;acid-thiol ligase activity;catalytic activity;butyrate-CoA ligase activity;ligase activity;ligase activity, forming carbon-sulfur bonds;	1;5;6;5;2;6;3;4;	K01913	map01100;	Metabolic pathways;	IPR000873;IPR020845;IPR025110;	AMP-dependent synthetase/ligase;AMP-binding, conserved site;AMP-binding enzyme, C-terminal domain;	cytosol	At3g16910	897	I	[I] Lipid transport and metabolism;
A0A2I0X4L3	Actin-depolymerizing factor 4 OS=Dendrobium catenatum OX=906689 GN=ADF4 PE=3 SV=1 - [A0A2I0X4L3_9ASPA]	Up	0.873	1.221	1.018	0.917	0.91	1.174	1.271	0.72	0.87	0.947	1.322	0.895	0.7347	0.0281471	0.79384	0.054997	1.42615	0.0332439	1.31991	0.0620048	GO:0043933;GO:0030036;GO:0043241;GO:0071840;GO:0032984;GO:0043624;GO:0071822;GO:0051261;GO:0016043;GO:0044699;GO:0030029;GO:0009987;GO:0008154;GO:0044763;GO:0030042;GO:0006996;GO:0007015;GO:0007010;GO:1902589;GO:0008150;GO:0022411;	macromolecular complex subunit organization;actin cytoskeleton organization;protein complex disassembly;cellular component organization or biogenesis;macromolecular complex disassembly;cellular protein complex disassembly;protein complex subunit organization;protein depolymerization;cellular component organization;single-organism process;actin filament-based process;cellular process;actin polymer…	4;5;6;2;5;7;5;8;3;2;4;2;7;3;8;4;6;5;4;1;4;	GO:0015629;GO:0043229;GO:0043228;GO:0043226;GO:0005856;GO:0043232;GO:0044464;GO:0005623;GO:0005622;GO:0005575;GO:0044424;	actin cytoskeleton;intracellular organelle;non-membrane-bounded organelle;organelle;cytoskeleton;intracellular non-membrane-bounded organelle;cell part;cell;intracellular;cellular_component;intracellular part;	6;3;3;2;5;4;2;2;3;1;3;							IPR002108;IPR029006;IPR017904;	Actin-depolymerising factor homology domain;ADF-H/Gelsolin-like domain;ADF/Cofilin;	nucleus	At3g46010	232	Z	[Z] Cytoskeleton;
A0A2I0XCX4	Catalase OS=Dendrobium catenatum OX=906689 GN=CAT2 PE=3 SV=1 - [A0A2I0XCX4_9ASPA]	Down	0.798	0.873	0.967	1.366	0.765	0.94	1.083	1.461	0.689	0.757	0.718	1.779	0.81358	0.200716	0.87626	0.164818	0.60096	0.0205533	0.55797	0.00751155	GO:0044237;GO:0044248;GO:0042744;GO:0044699;GO:0044710;GO:0044712;GO:0009987;GO:0072593;GO:0042743;GO:0044763;GO:0008152;GO:0009056;GO:0006979;GO:0050896;GO:0006950;GO:0008150;	cellular metabolic process;cellular catabolic process;hydrogen peroxide catabolic process;single-organism process;single-organism metabolic process;single-organism catabolic process;cellular process;reactive oxygen species metabolic process;hydrogen peroxide metabolic process;single-organism cellular process;metabolic process;catabolic process;response to oxidative stress;response to stimulus;res…	3;4;4;2;3;4;2;4;5;3;2;3;4;2;3;1;	GO:0042579;GO:0043229;GO:0009514;GO:0043227;GO:0043226;GO:0005737;GO:0005777;GO:0043231;GO:0044464;GO:0005623;GO:0005622;GO:0005575;GO:0044444;GO:0044424;	microbody;intracellular organelle;glyoxysome;membrane-bounded organelle;organelle;cytoplasm;peroxisome;intracellular membrane-bounded organelle;cell part;cell;intracellular;cellular_component;cytoplasmic part;intracellular part;	5;3;7;3;2;4;6;4;2;2;3;1;4;3;	GO:0003674;GO:0005488;GO:0016491;GO:0043169;GO:1901363;GO:0043167;GO:0016684;GO:0020037;GO:0016209;GO:0003824;GO:0046872;GO:0046906;GO:0097159;GO:0004096;GO:0004601;	molecular_function;binding;oxidoreductase activity;cation binding;heterocyclic compound binding;ion binding;oxidoreductase activity, acting on peroxide as acceptor;heme binding;antioxidant activity;catalytic activity;metal ion binding;tetrapyrrole binding;organic cyclic compound binding;catalase activity;peroxidase activity;	1;2;3;4;3;3;4;5;2;2;5;4;3;4;3;				IPR024711;IPR002226;IPR024708;IPR018028;IPR010582;IPR020835;IPR011614;	Catalase, mono-functional, haem-containing, clades 1 and 3;Catalase haem-binding site;Catalase active site;Catalase, mono-functional, haem-containing;Catalase immune-responsive domain;Catalase-like domain;Catalase core domain;	cytosol	At4g35090	795	P	[P] Inorganic ion transport and metabolism;
A0A2I0AXI5	Elongation factor Tu OS=Apostasia shenzhenica OX=1088818 GN=TUFA PE=3 SV=1 - [A0A2I0AXI5_9ASPA]	Down	0.971	1.022	0.858	1.243	0.908	0.835	0.807	1.434	0.885	1.168	0.766	1.29	1.13698	0.0399372	0.91372	0.432296	0.61281	0.00127124	0.76254	0.0488828										K02358			IPR000795;IPR004541;IPR033720;IPR004161;IPR004160;IPR009001;IPR009000;IPR005225;IPR027417;IPR031157;	Transcription factor, GTP-binding domain;Translation elongation factor EFTu/EF1A, bacterial/organelle;Elongation factor Tu, domain 2;Translation elongation factor EFTu-like, domain 2;Translation elongation factor EFTu/EF1A, C-terminal;Translation elongation factor EF1A/initiation factor IF2gamma, C-terminal;Translation protein, beta-barrel domain;Small GTP-binding protein domain;P-loop containing…	mitochondria	At4g02930	731	J	[J] Translation, ribosomal structure and biogenesis;
A0A2I0X8Q3	Putative LRR receptor-like serine/threonine-protein kinase OS=Dendrobium catenatum OX=906689 GN=MA16_Dca002784 PE=4 SV=1 - [A0A2I0X8Q3_9ASPA]	Up	1.079	0.913	1.173	0.868	1.161	0.963	1.197	0.835	0.908	0.981	1.309	0.901	0.85567	0.107214	1.10186	0.277594	1.41283	0.00146928	1.09716	0.0389379				GO:0016021;GO:0016020;GO:0031224;GO:0005575;GO:0044425;	integral component of membrane;membrane;intrinsic component of membrane;cellular_component;membrane part;	4;2;3;1;2;	GO:0035639;GO:0003674;GO:0005488;GO:0001883;GO:0000166;GO:1901363;GO:1901265;GO:0001882;GO:0043168;GO:0032549;GO:0043167;GO:0004674;GO:0016740;GO:0004672;GO:0017076;GO:0005524;GO:0016301;GO:0036094;GO:0003824;GO:0030554;GO:0016773;GO:0016772;GO:0097367;GO:0032559;GO:0097159;GO:0032555;GO:0032550;GO:0032553;	purine ribonucleoside triphosphate binding;molecular_function;binding;purine nucleoside binding;nucleotide binding;heterocyclic compound binding;nucleoside phosphate binding;nucleoside binding;anion binding;ribonucleoside binding;ion binding;protein serine/threonine kinase activity;transferase activity;protein kinase activity;purine nucleotide binding;ATP binding;kinase activity;small molecule bi…	5;1;2;5;4;3;4;4;4;5;3;7;3;6;5;6;5;3;2;6;5;4;3;6;3;5;6;4;				IPR032675;IPR024788;	Leucine-rich repeat domain, L domain-like;Malectin-like carbohydrate-binding domain;	extracellular
A0A2I0B1J0	Uncharacterized protein OS=Apostasia shenzhenica OX=1088818 GN=AXF42_Ash018641 PE=4 SV=1 - [A0A2I0B1J0_9ASPA]	Up	nan	nan	nan	nan	1.137	0.807	1.714	0.622	0.845	0.771	2.069	0.485	0.52392	0.0593959	1.25602	0.303382	3.41734	0.0196266	1.42547	0.0797744	GO:0090304;GO:0034641;GO:0006807;GO:0000398;GO:1901360;GO:0006139;GO:0044260;GO:0071704;GO:0010467;GO:0008380;GO:0016071;GO:0009987;GO:0006725;GO:0000375;GO:0000377;GO:0008150;GO:0008152;GO:0046483;GO:0016070;GO:0044238;GO:0044237;GO:0043170;GO:0006396;GO:0006397;	nucleic acid metabolic process;cellular nitrogen compound metabolic process;nitrogen compound metabolic process;mRNA splicing, via spliceosome;organic cyclic compound metabolic process;nucleobase-containing compound metabolic process;cellular macromolecule metabolic process;organic substance metabolic process;gene expression;RNA splicing;mRNA metabolic process;cellular process;cellular aromatic c…	5;4;3;8;4;4;4;3;5;7;6;2;4;8;9;1;2;4;5;3;3;4;6;7;	GO:1990904;GO:0005681;GO:0005622;GO:0043227;GO:0043226;GO:0044422;GO:0005623;GO:0005634;GO:0030529;GO:0044446;GO:0032991;GO:0043231;GO:0044464;GO:0043229;GO:0005575;GO:0044428;GO:0044424;	ribonucleoprotein complex;spliceosomal complex;intracellular;membrane-bounded organelle;organelle;organelle part;cell;nucleus;intracellular ribonucleoprotein complex;intracellular organelle part;macromolecular complex;intracellular membrane-bounded organelle;cell part;intracellular organelle;cellular_component;nuclear part;intracellular part;	3;5;3;3;2;2;2;5;4;3;2;4;2;3;1;4;3;	GO:0005488;GO:0003674;GO:0003676;GO:1901363;GO:0097159;GO:0003723;	binding;molecular_function;nucleic acid binding;heterocyclic compound binding;organic cyclic compound binding;RNA binding;	2;1;4;3;3;5;	K12863	map03040;	Spliceosome;	IPR006973;	Pre-mRNA-splicing factor Cwf15/Cwc15;	nucleus	At3g13200	286	S	[S] Function unknown;
A0A2I0AMQ2	Cytochrome b-c1 complex subunit 8 OS=Apostasia shenzhenica OX=1088818 GN=AXF42_Ash002143 PE=4 SV=1 - [A0A2I0AMQ2_9ASPA]	Up	0.855	1.343	1.08	0.765	0.916	1.071	1.437	0.576	0.765	0.961	1.563	0.885	0.62157	0.0271521	0.75141	0.0831351	1.83288	0.0221939	1.51617	0.0573212													IPR020101;IPR004205;	Cytochrome b-c1 complex subunit 8, plants;Cytochrome b-c1 complex subunit 8;	mitochondria
A0A2I0VU84	Elongation factor G, chloroplastic OS=Dendrobium catenatum OX=906689 GN=FUSA PE=4 SV=1 - [A0A2I0VU84_9ASPA]	Down	1.071	0.915	0.936	1.121	nan	nan	nan	nan	0.967	0.942	0.95	1.19	1.08059	0.284482	1.09747	0.234116	0.8161	0.0263632	0.80355	0.0256165	GO:0043933;GO:1903008;GO:0032790;GO:0032988;GO:0071840;GO:0032984;GO:0016043;GO:0044699;GO:0009987;GO:0022411;GO:0006996;GO:0044763;GO:1902589;GO:0008150;GO:0071826;	macromolecular complex subunit organization;organelle disassembly;ribosome disassembly;ribonucleoprotein complex disassembly;cellular component organization or biogenesis;macromolecular complex disassembly;cellular component organization;single-organism process;cellular process;cellular component disassembly;organelle organization;single-organism cellular process;single-organism organelle organiz…	4;5;6;6;2;5;3;2;2;4;4;3;4;1;5;	GO:0044464;GO:0043229;GO:0043227;GO:0043226;GO:0005737;GO:0009536;GO:0044444;GO:0009507;GO:0043231;GO:0005623;GO:0005622;GO:0005575;GO:0044424;	cell part;intracellular organelle;membrane-bounded organelle;organelle;cytoplasm;plastid;cytoplasmic part;chloroplast;intracellular membrane-bounded organelle;cell;intracellular;cellular_component;intracellular part;	2;3;3;2;4;5;4;6;4;2;3;1;3;	GO:0005488;GO:0003674;GO:0003676;GO:0001883;GO:0000166;GO:0001882;GO:0019001;GO:1901363;GO:0032561;GO:0032549;GO:0017076;GO:0005525;GO:0016787;GO:0008135;GO:0035639;GO:0003924;GO:0017111;GO:1901265;GO:0036094;GO:0003824;GO:0032555;GO:0016818;GO:0043167;GO:0097367;GO:0097159;GO:0016817;GO:0016462;GO:0032550;GO:0003723;GO:0003746;GO:0043168;GO:0032553;	binding;molecular_function;nucleic acid binding;purine nucleoside binding;nucleotide binding;nucleoside binding;guanyl nucleotide binding;heterocyclic compound binding;guanyl ribonucleotide binding;ribonucleoside binding;purine nucleotide binding;GTP binding;hydrolase activity;translation factor activity, RNA binding;purine ribonucleoside triphosphate binding;GTPase activity;nucleoside-triphospha…	2;1;4;5;4;4;6;3;6;5;5;6;3;6;5;8;7;4;3;2;5;5;3;3;3;4;6;6;5;7;4;4;				IPR000795;IPR004540;IPR035647;IPR004161;IPR009000;IPR005225;IPR009022;IPR027417;IPR031157;	Transcription factor, GTP-binding domain;Translation elongation factor EFG/EF2;EF-G domain III/V-like;Translation elongation factor EFTu-like, domain 2;Translation protein, beta-barrel domain;Small GTP-binding protein domain;Elongation factor G, domain III;P-loop containing nucleoside triphosphate hydrolase;Tr-type G domain, conserved site;	chloroplast	At1g62750	882	J	[J] Translation, ribosomal structure and biogenesis;
Q9SDM0	Vacuolar H+-ATPase catalytic subunit (Fragment) OS=Allium cepa OX=4679 PE=2 SV=1 - [Q9SDM0_ALLCE]	Down	1.047	0.868	0.97	1.184	0.85	0.765	0.589	1.603	1.205	1.053	0.75	1.111	1.34344	0.154477	1.15488	0.35544	0.59236	0.0486303	0.68907	0.0820632	GO:0034220;GO:0098660;GO:0044699;GO:0015988;GO:0051179;GO:0015992;GO:0009987;GO:0006810;GO:0006812;GO:0090662;GO:1902600;GO:0098662;GO:0006818;GO:0006811;GO:0044765;GO:0015672;GO:0008150;GO:0051234;GO:0098655;GO:0055085;GO:0015991;GO:0044763;GO:1902578;	ion transmembrane transport;inorganic ion transmembrane transport;single-organism process;energy coupled proton transmembrane transport, against electrochemical gradient;localization;proton transport;cellular process;transport;cation transport;ATP hydrolysis coupled transmembrane transport;hydrogen ion transmembrane transport;inorganic cation transmembrane transport;hydrogen transport;ion transpo…	5;6;2;8;2;6;2;4;6;5;7;7;5;5;4;7;1;3;6;4;6;3;3;	GO:0033178;GO:0016020;GO:0033180;GO:0043234;GO:0032991;GO:0005575;GO:0098796;GO:0044425;GO:0016469;GO:0033176;	proton-transporting two-sector ATPase complex, catalytic domain;membrane;proton-transporting V-type ATPase, V1 domain;protein complex;macromolecular complex;cellular_component;membrane protein complex;membrane part;proton-transporting two-sector ATPase complex;proton-transporting V-type ATPase complex;	4;2;5;3;2;1;3;2;4;5;	GO:0035639;GO:0015399;GO:0032549;GO:0003674;GO:0005488;GO:0016887;GO:0005524;GO:0032550;GO:0000166;GO:1901363;GO:1901265;GO:0001882;GO:0043168;GO:0042626;GO:0016820;GO:0042623;GO:0022857;GO:0043167;GO:0032555;GO:0001883;GO:0036442;GO:0017076;GO:0022804;GO:0016787;GO:0042625;GO:0005215;GO:0008324;GO:0017111;GO:0036094;GO:0003824;GO:0046961;GO:0022891;GO:0044769;GO:0022890;GO:0016818;GO:0022892;GO:…	purine ribonucleoside triphosphate binding;primary active transmembrane transporter activity;ribonucleoside binding;molecular_function;binding;ATPase activity;ATP binding;purine ribonucleoside binding;nucleotide binding;heterocyclic compound binding;nucleoside phosphate binding;nucleoside binding;anion binding;ATPase activity, coupled to transmembrane movement of substances;hydrolase activity, ac…	5;5;5;1;2;8;6;6;4;3;4;4;4;6;5;9;3;3;5;5;8;5;4;3;6;2;6;7;3;2;8;4;7;7;5;3;6;3;3;10;4;7;8;9;6;4;5;5;6;6;				IPR024034;IPR022878;IPR020003;	ATPase, F1/V1 complex, beta/alpha subunit, C-terminal;V-type ATP synthase catalytic alpha chain;ATPase, alpha/beta subunit, nucleotide-binding domain, active site;	chloroplast	At1g78900	358	C	[C] Energy production and conversion;
A0A2I0AZY5	Quinone oxidoreductase-like protein OS=Apostasia shenzhenica OX=1088818 GN=AXF42_Ash006000 PE=4 SV=1 - [A0A2I0AZY5_9ASPA]	Down	1.084	0.853	0.884	1.24	0.9	0.897	0.91	1.343	1.057	1.131	0.765	1.092	1.18835	0.0915801	1.05554	0.633847	0.69633	0.0121159	0.78395	0.0790337	GO:0044248;GO:0006805;GO:0009410;GO:0070887;GO:0042178;GO:0044699;GO:0044712;GO:0042197;GO:0044710;GO:0071704;GO:1901575;GO:0009987;GO:0051716;GO:0044763;GO:0008152;GO:0042221;GO:0009056;GO:0042206;GO:0050896;GO:0044237;GO:0071466;GO:0008150;	cellular catabolic process;xenobiotic metabolic process;response to xenobiotic stimulus;cellular response to chemical stimulus;xenobiotic catabolic process;single-organism process;single-organism catabolic process;halogenated hydrocarbon metabolic process;single-organism metabolic process;organic substance metabolic process;organic substance catabolic process;cellular process;cellular response to…	4;4;4;4;5;2;4;4;3;3;4;2;3;3;2;3;3;5;2;3;5;1;				GO:0003674;GO:0005488;GO:0016491;GO:0016628;GO:0046914;GO:0016627;GO:0043167;GO:0046872;GO:0043169;GO:0003824;GO:0008270;	molecular_function;binding;oxidoreductase activity;oxidoreductase activity, acting on the CH-CH group of donors, NAD or NADP as acceptor;transition metal ion binding;oxidoreductase activity, acting on the CH-CH group of donors;ion binding;metal ion binding;cation binding;catalytic activity;zinc ion binding;	1;2;3;5;6;4;3;5;4;2;7;	K00344			IPR002364;IPR020843;IPR013149;IPR011032;IPR013154;IPR016040;	Quinone oxidoreductase/zeta-crystallin, conserved site;Polyketide synthase, enoylreductase domain;Alcohol dehydrogenase, C-terminal;GroES-like;Alcohol dehydrogenase, N-terminal;NAD(P)-binding domain;	mitochondria	At5g61510	525	CR	[C] Energy production and conversion;[R] General function prediction only;
A0A2I0W7N3	Leucine-rich repeat extensin-like protein 4 OS=Dendrobium catenatum OX=906689 GN=LRX4 PE=4 SV=1 - [A0A2I0W7N3_9ASPA]	Up	1.007	1.057	1.063	0.979	1.144	1.143	1.314	0.596	0.848	0.954	1.441	0.84	0.78549	0.1233	0.95086	0.637482	1.58095	0.0413145	1.306	0.119124	GO:0016043;GO:0071554;GO:0071555;GO:0071840;GO:0009987;GO:0008150;GO:0045229;	cellular component organization;cell wall organization or biogenesis;cell wall organization;cellular component organization or biogenesis;cellular process;biological_process;external encapsulating structure organization;	3;3;4;2;2;1;4;	GO:0071944;GO:0030054;GO:0005618;GO:0030312;GO:0055044;GO:0005911;GO:0009505;GO:0009506;GO:0044464;GO:0005623;GO:0005575;GO:0005576;	cell periphery;cell junction;cell wall;external encapsulating structure;symplast;cell-cell junction;plant-type cell wall;plasmodesma;cell part;cell;cellular_component;extracellular region;	3;2;4;3;2;3;5;3;2;2;1;2;	GO:0003674;GO:0005199;GO:0005198;	molecular_function;structural constituent of cell wall;structural molecule activity;	1;3;2;				IPR003591;IPR032675;IPR001611;	Leucine-rich repeat, typical subtype;Leucine-rich repeat domain, L domain-like;Leucine-rich repeat;	chloroplast	343085920	118	K	[K] Transcription	COG4886	Leucine-rich repeat (LRR) protein
A0A2I0AFC0	40S ribosomal protein S17 OS=Apostasia shenzhenica OX=1088818 GN=RPS17 PE=3 SV=1 - [A0A2I0AFC0_9ASPA]	Up	1.072	1.43	0.883	0.659	1.333	1.022	1.172	0.631	1	0.921	1.505	0.659	0.95646	0.814512	1.00949	0.956922	1.82658	0.0405701	1.73063	0.0382039	GO:0022607;GO:0043933;GO:0006807;GO:0000028;GO:0044249;GO:0044237;GO:0034645;GO:0034622;GO:0043043;GO:0071840;GO:0071826;GO:1901564;GO:0044260;GO:0042274;GO:0042255;GO:0042254;GO:0016043;GO:0065003;GO:0071704;GO:0010467;GO:0022618;GO:0022613;GO:0044267;GO:1901566;GO:0043170;GO:1901576;GO:0009987;GO:0009058;GO:0009059;GO:0008150;GO:0008152;GO:0044271;GO:0070925;GO:0043604;GO:0006996;GO:0044238;GO:…	cellular component assembly;macromolecular complex subunit organization;nitrogen compound metabolic process;ribosomal small subunit assembly;cellular biosynthetic process;cellular metabolic process;cellular macromolecule biosynthetic process;cellular macromolecular complex assembly;peptide biosynthetic process;cellular component organization or biogenesis;ribonucleoprotein complex subunit organiz…	4;4;3;6;4;3;5;6;6;2;5;4;4;5;6;5;3;5;3;5;5;4;5;5;4;4;2;3;5;1;2;5;5;6;4;3;4;4;3;5;5;6;	GO:0044445;GO:0022626;GO:0015935;GO:1990904;GO:0043229;GO:0043228;GO:0030529;GO:0043226;GO:0022627;GO:0005737;GO:0044446;GO:0044391;GO:0032991;GO:0005840;GO:0043232;GO:0005829;GO:0044464;GO:0005623;GO:0005622;GO:0005575;GO:0044444;GO:0044424;GO:0044422;	cytosolic part;cytosolic ribosome;small ribosomal subunit;ribonucleoprotein complex;intracellular organelle;non-membrane-bounded organelle;intracellular ribonucleoprotein complex;organelle;cytosolic small ribosomal subunit;cytoplasm;intracellular organelle part;ribosomal subunit;macromolecular complex;ribosome;intracellular non-membrane-bounded organelle;cytosol;cell part;cell;intracellular;cellu…	5;6;5;3;3;3;4;2;6;4;3;4;2;5;4;5;2;2;3;1;4;3;2;	GO:0003674;GO:0003735;GO:0005198;	molecular_function;structural constituent of ribosome;structural molecule activity;	1;3;2;	K02962	map03010;	Ribosome;	IPR001210;IPR018273;	Ribosomal protein S17e;Ribosomal protein S17e, conserved site;	cytosol	At5g04800	224	J	[J] Translation, ribosomal structure and biogenesis;
A0A2I0VLL5	ATP synthase subunit d, mitochondrial OS=Dendrobium catenatum OX=906689 GN=MA16_Dca005229 PE=3 SV=1 - [A0A2I0VLL5_9ASPA]	Up	0.895	1.451	1.039	0.596	1.094	0.903	2.091	0.342	0.77	0.785	2.068	0.558	0.53078	0.086537	0.87894	0.604801	3.4746	0.0256247	2.09826	0.0674456	GO:0009167;GO:0009165;GO:0044281;GO:0009161;GO:1901362;GO:0042451;GO:1901360;GO:0044710;GO:0044711;GO:1902600;GO:0009199;GO:0098662;GO:0009206;GO:0009205;GO:0009201;GO:0046034;GO:0098660;GO:0046129;GO:0046128;GO:0042455;GO:0046483;GO:1901564;GO:1901566;GO:0006163;GO:0006164;GO:0019637;GO:0019438;GO:0009163;GO:0009141;GO:0009142;GO:0009144;GO:0009145;GO:0006807;GO:0009651;GO:1901576;GO:0015992;GO:…	purine ribonucleoside monophosphate metabolic process;nucleotide biosynthetic process;small molecule metabolic process;ribonucleoside monophosphate metabolic process;organic cyclic compound biosynthetic process;purine nucleoside biosynthetic process;organic cyclic compound metabolic process;single-organism metabolic process;single-organism biosynthetic process;hydrogen ion transmembrane transport…	8;6;4;7;5;7;4;3;4;7;7;7;8;8;7;8;6;8;7;7;4;4;5;6;7;4;5;6;6;6;7;7;3;5;4;6;6;5;5;7;5;4;8;7;7;3;1;2;5;3;5;8;9;5;2;6;3;5;3;6;5;9;4;4;6;7;7;6;4;6;7;3;2;4;4;4;4;2;5;4;5;5;6;3;8;5;4;6;5;6;2;3;3;3;4;5;4;6;5;	GO:0022626;GO:0034357;GO:0031976;GO:0031974;GO:0031975;GO:0098800;GO:0031981;GO:0005773;GO:0016020;GO:0005774;GO:0098588;GO:0031967;GO:0031966;GO:0043234;GO:0043231;GO:0043233;GO:0005829;GO:0045259;GO:0044428;GO:0044429;GO:0044422;GO:0043229;GO:1990904;GO:0043227;GO:0043226;GO:0009579;GO:0098798;GO:0044437;GO:0044436;GO:0044435;GO:0044434;GO:0031984;GO:0044425;GO:0005840;GO:0044446;GO:0044444;GO:…	cytosolic ribosome;photosynthetic membrane;plastid thylakoid;membrane-enclosed lumen;envelope;inner mitochondrial membrane protein complex;nuclear lumen;vacuole;membrane;vacuolar membrane;bounding membrane of organelle;organelle envelope;mitochondrial membrane;protein complex;intracellular membrane-bounded organelle;organelle lumen;cytosol;proton-transporting ATP synthase complex;nuclear part;mit…	6;3;5;2;3;4;5;5;2;4;4;4;4;3;4;3;5;4;4;4;2;3;3;3;2;4;4;4;4;4;5;4;2;5;3;4;5;4;3;5;4;4;3;5;5;5;3;4;4;2;2;3;5;5;3;4;3;6;6;5;4;3;4;5;5;6;2;1;4;	GO:0046872;GO:0003674;GO:0005488;GO:0046914;GO:0016787;GO:0043169;GO:0022890;GO:0003824;GO:0015078;GO:0008270;GO:0043167;GO:0005507;GO:0022891;GO:0005215;GO:0022892;GO:0015075;GO:0015077;GO:0008324;GO:0022857;	metal ion binding;molecular_function;binding;transition metal ion binding;hydrolase activity;cation binding;inorganic cation transmembrane transporter activity;catalytic activity;hydrogen ion transmembrane transporter activity;zinc ion binding;ion binding;copper ion binding;substrate-specific transmembrane transporter activity;transporter activity;substrate-specific transporter activity;ion trans…	5;1;2;6;3;4;7;2;9;7;3;7;4;2;3;5;8;6;3;	K02138	map00190;map01100;map05010;map05012;map05016;	Oxidative phosphorylation;Metabolic pathways;Alzheimer's disease;Parkinson's disease;Huntington's disease;	IPR008689;	ATP synthase, F0 complex, subunit D, mitochondrial;	cytosol	At3g52300	273	C	[C] Energy production and conversion;
A0A2I0ADK4	DEAD-box ATP-dependent RNA helicase 37 OS=Apostasia shenzhenica OX=1088818 GN=RH37 PE=4 SV=1 - [A0A2I0ADK4_9ASPA]	Down	0.942	0.919	1.014	1.179	0.845	0.979	0.793	1.283	0.983	0.876	1.038	1.153	0.97364	0.790574	0.99856	0.980263	0.787	0.0426814	0.76736	0.00486115				GO:0042579;GO:0043229;GO:0043227;GO:0043226;GO:0005737;GO:0005777;GO:0043231;GO:0044464;GO:0005623;GO:0005622;GO:0005575;GO:0044444;GO:0044424;	microbody;intracellular organelle;membrane-bounded organelle;organelle;cytoplasm;peroxisome;intracellular membrane-bounded organelle;cell part;cell;intracellular;cellular_component;cytoplasmic part;intracellular part;	5;3;3;2;4;6;4;2;2;3;1;4;3;	GO:0016787;GO:0035639;GO:0003674;GO:0005488;GO:0003676;GO:0043167;GO:1901265;GO:0001882;GO:1901363;GO:0001883;GO:0032549;GO:0017076;GO:0005524;GO:0043168;GO:0000166;GO:0017111;GO:0004386;GO:0036094;GO:0032555;GO:0016818;GO:0030554;GO:0097367;GO:0097159;GO:0003824;GO:0016817;GO:0016462;GO:0032559;GO:0003723;GO:0032550;GO:0032553;	hydrolase activity;purine ribonucleoside triphosphate binding;molecular_function;binding;nucleic acid binding;ion binding;nucleoside phosphate binding;nucleoside binding;heterocyclic compound binding;purine nucleoside binding;ribonucleoside binding;purine nucleotide binding;ATP binding;anion binding;nucleotide binding;nucleoside-triphosphatase activity;helicase activity;small molecule binding;pur…	3;5;1;2;4;3;4;4;3;5;5;5;6;4;4;7;8;3;5;5;6;3;3;2;4;6;6;5;6;4;	K11594	map04622;map05161;map05203;	RIG-I-like receptor signaling pathway;Hepatitis B;Viral carcinogenesis;	IPR011545;IPR014014;IPR001650;IPR027417;IPR014001;	DEAD/DEAH box helicase domain;RNA helicase, DEAD-box type, Q motif;Helicase, C-terminal;P-loop containing nucleoside triphosphate hydrolase;Helicase superfamily 1/2, ATP-binding domain;	cytosol	At2g42520	853	A	[A] RNA processing and modification;
A0A2I0AYL8	Uncharacterized protein OS=Apostasia shenzhenica OX=1088818 GN=AXF42_Ash006274 PE=4 SV=1 - [A0A2I0AYL8_9ASPA]	Up	0.738	1.592	0.968	0.763	1.403	0.793	1.198	0.756	1.291	1.027	1.33	0.49	0.98169	0.930911	1.00586	0.98407	1.74017	0.0233449	1.69836	0.138945															chloroplast
A0A2I0VZG1	Proteasome subunit alpha type OS=Dendrobium catenatum OX=906689 GN=PAE1 PE=3 SV=1 - [A0A2I0VZG1_9ASPA]	Down	0.824	1.015	0.987	1.225	1.111	0.81	0.655	1.405	1.262	1.004	0.647	1.121	1.39668	0.150421	1.13008	0.444284	0.61024	0.0249855	0.7542	0.0445922	GO:0044248;GO:0044237;GO:0043632;GO:0043170;GO:0044267;GO:1901575;GO:0044265;GO:0044260;GO:0071704;GO:0006508;GO:0051603;GO:0009987;GO:0019941;GO:0008150;GO:0030163;GO:0008152;GO:0044257;GO:0009056;GO:0009057;GO:0044238;GO:0019538;GO:0006511;	cellular catabolic process;cellular metabolic process;modification-dependent macromolecule catabolic process;macromolecule metabolic process;cellular protein metabolic process;organic substance catabolic process;cellular macromolecule catabolic process;cellular macromolecule metabolic process;organic substance metabolic process;proteolysis;proteolysis involved in cellular protein catabolic proces…	4;3;6;4;5;4;5;4;3;5;6;2;7;1;5;2;6;3;5;3;4;8;	GO:0019773;GO:0043229;GO:0043227;GO:0043226;GO:0005737;GO:0005839;GO:0005634;GO:0000502;GO:0043234;GO:0032991;GO:0043231;GO:0044464;GO:0005623;GO:0005622;GO:0005575;GO:0044424;	proteasome core complex, alpha-subunit complex;intracellular organelle;membrane-bounded organelle;organelle;cytoplasm;proteasome core complex;nucleus;proteasome complex;protein complex;macromolecular complex;intracellular membrane-bounded organelle;cell part;cell;intracellular;cellular_component;intracellular part;	4;3;3;2;4;4;5;4;3;2;4;2;2;3;1;3;	GO:0004175;GO:0003674;GO:0070003;GO:0070011;GO:0016787;GO:0003824;GO:0004298;GO:0008233;	endopeptidase activity;molecular_function;threonine-type peptidase activity;peptidase activity, acting on L-amino acid peptides;hydrolase activity;catalytic activity;threonine-type endopeptidase activity;peptidase activity;	6;1;6;5;3;2;7;4;	K02729	map03050;	Proteasome;	IPR029055;IPR000426;IPR033812;IPR001353;IPR023332;	Nucleophile aminohydrolases, N-terminal;Proteasome alpha-subunit, N-terminal domain;Proteasome subunit alpha5;Proteasome, subunit alpha/beta;Proteasome alpha-type subunit;	cytosol	At3g14290	464	O	[O] Posttranslational modification, protein turnover, chaperones;
A0A1R3L7B8	Uncharacterized protein OS=Asparagus officinalis OX=4686 GN=A4U43_UnF2480 PE=4 SV=1 - [A0A1R3L7B8_ASPOF]	Down	0.898	0.944	1.009	1.194	0.904	0.813	0.58	1.627	0.836	1.071	0.737	1.303	1.13414	0.459441	0.93281	0.460162	0.56402	0.0294121	0.68574	0.0448843	GO:0008150;GO:0006950;GO:0006979;GO:0050896;	biological_process;response to stress;response to oxidative stress;response to stimulus;	1;3;4;2;	GO:0005737;GO:0005829;GO:0044464;GO:0005623;GO:0005622;GO:0005575;GO:0044444;GO:0044424;	cytoplasm;cytosol;cell part;cell;intracellular;cellular_component;cytoplasmic part;intracellular part;	4;5;2;2;3;1;4;3;	GO:0051287;GO:0003858;GO:0005488;GO:0030267;GO:1901363;GO:1901265;GO:0016491;GO:0050662;GO:0000166;GO:0004616;GO:0036094;GO:0003824;GO:0048037;GO:0016614;GO:0016616;GO:0097159;GO:0003674;	NAD binding;3-hydroxybutyrate dehydrogenase activity;binding;glyoxylate reductase (NADP) activity;heterocyclic compound binding;nucleoside phosphate binding;oxidoreductase activity;coenzyme binding;nucleotide binding;phosphogluconate dehydrogenase (decarboxylating) activity;small molecule binding;catalytic activity;cofactor binding;oxidoreductase activity, acting on CH-OH group of donors;oxidored…	5;6;2;6;3;4;3;4;4;6;3;2;3;4;5;3;1;	K18121	map00630;map00650;map01100;map01120;map01200;	Glyoxylate and dicarboxylate metabolism;Butanoate metabolism;Metabolic pathways;Microbial metabolism in diverse environments;Carbon metabolism;	IPR006115;IPR029154;IPR002204;IPR008927;IPR015815;IPR013328;IPR016040;	6-phosphogluconate dehydrogenase, NADP-binding;3-hydroxyisobutyrate dehydrogenase, NAD-binding domain;3-hydroxyisobutyrate dehydrogenase-related, conserved site;6-phosphogluconate dehydrogenase C-terminal domain-like;3-hydroxyisobutyrate dehydrogenase-related;6-phosphogluconate dehydrogenase, domain 2;NAD(P)-binding domain;	chloroplast	At3g25530	489	R	[R] General function prediction only;
A0A2I0B8A1	20 kDa chaperonin, chloroplastic OS=Apostasia shenzhenica OX=1088818 GN=CPN21 PE=3 SV=1 - [A0A2I0B8A1_9ASPA]	Down	0.995	0.838	0.811	1.377	1.133	1.052	0.533	1.24	0.984	1.417	0.749	0.984	1.48686	0.0248081	0.94103	0.730166	0.58123	0.0243939	0.91836	0.656858													IPR018369;IPR017416;IPR011032;IPR020818;	Chaperonin GroES, conserved site;Chaperonin Cpn20;GroES-like;GroES chaperonin family;	chloroplast	At5g20720	184	O	[O] Posttranslational modification, protein turnover, chaperones;
A0A2I0VXW6	ATP synthase subunit beta OS=Dendrobium catenatum OX=906689 GN=ATPB PE=3 SV=1 - [A0A2I0VXW6_9ASPA]	Down	1.136	0.959	0.908	1.033	0.943	1	0.703	1.316	1.086	1.074	0.831	1.075	1.29607	0.0442339	1.04352	0.546701	0.7132	0.0371945	0.88581	0.239409										K02133	map00190;map01100;map05010;map05012;map05016;	Oxidative phosphorylation;Metabolic pathways;Alzheimer's disease;Parkinson's disease;Huntington's disease;	IPR000194;IPR005722;IPR020971;IPR003593;IPR024034;IPR020003;IPR004100;IPR027417;	ATPase, F1/V1/A1 complex, alpha/beta subunit, nucleotide-binding domain;ATP synthase, F1 complex, beta subunit;ATP synthase, F1 beta subunit;AAA+ ATPase domain;ATPase, F1/V1 complex, beta/alpha subunit, C-terminal;ATPase, alpha/beta subunit, nucleotide-binding domain, active site;ATPase, F1/V1/A1 complex, alpha/beta subunit, N-terminal domain;P-loop containing nucleoside triphosphate hydrolase;	mitochondria	Hs4502295	773	C	[C] Energy production and conversion;
A0A2I0W884	Putative zinc finger protein OS=Dendrobium catenatum OX=906689 GN=MA16_Dca016331 PE=4 SV=1 - [A0A2I0W884_9ASPA]	Up	1.274	0.604	1.341	0.798	1.08	0.965	1.522	0.638	1.347	1.007	0.964	0.77	0.96708	0.829414	1.43672	0.067592	1.73481	0.0345564	1.16772	0.41918							GO:0043565;GO:0043169;GO:0097159;GO:0043167;GO:0003674;GO:0005488;GO:0003676;GO:0003677;GO:0046872;GO:1901363;	sequence-specific DNA binding;cation binding;organic cyclic compound binding;ion binding;molecular_function;binding;nucleic acid binding;DNA binding;metal ion binding;heterocyclic compound binding;	6;4;3;3;1;2;4;5;5;3;				IPR013087;	Zinc finger C2H2-type;	mitochondria
A0A2I0B5Q5	Tropinone reductase like OS=Apostasia shenzhenica OX=1088818 GN=AXF42_Ash007933 PE=4 SV=1 - [A0A2I0B5Q5_9ASPA]	Down	0.966	0.808	0.922	1.353	0.629	0.688	0.609	1.965	1.017	0.986	0.754	1.273	1.14311	0.512025	1.05238	0.786151	0.49771	0.0313823	0.54062	0.0403175										K08081	map00960;map01100;map01110;	Tropane, piperidine and pyridine alkaloid biosynthesis;Metabolic pathways;Biosynthesis of secondary metabolites;	IPR002347;IPR020904;IPR016040;	Short-chain dehydrogenase/reductase SDR;Short-chain dehydrogenase/reductase, conserved site;NAD(P)-binding domain;	nucleus	At5g06060	388	R	[R] General function prediction only;
A0A2I0X289	Protein argonaute 1A OS=Dendrobium catenatum OX=906689 GN=AGO1A PE=4 SV=1 - [A0A2I0X289_9ASPA]	Down	0.89	1.034	0.925	1.192	0.761	1.182	0.835	1.279	0.82	0.92	0.956	1.336	0.90979	0.191576	0.78795	0.0586238	0.71342	0.00278719	0.82375	0.0612147	GO:0009892;GO:0019222;GO:0010629;GO:0050789;GO:0044699;GO:0010605;GO:0010467;GO:0071704;GO:0016458;GO:0065007;GO:0048519;GO:0010468;GO:0060255;GO:0009987;GO:0044763;GO:0031047;GO:0008152;GO:0043170;GO:0008150;	negative regulation of metabolic process;regulation of metabolic process;negative regulation of gene expression;regulation of biological process;single-organism process;negative regulation of macromolecule metabolic process;gene expression;organic substance metabolic process;gene silencing;biological regulation;negative regulation of biological process;regulation of gene expression;regulation of …	3;3;5;2;2;4;5;3;4;2;2;5;4;2;3;5;2;4;1;				GO:0003674;GO:0005488;GO:0003676;GO:1901363;GO:0097159;	molecular_function;binding;nucleic acid binding;heterocyclic compound binding;organic cyclic compound binding;	1;2;4;3;3;				IPR032472;IPR032473;IPR032474;IPR012337;IPR014811;IPR025724;IPR024357;IPR003165;IPR003100;IPR001584;IPR001878;	Argonaute linker 2 domain;Protein argonaute, Mid domain;Protein argonaute, N-terminal;Ribonuclease H-like domain;Argonaute, linker 1 domain;GAG-pre-integrase domain;Argonaut, glycine-rich domain;Piwi domain;PAZ domain;Integrase, catalytic core;Zinc finger, CCHC-type;	nucleus	At1g48410	1196	J	[J] Translation, ribosomal structure and biogenesis;
A0A2I0BD10	Mediator of RNA polymerase II transcription subunit 7 OS=Apostasia shenzhenica OX=1088818 GN=MED7B PE=3 SV=1 - [A0A2I0BD10_9ASPA]	Up	nan	nan	nan	nan	1.289	nan	1.808	1.048	1.024	0.683	1.618	0.782	0.67513	0.0761557	1.69327	nan	1.87213	0.0394824	0.74645	nan	GO:0032774;GO:0006139;GO:0090304;GO:0044249;GO:0006807;GO:0044237;GO:0034645;GO:0043170;GO:0097659;GO:1901362;GO:0071704;GO:0010467;GO:1901360;GO:0018130;GO:0016070;GO:1901576;GO:0009987;GO:0006725;GO:0044260;GO:0009058;GO:0009059;GO:0008150;GO:0008152;GO:0034654;GO:0044271;GO:0034641;GO:0046483;GO:0044238;GO:0006351;GO:0019438;	RNA biosynthetic process;nucleobase-containing compound metabolic process;nucleic acid metabolic process;cellular biosynthetic process;nitrogen compound metabolic process;cellular metabolic process;cellular macromolecule biosynthetic process;macromolecule metabolic process;nucleic acid-templated transcription;organic cyclic compound biosynthetic process;organic substance metabolic process;gene ex…	6;4;5;4;3;3;5;4;7;5;3;5;4;5;5;4;2;4;4;3;5;1;2;5;5;4;4;3;6;5;	GO:0031974;GO:0043229;GO:0016592;GO:0043227;GO:0043226;GO:0044446;GO:0031981;GO:0005634;GO:0005654;GO:0044451;GO:0043234;GO:0032991;GO:0043231;GO:0043233;GO:0044464;GO:0005623;GO:0005622;GO:0005575;GO:0070013;GO:0044428;GO:0044424;GO:0044422;	membrane-enclosed lumen;intracellular organelle;mediator complex;membrane-bounded organelle;organelle;intracellular organelle part;nuclear lumen;nucleus;nucleoplasm;nucleoplasm part;protein complex;macromolecular complex;intracellular membrane-bounded organelle;organelle lumen;cell part;cell;intracellular;cellular_component;intracellular organelle lumen;nuclear part;intracellular part;organelle p…	2;3;4;3;2;3;5;5;5;5;3;2;4;3;2;2;3;1;4;4;3;2;	GO:0003674;GO:0003712;GO:0000989;GO:0000988;GO:0001104;GO:0001076;	molecular_function;transcription cofactor activity;transcription factor activity, transcription factor binding;transcription factor activity, protein binding;RNA polymerase II transcription cofactor activity;transcription factor activity, RNA polymerase II transcription factor binding;	1;4;3;2;5;4;	K15148			IPR009244;	Mediator complex, subunit Med7;	nucleus	At5g03500_1	233	K	[K] Transcription;
Q5YJP0	Peptidyl-prolyl cis-trans isomerase OS=Hyacinthus orientalis OX=82025 PE=2 SV=1 - [Q5YJP0_HYAOR]	Up	1.018	0.923	1.133	0.966	0.883	0.983	1.479	0.875	1.081	0.754	1.275	0.965	0.76717	0.0602444	1.12105	0.299224	1.38525	0.0263732	0.94797	0.551285													IPR002130;IPR024936;IPR029000;	Cyclophilin-type peptidyl-prolyl cis-trans isomerase domain;Cyclophilin-type peptidyl-prolyl cis-trans isomerase;Cyclophilin-like domain;	cytosol	At2g21130	268	O	[O] Posttranslational modification, protein turnover, chaperones;
Q5YJP9	At1g67350-like protein OS=Hyacinthus orientalis OX=82025 PE=2 SV=1 - [Q5YJP9_HYAOR]	Up	0.897	1.16	1.071	0.919	0.987	0.952	1.95	0.591	0.914	0.812	1.75	0.657	0.58646	0.069755	0.95691	0.709072	2.20166	0.0378889	1.34933	0.150895													IPR035204;	NADH-ubiquinone oxidoreductase 11kDa subunit;	mitochondria
A0A2I0AJD6	50S ribosomal protein L28, chloroplastic OS=Apostasia shenzhenica OX=1088818 GN=RPL28 PE=3 SV=1 - [A0A2I0AJD6_9ASPA]	Up	nan	nan	nan	nan	1.355	0.814	1.792	0.362	0.862	0.783	1.654	0.803	0.64335	0.138392	1.38823	0.336213	2.95794	0.0386741	1.37082	0.431534				GO:0005737;GO:0009536;GO:0032991;GO:0005840;GO:0043232;GO:1990904;GO:0044464;GO:0043229;GO:0005623;GO:0005622;GO:0005575;GO:0044444;GO:0043228;GO:0009507;GO:0044424;GO:0030529;GO:0043227;GO:0043226;GO:0043231;	cytoplasm;plastid;macromolecular complex;ribosome;intracellular non-membrane-bounded organelle;ribonucleoprotein complex;cell part;intracellular organelle;cell;intracellular;cellular_component;cytoplasmic part;non-membrane-bounded organelle;chloroplast;intracellular part;intracellular ribonucleoprotein complex;membrane-bounded organelle;organelle;intracellular membrane-bounded organelle;	4;5;2;5;4;3;2;3;2;3;1;4;3;6;3;4;3;2;4;				K02902	map03010;	Ribosome;	IPR026569;IPR001383;IPR034704;	Ribosomal protein L28/L24;Ribosomal protein L28;L28p-like;	chloroplast	161485759	102	J	[J] Translation, ribosomal structure and biogenesis	COG0227	Ribosomal protein L28
A0A2I0XH45	Laccase OS=Dendrobium catenatum OX=906689 GN=LAC25 PE=3 SV=1 - [A0A2I0XH45_9ASPA]	Up	0.925	0.645	1.413	1.018	0.933	0.819	1.714	0.81	0.915	0.885	1.412	0.841	0.61093	0.00426052	1.1805	0.120277	1.70064	0.00645843	0.8801	0.331226	GO:0009698;GO:1901360;GO:0044712;GO:0009808;GO:0071704;GO:0044699;GO:1901575;GO:0046274;GO:0046271;GO:1901361;GO:0009987;GO:0006725;GO:0044710;GO:0008150;GO:0008152;GO:0009056;GO:0019748;GO:0044248;GO:0044237;GO:0019439;GO:0044763;	phenylpropanoid metabolic process;organic cyclic compound metabolic process;single-organism catabolic process;lignin metabolic process;organic substance metabolic process;single-organism process;organic substance catabolic process;lignin catabolic process;phenylpropanoid catabolic process;organic cyclic compound catabolic process;cellular process;cellular aromatic compound metabolic process;singl…	4;4;4;5;3;2;4;6;5;5;2;4;3;1;2;3;4;4;3;5;3;	GO:0048046;GO:0005575;GO:0005576;	apoplast;cellular_component;extracellular region;	3;1;2;	GO:0003674;GO:0005488;GO:0016491;GO:0043169;GO:0016722;GO:0052716;GO:0046914;GO:0043167;GO:0046872;GO:0016682;GO:0003824;GO:0005507;GO:0016679;	molecular_function;binding;oxidoreductase activity;cation binding;oxidoreductase activity, oxidizing metal ions;hydroquinone:oxygen oxidoreductase activity;transition metal ion binding;ion binding;metal ion binding;oxidoreductase activity, acting on diphenols and related substances as donors, oxygen as acceptor;catalytic activity;copper ion binding;oxidoreductase activity, acting on diphenols and…	1;2;3;4;4;6;6;3;5;5;2;7;4;				IPR011707;IPR011706;IPR001117;IPR017761;IPR034285;IPR008972;IPR002355;IPR034289;IPR034288;	Multicopper oxidase, type 3;Multicopper oxidase, type 2;Multicopper oxidase, type 1;Laccase;Laccase, second cupredoxin domain;Cupredoxin;Multicopper oxidase, copper-binding site;Laccase, third cupredoxin domain;Laccase, first cupredoxin domain;	vacuolar membrane	At3g09220	626	Q	[Q] Secondary metabolites biosynthesis, transport and catabolism;
A0A2I0WK13	Quinone oxidoreductase-like protein OS=Dendrobium catenatum OX=906689 GN=MA16_Dca006040 PE=4 SV=1 - [A0A2I0WK13_9ASPA]	Down	0.893	0.993	0.928	1.279	0.996	0.964	0.877	1.212	1.075	1.217	0.619	1.127	1.22277	0.174607	0.93384	0.505226	0.66998	0.0194219	0.87728	0.180101	GO:0006739;GO:0006732;GO:0006733;GO:0034641;GO:0006807;GO:0046496;GO:0072524;GO:0044699;GO:0006139;GO:0044710;GO:0051186;GO:0019362;GO:0071704;GO:1901360;GO:0009987;GO:0006725;GO:0008150;GO:0008152;GO:0055086;GO:0046483;GO:0044238;GO:1901564;GO:0044763;GO:0044237;GO:0006796;GO:0006793;GO:0019637;GO:0009117;GO:0006753;GO:0044281;	NADP metabolic process;coenzyme metabolic process;oxidoreduction coenzyme metabolic process;cellular nitrogen compound metabolic process;nitrogen compound metabolic process;nicotinamide nucleotide metabolic process;pyridine-containing compound metabolic process;single-organism process;nucleobase-containing compound metabolic process;single-organism metabolic process;cofactor metabolic process;pyr…	8;5;6;4;3;7;5;2;4;3;4;6;3;4;2;4;1;2;4;4;3;4;3;3;5;4;4;6;5;4;	GO:0043226;GO:0070062;GO:0043227;GO:0031982;GO:0043230;GO:1903561;GO:0005575;GO:0005576;GO:0044421;	organelle;extracellular exosome;membrane-bounded organelle;vesicle;extracellular organelle;extracellular vesicle;cellular_component;extracellular region;extracellular region part;	2;4;3;4;3;3;1;2;2;	GO:0005488;GO:0050662;GO:1901363;GO:0003674;GO:0042803;GO:0000166;GO:0016491;GO:0043168;GO:0046914;GO:0008270;GO:0043167;GO:0048038;GO:0046872;GO:0042802;GO:0050661;GO:0043169;GO:1901265;GO:0036094;GO:0003824;GO:0003960;GO:0070402;GO:0048037;GO:0097159;GO:0016655;GO:0016651;GO:0005515;GO:0046983;	binding;coenzyme binding;heterocyclic compound binding;molecular_function;protein homodimerization activity;nucleotide binding;oxidoreductase activity;anion binding;transition metal ion binding;zinc ion binding;ion binding;quinone binding;metal ion binding;identical protein binding;NADP binding;cation binding;nucleoside phosphate binding;small molecule binding;catalytic activity;NADPH:quinone red…	2;4;3;1;5;4;3;4;6;7;3;4;5;4;5;4;4;3;2;6;5;3;3;5;4;3;4;				IPR020843;IPR014189;IPR013149;IPR011032;IPR013154;IPR016040;	Polyketide synthase, enoylreductase domain;Quinone oxidoreductase PIG3;Alcohol dehydrogenase, C-terminal;GroES-like;Alcohol dehydrogenase, N-terminal;NAD(P)-binding domain;	cytoskeleton	At4g21580	493	CR	[C] Energy production and conversion;[R] General function prediction only;
A0A2I0AIX7	Glucose-6-phosphate 1-dehydrogenase OS=Apostasia shenzhenica OX=1088818 GN=G6PDH PE=3 SV=1 - [A0A2I0AIX7_9ASPA]	Down	1.126	0.961	0.924	1.05	0.9	1.088	0.784	1.427	1.125	0.931	0.825	1.16	1.24398	0.0744815	1.05738	0.557782	0.69645	0.0368539	0.81936	0.146667	GO:0006739;GO:0006732;GO:0006733;GO:0009117;GO:0005996;GO:0034641;GO:0006098;GO:0072524;GO:0051186;GO:1901360;GO:0019682;GO:0008150;GO:0071704;GO:0044699;GO:0019637;GO:0044281;GO:0006139;GO:0019318;GO:0009987;GO:0006725;GO:0044710;GO:0008152;GO:0044723;GO:1901564;GO:0006006;GO:0055086;GO:0046483;GO:0044238;GO:0006753;GO:0006081;GO:0005975;GO:0051156;GO:1901135;GO:0044763;GO:0006796;GO:0006807;GO:…	NADP metabolic process;coenzyme metabolic process;oxidoreduction coenzyme metabolic process;nucleotide metabolic process;monosaccharide metabolic process;cellular nitrogen compound metabolic process;pentose-phosphate shunt;pyridine-containing compound metabolic process;cofactor metabolic process;organic cyclic compound metabolic process;glyceraldehyde-3-phosphate metabolic process;biological_proc…	8;5;6;6;5;4;6;5;4;4;5;1;3;2;4;4;4;6;2;4;3;2;4;4;7;4;4;3;5;4;4;5;4;3;5;3;4;5;3;6;7;	GO:0005737;GO:0044464;GO:0005623;GO:0005622;GO:0005575;GO:0044424;	cytoplasm;cell part;cell;intracellular;cellular_component;intracellular part;	4;2;2;3;1;3;	GO:0003674;GO:0005488;GO:1901363;GO:1901265;GO:0016491;GO:0050662;GO:0050661;GO:0004345;GO:0000166;GO:0036094;GO:0003824;GO:0048037;GO:0016614;GO:0016616;GO:0097159;	molecular_function;binding;heterocyclic compound binding;nucleoside phosphate binding;oxidoreductase activity;coenzyme binding;NADP binding;glucose-6-phosphate dehydrogenase activity;nucleotide binding;small molecule binding;catalytic activity;cofactor binding;oxidoreductase activity, acting on CH-OH group of donors;oxidoreductase activity, acting on the CH-OH group of donors, NAD or NADP as acce…	1;2;3;4;3;4;5;6;4;3;2;3;4;5;3;	K00036	map00030;map00480;map01100;map01110;map01120;map01130;map01200;map05230;	Pentose phosphate pathway;Glutathione metabolism;Metabolic pathways;Biosynthesis of secondary metabolites;Microbial metabolism in diverse environments;Biosynthesis of antibiotics;Carbon metabolism;Central carbon metabolism in cancer;	IPR001282;IPR019796;IPR022675;IPR022674;IPR016040;	Glucose-6-phosphate dehydrogenase;Glucose-6-phosphate dehydrogenase, active site;Glucose-6-phosphate dehydrogenase, C-terminal;Glucose-6-phosphate dehydrogenase, NAD-binding;NAD(P)-binding domain;	cytosol	At5g40760	839	G	[G] Carbohydrate transport and metabolism;
A0A2I0AD92	Aconitate hydratase OS=Apostasia shenzhenica OX=1088818 GN=AXF42_Ash009017 PE=3 SV=1 - [A0A2I0AD92_9ASPA]	Down	0.91	0.836	0.956	1.33	0.693	0.937	0.733	1.632	0.864	0.938	0.655	1.524	1.05247	0.732328	0.91	0.334477	0.52251	0.00481748	0.60432	0.00333364	GO:0044237;GO:0019752;GO:0043436;GO:0006097;GO:0044699;GO:0044710;GO:0044262;GO:0008150;GO:0071704;GO:0009987;GO:0032787;GO:0044763;GO:0008152;GO:0044723;GO:0046487;GO:0044238;GO:0005975;GO:0006081;GO:0006082;GO:0044281;	cellular metabolic process;carboxylic acid metabolic process;oxoacid metabolic process;glyoxylate cycle;single-organism process;single-organism metabolic process;cellular carbohydrate metabolic process;biological_process;organic substance metabolic process;cellular process;monocarboxylic acid metabolic process;single-organism cellular process;metabolic process;single-organism carbohydrate metabol…	3;6;5;5;2;3;4;1;3;2;7;3;2;4;5;3;4;4;4;4;	GO:0005737;GO:0044464;GO:0005623;GO:0005622;GO:0005575;GO:0044424;	cytoplasm;cell part;cell;intracellular;cellular_component;intracellular part;	4;2;2;3;1;3;	GO:0003674;GO:0005488;GO:0043169;GO:0051540;GO:0016829;GO:0043167;GO:0046872;GO:0003824;GO:0051539;GO:0016835;GO:0016836;GO:0003994;GO:0051536;	molecular_function;binding;cation binding;metal cluster binding;lyase activity;ion binding;metal ion binding;catalytic activity;4 iron, 4 sulfur cluster binding;carbon-oxygen lyase activity;hydro-lyase activity;aconitate hydratase activity;iron-sulfur cluster binding;	1;2;4;3;3;3;5;2;5;4;5;6;4;	K01681	map00020;map00630;map00720;map01100;map01110;map01120;map01130;map01200;map01210;map01230;	Citrate cycle (TCA cycle);Glyoxylate and dicarboxylate metabolism;Carbon fixation pathways in prokaryotes;Metabolic pathways;Biosynthesis of secondary metabolites;Microbial metabolism in diverse environments;Biosynthesis of antibiotics;Carbon metabolism;2-Oxocarboxylic acid metabolism;Biosynthesis of amino acids;	IPR001030;IPR006249;IPR015931;IPR015932;IPR018136;IPR000573;IPR015928;	Aconitase/3-isopropylmalate dehydratase large subunit, alpha/beta/alpha domain;Aconitase/Iron-responsive element-binding protein 2;Aconitase/3-isopropylmalate dehydratase large subunit, alpha/beta/alpha, subdomain 1/3;Aconitase/3-isopropylmalate dehydratase large subunit, alpha/beta/alpha, subdomain 2;Aconitase family, 4Fe-4S cluster binding site;Aconitase A/isopropylmalate dehydratase small subu…	cytoskeleton	At2g05710	1613	AJ	[A] RNA processing and modification;[J] Translation, ribosomal structure and biogenesis;
Q67GP8	Ribosomal protein L2 (Fragment) OS=Yucca glauca OX=207936 GN=rpl2 PE=4 SV=1 - [Q67GP8_YUCGL]	Up	nan	nan	nan	nan	1.083	1.06	1.235	0.755	1.027	0.959	1.217	0.882	0.86052	0.0283307	1.04507	0.513272	1.49786	0.0238863	1.23335	0.142782	GO:0034645;GO:1901564;GO:0044249;GO:0044260;GO:0043603;GO:0043043;GO:0010467;GO:0071704;GO:0044267;GO:1901566;GO:0043170;GO:1901576;GO:0009987;GO:0009058;GO:0009059;GO:0008150;GO:0008152;GO:0044271;GO:0006518;GO:0043604;GO:0044238;GO:0019538;GO:0034641;GO:0006807;GO:0044237;GO:0006412;	cellular macromolecule biosynthetic process;organonitrogen compound metabolic process;cellular biosynthetic process;cellular macromolecule metabolic process;cellular amide metabolic process;peptide biosynthetic process;gene expression;organic substance metabolic process;cellular protein metabolic process;organonitrogen compound biosynthetic process;macromolecule metabolic process;organic substanc…	5;4;4;4;5;6;5;3;5;5;4;4;2;3;5;1;2;5;5;6;3;4;4;3;3;6;	GO:0043231;GO:0015934;GO:0044464;GO:0043229;GO:0043228;GO:0043227;GO:0043226;GO:0005737;GO:0005575;GO:0009536;GO:0030529;GO:0009507;GO:0044391;GO:0032991;GO:0005840;GO:0043232;GO:1990904;GO:0005623;GO:0005622;GO:0044446;GO:0044444;GO:0044424;GO:0044422;	intracellular membrane-bounded organelle;large ribosomal subunit;cell part;intracellular organelle;non-membrane-bounded organelle;membrane-bounded organelle;organelle;cytoplasm;cellular_component;plastid;intracellular ribonucleoprotein complex;chloroplast;ribosomal subunit;macromolecular complex;ribosome;intracellular non-membrane-bounded organelle;ribonucleoprotein complex;cell;intracellular;int…	4;5;2;3;3;3;2;4;1;5;4;6;4;2;5;4;3;2;3;3;4;3;2;	GO:1901363;GO:0003674;GO:0005488;GO:0003676;GO:0019843;GO:0003735;GO:0016740;GO:0005198;GO:0003824;GO:0097159;GO:0003723;	heterocyclic compound binding;molecular_function;binding;nucleic acid binding;rRNA binding;structural constituent of ribosome;transferase activity;structural molecule activity;catalytic activity;organic cyclic compound binding;RNA binding;	3;1;2;4;6;3;3;2;2;3;5;				IPR014722;IPR022669;IPR014726;IPR005880;IPR022671;IPR012340;IPR022666;IPR008991;IPR002171;	Ribosomal protein L2 domain 2;Ribosomal protein L2, C-terminal;Ribosomal protein L2, domain 3;Ribosomal protein L2, bacterial/organellar-type;Ribosomal protein L2, conserved site;Nucleic acid-binding, OB-fold;Ribosomal Proteins L2, RNA binding domain;Translation protein SH3-like domain;Ribosomal protein L2;	cytosol	AtCh087	377	J	[J] Translation, ribosomal structure and biogenesis;
A0A0F7GZQ0	Photosystem II subunit P-1 OS=Apostasia odorata OX=280455 GN=PSBP-1 PE=2 SV=1 - [A0A0F7GZQ0_9ASPA]	Down	0.881	0.901	0.907	1.312	0.642	1.211	0.45	1.633	0.613	1.249	0.898	1.367	0.94723	0.83	0.63553	0.0426058	0.52296	0.0191255	0.77945	0.0992387	GO:0044237;GO:0015979;GO:0009987;GO:0008150;GO:0008152;	cellular metabolic process;photosynthesis;cellular process;biological_process;metabolic process;	3;4;2;1;2;	GO:0055035;GO:0034357;GO:0031976;GO:1990204;GO:0043229;GO:0005622;GO:0043227;GO:0043226;GO:0009579;GO:0009534;GO:0009536;GO:0009654;GO:0016020;GO:0044436;GO:0044435;GO:0044434;GO:0009535;GO:1902494;GO:0009523;GO:0044446;GO:0031984;GO:0019898;GO:0042651;GO:0009507;GO:0043234;GO:0032991;GO:0043231;GO:0009521;GO:0044464;GO:0005623;GO:0005737;GO:0005575;GO:0098796;GO:0044444;GO:0044424;GO:0044425;GO:…	plastid thylakoid membrane;photosynthetic membrane;plastid thylakoid;oxidoreductase complex;intracellular organelle;intracellular;membrane-bounded organelle;organelle;thylakoid;chloroplast thylakoid;plastid;photosystem II oxygen evolving complex;membrane;thylakoid part;plastid part;chloroplast part;chloroplast thylakoid membrane;catalytic complex;photosystem II;intracellular organelle part;organe…	5;3;5;3;3;3;3;2;4;6;5;4;2;4;4;5;6;4;5;3;4;3;4;6;3;2;4;4;2;2;4;1;3;4;3;2;2;	GO:0003674;GO:0043167;GO:0046872;GO:0005509;GO:0043169;GO:0005488;	molecular_function;ion binding;metal ion binding;calcium ion binding;cation binding;binding;	1;3;5;6;4;2;				IPR016123;IPR002683;	Mog1/PsbP, alpha/beta/alpha sandwich;PsbP family;	chloroplast
A0A2I0WV48	Putative glycerophosphoryl diester phosphodiesterase 3 OS=Dendrobium catenatum OX=906689 GN=GPDL3 PE=4 SV=1 - [A0A2I0WV48_9ASPA]	Down	0.849	1.396	0.701	1.119	0.982	1.076	0.646	1.29	0.714	1.294	0.928	1.145	1.11868	0.480817	0.67578	0.0289674	0.64012	0.0136398	1.05965	0.549808	GO:0019751;GO:0044281;GO:0044699;GO:0044710;GO:0044262;GO:0071704;GO:0019400;GO:0006071;GO:0006629;GO:0009987;GO:0044763;GO:0008152;GO:0044723;GO:0044238;GO:0005975;GO:0044237;GO:0006066;GO:0008150;GO:1901615;	polyol metabolic process;small molecule metabolic process;single-organism process;single-organism metabolic process;cellular carbohydrate metabolic process;organic substance metabolic process;alditol metabolic process;glycerol metabolic process;lipid metabolic process;cellular process;single-organism cellular process;metabolic process;single-organism carbohydrate metabolic process;primary metabol…	6;4;2;3;4;3;4;5;4;2;3;2;4;3;4;3;5;1;4;				GO:0042578;GO:0003674;GO:0008081;GO:0016787;GO:0016788;GO:0003824;GO:0008889;	phosphoric ester hydrolase activity;molecular_function;phosphoric diester hydrolase activity;hydrolase activity;hydrolase activity, acting on ester bonds;catalytic activity;glycerophosphodiester phosphodiesterase activity;	5;1;6;3;4;2;7;	K01126	map00564;	Glycerophospholipid metabolism;	IPR017946;IPR030395;	PLC-like phosphodiesterase, TIM beta/alpha-barrel domain;Glycerophosphodiester phosphodiesterase domain;	peroxisome	At5g08030	559	C	[C] Energy production and conversion;
A0A2I0WVF4	NEDD8-conjugating enzyme Ubc12 OS=Dendrobium catenatum OX=906689 GN=RCE1 PE=3 SV=1 - [A0A2I0WVF4_9ASPA]	Up	1.015	0.856	1.22	0.942	1.068	0.793	1.281	0.963	nan	nan	nan	nan	0.83287	0.0354006	1.26319	0.0341523	1.31286	0.0115148	0.86562	0.0611808	GO:0044237;GO:0043170;GO:0044267;GO:0045116;GO:0044260;GO:0071704;GO:0070647;GO:0009719;GO:0032446;GO:0009733;GO:0009987;GO:0006464;GO:0043412;GO:0036211;GO:0008150;GO:0008152;GO:0042221;GO:0010033;GO:0044238;GO:0019538;GO:0009725;GO:0050896;	cellular metabolic process;macromolecule metabolic process;cellular protein metabolic process;protein neddylation;cellular macromolecule metabolic process;organic substance metabolic process;protein modification by small protein conjugation or removal;response to endogenous stimulus;protein modification by small protein conjugation;response to auxin;cellular process;cellular protein modification …	3;4;5;9;4;3;7;3;8;5;2;6;5;5;1;2;3;4;3;4;4;2;	GO:0005737;GO:0044464;GO:0005623;GO:0005622;GO:0005575;GO:0044424;	cytoplasm;cell part;cell;intracellular;cellular_component;intracellular part;	4;2;2;3;1;3;	GO:0035639;GO:1901363;GO:0003674;GO:0043168;GO:1901265;GO:0001882;GO:0043167;GO:0097367;GO:0019787;GO:0032555;GO:0016740;GO:0001883;GO:0032549;GO:0017076;GO:0005524;GO:0000166;GO:0036094;GO:0003824;GO:0016874;GO:0030554;GO:0019788;GO:0032559;GO:0097159;GO:0032550;GO:0032553;GO:0005488;	purine ribonucleoside triphosphate binding;heterocyclic compound binding;molecular_function;anion binding;nucleoside phosphate binding;nucleoside binding;ion binding;carbohydrate derivative binding;ubiquitin-like protein transferase activity;purine ribonucleotide binding;transferase activity;purine nucleoside binding;ribonucleoside binding;purine nucleotide binding;ATP binding;nucleotide binding;…	5;3;1;4;4;4;3;3;4;5;3;5;5;5;6;4;3;2;3;6;5;6;3;6;4;2;	K10579	map04120;	Ubiquitin mediated proteolysis;	IPR016135;IPR023313;IPR000608;	Ubiquitin-conjugating enzyme/RWD-like;Ubiquitin-conjugating enzyme, active site;Ubiquitin-conjugating enzyme E2;	cytosol	At2g18600	302	O	[O] Posttranslational modification, protein turnover, chaperones;
A0A1I9WBY7	Rubisco activase small subunit OS=Phalaenopsis hybrid cultivar OX=200642 GN=RCA PE=2 SV=1 - [A0A1I9WBY7_9ASPA]	Down	0.923	0.782	0.99	1.444	nan	nan	nan	nan	0.845	0.96	0.816	1.481	0.97896	0.860464	1.01493	0.905819	0.61744	0.0243529	0.59556	0.0228128													IPR003959;IPR027417;	ATPase, AAA-type, core;P-loop containing nucleoside triphosphate hydrolase;	chloroplast	At2g39730	737	O	[O] Posttranslational modification, protein turnover, chaperones;
A0A2I0XJA2	NADH dehydrogenase [ubiquinone] iron-sulfur protein 1, mitochondrial OS=Dendrobium catenatum OX=906689 GN=MA16_Dca007934 PE=3 SV=1 - [A0A2I0XJA2_9ASPA]	Down	0.856	0.992	0.961	1.152	0.746	0.813	0.782	1.579	0.88	1.215	0.592	1.36	1.06296	0.690083	0.82185	0.21975	0.57077	0.0229117	0.73821	0.10288	GO:0009167;GO:0044281;GO:0009161;GO:1901360;GO:0044710;GO:0009199;GO:0022900;GO:0022904;GO:0009205;GO:0046034;GO:0046128;GO:0055114;GO:0046483;GO:1901564;GO:0006163;GO:0019637;GO:0009144;GO:0006807;GO:0006119;GO:0009150;GO:0008150;GO:0008152;GO:0009117;GO:0006753;GO:0016310;GO:0034641;GO:0009123;GO:0009126;GO:0009259;GO:0044699;GO:0006139;GO:0042278;GO:0009141;GO:0009987;GO:0006725;GO:0055086;GO:…	purine ribonucleoside monophosphate metabolic process;small molecule metabolic process;ribonucleoside monophosphate metabolic process;organic cyclic compound metabolic process;single-organism metabolic process;ribonucleoside triphosphate metabolic process;electron transport chain;respiratory electron transport chain;purine ribonucleoside triphosphate metabolic process;ATP metabolic process;purine…	8;4;7;4;3;7;4;5;8;8;7;4;4;4;6;4;7;3;5;7;1;2;6;5;6;4;6;7;6;2;4;6;6;2;4;4;4;4;3;5;4;3;5;3;5;6;6;3;5;4;5;4;	GO:0031975;GO:0016020;GO:0031967;GO:0031966;GO:0043231;GO:0044429;GO:0044425;GO:0044422;GO:0044464;GO:0043229;GO:0043227;GO:0043226;GO:0044446;GO:0044444;GO:0044424;GO:0005737;GO:0031090;GO:0005739;GO:0019866;GO:0005623;GO:0005622;GO:0005743;GO:0005740;GO:0070469;GO:0005575;	envelope;membrane;organelle envelope;mitochondrial membrane;intracellular membrane-bounded organelle;mitochondrial part;membrane part;organelle part;cell part;intracellular organelle;membrane-bounded organelle;organelle;intracellular organelle part;cytoplasmic part;intracellular part;cytoplasm;organelle membrane;mitochondrion;organelle inner membrane;cell;intracellular;mitochondrial inner membran…	3;2;4;4;4;4;2;2;2;3;3;2;3;4;3;4;3;5;4;2;3;5;5;3;1;	GO:0046872;GO:0003674;GO:0005488;GO:0016655;GO:0003954;GO:0043169;GO:0003824;GO:0051539;GO:0051536;GO:0051537;GO:0016491;GO:0043167;GO:0050136;GO:0008137;GO:0016651;GO:0051540;GO:0009055;	metal ion binding;molecular_function;binding;oxidoreductase activity, acting on NAD(P)H, quinone or similar compound as acceptor;NADH dehydrogenase activity;cation binding;catalytic activity;4 iron, 4 sulfur cluster binding;iron-sulfur cluster binding;2 iron, 2 sulfur cluster binding;oxidoreductase activity;ion binding;NADH dehydrogenase (quinone) activity;NADH dehydrogenase (ubiquinone) activity…	5;1;2;5;5;4;2;5;4;5;3;3;6;7;4;3;2;	K03934	map00190;map01100;map04932;map05010;map05012;map05016;	Oxidative phosphorylation;Metabolic pathways;Non-alcoholic fatty liver disease (NAFLD);Alzheimer's disease;Parkinson's disease;Huntington's disease;	IPR001041;IPR006963;IPR000283;IPR015405;IPR019574;IPR006656;IPR010228;IPR012675;	2Fe-2S ferredoxin-type iron-sulfur binding domain;Molybdopterin oxidoreductase, 4Fe-4S domain;NADH:ubiquinone oxidoreductase, 75kDa subunit, conserved site;NADH-quinone oxidoreductase, chain G, C-terminal;NADH:ubiquinone oxidoreductase, subunit G, iron-sulphur binding;Molybdopterin oxidoreductase;NADH:ubiquinone oxidoreductase, subunit G;Beta-grasp domain;	mitochondria	At5g37510	1153	C	[C] Energy production and conversion;
A0A2I0VDV1	Pre-mRNA branch site p14-like protein OS=Dendrobium catenatum OX=906689 GN=MA16_Dca015033 PE=4 SV=1 - [A0A2I0VDV1_9ASPA]	Up	0.968	1.28	1.005	0.794	1.185	1.057	1.314	0.721	0.916	1.074	1.229	0.921	0.86499	0.266049	0.89974	0.355406	1.45649	0.0273582	1.40025	0.0245682	GO:0090304;GO:0034641;GO:0006807;GO:1901360;GO:0006139;GO:0044260;GO:0071704;GO:0010467;GO:0008380;GO:0016071;GO:0009987;GO:0006725;GO:0008150;GO:0008152;GO:0046483;GO:0016070;GO:0044238;GO:0044237;GO:0043170;GO:0006396;GO:0006397;	nucleic acid metabolic process;cellular nitrogen compound metabolic process;nitrogen compound metabolic process;organic cyclic compound metabolic process;nucleobase-containing compound metabolic process;cellular macromolecule metabolic process;organic substance metabolic process;gene expression;RNA splicing;mRNA metabolic process;cellular process;cellular aromatic compound metabolic process;biolo…	5;4;3;4;4;4;3;5;7;6;2;4;1;2;4;5;3;3;4;6;7;	GO:0005623;GO:0005622;GO:0043227;GO:0043226;GO:0005634;GO:0043231;GO:0044464;GO:0043229;GO:0005575;GO:0044424;	cell;intracellular;membrane-bounded organelle;organelle;nucleus;intracellular membrane-bounded organelle;cell part;intracellular organelle;cellular_component;intracellular part;	2;3;3;2;5;4;2;3;1;3;	GO:0005488;GO:0003674;GO:0003676;GO:1901363;GO:1901265;GO:0000166;GO:0036094;GO:0097159;GO:0003723;	binding;molecular_function;nucleic acid binding;heterocyclic compound binding;nucleoside phosphate binding;nucleotide binding;small molecule binding;organic cyclic compound binding;RNA binding;	2;1;4;3;4;4;3;3;5;	K12833	map03040;	Spliceosome;	IPR000504;IPR034150;	RNA recognition motif domain;SF3B14, RNA recognition motif;	mitochondria	At5g12190	217	R	[R] General function prediction only;
A0A2I0V6S0	Glutamate dehydrogenase OS=Dendrobium catenatum OX=906689 GN=GDH1 PE=3 SV=1 - [A0A2I0V6S0_9ASPA]	Down	0.757	0.713	1.178	1.421	0.621	0.7	0.885	1.704	0.713	0.804	0.859	1.611	0.71561	0.0652342	0.94317	0.462371	0.61698	0.0101487	0.46812	0.000718372	GO:0044238;GO:0044710;GO:0006520;GO:1901564;GO:0006082;GO:0009987;GO:0044237;GO:0071704;GO:0006807;GO:0008150;GO:0019752;GO:0008152;GO:0043436;GO:0044763;GO:0044699;GO:0044281;	primary metabolic process;single-organism metabolic process;cellular amino acid metabolic process;organonitrogen compound metabolic process;organic acid metabolic process;cellular process;cellular metabolic process;organic substance metabolic process;nitrogen compound metabolic process;biological_process;carboxylic acid metabolic process;metabolic process;oxoacid metabolic process;single-organism…	3;3;4;4;4;2;3;3;3;1;6;2;5;3;2;4;				GO:0003824;GO:0003674;GO:0016491;	catalytic activity;molecular_function;oxidoreductase activity;	2;1;3;	K00261	map00220;map00250;map00471;map00910;map01100;map01200;map04964;	Arginine biosynthesis;"Alanine, aspartate and glutamate metabolism";D-Glutamine and D-glutamate metabolism;Nitrogen metabolism;Metabolic pathways;Carbon metabolism;Proximal tubule bicarbonate reclamation;	IPR014362;IPR006097;IPR006096;IPR006095;IPR033922;IPR016040;	Glutamate dehydrogenase;Glutamate/phenylalanine/leucine/valine dehydrogenase, dimerisation domain;Glutamate/phenylalanine/leucine/valine dehydrogenase, C-terminal;Glutamate/phenylalanine/leucine/valine dehydrogenase;NAD(P) binding domain of glutamate dehydrogenase;NAD(P)-binding domain;	cytosol	At5g18170	739	E	[E] Amino acid transport and metabolism;
A0A2I0A5R6	K(+) efflux antiporter 3, chloroplastic OS=Apostasia shenzhenica OX=1088818 GN=KEA3 PE=4 SV=1 - [A0A2I0A5R6_9ASPA]	Up	1.122	0.835	1.275	0.785	1.199	1.126	1.258	0.724	0.856	0.889	1.755	0.69	0.7409	0.127769	1.11474	0.470956	1.94998	0.0135476	1.29604	0.0812622	GO:0044699;GO:0015672;GO:0006813;GO:0006812;GO:0006811;GO:0006810;GO:0044765;GO:0008150;GO:0051234;GO:0051179;GO:1902578;GO:0030001;	single-organism process;monovalent inorganic cation transport;potassium ion transport;cation transport;ion transport;transport;single-organism transport;biological_process;establishment of localization;localization;single-organism localization;metal ion transport;	2;7;8;6;5;4;4;1;3;2;3;7;	GO:0098588;GO:0005794;GO:0055035;GO:0034357;GO:0031976;GO:0031975;GO:0031224;GO:0043229;GO:0042170;GO:0000139;GO:0043227;GO:0043226;GO:0005737;GO:0009941;GO:0009536;GO:0031090;GO:0016021;GO:0016020;GO:0044431;GO:0044436;GO:0044435;GO:0044434;GO:0009507;GO:0031969;GO:0009579;GO:0009534;GO:0031967;GO:0031984;GO:0012505;GO:0044425;GO:0042651;GO:0043231;GO:0009526;GO:0009535;GO:0005575;GO:0044464;GO:…	bounding membrane of organelle;Golgi apparatus;plastid thylakoid membrane;photosynthetic membrane;plastid thylakoid;envelope;intrinsic component of membrane;intracellular organelle;plastid membrane;Golgi membrane;membrane-bounded organelle;organelle;cytoplasm;chloroplast envelope;plastid;organelle membrane;integral component of membrane;membrane;Golgi apparatus part;thylakoid part;plastid part;ch…	4;4;5;3;5;3;3;3;4;5;3;2;4;6;5;3;4;2;4;4;4;5;6;5;4;6;4;4;3;2;4;4;5;6;1;2;2;3;3;4;3;2;	GO:0003674;GO:0022892;GO:0015077;GO:0022857;GO:0005215;GO:0022804;GO:0015297;GO:0008324;GO:0015291;GO:0015299;GO:0015298;GO:0022890;GO:0022891;GO:0015075;GO:0015078;	molecular_function;substrate-specific transporter activity;monovalent inorganic cation transmembrane transporter activity;transmembrane transporter activity;transporter activity;active transmembrane transporter activity;antiporter activity;cation transmembrane transporter activity;secondary active transmembrane transporter activity;solute:proton antiporter activity;solute:cation antiporter activi…	1;3;8;3;2;4;6;6;5;8;7;7;4;5;9;				IPR006153;IPR003148;IPR016040;	Cation/H+ exchanger;Regulator of K+ conductance, N-terminal;NAD(P)-binding domain;	plasma membrane	At4g04850	620	P	[P] Inorganic ion transport and metabolism;
A0A089XBC9	Phospholipase D (Fragment) OS=Dendrobium hybrid cultivar OX=136990 GN=PLD PE=2 SV=1 - [A0A089XBC9_9ASPA]	Down	nan	nan	nan	nan	0.952	0.972	0.884	1.234	1.132	0.897	0.677	1.302	1.33504	0.196835	1.11503	0.385149	0.61554	0.0464843	0.73699	0.0222705	GO:0006650;GO:0034641;GO:0006807;GO:0044255;GO:0044699;GO:0044712;GO:0044710;GO:0097164;GO:0016042;GO:0071704;GO:0006644;GO:0006629;GO:0009308;GO:0009987;GO:1901575;GO:0008150;GO:0008152;GO:0046486;GO:0009056;GO:0044238;GO:1901564;GO:0006576;GO:0044106;GO:0044763;GO:0044237;GO:0006796;GO:0006066;GO:0006793;GO:0019637;GO:0042439;GO:1901615;GO:0046470;GO:0044281;	glycerophospholipid metabolic process;cellular nitrogen compound metabolic process;nitrogen compound metabolic process;cellular lipid metabolic process;single-organism process;single-organism catabolic process;single-organism metabolic process;ammonium ion metabolic process;lipid catabolic process;organic substance metabolic process;phospholipid metabolic process;lipid metabolic process;amine met…	6;4;3;4;2;4;3;4;5;3;5;4;5;2;4;1;2;5;3;3;4;6;5;3;3;5;5;4;4;4;4;5;4;	GO:0016020;GO:0005575;	membrane;cellular_component;	2;1;	GO:0042578;GO:0003674;GO:0005488;GO:0043167;GO:0043169;GO:0008081;GO:0005509;GO:0004630;GO:0046872;GO:0016787;GO:0016788;GO:0003824;GO:0070290;GO:0004620;GO:0016298;	phosphoric ester hydrolase activity;molecular_function;binding;ion binding;cation binding;phosphoric diester hydrolase activity;calcium ion binding;phospholipase D activity;metal ion binding;hydrolase activity;hydrolase activity, acting on ester bonds;catalytic activity;N-acylphosphatidylethanolamine-specific phospholipase D activity;phospholipase activity;lipase activity;	5;1;2;3;4;6;6;7;5;3;4;2;7;6;5;				IPR025202;IPR001736;IPR015679;IPR024632;	Phospholipase D-like domain;Phospholipase D/Transphosphatidylase;Phospholipase D family;Phospholipase D, C-terminal;	cytosol	At3g15730	715	I	[I] Lipid transport and metabolism;
A0A2I0AJS5	Stromal 70 kDa heat shock-related protein, chloroplastic OS=Apostasia shenzhenica OX=1088818 GN=HSP70 PE=3 SV=1 - [A0A2I0AJS5_9ASPA]	Down	0.98	0.915	0.908	1.243	0.848	1.076	0.78	1.347	nan	nan	nan	nan	1.08294	0.525944	0.91813	0.515659	0.65174	0.0318433	0.76873	0.0889405	GO:0006457;GO:0009987;GO:0008150;	protein folding;cellular process;biological_process;	3;2;1;	GO:0043229;GO:0043227;GO:0043226;GO:0005737;GO:0044446;GO:0009536;GO:0009532;GO:0009570;GO:0044435;GO:0044434;GO:0009507;GO:0043231;GO:0044464;GO:0005623;GO:0005622;GO:0005575;GO:0044444;GO:0044424;GO:0044422;	intracellular organelle;membrane-bounded organelle;organelle;cytoplasm;intracellular organelle part;plastid;plastid stroma;chloroplast stroma;plastid part;chloroplast part;chloroplast;intracellular membrane-bounded organelle;cell part;cell;intracellular;cellular_component;cytoplasmic part;intracellular part;organelle part;	3;3;2;4;3;5;5;6;4;5;6;4;2;2;3;1;4;3;2;	GO:0035639;GO:1901363;GO:0003674;GO:0005488;GO:0000166;GO:1901265;GO:0001882;GO:0032549;GO:0043167;GO:0001883;GO:0017076;GO:0005524;GO:0043168;GO:0036094;GO:0032555;GO:0030554;GO:0097367;GO:0097159;GO:0032559;GO:0032553;GO:0032550;	purine ribonucleoside triphosphate binding;heterocyclic compound binding;molecular_function;binding;nucleotide binding;nucleoside phosphate binding;nucleoside binding;ribonucleoside binding;ion binding;purine nucleoside binding;purine nucleotide binding;ATP binding;anion binding;small molecule binding;purine ribonucleotide binding;adenyl nucleotide binding;carbohydrate derivative binding;organic …	5;3;1;2;4;4;4;5;3;5;5;6;4;3;5;6;3;3;6;4;6;	K03283	map03040;map04010;map04141;map04144;map04213;map04612;map04915;map05134;map05145;map05162;map05164;map05169;	Spliceosome;MAPK signaling pathway;Protein processing in endoplasmic reticulum;Endocytosis;Longevity regulating pathway - multiple species;Antigen processing and presentation;Estrogen signaling pathway;Legionellosis;Toxoplasmosis;Measles;Influenza A;Epstein-Barr virus infection;	IPR029048;IPR018181;IPR029047;IPR012725;IPR013126;	Heat shock protein 70kD, C-terminal domain;Heat shock protein 70, conserved site;Heat shock protein 70kD, peptide-binding domain;Chaperone DnaK;Heat shock protein 70 family;	chloroplast	At5g49910	1135	O	[O] Posttranslational modification, protein turnover, chaperones;
F8UCF0	33 kDa manganese stabilizing chloroplast protein (Fragment) OS=Allium cepa OX=4679 GN=MSP PE=2 SV=1 - [F8UCF0_ALLCE]	Down	0.918	1.311	0.749	1.13	0.953	1.058	0.716	1.176	0.735	1.243	0.933	1.115	1.08674	0.50817	0.72148	0.029742	0.70096	0.0081942	1.05583	0.459053	GO:0019222;GO:0042549;GO:0050789;GO:0044237;GO:0010109;GO:0006091;GO:0043467;GO:0015979;GO:0065007;GO:0031323;GO:0009987;GO:0050794;GO:0008150;GO:0008152;GO:0042548;GO:0019684;	regulation of metabolic process;photosystem II stabilization;regulation of biological process;cellular metabolic process;regulation of photosynthesis;generation of precursor metabolites and energy;regulation of generation of precursor metabolites and energy;photosynthesis;biological regulation;regulation of cellular metabolic process;cellular process;regulation of cellular process;biological_proc…	3;7;2;3;5;4;5;4;2;4;2;3;1;2;6;5;	GO:0055035;GO:0034357;GO:0031976;GO:0019898;GO:0043229;GO:0005622;GO:0043227;GO:0043226;GO:0031224;GO:0009579;GO:0009534;GO:0009536;GO:0009654;GO:0016021;GO:0016020;GO:0044436;GO:0044435;GO:0044434;GO:0009535;GO:1902494;GO:0044446;GO:0031984;GO:1990204;GO:0042651;GO:0009507;GO:0043234;GO:0032991;GO:0043231;GO:0009521;GO:0044464;GO:0005623;GO:0005737;GO:0005575;GO:0098796;GO:0044444;GO:0009523;GO:…	plastid thylakoid membrane;photosynthetic membrane;plastid thylakoid;extrinsic component of membrane;intracellular organelle;intracellular;membrane-bounded organelle;organelle;intrinsic component of membrane;thylakoid;chloroplast thylakoid;plastid;photosystem II oxygen evolving complex;integral component of membrane;membrane;thylakoid part;plastid part;chloroplast part;chloroplast thylakoid membr…	5;3;5;3;3;3;3;2;3;4;6;5;4;4;2;4;4;5;6;4;3;4;3;4;6;3;2;4;4;2;2;4;1;3;4;5;3;2;2;	GO:0003674;GO:0043167;GO:0046872;GO:0005509;GO:0043169;GO:0005488;	molecular_function;ion binding;metal ion binding;calcium ion binding;cation binding;binding;	1;3;5;6;4;2;				IPR011250;IPR002628;	Outer membrane protein/outer membrane enzyme PagP, beta-barrel;Photosystem II PsbO, manganese-stabilising;	chloroplast
A0A2I0AQX4	Dynamin-2B OS=Apostasia shenzhenica OX=1088818 GN=DRP2B PE=3 SV=1 - [A0A2I0AQX4_9ASPA]	Up	1.086	0.948	1.08	0.94	0.973	1.041	1.318	0.845	1.111	0.902	1.075	0.898	0.91276	0.327982	1.09651	0.189713	1.29445	0.0359825	1.07753	0.232062	GO:0016192;GO:0006810;GO:0008150;GO:0051234;GO:0006892;GO:0006896;GO:0046907;GO:0051649;GO:0044699;GO:1902578;GO:0007034;GO:0048193;GO:0044765;GO:0051179;GO:0051641;GO:1902582;	vesicle-mediated transport;transport;biological_process;establishment of localization;post-Golgi vesicle-mediated transport;Golgi to vacuole transport;intracellular transport;establishment of localization in cell;single-organism process;single-organism localization;vacuolar transport;Golgi vesicle transport;single-organism transport;localization;cellular localization;single-organism intracellular…	5;4;1;3;7;7;5;4;2;3;6;6;4;2;3;5;	GO:0099512;GO:0099513;GO:0030054;GO:0031982;GO:0005773;GO:0016020;GO:0005774;GO:0005794;GO:0098588;GO:0055044;GO:0043231;GO:0043232;GO:0005829;GO:0044424;GO:0044422;GO:0043229;GO:0043228;GO:0043227;GO:0043226;GO:0005856;GO:0044431;GO:0044430;GO:0044437;GO:0012505;GO:0000139;GO:0044446;GO:0044444;GO:0031988;GO:0097708;GO:0005874;GO:0005737;GO:0031090;GO:0031410;GO:0016023;GO:0005911;GO:0009524;GO:…	supramolecular fiber;polymeric cytoskeletal fiber;cell junction;vesicle;vacuole;membrane;vacuolar membrane;Golgi apparatus;bounding membrane of organelle;symplast;intracellular membrane-bounded organelle;intracellular non-membrane-bounded organelle;cytosol;intracellular part;organelle part;intracellular organelle;non-membrane-bounded organelle;membrane-bounded organelle;organelle;cytoskeleton;Gol…	2;3;2;4;5;2;4;4;4;2;4;4;5;3;2;3;3;3;2;5;4;4;4;3;5;3;4;5;4;4;4;3;5;5;3;5;2;2;3;3;6;3;7;6;3;3;1;	GO:1901363;GO:0003924;GO:0016818;GO:0097367;GO:0016817;GO:0003674;GO:0005488;GO:1901265;GO:0032549;GO:0017076;GO:0005525;GO:0016787;GO:0003824;GO:0097159;GO:0019001;GO:0032555;GO:0032550;GO:0032553;GO:0035639;GO:0000166;GO:0043167;GO:0032561;GO:0008289;GO:0001883;GO:0001882;GO:0016462;GO:0017111;GO:0036094;GO:0043168;	heterocyclic compound binding;GTPase activity;hydrolase activity, acting on acid anhydrides, in phosphorus-containing anhydrides;carbohydrate derivative binding;hydrolase activity, acting on acid anhydrides;molecular_function;binding;nucleoside phosphate binding;ribonucleoside binding;purine nucleotide binding;GTP binding;hydrolase activity;catalytic activity;organic cyclic compound binding;guany…	3;8;5;3;4;1;2;4;5;5;6;3;2;3;6;5;6;4;5;4;3;6;3;5;4;6;7;3;4;	K01528	map04072;map04144;map04721;map04961;map05100;	Phospholipase D signaling pathway;Endocytosis;Synaptic vesicle cycle;Endocrine and other factor-regulated calcium reabsorption;Bacterial invasion of epithelial cells;	IPR020850;IPR022812;IPR019762;IPR001401;IPR003130;IPR030381;IPR001849;IPR011993;IPR000375;IPR027417;	GTPase effector domain;Dynamin superfamily;Dynamin, GTPase region, conserved site;Dynamin, GTPase domain;Dynamin GTPase effector;Dynamin-type guanine nucleotide-binding (G) domain;Pleckstrin homology domain;PH domain-like;Dynamin central domain;P-loop containing nucleoside triphosphate hydrolase;	nucleus	At1g59610	1347	UR	[U] Intracellular trafficking, secretion, and vesicular transport;[R] General function prediction only;
A0A2I0W0Z4	Polyadenylate-binding protein 2 OS=Dendrobium catenatum OX=906689 GN=PAB2 PE=4 SV=1 - [A0A2I0W0Z4_9ASPA]	Up	nan	nan	nan	nan	1.349	0.757	1.081	0.911	1.139	0.945	1.101	0.898	1.14024	0.283975	1.46181	0.108132	1.20619	0.00406481	0.94085	0.627417	GO:0044237;GO:0090304;GO:0006807;GO:0043170;GO:1901360;GO:0006139;GO:0044260;GO:0071704;GO:0010467;GO:0009987;GO:0006725;GO:0008150;GO:0008152;GO:0046483;GO:0016070;GO:0044238;GO:0034641;GO:0006396;	cellular metabolic process;nucleic acid metabolic process;nitrogen compound metabolic process;macromolecule metabolic process;organic cyclic compound metabolic process;nucleobase-containing compound metabolic process;cellular macromolecule metabolic process;organic substance metabolic process;gene expression;cellular process;cellular aromatic compound metabolic process;biological_process;metaboli…	3;5;3;4;4;4;4;3;5;2;4;1;2;4;5;3;4;6;	GO:0043229;GO:0043227;GO:0043226;GO:0005737;GO:0005634;GO:0043231;GO:0044464;GO:0005623;GO:0005622;GO:0005575;GO:0044424;	intracellular organelle;membrane-bounded organelle;organelle;cytoplasm;nucleus;intracellular membrane-bounded organelle;cell part;cell;intracellular;cellular_component;intracellular part;	3;3;2;4;5;4;2;2;3;1;3;	GO:0003674;GO:0005488;GO:0003676;GO:1901363;GO:1901265;GO:0000166;GO:0036094;GO:0097159;GO:0003723;	molecular_function;binding;nucleic acid binding;heterocyclic compound binding;nucleoside phosphate binding;nucleotide binding;small molecule binding;organic cyclic compound binding;RNA binding;	1;2;4;3;4;4;3;3;5;	K12876	map03013;map03015;map03040;	RNA transport;mRNA surveillance pathway;Spliceosome;	IPR000504;IPR008111;IPR033744;	RNA recognition motif domain;RNA-binding motif protein 8;RBM8, RNA recognition motif;	nucleus	At1g51510	238	R	[R] General function prediction only;
A0A2I0AE58	Eukaryotic translation initiation factor 3 subunit I OS=Apostasia shenzhenica OX=1088818 GN=TIF3I1 PE=4 SV=1 - [A0A2I0AE58_9ASPA]	Down	0.978	0.884	1.031	1.178	0.897	0.898	0.751	1.441	0.993	0.908	0.632	1.469	1.18807	0.282488	1.06617	0.124681	0.59051	0.0205891	0.65802	0.00741885	GO:0070887;GO:0048585;GO:0007167;GO:0048583;GO:0070848;GO:0023057;GO:0023052;GO:0007165;GO:0007166;GO:0023051;GO:0010646;GO:0050789;GO:0044699;GO:0009719;GO:0051716;GO:1903845;GO:1903844;GO:0009968;GO:0090101;GO:0009966;GO:0090288;GO:0030512;GO:0071310;GO:0065007;GO:0048519;GO:0071559;GO:0071495;GO:0090092;GO:0009987;GO:0017015;GO:0090287;GO:0050794;GO:0008150;GO:0042221;GO:0010033;GO:0007179;GO:…	cellular response to chemical stimulus;negative regulation of response to stimulus;enzyme linked receptor protein signaling pathway;regulation of response to stimulus;response to growth factor;negative regulation of signaling;signaling;signal transduction;cell surface receptor signaling pathway;regulation of signaling;regulation of cell communication;regulation of biological process;single-organi…	4;3;6;3;5;3;2;4;5;3;4;2;2;3;3;5;5;4;5;4;4;6;5;2;2;4;4;5;2;6;4;3;1;3;4;6;7;3;6;2;5;4;3;3;4;							K13137	map03013;	RNA transport;	IPR011042;IPR001680;IPR017986;IPR015943;IPR019775;	Six-bladed beta-propeller, TolB-like;WD40 repeat;WD40-repeat-containing domain;WD40/YVTN repeat-like-containing domain;WD40 repeat, conserved site;	cytosol	At3g15610	580	I	[I] Lipid transport and metabolism;
A0A2H9ZSW9	Histone H2A OS=Apostasia shenzhenica OX=1088818 GN=AXF42_Ash020274 PE=3 SV=1 - [A0A2H9ZSW9_9ASPA]	Up	0.806	1.514	0.953	0.752	0.905	1.025	1.438	0.848	0.865	0.875	1.541	0.739	0.65514	0.0695055	0.75454	0.225386	1.68106	0.0451143	1.4596	0.141457	GO:0080090;GO:0019222;GO:1901362;GO:0071840;GO:0010605;GO:0040029;GO:0016458;GO:0048519;GO:0060255;GO:2001141;GO:0046483;GO:0019438;GO:0009892;GO:0009890;GO:0010629;GO:0006807;GO:0050789;GO:0097659;GO:1901576;GO:0044260;GO:0016043;GO:0065007;GO:1901360;GO:0018130;GO:0009889;GO:0050794;GO:0008150;GO:0008152;GO:0034654;GO:0016070;GO:0044271;GO:0006355;GO:0010556;GO:0006351;GO:0010558;GO:0032774;GO:…	regulation of primary metabolic process;regulation of metabolic process;organic cyclic compound biosynthetic process;cellular component organization or biogenesis;negative regulation of macromolecule metabolic process;regulation of gene expression, epigenetic;gene silencing;negative regulation of biological process;regulation of macromolecule metabolic process;regulation of RNA biosynthetic proce…	4;3;5;2;4;6;4;2;4;6;4;5;3;4;5;3;2;7;4;4;3;2;4;5;4;3;1;2;5;5;5;6;5;6;5;6;4;4;5;2;4;5;5;2;4;7;7;6;5;5;4;4;5;4;4;5;5;6;6;3;5;6;5;5;5;6;3;5;3;4;4;4;3;5;3;3;	GO:0031974;GO:0031981;GO:0000790;GO:0043234;GO:0043231;GO:0043232;GO:0043233;GO:0044428;GO:0044424;GO:0044427;GO:0044422;GO:0000785;GO:0000228;GO:0005622;GO:0043227;GO:0044446;GO:0044815;GO:0000786;GO:0044454;GO:0005634;GO:0044464;GO:0043229;GO:0005623;GO:0043228;GO:0043226;GO:0005694;GO:0032991;GO:0032993;GO:0005575;GO:0070013;	membrane-enclosed lumen;nuclear lumen;nuclear chromatin;protein complex;intracellular membrane-bounded organelle;intracellular non-membrane-bounded organelle;organelle lumen;nuclear part;intracellular part;chromosomal part;organelle part;chromatin;nuclear chromosome;intracellular;membrane-bounded organelle;intracellular organelle part;DNA packaging complex;nucleosome;nuclear chromosome part;nucle…	2;5;4;3;4;4;3;4;3;4;2;3;5;3;3;3;4;4;5;5;2;3;2;3;2;5;2;3;1;4;	GO:1901363;GO:0005488;GO:0003676;GO:0003677;GO:0097159;GO:0003674;	heterocyclic compound binding;binding;nucleic acid binding;DNA binding;organic cyclic compound binding;molecular_function;	3;2;4;5;3;1;	K11251	map05034;map05322;	Alcoholism;Systemic lupus erythematosus;	IPR032458;IPR002119;IPR032454;IPR007125;IPR009072;	Histone H2A conserved site;Histone H2A;Histone H2A, C-terminal domain;Histone H2A/H2B/H3;Histone-fold;	nucleus	At4g27230	241	B	[B] Chromatin structure and dynamics;
A0A2I0AY58	40S ribosomal protein S9-2 OS=Apostasia shenzhenica OX=1088818 GN=RPS9C PE=3 SV=1 - [A0A2I0AY58_9ASPA]	Up	0.945	1.209	0.878	0.855	1.588	0.776	1.375	0.523	1.065	0.968	1.406	0.637	0.98333	0.941691	1.21842	0.409801	1.81588	0.049623	1.46551	0.120096										K02997	map03010;	Ribosome;	IPR005710;IPR018079;IPR001912;IPR022801;IPR002942;	Ribosomal protein S4/S9, eukaryotic/archaeal;Ribosomal protein S4, conserved site;Ribosomal protein S4/S9, N-terminal;Ribosomal protein S4/S9;RNA-binding S4 domain;	cytosol	At5g39850	349	J	[J] Translation, ribosomal structure and biogenesis;
A0A2I0VVN6	Phosphoglycerate kinase OS=Dendrobium catenatum OX=906689 GN=MA16_Dca020397 PE=3 SV=1 - [A0A2I0VVN6_9ASPA]	Down	1.084	1.033	0.814	1.091	0.912	1.147	0.842	1.227	1.044	1.039	0.921	1.072	1.17967	0.064796	0.94439	0.402729	0.76018	0.00972163	0.94956	0.404891	GO:0009167;GO:0015977;GO:0044281;GO:0009161;GO:0015979;GO:1901360;GO:0044712;GO:0044710;GO:0044711;GO:0009199;GO:0006733;GO:0009205;GO:0046034;GO:0046031;GO:0032787;GO:0043436;GO:0046128;GO:0009179;GO:0046483;GO:1901564;GO:0016052;GO:0016051;GO:0006163;GO:0006165;GO:0019637;GO:0009141;GO:0009144;GO:0006807;GO:0046496;GO:1901576;GO:1901575;GO:0051186;GO:0009150;GO:0008150;GO:0008152;GO:0044723;GO:…	purine ribonucleoside monophosphate metabolic process;carbon fixation;small molecule metabolic process;ribonucleoside monophosphate metabolic process;photosynthesis;organic cyclic compound metabolic process;single-organism catabolic process;single-organism metabolic process;single-organism biosynthetic process;ribonucleoside triphosphate metabolic process;oxidoreduction coenzyme metabolic process…	8;4;4;7;4;4;4;3;4;7;6;8;8;8;7;5;7;8;4;4;5;5;6;7;4;6;7;3;7;4;4;4;7;1;2;4;5;6;5;5;5;6;4;6;7;6;2;4;6;7;5;2;4;6;7;4;4;4;7;6;3;5;4;8;5;6;5;3;3;3;5;6;3;3;4;5;4;5;4;6;	GO:0043231;GO:0043229;GO:0043227;GO:0043226;GO:0005737;GO:0044444;GO:0044424;GO:0044464;GO:0005623;GO:0005622;GO:0009536;GO:0009507;GO:0005575;	intracellular membrane-bounded organelle;intracellular organelle;membrane-bounded organelle;organelle;cytoplasm;cytoplasmic part;intracellular part;cell part;cell;intracellular;plastid;chloroplast;cellular_component;	4;3;3;2;4;4;3;2;2;3;5;6;1;	GO:0000166;GO:0035639;GO:0097367;GO:0003674;GO:1901265;GO:1901363;GO:0032549;GO:0017076;GO:0005524;GO:0016301;GO:0003824;GO:0016772;GO:0016774;GO:0016740;GO:0032559;GO:0032555;GO:0032550;GO:0032553;GO:0043168;GO:0043167;GO:0004618;GO:0030554;GO:0097159;GO:0005488;GO:0001883;GO:0001882;GO:0036094;	nucleotide binding;purine ribonucleoside triphosphate binding;carbohydrate derivative binding;molecular_function;nucleoside phosphate binding;heterocyclic compound binding;ribonucleoside binding;purine nucleotide binding;ATP binding;kinase activity;catalytic activity;transferase activity, transferring phosphorus-containing groups;phosphotransferase activity, carboxyl group as acceptor;transferase…	4;5;3;1;4;3;5;5;6;5;2;4;5;3;6;5;6;4;4;3;6;6;3;2;5;4;3;	K00927	map00010;map00710;map01100;map01110;map01120;map01130;map01200;map01230;	Glycolysis / Gluconeogenesis;Carbon fixation in photosynthetic organisms;Metabolic pathways;Biosynthesis of secondary metabolites;Microbial metabolism in diverse environments;Biosynthesis of antibiotics;Carbon metabolism;Biosynthesis of amino acids;	IPR015911;IPR015824;IPR001576;	Phosphoglycerate kinase, conserved site;Phosphoglycerate kinase, N-terminal;Phosphoglycerate kinase;	cytosol	At1g56190	714	G	[G] Carbohydrate transport and metabolism;
A0A1Y1CUW0	Photosystem II CP47 reaction center protein OS=Dendrobium moniliforme OX=142614 GN=psbB PE=3 SV=1 - [A0A1Y1CUW0_DENMN]	Down	0.993	0.981	0.917	1.101	0.907	1.003	0.935	1.315	0.856	0.946	0.906	1.289	0.99927	0.987764	0.94061	0.251311	0.7444	0.00969194	0.79082	0.0204625	GO:0044237;GO:0006091;GO:0044710;GO:0044260;GO:0071704;GO:0022900;GO:0044763;GO:0009772;GO:0043170;GO:0044267;GO:0009987;GO:0018298;GO:0043412;GO:0008150;GO:0006464;GO:0008152;GO:0015979;GO:0055114;GO:0044238;GO:0044699;GO:0019538;GO:0009767;GO:0036211;GO:0019684;	cellular metabolic process;generation of precursor metabolites and energy;single-organism metabolic process;cellular macromolecule metabolic process;organic substance metabolic process;electron transport chain;single-organism cellular process;photosynthetic electron transport in photosystem II;macromolecule metabolic process;cellular protein metabolic process;cellular process;protein-chromophore …	3;4;3;4;3;4;3;6;4;5;2;7;5;1;6;2;4;4;3;2;4;5;5;5;	GO:0055035;GO:0034357;GO:0031976;GO:0043229;GO:0005622;GO:0043227;GO:0043226;GO:0031224;GO:0009579;GO:0009534;GO:0009536;GO:0016021;GO:0016020;GO:0044436;GO:0044435;GO:0044434;GO:0009535;GO:0009523;GO:0044446;GO:0031984;GO:0042651;GO:0009507;GO:0043234;GO:0032991;GO:0043231;GO:0009521;GO:0044464;GO:0005623;GO:0005737;GO:0005575;GO:0098796;GO:0044444;GO:0044424;GO:0044425;GO:0044422;	plastid thylakoid membrane;photosynthetic membrane;plastid thylakoid;intracellular organelle;intracellular;membrane-bounded organelle;organelle;intrinsic component of membrane;thylakoid;chloroplast thylakoid;plastid;integral component of membrane;membrane;thylakoid part;plastid part;chloroplast part;chloroplast thylakoid membrane;photosystem II;intracellular organelle part;organelle subcompartmen…	5;3;5;3;3;3;2;3;4;6;5;4;2;4;4;5;6;5;3;4;4;6;3;2;4;4;2;2;4;1;3;4;3;2;2;	GO:0003674;GO:0005488;GO:0045156;GO:1901363;GO:0009055;GO:0016168;GO:0046906;GO:0097159;	molecular_function;binding;electron transporter, transferring electrons within the cyclic electron transport pathway of photosynthesis activity;heterocyclic compound binding;electron carrier activity;chlorophyll binding;tetrapyrrole binding;organic cyclic compound binding;	1;2;3;3;2;5;4;3;	K02704	map00195;map01100;	Photosynthesis;Metabolic pathways;	IPR017486;IPR000932;	Photosystem II CP47 reaction centre protein;Photosystem antenna protein-like;	plasma membrane
A0A2I0WYV0	Actin OS=Dendrobium catenatum OX=906689 GN=MA16_Dca025815 PE=3 SV=1 - [A0A2I0WYV0_9ASPA]	Down	0.755	1.023	0.769	1.518	0.66	0.879	0.55	1.873	0.803	1.129	0.763	1.342	1.06532	0.61554	0.73177	0.0317984	0.43989	0.00679841	0.6404	0.0300572										K10355			IPR020902;IPR004000;IPR004001;	Actin/actin-like conserved site;Actin family;Actin, conserved site;	cytoskeleton	At3g12110	762	Z	[Z] Cytoskeleton;
[truncated: 153 more rows]

## Sheet: Xu32-SR_vs_Xu22-SR
Protein	Description	Regulated-Stage	Xu22CR_R1	Xu22SR_R1	Xu32CR_R1	Xu32SR_R1	Xu22CR_R2	Xu22SR_R2	Xu32CR_R2	Xu32SR_R2	Xu22CR_R3	Xu22SR_R3	Xu32CR_R3	Xu32SR_R3	Xu22CR-vs-Xu32CR	Xu22CR-vs-Xu32CR-p	Xu22CR-vs-Xu22SR	Xu22CR-vs-Xu22SR-p	Xu32CR-vs-Xu32SR	Xu32CR-vs-Xu32SR-p	Xu22SR-vs-Xu32SR	Xu22SR-vs-Xu32SR-p	BP_CR_ID	BP_CR_Desc	BP_CR_Level	CC_CR_ID	CC_CR_Desc	CC_CR_Level	MF_CR_ID	MF_CR_Desc	MF_CR_Level	KEGG_KO	KEGG_Pathway_ID	KEGG_Pathway_Desc	Domain_ID	Domain_Desc	SubcellurLocation	COG_Gene	BlastScore	COG_Code	COG_Desc
[truncated: 216 more rows]

## Sheet: Xu32-CR_vs_Xu22-CR
Protein	Description	Regulated-Stage	Xu22CR_R1	Xu22SR_R1	Xu32CR_R1	Xu32SR_R1	Xu22CR_R2	Xu22SR_R2	Xu32CR_R2	Xu32SR_R2	Xu22CR_R3	Xu22SR_R3	Xu32CR_R3	Xu32SR_R3	Xu22CR-vs-Xu32CR	Xu22CR-vs-Xu32CR-p	Xu22CR-vs-Xu22SR	Xu22CR-vs-Xu22SR-p	Xu32CR-vs-Xu32SR	Xu32CR-vs-Xu32SR-p	Xu22SR-vs-Xu32SR	Xu22SR-vs-Xu32SR-p	BP_CR_ID	BP_CR_Desc	BP_CR_Level	CC_CR_ID	CC_CR_Desc	CC_CR_Level	MF_CR_ID	MF_CR_Desc	MF_CR_Level	KEGG_KO	KEGG_Pathway_ID	KEGG_Pathway_Desc	Domain_ID	Domain_Desc	SubcellurLocation	COG_Gene	BlastScore	COG_Code	COG_Desc
[truncated: 125 more rows]
