# Supplementary material for: Comparative Transcriptome and Proteome Analysis of Salt-Tolerant and Salt-Sensitive Sweet Potato and Overexpression of IbNAC7 Confers Salt Tolerance in Arabidopsis
Source: Front Plant Sci. 2020 Aug 27;11:572540. doi: 10.3389/fpls.2020.572540 (PMC7481572; doi:10.3389/fpls.2020.572540)
Supplement: Supplementary file 9 [file Table_8.xlsx]

## Sheet: Sheet1
Supplementary Table S8. Correlations between the genes in transcriptome and the proteins in proteome. CR: Control fibrous roots, SR: Salt-treated fibrous roots.
Xu22-SR vs Xu22-CR				Xu32-SR vs Xu32-CR				Xu32-SR vs Xu22-SR				Xu32-CR vs Xu22-CR
A0A2I0V7V5	-0.0586711	Tai6.36309	0.17629	A0A2I0VVE2	-2.85331	Tai6.22442	0.847823	A0A2I0X0J2	3.46037	Tai6.8727	0.287262	A0A2I0A085	-0.613344	Tai6.29697	-0.0283835
A0A2I0X450	-2.08889	Tai6.1023	0.0999277	G5EIQ1	-0.394794	Tai6.4369	0.609554	A0A2I0AQX4	0.409559	Tai6.20072	0.19505	A0A2I0AIW8	-0.807691	Tai6.29697	-0.0283835
A0A2I0B7N7	0.295948	Ipomoea_batatas_newGene_14687	-1.63405	A0A2I0BDK0	1.47497	Tai6.23732	0.268225	A0A2I0WFS3	0.984071	Tai6.325	0.109154	A0A2I0B7Q8	0.304724	Tai6.13752	-1.25788
A0A2I0AE58	0.351427	Tai6.5448	0.18318	Q7YDG0	0.708264	Ipomoea_batatas_newGene_35593	-0.266797	A0A2I0B6C5	0.267971	Tai6.21973	0.0819499	A0A2I0VZP3	-0.0378659	Tai6.35021	-0.42329
A0A2I0XEK0	-0.511192	Tai6.13072	-0.213893	A0A2I0AKE6	1.83992	Tai6.27885	0.0528304	A0A2I0W2E4	0.565176	Tai6.11098	0.360396	A0A2I0A3C0	0.312034	Tai6.33254	0.0446464
A0A2I0A0J7	-0.119826	Tai6.36224	0.175139	A0A2I0AIR3	1.64537	Tai6.30215	0.0592468	A0A2I0B7N7	-0.788406	Ipomoea_batatas_newGene_14687	-0.607479	A0A2I0WJD3	0.0802021	Tai6.12676	-0.305895
A0A2I0AWM1	0.152584	Tai6.36224	0.175139	A0A2I0W3F8	3.96758	Tai6.30215	0.0592468	A0A2I0VUA9	-1.15861	Tai6.17833	1.44455	A0A1R3L7I1	0.850109	Tai6.10649	-0.442138
A0A2I0BES7	0.93924	Tai6.22301	-2.14265	A0A2I0WX51	0.735623	Tai6.22565	-0.0296257	A0A2I0AWM1	0.167926	Tai6.36224	0.45683	A0A2I0W0U5	1.95468	Tai6.10649	-0.442138
A0A2I0BB66	0.398553	Tai6.7174	-0.707802	A0A2H9ZQJ3	-1.25698	Tai6.22565	-0.0296257	A0A2I0A0J7	-1.31056	Tai6.36224	0.45683	A0A2H9ZW64	-0.475247	Tai6.17481	0.290464
A0A2I0XEP7	-1.38369	Tai6.21744	0.051752	A0A2I0WJJ4	-0.156782	Tai6.4387	-0.788437	A0A2I0VF21	-0.413629	Tai6.5602	1.16504	A0A2I0WET3	0.667185	Tai6.377	-1.70505
A0A2I0A278	-0.988713	Ipomoea_batatas_newGene_58170	-2.55887	Q2UZT6	0.470555	Tai6.31108	-1.8002	A0A2I0WZR2	0.184232	Tai6.45678	0.505017	A0A2I0B7N7	-0.152945	Ipomoea_batatas_newGene_14687	-0.238447
A0A2I0AK44	0.767093	Tai6.47789	0.337163	A0A2I0X0M4	-1.33716	Tai6.12080	1.01462	A0A2I0A040	1.09408	Tai6.34679	-0.0713698	A0A2I0A0Z1	2.86426	Tai6.32869	0.529402
A0A2H9ZU41	-0.0220934	Tai6.24367	-0.414537	A0A2I0A454	-0.29654	Tai6.12080	1.01462	A0A2I0B5H6	-1.27494	Tai6.24231	-0.833579	A0A2I0B9T5	-0.576908	Ipomoea_batatas_newGene_47546	-0.446148
A0A2I0VLL5	-0.707753	Tai6.24367	-0.414537	A0A2I0B9T5	-0.015489	Ipomoea_batatas_newGene_47546	1.02117	A0A2I0B5P0	-2.34558	Tai6.7535	-0.170668	A0A2I0BG48	0.308354	Tai6.51567	1.02995
S4T630	1.04089	Tai6.13310	-0.57051	A0A2I0V7X6	-0.324109	Tai6.12508	0.317526	A0A2I0B189	2.14817	Tai6.36111	-0.0472999	A0A2I0WR16	1.49259	Tai6.21329	0.970124
A0A2I0ADK4	-0.00790383	Tai6.40159	0.203774	A0A2I0VSF8	-2.25903	Tai6.12508	0.317526	A0A2I0ANP1	5.08334	Tai6.47636	-0.257504	A0A2I0A6I8	0.141371	Tai6.21329	0.970124
H2CLW3	-0.588497	Tai6.19783	0.634817	A0A2I0WYV0	-4.5043	Tai6.18388	-0.457483	A0A2H9ZSX8	-1.1467	Ipomoea_batatas_newGene_51317	-0.0313392	A0A2I0AXF8	-0.239062	Tai6.46667	1.96719
A0A0A7LU49	-0.177817	Tai6.44079	-1.00526	A0A2I0ALA7	-1.81559	Tai6.18388	-0.457483	A0A2I0AS60	1.09789	Tai6.11108	-0.528802	A0A2I0B7S3	2.22171	Tai6.6135	-0.61897
A0A2I0AN15	-0.0872963	Tai6.6370	0.850169	A0A2H9ZYB8	-0.682103	Tai6.8911	-0.0669656	A0A2H9ZVD1	0.79881	Tai6.16021	0.0681266	A0A2I0B264	0.34731	Tai6.12686	0.571531
A0A2I0A772	3.31063	Tai6.36656	0.547141	A0A2H9ZQX1	3.77663	Tai6.22597	0.575894	A0A2I0VK11	0.697938	Tai6.2980	0.0992908	A0A2I0AN99	-0.608868	Tai6.6297	1.27676
A0A2I0VMC1	-0.470942	Tai6.36656	0.547141	A1IIE3	-2.06638	Ipomoea_batatas_newGene_61913	-0.17719	A0A2I0WDB3	0.185399	Tai6.480	-0.220379	A0A2D3E4X7	0.632008	Tai6.20543	-0.292294
A0A2I0BCJ9	2.03463	Tai6.36656	0.547141	A0A2I0A8V3	0.170585	Tai6.32249	0.409083	A0A2I0XEP7	0.633034	Tai6.21744	-0.383093	A0A2I0AWY3	1.25998	Tai6.20543	-0.292294
A0A2I0W9D0	1.41907	Tai6.36656	0.547141	A0A2I0XH97	1.15928	Tai6.32249	0.409083	A0A2I0XEL7	-1.94573	Tai6.37001	-0.0923894	A0A2I0B7W9	0.0637456	Tai6.5645	0.116914
A0A2H9ZYJ6	1.39339	Tai6.36656	0.547141	A0A0A0YLX9	-1.07731	Tai6.31034	1.0282	A0A2I0AH49	1.05476	Tai6.18084	-0.275613	A0A2I0A6Z9	1.2585	Tai6.17999	0.0927235
A0A2I0W6F2	-0.400514	Ipomoea_batatas_newGene_40883	0.326325	A0A2I0B4V0	0.998994	Tai6.19708	0.254905	A0A2I0BDK0	1.57902	Tai6.23732	0.406234	A0A2I0B051	0.9553	Tai6.17999	0.0927235
A0A2I0A212	-1.2239	Tai6.52260	-0.0402139	A0A2I0AXP4	-0.484047	Tai6.4558	-0.446268	A0A2I0BAE6	0.443608	Tai6.25396	0.136102	A0A2I0A929	-1.43988	Tai6.48162	0.674371
A0A2I0A2E8	1.855	Tai6.29205	0.208107	A0A2I0AC40	1.81386	Ipomoea_batatas_newGene_17037	0.733527	A0A1R3L6C5	1.42034	Tai6.26448	-0.829655	Q84KR8	0.925868	Tai6.16636	0.307472
A0A0A7LWJ3	0.552595	Tai6.23206	0.0219814	A0A2I0VXW6	-1.85383	Tai6.10980	0.0330042	A0A2I0WXG6	-0.751169	Tai6.42521	-2.60268	A0A2I0VZT7	1.23736	Tai6.16636	0.307472
A0A2I0WUE4	-1.06124	Ipomoea_batatas_newGene_1825	-4.49615	A0A2I0B6S3	-2.03386	Tai6.10980	0.0330042	A0A0N6ZBJ9	-2.58438	Tai6.34984	1.09186	A0A2I0B4E1	-1.87217	Tai6.16636	0.307472
A0A2I0A1Y7	-0.546223	Ipomoea_batatas_newGene_28603	-0.406133	R4QG27	-0.93128	Tai6.10980	0.0330042	A0A2I0WLN3	-1.09717	Tai6.34984	1.09186	A0A2I0B0P6	-0.485844	Tai6.53272	-0.548598
A0A0A7LYR5	-0.227216	Tai6.649	0.022876	H6SWV5	0	Tai6.10980	0.0330042	A0A2I0A806	-0.796644	Tai6.19340	-0.568095	Q5YJR4	-2.29867	Tai6.23288	0.327055
A0A2I0AXI5	-0.494901	Tai6.649	0.022876	A0A2I0XEZ3	-2.5076	Tai6.10980	0.0330042	A0A2I0AHX2	0.427751	Tai6.11989	0.328346	A0A2I0XIH8	-0.0605563	Tai6.17434	0.0718564
A0A2I0B4E6	-0.206047	Tai6.9685	1.56414	R4QG21	-1.28131	Tai6.10980	0.0330042	A0A2I0V956	-0.948792	Ipomoea_batatas_newGene_50522	0.925674	A0A0B4N4W9	0.954747	Tai6.36608	-0.615722
A0A2I0AIX7	0.306021	Tai6.13918	-0.758416	A0A2I0BCQ4	-0.361065	Tai6.24440	-0.119766	A0A2I0X9Y0	-0.198308	Tai6.5760	0.017061	A0A2H9ZQN3	-0.11148	Tai6.21382	0.122365
A0A2I0WT25	0.0254999	Tai6.22008	0.00664123	A0A2H9ZQN3	-0.950814	Tai6.21382	0.767711	A0A2I0B1J1	-1.08706	Tai6.25449	-0.0454831	A0A2H9ZT67	-0.879333	Tai6.5116	-0.342132
A0A2I0X0V5	0.736247	Tai6.2595	-0.0436684	A0A2I0BEC5	-0.503792	Tai6.13054	0.301486	A0A088QMS0	0.414189	Tai6.48466	-0.675962	A0A2H9ZT61	0.695523	Tai6.29427	1.28111
A0A2I0WSG5	0.683576	Tai6.4957	0.0493089	A0A2I0WQX2	-0.669447	Tai6.6948	-0.554287	A0A2H9ZVK4	3.97962	Tai6.10568	0.791184	A0A2I0VW51	0.594045	Tai6.26418	0.236707
A0A2H9ZV52	0.136344	Tai6.8335	-0.353243	A0A2I0V7B3	0.703924	Tai6.6967	-0.207873	A0A2I0AVC5	1.36332	Tai6.10568	0.791184	A0A2I0A1F4	-1.41306	Tai6.41181	-0.509032
A0A2I0APD1	-1.45095	Tai6.30750	-0.152554	A0A2I0WDF6	-0.866792	Tai6.24130	0.171261	A0A2I0BF09	-1.24004	Tai6.29892	0.385109	A0A2I0WLR5	0.499173	Tai6.47221	-0.0872025
A0A2I0A8G3	2.44039	Tai6.10435	-0.323881	A0A2I0WK69	-0.522764	Tai6.45007	2.19547	A0A2I0X2M8	-0.197057	Tai6.17190	-0.435155	A0A2I0AW94	0.476994	Tai6.46091	-0.513155
A0A2I0AHX8	0.0493056	Tai6.24884	-0.301311	A0A2I0AES4	2.40923	Tai6.13149	0.32052	A0A2H9ZYY3	-0.464312	Tai6.34278	-0.466917	A0A2I0VLE8	1.62004	Tai6.46091	-0.513155
A0A2I0VXP6	-0.243648	Tai6.19537	-0.770949	A0A2I0W4F0	2.72187	Tai6.10223	0.257406	A0A0F7GZD0	1.09327	Tai6.209	4.09649	A0A2I0AUG7	0.383128	Tai6.5375	0.186333
A0A2I0ALL3	0.614579	Tai6.19537	-0.770949	A0A2I0AMQ2	3.32319	Tai6.10223	0.257406	A0A2I0A027	-0.558963	Tai6.42901	2.55424	A0A2I0VG67	-2.18289	Tai6.957	-0.264147
A0A2I0VMF8	-0.658799	Tai6.19537	-0.770949	A0A2I0B6Y3	0.198533	Tai6.17768	-0.0248582	A0A2H9ZTF7	-1.68839	Tai6.42901	2.55424	A0A1R3L5I4	1.84815	Tai6.27452	2.97443
A0A2I0WI86	4.00114	Tai6.49619	0.326741	A0A2I0VI92	-0.391377	Tai6.17768	-0.0248582	A0A2I0X5H0	-2.97743	Tai6.42901	2.55424	Q8W137	1.16483	Tai6.27452	2.97443
A0A2I0VLQ2	2.0594	Tai6.49619	0.326741	A0A2I0XH89	-0.4913	Tai6.35124	-0.232404	A0A2I0AWP2	0.837459	Tai6.16177	0.345219	A0A2I0VFV0	-1.34893	Tai6.32387	0.660186
A0A2I0V7M6	-0.769756	Tai6.47058	0.479514	A0A2I0A9Q1	0.0633119	Tai6.21651	0.265635	A0A2I0XCR3	0	Tai6.22614	1.02132	A0A2I0BBM2	1.79048	Tai6.16659	0.130919
A0A2I0AUL6	0.027574	Tai6.37950	-1.06172	A0A2I0WIE4	0.154024	Tai6.2464	0.398194	A0A2I0WZJ7	3.16835	Tai6.28812	-0.67656	A0A2I0XC17	0.829072	Tai6.28648	0.0863986
A0A2I0WUQ2	-0.55077	Tai6.6539	0.126567	A0A2I0AA64	1.77598	Ipomoea_batatas_newGene_51093	0.88377	A0A2I0WCR6	-1.41938	Tai6.14865	-0.535037	A0A2I0WXG0	-1.22459	Tai6.9334	0.340414
A0A2I0AD13	-0.45942	Tai6.39432	0.34803	A0A2I0APX7	-1.4191	Tai6.4626	-0.00838576	A0A2I0WSU8	2.91917	Tai6.47443	1.43047	A0A2I0AHM5	-0.686018	Tai6.26137	1.90653
A0A2I0VGH0	0.746309	Tai6.39432	0.34803	A0A1R3L6C5	-0.681296	Tai6.26448	0.282656	A0A0A7LWJ3	-0.0613883	Tai6.23206	-0.110207	A0A2I0AG47	0.126652	Tai6.26137	1.90653
A0A2I0A427	0.776765	Tai6.23245	-0.130232	A0A2I0W336	0.186989	Tai6.8570	-0.109015	A0A2I0AJJ1	2.75788	Tai6.40213	0.429939	A0A2I0WYV0	0.347053	Tai6.18388	0.177628
A0A2I0XCQ3	0.215013	Tai6.4474	0.0971898	A0A2I0VS73	1.62538	Tai6.345	-0.87111	A0A2D3E4U6	-0.147365	Tai6.42214	-0.675544	A0A2I0ALA7	-0.330222	Tai6.18388	0.177628
A0A2I0BF94	-0.193135	Tai6.9490	0.240126	A0A2I0BCU6	0.451039	Tai6.44776	0.121199	A0A2I0AQS9	-0.508905	Tai6.14468	0.0159357	A0A0F6PKQ5	-1.37819	Tai6.19444	-0.755819
A0A2I0WK69	0.18455	Tai6.45007	3.20167	A0A2I0XEL7	-2.27836	Tai6.37001	0.223402	A0A2I0AGY9	-1.68504	Tai6.16399	-0.143396	A0A2I0XD68	-0.588314	Tai6.15495	0.40672
A0A0A7LU37	-0.203599	Tai6.43841	0.210867	A0A2I0VF34	-0.635532	Tai6.959	0.354297	A0A2I0VF34	0.325335	Tai6.959	-0.492726	A0A2I0VNK8	-1.02489	Tai6.13433	-0.617667
A0A2I0BDK0	0.707637	Tai6.23732	-0.0329602	A0A2I0VZ19	-1.70603	Tai6.32274	-0.20364	A0A2I0WMI1	2.47068	Tai6.41048	-0.554336	A0A2H9ZUP6	-2.09516	Tai6.34968	-0.15186
A0A2I0WJJ4	0.683431	Tai6.4387	-0.936391	A0A2I0AL89	-0.35603	Tai6.26151	0.442599	A0A2I0XGB5	-0.472855	Tai6.3364	1.6786	A0A2I0AE58	0.945199	Tai6.5448	0.213998
A0A2I0AKR4	-1.30624	Tai6.41469	-0.26387	A0A2I0VFL3	0.470404	Tai6.26151	0.442599	A0A2I0AFC0	3.00834	Ipomoea_batatas_newGene_60444	0.624078	A0A2I0AGA9	-0.239005	Ipomoea_batatas_newGene_38626	-0.854154
A0A2I0B4V0	-0.671183	Tai6.19708	-0.148371	A0A2I0AH37	0.25542	Ipomoea_batatas_newGene_20534	-0.764185	A0A2H9ZZ33	-1.0274	Tai6.42388	0.00470026	A0A2I0W7N3	-1.3243	Tai6.18638	0.544798
A0A2I0WNF5	2.51042	Tai6.30787	-0.100141	A0A2I0XGA4	-0.763827	Tai6.41371	0.137049	A0A2I0XEV2	-0.642804	Tai6.36025	1.38586	A0A2I0W0E8	0.587002	Tai6.48764	-0.412482
A0A2I0VQY4	1.84592	Tai6.31908	0.520965	A0A2H9ZW52	-0.283009	Tai6.36876	0.5922	A0A2I0WSG5	0.450584	Tai6.4957	2.94096	A0A2I0X456	-1.78065	Tai6.48764	-0.412482
A0A2I0ANS4	-0.622737	Tai6.5550	-0.162564	A0A2I0BFR1	1.90886	Tai6.47934	0.941133	A0A2I0WKT8	-3.0007	Tai6.22689	-0.279805	A0A2I0X461	1.68311	Tai6.48764	-0.412482
A0A2I0AW23	-0.242501	Tai6.41111	-0.465218	A0A1R3L6R2	0.388343	Tai6.4220	0.141118	A0A2I0VBW5	-0.288325	Tai6.22689	-0.279805	A0A2I0A027	-1.47881	Tai6.42901	1.83544
Q2XNT4	-0.179177	Tai6.37637	-0.470349	A0A2I0WMI1	1.89913	Tai6.41048	0.014515	A0A2I0AJL1	-3.15977	Tai6.22689	-0.279805	A0A2I0X5H0	0.8089	Tai6.42901	1.83544
I7D7M9	0.295636	Tai6.37637	-0.470349	A0A173GPK2	2.11238	Tai6.45672	-0.101565	A0A2I0WV72	-0.364816	Tai6.17531	-0.370008	A0A2H9ZTF7	-0.116072	Tai6.42901	1.83544
A0A2I0A3C0	0.282681	Tai6.33254	-0.0106049	A0A2I0WE97	-0.442211	Tai6.15429	-0.119429	A0A2I0AA99	-0.930825	Tai6.17531	-0.370008	A0A2I0AHG7	1.37912	Tai6.1937	-1.13551
A0A0A1ERE6	-0.781318	Tai6.12024	0.121624	A0A2H9ZTS6	0.277573	Tai6.3248	0.0415071	T1WC48	-0.751736	Tai6.17647	0.361509	A0A2I0A8V3	-0.23597	Tai6.32249	0.42576
A0A2I0AIR3	-0.683905	Tai6.30215	-0.360573	A0A2H9ZV52	-0.478957	Tai6.8335	-0.177804	A0A2I0B178	4.80464	Tai6.18189	-0.180733	A0A2I0XH97	-0.451434	Tai6.32249	0.42576
A0A2I0W3F8	-0.435734	Tai6.30215	-0.360573	A0A140G0E7	-1.84415	Tai6.15105	-0.204416	A0A2I0AV82	1.42339	Tai6.45911	-1.64994	A0A2I0B6Y3	-0.534179	Tai6.17768	0.178696
A0A2I0VI92	-0.415818	Tai6.17768	0.195063	A0A2I0WKK2	2.41403	Tai6.32260	0.0305983	A0A2H9ZWG6	0.0708431	Tai6.13036	-0.248252	A0A2I0VI92	-0.81106	Tai6.17768	0.178696
A0A2I0B6Y3	-0.57027	Tai6.17768	0.195063	A0A2I0AQM3	-0.532486	Tai6.20357	0.342921	A0A2I0W366	1.4895	Tai6.20956	-0.2814	K4FBM7	0.945661	Tai6.45869	-0.25844
A0A2I0X5R2	-0.547617	Tai6.36607	-0.0280675	A0A2I0A9R3	-1.46841	Tai6.42244	-0.91329	A0A2I0X4V1	-1.30687	Tai6.49807	-0.0807788	A0A2I0WVF2	0.745639	Tai6.45869	-0.25844
A0A2I0ASR5	-1.16858	Tai6.36607	-0.0280675	I7D7M9	-0.784734	Tai6.37637	-0.126307	A0A2I0AGJ2	-1.3686	Tai6.49807	-0.0807788	A0A2I0VN90	-0.330863	Tai6.17602	-0.857048
A0A0A7LYU1	0.164307	Ipomoea_batatas_newGene_35415	0.400473	Q2XNT4	1.4247	Tai6.37637	-0.126307	A0A2I0AMU5	1.44956	Tai6.29648	-0.0947806	A0A2I0WX61	0.276217	Tai6.41043	0.726451
A0A2I0VJY0	1.4933	Tai6.16284	0.206105	A0A2I0AX13	-0.472198	Tai6.38286	0.397507	A0A2I0AE58	-2.2955	Tai6.5448	-0.0758127	A0A2I0BHF2	0.257671	Tai6.41043	0.726451
I6LE50	0.0702475	Tai6.16284	0.206105	A0A2I0XCV1	-2.52887	Tai6.44868	-0.246273	A0A1W5LDA2	-0.904113	Tai6.47310	0.57998	A0A2I0A8A9	0	Tai6.14822	0.197534
A0A2I0VRH7	0.237854	Tai6.54220	-0.216464	H2CLW3	0.494664	Tai6.19783	0.47065	A0A2I0BFX2	-1.40335	Tai6.47310	0.57998	A0A2I0AMJ0	-0.662944	Tai6.36142	0.693639
A0A2I0VJK0	0.00548207	Tai6.54220	-0.216464	A0A2H9ZRQ0	6.35086	Tai6.14809	0.2985	A0A2I0X8E8	0.40411	Tai6.18749	0.935486	A0A2H9ZX57	0.767475	Tai6.2660	-0.251979
A0A2I0X091	-0.541923	Tai6.8526	0.19331	A0A2I0VVC9	-1.25746	Tai6.1824	0.0805095	I7D7M9	-1.17116	Tai6.37637	-0.0894502	A0A2H9ZZ33	0.92165	Tai6.42388	-0.0398331
A0A2I0X2V4	0	Tai6.6789	-0.0456266	A0A0A7LWL9	6.97888	Tai6.4590	0.462097	Q2XNT4	1.51611	Tai6.37637	-0.0894502	A0A2I0B8E6	0.356004	Tai6.1844	0.145239
A0A2I0AZS1	0.608987	Tai6.4994	0.614822	A0A2I0AW94	0.0194366	Tai6.46091	-0.168903	A0A2I0VLI8	0.89446	Tai6.4521	0.000886674	A0A2I0AX67	-2.60913	Ipomoea_batatas_newGene_53440	-0.73402
A0A2I0B051	-0.318351	Tai6.17999	0.0816794	A0A2I0VLE8	-1.95034	Tai6.46091	-0.168903	A0A2I0VU39	-0.0437232	Tai6.5944	0.096447	A0A2I0ALL3	1.48268	Tai6.19537	0.730021
A0A2I0A6Z9	0.110549	Tai6.17999	0.0816794	A0A2I0WIU6	0.819869	Tai6.36989	-1.05786	A0A2I0AAW9	-2.39289	Tai6.12535	2.10766	A0A2I0VMF8	1.01998	Tai6.19537	0.730021
A0A2I0XCS9	-0.662202	Tai6.24288	0.00610065	A0A2H9ZUA3	-2.92707	Tai6.36989	-1.05786	A0A1R3L625	0.476693	Tai6.14914	0.578924	A0A2I0VXP6	0.370634	Tai6.19537	0.730021
A0A0A7LWL0	2.73005	Tai6.24288	0.00610065	A0A2I0WBI5	-0.15729	Tai6.33540	-0.0570657	A0A2I0AXU5	0.217227	Tai6.19113	0.808592	A0A2H9ZUA3	1.12856	Tai6.36989	-0.404543
A0A2H9ZVM9	-0.722062	Tai6.24288	0.00610065	A0A2I0B0C9	-1.7196	Tai6.28025	0.151987	A0A2I0X3F3	-0.974413	Tai6.33471	0.412437	A0A2I0WIU6	-1.56882	Tai6.36989	-0.404543
A0A2I0XCI7	0.222602	Tai6.17242	0.187823	F2ZC02	-0.379079	Tai6.28025	0.151987	A0A0A7LU71	-0.615553	Tai6.33471	0.412437	A0A1R3L673	0.72458	Tai6.11785	0.506037
A0A2I0WJJ1	1.87623	Ipomoea_batatas_newGene_49565	-0.743928	A0A2I0A8B8	-2.72445	Tai6.28025	0.151987	A0A2I0AFV8	0.36689	Tai6.14938	0.557228	A0A2I0AX76	0.316748	Tai6.6932	-0.324796
A0A2I0VBW2	0.324766	Tai6.37337	-0.414997	A0A2I0X450	1.81118	Tai6.1023	0.158838	A0A2I0AZS6	0.129384	Tai6.21647	0.105635	A0A2I0AD92	0.280492	Tai6.6932	-0.324796
A0A2I0VF34	-0.0306358	Tai6.959	-0.0900431	A0A2I0AS60	0.573631	Tai6.11108	0.448569	A0A2H9ZV19	3.51464	Tai6.21647	0.105635	A0A2I0VJ35	-0.648418	Tai6.6932	-0.324796
A0A2I0V7B3	-0.988779	Tai6.6967	-0.052195	A0A2I0W513	0.599505	Tai6.8952	0.491999	A0A2I0A1F5	2.72815	Tai6.28402	1.5006	A0A2I0VD22	-1.39521	Tai6.6932	-0.324796
A0A2I0W7M5	1.33935	Tai6.2568	-0.527266	A0A2I0AG88	-2.43018	Ipomoea_batatas_newGene_34834	-0.555729	A0A2I0B4R2	-0.948531	Tai6.6738	-1.19884	A0A2I0VQJ4	0.140783	Tai6.6932	-0.324796
G3GC10	-1.31704	Tai6.43933	-0.231673	A0A2I0BBZ9	-1.3139	Ipomoea_batatas_newGene_34834	-0.555729	A0A1R3L6A7	1.42618	Tai6.32155	1.25003	A0A2H9ZZV5	-2.59379	Tai6.45074	0.202698
A0A2I0AXU5	0.938501	Tai6.19113	-0.532105	Q9ZWJ4	0.124775	Ipomoea_batatas_newGene_34834	-0.555729	A0A2I0WE90	1.38948	Tai6.375	-0.416259	F8UCF0	0.45624	Tai6.36762	-0.0728961
A0A2I0VLI8	1.33355	Tai6.4521	0.38196	A0A2I0XI59	-2.18853	Tai6.8157	0.514832	A0A2I0B7A9	1.6489	Tai6.7168	-0.0950498	A0A223PZB1	-0.28792	Tai6.36762	-0.0728961
A0A2I0W3A9	0.0845245	Tai6.49719	-0.314863	A0A2I0B7W9	0.80961	Tai6.5645	-0.957356	A0A2I0BCU6	0.708167	Tai6.44776	0.00415518	A0A2H9ZW52	1.7803	Tai6.36876	0.740049
A0A2I0AHG7	0.72285	Tai6.1937	1.61667	A0A0H4D9G0	0.592667	Tai6.33657	-0.486131	I6LE50	3.1957	Tai6.16284	0.102214	A0A2I0W366	-0.288151	Tai6.20956	-0.583068
A0A2I0XH72	-0.842627	Tai6.6285	0.323301	A0A0B4N4W9	1.93112	Tai6.36608	0.612584	A0A2I0VJY0	2.50691	Tai6.16284	0.102214	A0A2I0W6K4	0.300831	Tai6.11638	0.128148
A0A2I0BA02	-0.0166442	Tai6.49141	0.104575	A0A2I0WGG7	0.309754	Tai6.31493	0.203081	A0A0F7GZP5	1.44829	Tai6.254	-0.338618	A0A2I0BEB8	-0.40884	Tai6.11638	0.128148
A0A2I0BF09	0.96483	Tai6.29892	-0.161658	A0A2H9ZUX8	-0.69703	Tai6.31493	0.203081	A0A2I0AI93	-0.455842	Tai6.2952	0.468887	A0A2H9ZTS6	-1.68176	Tai6.3248	0.744845
A0A2I0B1J1	-1.44459	Tai6.25449	0.419221	A0A2I0BA07	-0.275621	Tai6.16551	2.22468	A0A2I0A1K5	0.121236	Tai6.29996	-0.197485	A0A2I0AXU5	-0.472676	Tai6.19113	1.92255
A0A2I0B5G8	0.849357	Tai6.7230	0.173405	A0A2I0B8K4	1.75921	Tai6.23283	0.120172	A0A2I0B5M2	-1.83495	Tai6.20139	0.437159	A0A2I0ATP2	2.1714	Tai6.4816	0.0406225
A0A2I0A9Q1	-0.12841	Tai6.21651	0.163956	A0A2I0VZT7	2.57754	Tai6.16636	-0.322546	A0A2I0WUW5	0.0123817	Tai6.23941	1.49028	A0A2I0VTS1	-1.7414	Tai6.20915	-0.762856
A4GKJ0	2.05846	Tai6.16067	-2.41326	A0A2I0B4E1	-1.35117	Tai6.16636	-0.322546	A0A2I0W0G5	0.0571275	Tai6.23941	1.49028	A0A2I0WT21	-1.17843	Tai6.3166	0.260072
A0A2I0BER3	0.396155	Tai6.23554	-0.228518	Q84KR8	-0.636024	Tai6.16636	-0.322546	Q9LLC3	3.03547	Tai6.22671	-1.21943	A0A2I0AZN2	0.229234	Tai6.17392	0.719052
A0A2I0WAS9	0.70783	Tai6.14978	0.152601	A0A2I0VYR4	0.611686	Tai6.21782	0.0108784	A0A2I0AF76	2.36625	Tai6.29331	0.240014	A0A2I0AL89	-0.430036	Tai6.26151	-0.200668
A0A2H9ZS85	0.575063	Tai6.35296	-0.770796	A0A2I0A7S3	0.0110134	Tai6.47012	0.150658	A0A2H9ZW79	-0.283933	Tai6.3963	-0.00854231	A0A2I0VFL3	-1.06351	Tai6.26151	-0.200668
A0A2I0VM72	0.514126	Tai6.35296	-0.770796	A0A2H9ZSR6	0.161166	Tai6.47012	0.150658	B8XF12	1.07017	Tai6.3963	-0.00854231	A0A2I0WUE4	2.28094	Ipomoea_batatas_newGene_1825	0.420687
A0A2I0WIM2	-1.36523	Tai6.35296	-0.770796	A0A2I0XJ40	1.15093	Tai6.47012	0.150658	A0A2I0APX7	0.0291019	Tai6.4626	-0.0176449	A0A2I0B4V0	-0.468373	Tai6.19708	1.44911
A0A2I0ATX0	0.851095	Tai6.35296	-0.770796	A0A2I0AGJ2	-0.916091	Tai6.49807	0.49138	A0A2I0B9J9	-0.0495868	Tai6.36561	-0.544151	A0A2I0WSR1	1.94953	Tai6.22860	0.263871
A0A2I0AWP2	0.515923	Tai6.16177	0.135808	A0A2I0X4V1	-0.692672	Tai6.49807	0.49138	A0A2I0AXC7	0.18842	Tai6.11118	-0.0057513	A0A1R3L5V7	-1.15353	Tai6.13175	0.190941
A0A2I0X0J2	0.281951	Tai6.8727	0.0660195	A0A2I0VG67	8.00055	Tai6.957	-0.254866	A0A2H9ZW52	0.742717	Tai6.36876	0.585193	A0A2I0WNF5	1.76518	Tai6.30787	0.0210778
A0A2I0XCJ9	-0.263005	Tai6.1184	0.165074	A0A2I0B699	-0.843715	Tai6.10580	0.0581822	A0A2I0W8P1	-0.851717	Tai6.53244	-1.26357	A0A2I0AI12	-0.637256	Tai6.1449	-0.0907847
A0A2I0VE54	-0.858576	Tai6.15274	-0.44715	A0A2D3E4V2	-1.84907	Tai6.10580	0.0581822	A0A2I0ABN5	0.978889	Tai6.30221	-0.233234	A4UTL4	0.200808	Tai6.31403	1.77894
Q9MAZ2	-0.640276	Tai6.15274	-0.44715	A0A2I0AVC5	1.06692	Tai6.10568	-0.219174	A0A2I0A2E8	2.01749	Tai6.29205	-0.136193	A0A2I0W8P1	2.69261	Tai6.53244	1.0292
A0A2H9ZRA5	-0.317538	Tai6.15274	-0.44715	A0A2H9ZVK4	4.2241	Tai6.10568	-0.219174	A0A2I0WAV3	-1.59957	Tai6.10679	-0.242328	A0A2I0ACK8	0.46698	Tai6.8756	0.0531123
A0A2I0XH94	-0.536658	Ipomoea_batatas_newGene_18799	0.592552	A0A2I0B138	1.18285	Tai6.6710	0.232303	A0A2I0WLY1	-0.0581722	Tai6.4627	-0.317351	A0A2I0BH34	-1.43539	Tai6.10165	0.679881
A0A2I0XH45	0.91014	Ipomoea_batatas_newGene_18799	0.592552	A0A0A7LWN1	-1.88089	Tai6.5764	0.0596946	A0A2I0VJK0	-1.15184	Tai6.54220	-0.0898719	A0A2I0XG81	-0.248352	Tai6.12792	1.8304
A0A2I0B5R5	-0.985889	Ipomoea_batatas_newGene_18799	0.592552	A0A2I0AEK9	-0.117752	Tai6.11094	0.652431	A0A2I0VRH7	-1.47616	Tai6.54220	-0.0898719	A0A2I0A177	-0.29515	Tai6.12792	1.8304
A0A2I0AZY5	0.296468	Tai6.21944	-0.252494	A0A2I0XC17	-0.978476	Tai6.28648	0.955913	A0A0A1ERE6	-0.649344	Tai6.12024	-0.388093	A0A2I0A806	0.259921	Tai6.19340	-0.676128
A0A2I0W0E8	-0.145393	Tai6.48764	0.176359	A0A2I0VWJ4	-0.791573	Tai6.27150	0.191113	A0A2I0W3C4	-0.532789	Tai6.24613	0.538528	A0A2I0BHD6	0.39248	Tai6.24354	-0.091888
A0A2I0X456	-0.657995	Tai6.48764	0.176359	A0A2I0A193	0.518569	Tai6.13400	0.211529	A0A2I0AKW6	-1.0884	Tai6.18710	0.632901	A0A2I0VZD5	-1.66813	Tai6.9840	0.167892
A0A2I0X461	1.1079	Tai6.48764	0.176359	A0A2I0VS68	1.6603	Tai6.3220	1.39773	A0A2H9ZVI5	-1.17191	Tai6.49755	0.479318	A0A2I0XGU9	-0.999101	Ipomoea_batatas_newGene_29424	0.494713
A0A2I0X711	-1.33716	Tai6.23013	0.172252	A0A2I0X827	7.13283	Tai6.9612	0.253019	A0A2I0AMF2	0.460125	Tai6.10767	3.14546	A0A2I0BD87	-1.25774	Tai6.24861	0.313945
A0A2I0W8V8	0.0750647	Tai6.5923	0.00211861	A0A2I0ATG4	8.80536	Tai6.24861	0.588789	A0A2I0W3G7	2.16966	Tai6.13635	-0.0771932	A0A2I0ATG4	-2.77443	Tai6.24861	0.313945
A0A2I0B9G1	0.136986	Tai6.26276	0.0134068	A0A2I0BD87	3.37296	Tai6.24861	0.588789	A0A2I0AMW0	0.296832	Tai6.15513	-0.109179	A0A2H9ZSG8	0.365608	Tai6.35068	0.124508
A0A2I0VKX1	0.465216	Tai6.15701	0.0916471	A0A2I0A7P5	0.997074	Tai6.44359	0.679095	A0A2I0B3Q9	0.180465	Ipomoea_batatas_newGene_6079	1.35414	A0A2I0B276	1.70883	Tai6.35068	0.124508
A0A2I0WDD0	0.00652305	Tai6.15201	0.494499	A0A2I0VIK8	-0.907348	Tai6.36449	0.341417	A0A2I0XG91	-4.74204	Tai6.42613	-0.838213	A0A2I0WRE1	-2.64712	Tai6.36508	-0.153138
A0A2H9ZTS6	-0.563641	Tai6.3248	0.432257	A0A2I0B2I4	-1.23722	Tai6.36449	0.341417	A0A2I0VQY5	-1.28686	Tai6.25675	-0.081628	A0A2I0A8G3	-2.8705	Tai6.10435	0.273004
A0A140G0E7	-0.241183	Tai6.15105	-0.472171	A0A2I0XH72	1.78082	Tai6.6285	0.628625	A0A2I0VL66	0	Tai6.25675	-0.081628	A0A2I0B7A9	-1.93534	Tai6.7168	0.149529
A0A2I0WNR0	-0.635963	Tai6.8232	0.218716	A0A2I0VA36	-0.993378	Tai6.33469	-3.14865	A0A1R3L5A5	2.86979	Tai6.16388	2.74266	A0A2I0B3D2	1.28265	Tai6.38129	-6.25146
A0A2I0XEL7	-0.561818	Tai6.37001	-0.0100264	A0A2I0A178	-1.42927	Tai6.11451	0.0228292	A0A2I0BFU9	4.08715	Tai6.11782	0.0223491	A0A140G0E7	1.3687	Tai6.15105	0.798983
A0A2I0WE90	-0.203087	Tai6.375	-0.324087	A0A2I0A8P7	0.42694	Ipomoea_batatas_newGene_47342	-0.873717	A0A2I0B5B0	0.975768	Tai6.4853	0.741306	A0A1R3L6A7	-0.265768	Tai6.32155	2.03222
A0A2I0V702	-0.689811	Tai6.18167	0.0739827	A0A1X9RVI7	3.05794	Tai6.14458	-0.118944	A0A2I0A542	0.174305	Tai6.48641	-0.120422	A0A2I0AGP8	1.32705	Tai6.3714	0.425601
A0A2I0WXG6	0.169415	Tai6.42521	3.37901	A0A2I0VRA1	0.711492	Tai6.12083	-0.0839692	A0A0A0YLX9	-1.81376	Tai6.31034	0.369194	A0A2I0WRW6	0.604862	Tai6.4135	0.0630135
A0A2I0AMT2	-1.03488	Tai6.44994	0.17322	A0A2I0A6S1	-0.0682148	Tai6.48623	0.0706194	K4FBM7	1.05688	Tai6.45869	-0.386655	A0A2I0X0J2	-1.12437	Tai6.8727	0.246869
A0A2I0ADW2	-0.771397	Tai6.3957	-0.188474	A0A2I0W8K2	-0.616534	Tai6.11248	-0.344272	A0A2I0WVF2	1.27361	Tai6.45869	-0.386655	A0A2I0WF26	-0.575872	Tai6.4019	0.287069
A0A2I0A361	0.751094	Tai6.9736	1.16323	A0A2I0BHD6	-1.00331	Tai6.24354	0.626451	A0A2I0AK44	0.829732	Tai6.47789	0.0618771	A0A2I0X335	0.059461	Tai6.171	0.431282
A0A2I0BDK7	-0.443876	Tai6.49732	0.119704	A0A2I0X8T2	4.11638	Tai6.10115	0.040951	A0A2I0VZD5	-0.374967	Tai6.9840	0.436661	A0A2I0ATT1	-0.555502	Tai6.171	0.431282
A0A2I0WXE8	0.75941	Tai6.10301	-0.399682	A0A2I0W7F1	0.481669	Tai6.24033	0.133603	A0A2I0ANR4	1.48896	Tai6.371	0.23963	A0A2I0BF06	0.572049	Tai6.46507	0.42397
A0A2I0AMJ0	-0.0521333	Tai6.36142	-0.746444	A0A2I0AN99	2.14197	Tai6.6297	-0.0631524	A0A2I0WW81	0.696006	Tai6.33382	0.11249	A0A2I0VSG5	-0.271643	Tai6.1618	0.594496
U5YRQ6	1.30202	Tai6.6464	-0.483071	A0A2I0VQU9	-2.13581	Tai6.43178	0.0683953	A0A2I0WW35	1.30344	Tai6.36650	0.834735	A0A2I0W3B4	-0.524333	Tai6.38690	-0.0590826
A0A0H4Q189	1.68734	Tai6.25295	-0.62508	A0A2I0AMD4	-0.40441	Tai6.34826	0.216769	A0A2I0VR13	2.18975	Tai6.24286	-0.26855	A0A2I0AL17	2.31345	Tai6.38690	-0.0590826
A0A2I0WV75	0.0816613	Tai6.34763	-0.189009	A0A2I0WKU2	-1.14575	Tai6.2537	0.417317	A0A2I0AZS1	-1.52085	Tai6.4994	-0.311213	A0A2I0AUH6	1.3101	Tai6.14210	0.413165
A0A2I0AZN2	-0.699024	Tai6.17392	0.10462	A0A2I0W4Z0	-0.980443	Tai6.27307	0.273407	A0A0H4D9G0	0.0871704	Tai6.33657	-0.488258	A0A2I0VTW9	2.15602	Tai6.14210	0.413165
A0A2I0VIC7	-1.49017	Ipomoea_batatas_newGene_48645	0.0812273	A0A2I0A6I1	-0.341184	Tai6.22596	-0.0316054	A0A2I0B8K4	3.21451	Tai6.23283	0.393623	D3Y114	0.935033	Tai6.32159	-0.162288
A0A2I0WBI5	-0.0373689	Tai6.33540	0.136226	A0A2I0WE90	1.10027	Tai6.375	0.0451148	A0A2I0B995	0.902189	Tai6.464	1.21714	A0A2I0AWR3	-0.479496	Tai6.7221	0.464189
A0A2I0A827	-0.678378	Tai6.28593	-0.460841	A0A2I0W681	7.84671	Tai6.49668	0.502294	A0A2I0WJJ7	-1.58718	Tai6.24893	-0.780393	A0A2I0AKW6	0.00750905	Tai6.18710	0.504875
A0A2I0X195	0.456492	Tai6.13192	-0.42525	A0A2I0B2D9	-1.24506	Tai6.5568	0.589112	A0A2I0VGH0	1.44071	Tai6.39432	0.0741693	A0A2I0B2X2	0.784615	Tai6.24730	0.456311
A0A2I0A1D4	-0.213228	Tai6.26917	0.231535	A0A2I0ACK8	0.836611	Tai6.8756	0.200332	A0A2I0AD13	-0.263063	Tai6.39432	0.0741693	A0A2I0B3Q9	0.525351	Ipomoea_batatas_newGene_6079	1.92883
A0A2I0W2B4	-0.767421	Tai6.24060	0.140977	A0A0A7LWJ3	-2.16064	Tai6.23206	0.195952	B6EB12	-2.7295	Tai6.34353	-1.1626	A0A2I0VZM1	0.180306	Ipomoea_batatas_newGene_40937	0.0522026
A0A2I0A848	-1.90964	Tai6.24060	0.140977	A0A2I0B1J1	-2.92211	Tai6.25449	0.00976538	Q2VU88	1.01132	Tai6.3421	0.315625	A0A2I0WK13	1.1031	Tai6.13806	-0.118546
A0A2I0XB23	0.543711	Ipomoea_batatas_newGene_32299	-0.39809	A0A2I0AAL4	-2.36217	Tai6.1292	0.00904078	A0A2I0WQQ3	0.165212	Tai6.3421	0.315625	A0A2I0B325	0.70783	Tai6.13806	-0.118546
A0A2I0W3X7	0.742142	Tai6.48275	-0.0935843	A0A2I0AHI5	0.0191633	Tai6.54876	-0.239779	A0A2I0AV44	0.352662	Tai6.3421	0.315625	A0A2H9ZYY3	-0.561514	Tai6.34278	-0.545112
A0A2I0ALD7	-1.07724	Tai6.10246	-0.630395	A0A2I0B253	-0.258001	Tai6.24655	-0.565518	A0A2I0A427	1.22583	Tai6.23245	0.148471	A0A2I0B642	-0.671988	Tai6.35667	-0.614688
A0A0A7LWL9	2.14026	Tai6.4590	0.269708	A0A2I0X965	-0.79804	Tai6.24655	-0.565518	A0A2I0WDW1	-1.81704	Tai6.6259	-0.0235024	A0A2I0WV48	0.615119	Tai6.15214	-1.05413
A0A0N6ZBJ9	-2.11496	Tai6.34984	-0.648162	Q207T5	-0.237	Tai6.41240	0.165045	A0A2I0A746	0.35806	Tai6.6259	-0.0235024	A0A2I0B9F8	-1.01406	Tai6.15214	-1.05413
A0A2I0WLN3	1.42512	Tai6.34984	-0.648162	A0A2I0A5V0	0.298598	Tai6.10588	-0.0349191	A0A2I0V7X6	-1.91345	Tai6.12508	-2.36583	Q84YB8	-0.560906	Tai6.35936	0.164918
A0A2I0AH49	0.242054	Tai6.18084	0.283464	A0A2I0WFV4	-0.00192002	Tai6.42630	0.276903	A0A2I0VSF8	-1.27743	Tai6.12508	-2.36583	A0A2I0AQL3	0.0634745	Tai6.28153	0.809584
A0A2I0ACF7	0.848324	Tai6.1543	-0.243111	A0A2I0WZ68	-2.18943	Tai6.13326	0.248568	A0A2H9ZWJ0	0.159568	Tai6.39263	1.10462	A0A2I0WUK3	0.471058	Tai6.1591	-1.51557
A0A2I0AHV6	-0.279256	Tai6.33830	-0.248096	A0A2I0X1H1	1.68779	Tai6.40414	0.815654	A0A2I0XGJ6	1.19005	Tai6.21987	-0.402707	Q8RVW3	-1.44059	Tai6.33750	-3.02325
A0A2I0AHM5	-0.0395783	Tai6.26137	-0.939242	A0A2I0X6N4	-0.129702	Ipomoea_batatas_newGene_4527	0.0830495	A0A2I0WGZ1	1.09044	Tai6.23622	-0.633117	A0A2I0W287	0.512128	Tai6.4763	0.412164
A0A2I0AG47	1.32713	Tai6.26137	-0.939242	A0A2I0B7X8	-0.149844	Tai6.18536	-0.47825	A0A2I0A193	0.0690019	Tai6.13400	0.0591121	A0A2I0B809	0.390744	Tai6.4763	0.412164
A0A2I0AI12	2.22266	Tai6.1449	-0.022673	A0A2I0WV14	-0.272508	Tai6.18536	-0.47825	A0A2H9ZSR6	-0.916415	Tai6.47012	0.695151	A0A2I0AZY5	0.946491	Tai6.21944	0.32334
A0A2H9ZRT5	0.49271	Tai6.5314	0.273688	A0A2I0WPY3	4.65403	Tai6.6555	0.613781	A0A2I0A7S3	0.48001	Tai6.47012	0.695151	A0A2I0AB25	-0.00482876	Tai6.13332	0.362668
A0A2I0X8T2	0.843529	Tai6.10115	-0.32195	A0A2I0AWR3	2.25726	Tai6.7221	0.0964812	A0A2I0XJ40	1.15338	Tai6.47012	0.695151	A0A2I0BEJ0	-0.166102	Tai6.30527	-0.857657
A0A2I0XAS7	0.636356	Tai6.19024	0.775013	A0A2I0AT00	0.533668	Tai6.43004	-0.124761	A0A2I0W6F2	1.11403	Ipomoea_batatas_newGene_40883	0.721532	A0A2I0APD1	-2.19556	Tai6.30750	-0.239183
A0A2I0WKU2	0.230444	Tai6.2537	0.595323	A0A2I0W632	2.53714	Tai6.39636	0.221953	A0A2I0W1X1	-0.403583	Ipomoea_batatas_newGene_53634	0.734637	A0A2I0AFC0	-0.244164	Ipomoea_batatas_newGene_60444	0.591382
A0A2I0A5U1	-0.366516	Tai6.49378	-0.193503	A0A2I0X2X7	-2.56561	Tai6.37605	0.892507	M4QUU2	-0.831255	Tai6.34783	-0.158267	A0A1R3L5A5	-0.836747	Tai6.16388	2.359
A0A2I0B9J9	0.448614	Tai6.36561	-0.956638	A0A2I0AY50	-0.555684	Tai6.33190	1.60771	A0A2I0BDF2	0.92772	Ipomoea_batatas_newGene_8555	-1.79982	A0A2I0B5G8	-0.457213	Tai6.7230	-0.145131
A0A088QMS0	0.915527	Tai6.48466	0.380282	A4GKJ0	-3.22297	Tai6.16067	-3.3068	A0A0F7H0B9	1.13682	Tai6.23690	-0.165787	A0A2I0W3G7	0.579605	Tai6.13635	0.458474
A0A2I0B2W1	2.16641	Tai6.3640	-0.740859	A0A2I0X3S4	-1.83272	Ipomoea_batatas_newGene_1855	-2.3279	A0A2I0BHD6	-0.571975	Tai6.24354	-0.482885	A0A2I0ANZ6	-1.04549	Tai6.9239	0.695536
A0A2I0AI76	0.149596	Tai6.42197	0.000394873	A0A2I0AKF4	-1.08987	Tai6.16642	0.192151	A0A2I0WHP0	0.752385	Tai6.976	-0.0357113	A0A2I0VSF8	0.73874	Tai6.12508	-1.70789
A0A2I0X637	1.93078	Tai6.39841	0.21606	A0A192GPF1	-1.04297	Tai6.2109	-1.72603	A0A2I0AP50	1.12396	Tai6.42393	-0.267603	A0A2I0V7X6	-1.14832	Tai6.12508	-1.70789
A0A2I0WU95	-0.168138	Tai6.35926	0.322018	A0A2I0VHC5	0.485033	Tai6.2109	-1.72603	A0A2I0WA07	-4.90552	Ipomoea_batatas_newGene_41050	-0.20483	A0A2I0VGB3	1.29288	Tai6.20507	0.0149417
A0A2I0AZS6	1.63512	Tai6.21647	0.504487	A0A1J0KK52	0.322077	Tai6.5166	-0.824008	A0A2I0VI31	-0.612301	Tai6.4980	-0.492189	A0A2I0BG38	-2.70996	Tai6.23209	-0.105346
A0A2H9ZV19	-0.284164	Tai6.21647	0.504487	A0A2H9ZYE7	0.732649	Tai6.16708	0.176035	A0A2I0AI74	-1.76542	Tai6.16444	-0.356898	A0A2I0WV74	0	Tai6.23209	-0.105346
A0A1R3L5S5	0.319853	Tai6.14045	0.368624	A0A2I0VAI6	6.70519	Tai6.32133	0.00631264	A0A0A0YMU3	-3.60621	Tai6.17769	1.12689	A0A2I0BG21	-1.11636	Tai6.23209	-0.105346
A0A2I0B9T5	-0.27245	Ipomoea_batatas_newGene_47546	1.14419	A0A0A7LU71	-0.0417333	Tai6.33471	-0.0680147	G5EIQ1	-1.12006	Tai6.4369	0.34039	A0A2I0A851	-1.21732	Tai6.23209	-0.105346
A0A2H9ZW64	-0.0337806	Tai6.17481	0.094514	A0A2I0X3F3	0.28492	Tai6.33471	-0.0680147	A0A1R3L673	-0.445125	Tai6.11785	-0.808732	A0A2I0AA64	-1.38369	Ipomoea_batatas_newGene_51093	#NAME?
A0A2I0WCS0	0.420136	Tai6.49582	-0.22194	Q1KPV4	-1.27093	Tai6.34772	0.886809	A0A2I0AXF8	0.584488	Tai6.46667	1.77292	A0A2I0XEK0	-0.737788	Tai6.13072	0.541481
A0A2H9ZVF2	-0.0904179	Tai6.27438	0.248814	A0A2I0B5P0	-2.37375	Tai6.7535	-0.269689	A0A0A7LUE3	-0.00378583	Tai6.4237	-0.256403	A0A2H9ZVI5	0.461285	Tai6.49755	0.688611
A0A2I0AT74	0.43191	Tai6.46268	0.17698	A0A2I0WBX9	-1.07791	Tai6.28094	-0.230378	A0A2I0VZK1	-0.0929835	Tai6.4424	1.3482	A0A2I0X6V6	-0.612853	Tai6.38523	0.168865
A0A2I0XC55	-0.392142	Ipomoea_batatas_newGene_32412	0.205746	A0A2I0A4L7	-0.438526	Tai6.28094	-0.230378	A0A2I0A1Y3	-0.992327	Tai6.4424	1.3482	A0A2I0AX02	-0.604151	Tai6.31336	-7.8273
A0A1R3L5V7	-1.81437	Tai6.13175	0.150984	A0A2I0A731	0.640213	Tai6.28094	-0.230378	A0A2I0X450	3.60191	Tai6.1023	0.0181977	A0A2I0A5V0	0.237592	Tai6.10588	-0.0216614
A0A2I0B3N6	-0.591001	Tai6.49105	-0.832503	A0A0A7LU48	0.337159	Tai6.28094	-0.230378	A0A2I0WE97	-1.57898	Tai6.15429	-0.0526647	A0A2I0VHC5	0.569825	Tai6.2109	0.715801
A0A2I0W638	-0.460434	Tai6.26173	1.76493	A0A2I0A2T8	-1.02674	Tai6.23883	-0.0663487	A0A2I0AUP0	1.4167	Tai6.3839	0.137772	A0A192GPF1	1.74546	Tai6.2109	0.715801
A0A2I0B022	1.2585	Tai6.34997	0.41642	A0A2I0X289	-1.85214	Ipomoea_batatas_newGene_52642	-0.376787	A0A2I0WRE1	0.206779	Tai6.36508	-0.17321	A0A2I0XBP7	0.8089	Tai6.43113	0.400497
A0A2I0ATP2	0.954332	Tai6.4816	0.0319174	A0A2H9ZU07	0.16074	Ipomoea_batatas_newGene_52642	-0.376787	A0A2I0VRZ9	0.819775	Tai6.15511	-0.33162	A0A2I0VG26	-1.83886	Tai6.12444	0.172345
A0A2I0ALT0	-1.47386	Tai6.16624	-0.00664331	A0A2I0BEJ2	-1.66293	Ipomoea_batatas_newGene_52642	-0.376787	A0A2I0AKE6	2.09886	Tai6.27885	-0.119194	A0A2I0WAP5	0.570369	Tai6.4386	-1.28488
A0A2H9ZRF8	-0.988516	Tai6.34112	1.53734	A0A2I0ALT0	-3.98346	Tai6.16624	0.387649	A0A2H9ZTA0	0.55438	Tai6.37882	-0.243116	A0A2I0ATK0	-0.327368	Tai6.8760	-0.016755
A0A1R3L7B0	0.805965	Tai6.35101	-0.290883	A0A2H9ZZ05	8.17483	Tai6.3450	0.22584	A0A2H9ZYB8	-1.29067	Tai6.8911	1.04616	A0A2I0VRA1	-0.295671	Tai6.12083	0.23932
A0A2I0WJV7	-0.00658573	Tai6.35101	-0.290883	A0A2I0W366	0.696924	Tai6.20956	0.0284525	A0A2I0B9G1	0.167553	Tai6.26276	0.375595	S4T630	2.23847	Tai6.13310	0.142762
A0A2I0WMQ9	-5.27923	Ipomoea_batatas_newGene_47395	-0.120727	A0A2I0WFS3	-1.32995	Tai6.325	0.51015	A0A2I0W1W4	-0.836619	Tai6.18786	-0.0618038	A0A2I0AFV3	0.995061	Tai6.31944	-0.106786
M4H7E2	1.15066	Tai6.18488	-0.45246	A0A0D4CYY1	-1.14812	Tai6.25493	0.568843	A0A2I0WXQ2	0.0122175	Tai6.28576	0.30927	A0A2I0AS92	3.55977	Tai6.31944	-0.106786
A0A2I0VQY9	-0.476085	Tai6.6915	-0.143881	T1WC48	-1.90436	Tai6.17647	-0.442626	A0A2I0X2R2	3.58408	Tai6.9323	-1.51473	A0A2I0WNY0	-5.20237	Ipomoea_batatas_newGene_5367	-0.229068
A0A2I0WZV4	-1.89637	Tai6.2765	7.82212	A0A2I0X0Z5	5.771	Tai6.37876	0.381071	A0A2I0WLR5	0.951197	Tai6.47221	0.141531	A0A2I0WR95	0.793497	Tai6.10411	0.861882
Q84ZT7	0.218862	Tai6.2765	7.82212	A0A2I0AJJ1	0.396053	Tai6.40213	0.0993456	A0A2I0ABN2	-0.355328	Tai6.49291	-0.840697	A0A2I0B0Y8	1.42131	Tai6.10411	0.861882
A0A2I0XCH0	-0.618253	Tai6.2765	7.82212	A0A2I0XEK0	3.72465	Tai6.13072	-0.069021	A0A2I0B6Y3	0.23465	Tai6.17768	0.383114	A0A2I0A0J2	0.219968	Tai6.15970	0.21914
A0A2I0AKY0	-1.94753	Tai6.2765	7.82212	A0A2I0XG81	-3.54537	Tai6.12792	0.624323	A0A2I0VI92	-0.786633	Tai6.17768	0.383114	A0A2I0X117	-1.12956	Tai6.39236	0.0257517
A0A2I0X334	-0.534058	Tai6.2765	7.82212	A0A2I0A177	-0.0301394	Tai6.12792	0.624323	A0A2I0WTZ8	0.0175781	Tai6.19102	-0.19718	A0A2I0X637	-1.07991	Tai6.39841	-0.263014
A0A2I0VSG5	-1.21315	Tai6.1618	0.12536	A0A2I0A1Y7	2.36308	Ipomoea_batatas_newGene_28603	-0.203742	A0A2I0B8R3	0.622077	Tai6.19102	-0.19718	Q9SDM0	1.6193	Tai6.10458	0.350478
A0A2I0AIW8	-0.709875	Tai6.29697	0.0301596	A0A2I0AAA4	1.95452	Tai6.51845	0.515702	A0A2I0XCQ3	-0.583004	Tai6.4474	0.58116	A0A2I0VYB2	-1.94518	Tai6.37778	0.25015
A0A2I0A085	0.0980103	Tai6.29697	0.0301596	A0A2I0A1D4	1.17361	Tai6.26917	0.267607	A0A2I0B0G9	-6.7475	Tai6.33615	-0.242679	A0A2I0XH45	-2.70277	Ipomoea_batatas_newGene_18799	1.14893
A0A2I0BEP3	1.09237	Tai6.1253	0.23485	A0A2I0AP50	2.25169	Tai6.42393	0.264539	A0A2I0X8T2	1.62591	Tai6.10115	0.120669	A0A2I0XH94	-0.685769	Ipomoea_batatas_newGene_18799	1.14893
A0A2I0X2C3	0.284972	Tai6.1253	0.23485	A0A2I0B0G9	-1.3899	Tai6.33615	0.0134926	A0A2I0V749	0.869428	Tai6.19589	-0.0586579	A0A2I0B5R5	-1.79425	Ipomoea_batatas_newGene_18799	1.14893
A0A1R3L5A5	0.974574	Tai6.16388	-0.030597	A0A2I0W440	4.93124	Tai6.51664	-0.418097	A0A2I0WX51	-1.03303	Tai6.22565	-0.186421	Q2XNT4	-0.0877421	Tai6.37637	0.270045
A0A2I0A1L9	-0.282662	Tai6.18497	0.246644	A0A2I0WV75	0.595078	Tai6.34763	0.21325	A0A2H9ZQJ3	-0.870069	Tai6.22565	-0.186421	I7D7M9	-0.0908083	Tai6.37637	0.270045
A0A2I0W440	1.89249	Tai6.51664	-0.205263	Q677B0	1.22719	Tai6.10952	0.357334	A0A2H9ZX05	0.198904	Tai6.4800	-0.352883	A0A2I0W3C4	-1.33849	Tai6.24613	-0.0202422
O24540	0.861418	Tai6.20504	-0.858755	A0A2I0W010	-0.874828	Tai6.16404	0.190056	A0A2I0X1L8	0.606777	Tai6.4800	-0.352883	A0A2I0B8Y5	-0.0357677	Tai6.20274	0.657543
A0A2I0AQX4	0.505329	Tai6.20072	-0.2318	A0A2I0WJ10	3.25786	Tai6.29668	0.669027	A0A0H4Q189	1.68811	Tai6.25295	0.579258	A0A2I0WMQ9	0.238695	Ipomoea_batatas_newGene_47395	-0.465679
A0A2I0W1K2	-1.01446	Tai6.14773	0.153484	A0A2I0W638	-0.554956	Tai6.26173	1.86375	A0A2I0BDP0	4.61849	Tai6.34530	-0.0712539	A0A2I0BHA3	0.820766	Tai6.17056	0.770905
A0A2I0A3H0	-0.110025	Tai6.23840	0.312823	A0A2I0AA99	-1.103	Tai6.17531	-0.356617	A0A2I0W3G2	4.14095	Tai6.34530	-0.0712539	A0A2I0AEX3	0.596062	Tai6.10168	0.202417
A0A2H9ZUI5	0.673641	Tai6.8684	-0.150824	A0A2I0WV72	-1.02575	Tai6.17531	-0.356617	A0A2I0VNK8	-0.870519	Tai6.13433	-0.487243	A0A0A7LU49	1.49297	Tai6.44079	1.65009
A0A088MLX3	-0.171928	Tai6.48181	-0.555127	A0A2I0VBS6	0.375911	Tai6.43059	0.328327	A0A2I0ACS2	-4.66524	Tai6.24066	-0.00103951	A0A2I0A3H0	0.746931	Tai6.23840	0.177526
A0A067YR07	0.187891	Tai6.39484	0.300082	A0A2H9ZWW0	0.75272	Tai6.8073	0.137128	A0A0A0YNC5	0.198163	Tai6.14720	0.130809	A0A2I0X2V4	0	Tai6.6789	0.0831741
A0A2I0W374	0.329985	Tai6.5644	-0.0783978	A0A2I0VEX5	0.369762	Tai6.11079	-0.0814681	C3VCM4	0.400593	Tai6.14720	0.130809	A0A2I0XH89	0.482874	Tai6.35124	0.327361
A0A2I0BEC5	-0.823283	Tai6.13054	0.0964861	A0A2I0A929	0.252855	Tai6.48162	0.677479	A0A2H9ZV97	4.20849	Tai6.37310	-0.00209762	A0A2I0VQY7	2.59974	Tai6.40337	-0.386679
A0A2H9ZYE7	0.898558	Tai6.16708	-0.946076	A0A1R3L5I4	-3.22652	Tai6.27452	-0.96618	A0A2I0X313	0.0202017	Tai6.37310	-0.00209762	A0A2I0XCQ3	-0.0218731	Tai6.4474	1.34692
A0A2I0WA07	-0.826725	Ipomoea_batatas_newGene_41050	6.18747	Q8W137	-2.8301	Tai6.27452	-0.96618	A0A2I0W408	0.224024	Tai6.43470	0.0187909	A0A2I0AAP9	1.90584	Tai6.8299	0.273921
A0A2I0A193	0.691511	Tai6.13400	0.60231	A0A2I0XJC5	1.7641	Tai6.3820	-0.223629	A0A2I0AG78	1.40164	Ipomoea_batatas_newGene_6504	1.35587	A0A2I0B7X6	-0.768305	Tai6.31355	-0.442536
A0A2I0VZP9	-0.249098	Tai6.34226	-0.137706	A0A2I0B050	-0.236771	Tai6.3820	-0.223629	A0A2I0B7W9	0.182747	Tai6.5645	0.0124638	A0A2I0WM08	-0.615123	Tai6.31355	-0.442536
A0A2I0B5U4	-1.03747	Tai6.34226	-0.137706	A0A2I0AS72	-0.910973	Tai6.22243	0.308117	A0A2I0WFV4	0.593454	Tai6.42630	0.739587	A0A2I0A7B9	1.05322	Tai6.39846	-0.0815657
A0A2I0AKU4	0.70783	Tai6.6488	-0.122381	A0A2I0WCE2	-2.73464	Tai6.22243	0.308117	A0A2I0A3C0	0.631079	Tai6.33254	0.35572	A0A2I0BEC5	1.43404	Tai6.13054	0.0376003
H6T1Q6	0.631764	Tai6.45724	0.039355	A0A2I0WJJ1	3.90717	Ipomoea_batatas_newGene_49565	-0.450688	A0A2I0AB25	0.346744	Tai6.13332	0.179214	A0A2I0VS93	-1.68683	Tai6.25322	-0.0175579
A0A2I0W1P4	1.05969	Tai6.22704	-0.328281	A0A2I0AAP9	-0.0386944	Tai6.8299	-0.159082	A0A2I0W513	0.559533	Tai6.8952	-0.602363	Q207T5	0.0732791	Tai6.41240	-0.12805
A0A2I0XG81	-3.33697	Tai6.12792	-0.0143517	A0A2I0A806	0.041908	Tai6.19340	0.175573	A0A2I0ATG9	-0.460851	Tai6.584	1.67491	A0A2I0BF94	-0.672794	Tai6.9490	-0.018215
A0A2I0A177	1.24256	Tai6.12792	-0.0143517	A0A2I0AJS5	-2.3481	Tai6.31009	0.477274	A0A2I0V7G0	-0.908448	Tai6.9182	0.873018	A0A2I0V7G0	1.24925	Tai6.9182	0.597868
A0A2I0AMU5	1.00991	Tai6.29648	-0.627284	A0A2I0WFM0	1.24479	Ipomoea_batatas_newGene_39511	0.542963	A0A2I0B8Y5	0.347259	Tai6.20274	0.834607	A0A2I0W0S2	-1.51108	Tai6.38582	0.381274
A0A2H9ZWJ0	-0.435556	Tai6.39263	1.14333	A0A2I0V9J4	0.441989	Tai6.22760	-1.00814	A0A2I0BEQ8	-0.963679	Tai6.22146	-0.369399	A0A2I0X8Q3	-0.854921	Tai6.52705	-0.329845
A0A2H9ZRZ2	2.79712	Tai6.21245	-0.372362	A0A2I0XGU9	-2.86865	Ipomoea_batatas_newGene_29424	-2.4731	A0A2I0WAP5	-0.689873	Tai6.4386	-0.677966	A0A2I0V9J4	-0.535933	Tai6.22760	0.155579
A0A2I0WQS5	-0.80642	Tai6.21245	-0.372362	A0A2I0WUK3	-0.278737	Tai6.1591	0.162075	A0A2I0BFR7	0.358162	Tai6.39766	1.12041	A0A2I0VJY0	1.40864	Tai6.16284	0.147721
A0A2I0VIL9	0.470001	Tai6.21245	-0.372362	A0A2I0AZY5	-1.98513	Tai6.21944	0.305127	A0A2I0VY69	-0.964137	Tai6.2046	0.348034	I6LE50	0.190911	Tai6.16284	0.147721
A0A2I0W366	-1.08078	Tai6.20956	0.344959	A0A2I0XCH4	1.14457	Tai6.10794	0.439243	A0A2I0AYS1	0.214169	Tai6.2046	0.348034	A0A2I0AED7	0.41424	Tai6.19909	0.551798
A0A2I0XGI5	-0.66115	Tai6.14844	0.657036	A0A2I0WF26	1.23644	Tai6.4019	-0.122611	Q84YB8	1.10583	Tai6.35936	0.229682	A0A2I0AH37	0.32125	Ipomoea_batatas_newGene_20534	-0.511348
A0A2H9ZW79	0.236699	Tai6.3963	-0.855032	A0A2I0VK11	0.284504	Tai6.2980	-0.214225	A0A2I0WKK2	0.278824	Tai6.32260	0.349202	A0A2I0XCH0	-4.13206	Tai6.2765	-0.466933
B8XF12	0.326058	Tai6.3963	-0.855032	A0A2I0BHA3	2.71171	Tai6.17056	0.270044	A0A2I0W7N3	1.46428	Tai6.18638	0.928237	A0A2I0X334	-3.60928	Tai6.2765	-0.466933
A0A2I0X1H1	0.396104	Tai6.40414	0.53643	A0A2I0B4E6	-2.15309	Tai6.9685	2.19584	A0A2I0B8W8	0	Tai6.26704	-0.125083	Q84ZT7	0.955254	Tai6.2765	-0.466933
A0A2I0BDF2	1.47761	Ipomoea_batatas_newGene_8555	-2.06359	A0A2I0ACS2	-2.77125	Tai6.24066	-0.19447	A0A2I0XAU5	-0.333194	Tai6.26704	-0.125083	A0A2I0AKY0	-1.96351	Tai6.2765	-0.466933
A0A2I0XJE9	-0.530251	Tai6.10934	-1.92699	A0A2I0VS93	1.5945	Tai6.25322	0.194807	A0A2I0B854	0.248086	Tai6.42412	-0.1511	A0A2I0WZV4	-0.552771	Tai6.2765	-0.466933
A0A2I0AW94	0.348391	Tai6.46091	-0.256432	A0A2I0A0Z1	1.55834	Tai6.32869	-0.0485582	A0A2I0BEJ7	1.41907	Tai6.33541	0.0953622	A0A2I0WXG6	-0.916286	Tai6.42521	-3.59071
A0A2I0VLE8	0.293713	Tai6.46091	-0.256432	A0A1R3L5S5	1.14065	Tai6.14045	0.545847	A0A2I0W336	-0.272623	Tai6.8570	0.421596	A0A2I0AUD7	-0.0756058	Tai6.2141	0.491606
A0A2I0XCR3	0	Tai6.22614	0.0193611	A0A2I0WK61	-1.46898	Tai6.43069	-0.0847563	A0A2I0A9M5	-1.13772	Tai6.45196	-0.240606	A0A2I0WZM5	-2.89118	Tai6.2315	-0.214714
A0A0F6PKQ5	-2.78763	Tai6.19444	-0.899482	M4QUU2	-1.103	Tai6.34783	0.557124	A0A2I0WMQ9	1.87662	Ipomoea_batatas_newGene_47395	-0.227224	A0A2I0AAL4	1.59241	Tai6.1292	-0.517807
A0A2I0W0Q5	2.1419	Tai6.19436	-0.482285	A0A2I0BAZ9	-0.512638	Tai6.7622	4.38639	A0A2I0B2W1	-0.595462	Tai6.3640	0.382491	A0A2I0AGJ2	-0.605927	Tai6.49807	0.306938
A0A2I0W681	0.481869	Tai6.49668	0.38094	A0A2I0V6S0	-2.64872	Tai6.7622	4.38639	A0A2I0X456	-0.188365	Tai6.48764	-0.347678	A0A2I0X4V1	0.178395	Tai6.49807	0.306938
A0A2I0XGJ6	-0.876115	Tai6.21987	-0.145085	A0A2I0A1F4	2.09747	Tai6.41181	0.220272	A0A2I0W0E8	-0.533877	Tai6.48764	-0.347678	A0A2I0AAB0	-0.376083	Tai6.20655	0.318559
A0A2I0BH72	1.15973	Tai6.20402	0.376777	A0A2I0B264	0.489851	Tai6.12686	-1.01634	A0A2I0X461	-0.00186515	Tai6.48764	-0.347678	A0A1S6YFZ9	-0.342644	Tai6.20655	0.318559
A0A0A0YMU7	-1.30979	Tai6.15887	-1.95348	A0A1R3L674	-0.301984	Tai6.20321	-0.0498718	A0A2I0X117	1.46587	Tai6.39236	-0.0287669	A0A2I0WDF6	0.13067	Tai6.24130	0.202479
A0A2I0W4S2	0.347207	Tai6.40531	0.441523	A0A2I0B995	1.6275	Tai6.464	-1.07728	A0A2I0W0S0	-0.922382	Tai6.15680	-0.420019	A0A2H9ZTQ8	0.388189	Tai6.20812	0.517088
A0A2I0VJ35	0.796012	Tai6.6932	0.412862	A0A2I0AS92	-2.7717	Tai6.31944	0.411586	A0A2I0ALN5	0.204772	Tai6.15680	-0.420019	A0A2I0VZG7	0.812921	Tai6.16513	0.701506
A0A2I0VQJ4	-0.119322	Tai6.6932	0.412862	A0A2I0AFV3	0.228813	Tai6.31944	0.411586	A0A2I0W440	1.17688	Tai6.51664	0.966183	A0A2I0AU08	0.696055	Tai6.43777	-0.915106
A0A2I0AX76	-0.928096	Tai6.6932	0.412862	A0A0A7LUB6	2.4242	Tai6.46792	0.247414	A0A2I0WM08	-1.39125	Tai6.31355	-0.386499	A0A2I0AUG0	3.05307	Tai6.3556	0.75987
A0A2I0VD22	-0.0615547	Tai6.6932	0.412862	A0A2I0VZG1	-2.70897	Tai6.43490	0.215915	A0A2I0B7X6	-1.10582	Tai6.31355	-0.386499	A0A140GPJ4	1.95468	Tai6.38107	1.66067
A0A2I0AD92	-0.517277	Tai6.6932	0.412862	A0A2I0A1Z0	-1.58813	Tai6.43490	0.215915	A0A2I0W1P4	-0.070381	Tai6.22704	0.0740273	A0A2I0AG78	1.66969	Ipomoea_batatas_newGene_6504	-0.368187
A0A2I0XC17	-0.0421202	Tai6.28648	-0.214923	A0A2I0AXF8	0.0238072	Tai6.46667	0.119187	A0A2I0BG35	2.595	Tai6.10773	0.404452	A0A2I0XGR7	-2.85432	Ipomoea_batatas_newGene_34981	1.99772
A0A2I0VWX4	-0.240781	Tai6.40449	0.0930845	A0A2I0WXG6	0.334528	Tai6.42521	2.37876	A0A2I0VG26	-1.51347	Tai6.12444	-0.298088	A0A2I0B9M6	-0.745386	Ipomoea_batatas_newGene_34981	1.99772
A0A2I0VG26	0.972599	Tai6.12444	-0.382483	A0A2I0XB93	0.741376	Tai6.31691	0.80659	A0A2I0AGP8	-1.43275	Tai6.3714	0.280415	A0A2I0BEQ8	-0.388314	Tai6.22146	-0.0257047
A0A2I0A2F6	0.34659	Tai6.31652	-1.49081	A0A2I0B4B5	-0.364875	Tai6.31691	0.80659	A0A140GPJ4	1.52176	Tai6.38107	-0.0371113	A0A2I0AA80	0.769096	Tai6.44939	-0.376913
A0A2I0VUN9	0	Tai6.26117	0.135996	A0A2I0WPG6	-0.576116	Tai6.20835	0.665989	A0A2I0VZM1	1.64451	Ipomoea_batatas_newGene_40937	-0.194626	A0A2H9ZXQ6	0.87144	Tai6.13571	-0.275535
A0A2I0WW81	-0.760423	Tai6.33382	-0.0446735	A0A2I0X7B8	-0.386902	Tai6.35254	1.26859	A0A2I0AHI5	0.373299	Tai6.54876	-0.0768548	A0A2I0B699	1.27683	Tai6.10580	0.118927
A0A2I0B3E7	0.143615	Tai6.46588	0.0235197	A0A2I0V749	0.154184	Tai6.19589	-1.12881	A0A0F7H0J6	0.536056	Tai6.15072	-0.102054	A0A2D3E4V2	4.39713	Tai6.10580	0.118927
A0A097PT40	-0.158983	Tai6.11490	0.379084	A0A088QMS0	0.719099	Tai6.48466	0.554815	A0A2I0A630	9.04102	Tai6.50181	0.134943	M4H7E2	2.10118	Tai6.18488	0.333569
A0A2I0VI31	-0.189955	Tai6.4980	0.106668	A0A2I0WUE4	-0.330164	Ipomoea_batatas_newGene_1825	-4.28756	A0A2I0VWX4	-2.73491	Tai6.40449	0.186455	A0A2I0W2E4	0.654592	Tai6.11098	1.26697
A0A2I0ADF7	-1.00358	Tai6.31166	0.212661	A0A2I0WRW6	-1.32527	Tai6.4135	-0.216183	M9T2E9	3.40413	Tai6.15528	-0.354766	A0A2I0X8T2	-1.64699	Tai6.10115	0.499126
A0A2H9ZQV1	0	Tai6.31166	0.212661	A0A2I0B8E6	-1.19661	Tai6.1844	-0.240555	D3Y114	0.530581	Tai6.32159	-0.162186	A0A0A7LYR5	-0.523609	Tai6.649	0.290808
A0A2I0V8G6	-0.386078	Tai6.24710	-0.23368	A0A2I0AU08	0.788654	Tai6.43777	0.173089	A0A2I0W7I8	2.81668	Tai6.35380	0.190971	A0A2I0AXI5	0.704117	Tai6.649	0.290808
A0A2I0AFV8	-0.953098	Tai6.14938	-0.285575	A0A2I0AE53	-1.53977	Tai6.26516	-0.554054	A0A2I0WTF9	-2.38128	Tai6.16375	0.19804	A0A2I0W2U9	-1.16749	Tai6.9132	0.608161
A0A2I0B1J0	1.25025	Tai6.33850	0.196244	A0A2I0AMJ0	-3.22386	Tai6.36142	-0.199598	A0A2I0AE45	-0.690806	Tai6.16375	0.19804	A0A2I0B2M0	-1.29623	Tai6.40209	-0.527274
A0A2I0A0Z2	-2.14635	Tai6.32110	0.294682	A0A2I0XD80	-2.06271	Tai6.36468	0.541345	A0A2I0B9P9	-0.998706	Tai6.16375	0.19804	A0A2I0AV44	1.26085	Tai6.3421	0.308244
A0A2I0AAA4	0.505429	Tai6.51845	0.713637	A0A2I0BCB4	3.62368	Tai6.4479	0.413659	A0A2I0VKX1	-0.995022	Tai6.15701	0.114073	Q2VU88	0.259241	Tai6.3421	0.308244
A0A2I0A1Y3	-1.29074	Tai6.4424	-1.59233	A0A2I0AT84	-1.60464	Tai6.4479	0.413659	A0A2H9ZU51	-0.801086	Tai6.9828	-0.261652	A0A2I0WQQ3	0.417392	Tai6.3421	0.308244
A0A2I0VZK1	-0.266804	Tai6.4424	-1.59233	A0A2I0VEA9	-1.83311	Tai6.4479	0.413659	A0A2I0A5Y7	-0.806357	Tai6.9828	-0.261652	A0A2I0XCJ9	-0.359718	Tai6.1184	0.0340436
A0A2I0WRE1	0.59434	Tai6.36508	0.100785	A0A2I0BER3	1.36255	Tai6.23554	-0.136912	A0A173GPK2	0.182323	Tai6.45672	1.60471	Q676W7	-0.275794	Tai6.52979	-0.435283
A0A2I0AQ60	1.44593	Tai6.37303	-0.284573	A0A2I0AGX4	2.16009	Tai6.11403	1.1862	A0A2I0A6G9	1.95564	Tai6.39797	-0.632712	A0A2I0VUT1	-0.26502	Tai6.8145	0.578698
A0A2I0B7W9	0.690593	Tai6.5645	-1.04691	A0A2I0VIL9	-2.24911	Tai6.21245	0.131684	A0A2I0VQY4	-0.56881	Tai6.31908	3.00682	A0A2I0BCC3	-2.65414	Tai6.4773	0.3389
A0A2I0W0S0	0.451292	Tai6.15680	0.317427	A0A2I0WQS5	-2.2679	Tai6.21245	0.131684	A0A2I0XC17	-0.107283	Tai6.28648	-1.1006	A0A2I0WU73	0.288356	Ipomoea_batatas_newGene_17886	-0.08921
A0A2I0ALN5	1.63642	Tai6.15680	0.317427	A0A2H9ZRZ2	1.19328	Tai6.21245	0.131684	A0A2H9ZQR9	0.331534	Tai6.46800	0.27566	A0A2I0VDH7	-0.472257	Ipomoea_batatas_newGene_17886	-0.08921
A0A2I0B699	0.553735	Tai6.10580	0.0697233	A0A2I0VBW2	-0.325622	Tai6.37337	0.144775	A0A2I0A6I8	-0.569297	Tai6.21329	0.380586	A0A2I0A9R3	1.21121	Tai6.42244	-0.54419
A0A2D3E4V2	2.18574	Tai6.10580	0.0697233	A0A2I0AJG0	-1.53222	Tai6.6038	-0.0895984	A0A2I0WR16	-1.89149	Tai6.21329	0.380586	A0A2I0B2T0	2.47047	Tai6.14723	1.13125
A0A2I0B2M0	0.753246	Tai6.40209	-0.0230052	A0A2I0VU39	1.06493	Tai6.5944	-0.485812	A0A2I0BC21	1.53799	Tai6.34084	-0.328585	A0A2I0WLB2	1.96155	Tai6.14723	1.13125
A0A2I0WDW1	0.737589	Tai6.6259	-0.587311	A0A2I0B8W2	0.270999	Tai6.17697	-0.997424	Q8W137	-1.41448	Tai6.27452	2.38278	A0A0A7LUN3	2.02929	Tai6.14723	1.13125
A0A2I0A746	2.46578	Tai6.6259	-0.587311	A0A2I0AQS9	-1.05247	Tai6.14468	0.277027	A0A1R3L5I4	-0.91175	Tai6.27452	2.38278	A0A2I0AIC2	1.46024	Tai6.14723	1.13125
A0A2I0AUD7	1.39054	Tai6.2141	0.314448	A0A2I0XEV2	-0.214368	Tai6.36025	0.147753	A0A2I0ATW7	0.870691	Tai6.46932	0.197253	A0A2I0VVN6	0.906282	Tai6.14723	1.13125
Q9LLC3	-3.18363	Tai6.22671	-1.40692	A0A2I0VZD5	1.32868	Tai6.9840	-0.423543	A0A2I0A8V3	-0.159322	Tai6.32249	0.181634	A0A2I0X091	-1.96288	Tai6.8526	-0.749824
A0A2I0AQN2	-0.899975	Tai6.13924	0.0452683	A0A2I0X2C3	-0.780622	Tai6.1253	-0.0226358	A0A2I0XH97	0.695378	Tai6.32249	0.181634	A0A2I0WCS0	0.157383	Tai6.49582	0.214646
A0A0A1EQY8	0.418408	Tai6.18101	0.0981568	A0A2I0BEP3	2.79185	Tai6.1253	-0.0226358	A0A2I0AAD6	0.127563	Tai6.37176	0.197424	Q2UZT6	1.56758	Tai6.31108	-0.755864
A0A1R3L674	-0.16548	Tai6.20321	-0.366264	A0A2H9ZQY4	0.168564	Tai6.51987	0.179159	A0A2I0XH45	-0.700519	Ipomoea_batatas_newGene_18799	-0.824009	A0A2I0ANI8	-2.42505	Tai6.19224	-0.449903
A0A2I0VTW9	0.0980103	Tai6.14210	-0.287717	A0A2H9ZZV5	5.95416	Tai6.45074	0.587674	A0A2I0B5R5	0.262483	Ipomoea_batatas_newGene_18799	-0.824009	A0A2I0VGY3	0.74104	Tai6.10657	-0.130062
A0A2I0AUH6	-0.847042	Tai6.14210	-0.287717	A0A2I0AUP0	3.38464	Tai6.3839	-0.246123	A0A2I0XH94	0.364684	Ipomoea_batatas_newGene_18799	-0.824009	A0A2I0AX57	3.12189	Tai6.10657	-0.130062
A0A2I0WF26	1.77709	Tai6.4019	-0.152868	A0A2I0A1I1	-3.27873	Tai6.36568	-0.62328	A0A2I0BCQ4	0.694508	Tai6.24440	-0.417777	A0A2I0X5F2	-0.472795	Tai6.9663	-2.2973
A0A2I0WEG7	-5.56122	Tai6.46842	-0.169881	A0A2I0AQN2	-0.227044	Tai6.13924	-0.0984912	A0A2I0W0U2	0.163243	Tai6.23344	-0.946383	A0A2R4QL98	1.05548	Tai6.9663	-2.2973
A0A140G0E1	0.406453	Tai6.43135	1.05397	A0A0F7GZC0	0.547732	Tai6.7892	0.191676	A0A2I0BAJ0	0.141959	Tai6.45415	0.494521	A0A2I0X4M8	0.712504	Tai6.9663	-2.2973
A0A140G0E3	0.165851	Tai6.43135	1.05397	A0A2I0BCR7	-0.0698255	Tai6.18213	-1.19691	Q9SDM0	-2.04261	Tai6.10458	0.118521	G5EIQ1	-1.14535	Tai6.4369	0.476157
A0FHB7	0.0774447	Tai6.999	0.880171	A0A2I0WZY0	2.40138	Tai6.5252	0.0132675	A0A2I0VAH2	0.233336	Tai6.16235	0.311548	A0A1X9RVI7	-0.580077	Tai6.14458	0.447251
A0A2I0W0K7	1.1651	Tai6.33125	0.165402	A0A2I0WA07	-3.59944	Ipomoea_batatas_newGene_41050	5.78267	A0A2I0VS93	-1.37367	Tai6.25322	0.241862	A0A2I0WKU2	-0.979066	Tai6.2537	0.344847
A0A2I0AUG7	1.14207	Tai6.5375	-0.322267	A0A2I0VS11	0	Tai6.23167	-1.70701	A0A2I0WJD3	-1.33625	Tai6.12676	-0.299528	A0A2I0XGI5	0.327454	Tai6.14844	-0.0880825
C3VCM4	-0.438169	Tai6.14720	-0.403292	A0A2I0B7Y0	2.74998	Tai6.23167	-1.70701	A0A2I0WQQ7	3.88553	Tai6.32359	1.05594	A0A2I0VXY6	0.99314	Tai6.14112	0.753646
A0A0A0YNC5	-0.0955502	Tai6.14720	-0.403292	A0A2I0WLY7	-1.65299	Tai6.15272	0.334101	A0A2I0AKR4	-1.17177	Tai6.41469	0.0326475	Q84VT3	1.56106	Tai6.14112	0.753646
A0A2I0XDH6	-0.741868	Tai6.18989	-0.266534	A0A2I0BB25	-1.38552	Tai6.15272	0.334101	A0A2I0XI59	-1.40349	Tai6.8157	2.13618	A0A2I0B9H8	1.89137	Tai6.14112	0.753646
A0A2I0AKE6	-1.67937	Tai6.27885	-0.343934	I6LE50	3.075	Tai6.16284	0.236427	A0A2I0VY81	4.69144	Tai6.1665	-0.296804	A0A2I0BFM3	1.17883	Tai6.14112	0.753646
A0A2I0VXY6	0.354976	Tai6.14112	-1.67354	A0A2I0VJY0	2.59154	Tai6.16284	0.236427	A0A223PZB1	1.30392	Tai6.36762	-0.43126	A0A2I0B5P0	0.394114	Tai6.7535	-0.135582
Q84VT3	-0.514083	Tai6.14112	-1.67354	A0A2I0BAE6	2.08061	Tai6.25396	0.339867	F8UCF0	0.297975	Tai6.36762	-0.43126	A0A2H9ZU85	-0.3392	Tai6.6602	1.97851
A0A2I0B9H8	-0.57167	Tai6.14112	-1.67354	A0A2I0B642	-0.695349	Tai6.35667	0.901802	A0A2I0AKF4	-1.22829	Tai6.16642	-0.179755	A0A2I0X313	1.36652	Tai6.37310	0.471225
A0A2I0BFM3	-1.26492	Tai6.14112	-1.67354	A0A2H9ZSG8	0.0824178	Tai6.35068	-0.34671	A0A2I0W0S2	-0.468433	Tai6.38582	0.365517	A0A2H9ZV97	-1.637	Tai6.37310	0.471225
A0A2I0WJJ7	-0.294687	Tai6.24893	0.230563	A0A2I0B276	-1.03204	Tai6.35068	-0.34671	A0A2I0A676	-0.048978	Tai6.21350	-0.683315	A0A2I0X0H4	-3.05232	Tai6.29946	0.466851
A0A2I0WZJ7	0.618795	Tai6.28812	-0.745622	A0A2I0B6C5	0.930591	Tai6.21973	-0.0235568	A0A2I0VMF5	-0.530492	Tai6.21350	-0.683315	A0A2I0AHV6	-0.468493	Tai6.33830	-0.696562
A0A0F7H0J6	-0.217049	Tai6.15072	-0.423854	A0A2I0XD85	1.10234	Tai6.1554	-0.226029	A0A2I0BH72	0.777527	Tai6.20402	-1.75414	A0A2I0WMI1	-0.11764	Tai6.41048	0.814351
A0A2I0VG67	0.665485	Tai6.957	-0.0539033	A0A2I0B947	0.238537	Tai6.17188	0.00374193	A0A2I0B3E7	-0.686515	Tai6.46588	0.262918	A0A2I0A7S3	-0.16192	Tai6.47012	0.556844
A0A2I0AFL8	0.163935	Ipomoea_batatas_newGene_21734	-0.401412	A0A2I0WUG4	-2.37434	Tai6.17188	0.00374193	A0A2I0BB31	0	Tai6.33936	0.136129	A0A2H9ZSR6	-0.114391	Tai6.47012	0.556844
A0A2I0B2D9	-0.154694	Tai6.5568	0.123434	A0A2I0X4L3	1.94699	Tai6.24442	0.032973	A0A2I0AS41	-0.450719	Tai6.41997	-0.0177876	A0A2I0XJ40	-0.845506	Tai6.47012	0.556844
A0A2I0VVH0	-0.224301	Tai6.22404	0.140505	A0A2I0A049	-0.673477	Ipomoea_batatas_newGene_58782	0.955784	A0A2I0W5B7	-0.92933	Tai6.41997	-0.0177876	A0A2I0W6F2	-0.24273	Ipomoea_batatas_newGene_40883	-0.546956
Q676W7	0.786658	Tai6.52979	0.495187	A0A2I0X1L1	-1.70933	Tai6.21998	0.217249	A0A2I0B1E8	0.71958	Tai6.32351	1.44747	A0A2I0WZY6	0.927118	Tai6.18546	0.145465
A0A2I0AZB6	1.18422	Tai6.7078	0.307871	A0A2I0BDC8	-0.0820603	Tai6.21998	0.217249	A0A2I0AGS8	0.204666	Tai6.7854	0.171427	A0A2I0W9B9	0.943121	Tai6.30282	-0.68128
A0A2I0APX7	-1.40427	Tai6.4626	-0.435659	A0A2I0W9G9	1.68428	Tai6.21998	0.217249	A0A2I0A321	-2.31295	Tai6.7854	0.171427	A0A2I0A2T8	-0.0490887	Tai6.23883	0.283098
A0A2I0AK66	1.6543	Tai6.1964	-0.446821	A0A2I0B1X1	-0.258864	Tai6.8969	0.688423	A0A2I0WYM3	0.671118	Tai6.2565	0.203289	A0A2I0BHK3	0.311672	Tai6.6805	0.68038
A0A2I0WE97	0.592962	Tai6.15429	-0.452331	A0A2H9ZTA0	-1.44095	Tai6.37882	0.390519	A0A2I0WR95	-0.632515	Tai6.10411	0.209988	A0A2I0BDK0	0.811692	Tai6.23732	0.722096
A0A2I0BH22	0.638554	Tai6.17971	1.45228	A0A2I0VUS8	-2.0454	Tai6.15960	-0.304368	A0A2I0B0Y8	-0.337508	Tai6.10411	0.209988	A0A2I0WKK2	-2.07446	Tai6.32260	0.338788
A0A2I0AED7	-0.317073	Tai6.19909	0.446508	A0A075E3G4	-2.41371	Tai6.15960	-0.304368	A0A2I0A8P7	0.437686	Ipomoea_batatas_newGene_47342	-0.0909284	A0A2I0BG35	-2.20228	Tai6.10773	0.651107
A0A2I0X335	-0.646011	Tai6.171	-0.416604	A0A2I0BHM0	1.54991	Tai6.44745	0.109721	A0A2I0B276	-0.700768	Tai6.35068	0.383928	A0A2I0AXP4	1.17834	Tai6.4558	1.94165
A0A2I0ATT1	-0.325797	Tai6.171	-0.416604	D1MFM4	3.23866	Tai6.36678	0.56614	A0A2H9ZSG8	0.497971	Tai6.35068	0.383928	A0A2I0A8P7	0.358522	Ipomoea_batatas_newGene_47342	-0.547305
A0A2I0AB23	-0.100855	Tai6.13355	-0.0793464	A0A2I0B5R5	1.07089	Ipomoea_batatas_newGene_18799	2.54904	A0A2H9ZSL2	8.70926	Tai6.12678	-0.0626409	A0A2I0AG30	-0.341243	Tai6.40354	0.133021
A0A2I0VEA9	0.771097	Tai6.4479	0.439734	A0A2I0XH94	0.513826	Ipomoea_batatas_newGene_18799	2.54904	A0A2I0AAP9	1.77189	Tai6.8299	0.116509	A0A2I0AMW0	0.153438	Tai6.15513	1.30782
A0A2I0BCB4	-0.622798	Tai6.4479	0.439734	A0A2I0XH45	2.91246	Ipomoea_batatas_newGene_18799	2.54904	A0A2I0AS72	-0.323818	Tai6.22243	0.703727	H2CLW3	-0.888419	Tai6.19783	0.560637
A0A2I0AT84	-0.31684	Tai6.4479	0.439734	A0A2I0BEZ9	1.17609	Tai6.25571	0.290495	A0A2I0WCE2	-1.66746	Tai6.22243	0.703727	A0A2I0WT25	1.18899	Tai6.22008	0.15092
A0A2H9ZYY3	0.49707	Tai6.34278	0.0161659	A0A2I0W0U2	0.335199	Tai6.23344	-0.265617	A0A2I0XH89	1.12338	Tai6.35124	0.436467	A0A2I0VPW9	0.574075	Tai6.46593	0.520314
A0A2D3E4X7	-0.840389	Tai6.20543	-0.0576073	A0A2I0W408	0.311516	Tai6.43470	-0.0416406	A0A2I0AED7	1.32072	Tai6.19909	0.721756	A0A0A7LWL0	1.92143	Tai6.24288	-0.24591
A0A2I0AWY3	-0.396798	Tai6.20543	-0.0576073	A0A2I0BF94	-1.46569	Tai6.9490	0.11812	A0A0A7LU95	1.84349	Tai6.21601	-0.163053	A0A2H9ZVM9	-0.149224	Tai6.24288	-0.24591
A0A2H9ZQR9	0.0568018	Tai6.46800	-0.149651	A0A2I0BH72	3.74394	Tai6.20402	0.687024	Q5YJR4	3.15728	Tai6.23288	0.239394	A0A2I0XCS9	0.903678	Tai6.24288	-0.24591
A0A2I0WIU6	-0.333602	Tai6.36989	-0.592098	A0A2I0VN90	-1.67796	Tai6.17602	0.961506	A0A0F6PKQ5	1.88736	Tai6.19444	-0.91992	A0A2I0W5B7	0.454877	Tai6.41997	-0.222907
A0A2H9ZUA3	-0.288614	Tai6.36989	-0.592098	A0A2I0B5U4	3.46282	Tai6.34226	0.177962	A0A2I0AAL4	-0.0221485	Tai6.1292	-0.576394	A0A2I0AS41	0.983842	Tai6.41997	-0.222907
A0A2I0VN90	-1.19075	Tai6.17602	1.12508	A0A2I0VZP9	0.147675	Tai6.34226	0.177962	A0A2I0A1I1	-3.84042	Tai6.36568	0.153921	A0A2H9ZWG6	-1.80834	Tai6.13036	-0.341162
A0A2I0AA80	1.80203	Tai6.44939	-0.495833	A0A0A1ERE6	-1.06411	Tai6.12024	0.330488	A0A2I0W5T5	1.40198	Tai6.9558	0.0897025	A0A2I0BEJ7	-0.707004	Tai6.33541	0.406123
A0A2I0BB31	0	Tai6.33936	-1.03829	A0A2D3E4U6	0.277938	Tai6.42214	0.00986704	A0A2I0B8L1	5.23937	Tai6.22202	-0.438352	A0A2I0A1Z7	0.355284	Tai6.41558	1.42502
A0A2I0AN02	0.107646	Tai6.44247	0.125635	A0A2I0A9M5	0.35621	Tai6.45196	0.165286	A0A2I0WLM0	4.94377	Tai6.22202	-0.438352	A0A2I0B8K4	0.153918	Tai6.23283	0.519899
A0A2I0XD80	-0.416173	Tai6.36468	-0.0118563	A0A2I0WXQ2	2.01658	Tai6.28576	-0.188632	A0A2I0AHX8	-0.264386	Tai6.24884	-1.65612	A0A0A0YNC5	0.828128	Tai6.14720	0.167331
A0A2I0X2M8	-0.0291468	Tai6.17190	0.104481	A0A2I0WDE2	2.90414	Tai6.41562	-0.135296	A0A0F6PKD3	0.897255	Tai6.43022	-0.688202	C3VCM4	0.774099	Tai6.14720	0.167331
A0A2I0AKW6	2.65579	Tai6.18710	0.141262	A0A2I0BDP0	4.04573	Tai6.34530	0.364318	A0A1R3L7B0	-2.13565	Tai6.35101	-0.156234	A0A2I0AE53	0.41663	Tai6.26516	0.763514
A0A0F7GZP5	-0.964399	Tai6.254	0.241088	A0A2I0W3G2	3.29198	Tai6.34530	0.364318	A0A2I0WJV7	-1.41115	Tai6.35101	-0.156234	Q0GLI7	0.549767	Tai6.19343	0.425689
A4UTL4	3.01449	Tai6.31403	-1.56038	A0A2I0AK44	3.10472	Tai6.47789	0.608827	A0A2I0WCW8	-1.00233	Tai6.6065	0.449155	A0A2I0A1F5	-0.329348	Tai6.28402	1.82717
A0A2I0AI86	0.168351	Tai6.10760	-0.305565	A0A0A0YMU3	-1.99269	Tai6.17769	-2.58451	A0A2I0AXF0	2.34844	Tai6.37154	0.157226	A0A2I0AXY9	-1.08385	Tai6.43332	0.71693
A0A2I0X297	-0.170061	Tai6.10760	-0.305565	S4T630	-1.11173	Tai6.13310	-0.442198	A0A2I0WT25	1.57577	Tai6.22008	-0.000859289	A0A2I0WVG7	-0.670625	Tai6.9529	2.53141
A0A2I0W408	-0.567715	Tai6.43470	-0.130664	A0A2I0AE45	-0.0182949	Tai6.16375	-0.0998494	A4GKJ0	-2.21836	Tai6.16067	1.4836	A0A2I0AD13	1.2767	Tai6.39432	0.0734267
Q84YB8	-1.96681	Tai6.35936	-0.923107	A0A2I0B9P9	-0.445303	Tai6.16375	-0.0998494	A0A2I0WDD0	3.06613	Tai6.15201	1.23106	A0A2I0VGH0	3.05568	Tai6.39432	0.0734267
A0A2I0WIE4	1.62167	Tai6.2464	0.079357	A0A2I0WTF9	-1.95363	Tai6.16375	-0.0998494	A0A2I0BD10	-1.60391	Tai6.2500	0.139765	A0A2I0AIR3	-2.04572	Tai6.30215	-0.177728
A0A2I0XCV1	-0.986546	Tai6.44868	-0.630595	A0A2I0WXE8	1.64724	Tai6.10301	0.21623	A0A2I0AHV6	1.57569	Tai6.33830	-0.362092	A0A2I0W3F8	-2.45346	Tai6.30215	-0.177728
A0A2I0WFS3	0.544456	Tai6.325	0.0574188	A0A2I0BG48	-1.99925	Tai6.51567	3.29058	A0A2I0WCS0	-1.35279	Tai6.49582	-0.0758285	A0A2I0AMF2	-0.591612	Tai6.10767	2.17711
Q5YJP0	0.626726	Tai6.17919	0.125972	A0A2I0V7G0	-1.65373	Tai6.9182	-0.213441	A0A2I0VAI6	3.65405	Tai6.32133	0.169133	A0A2H9ZX05	-1.47594	Tai6.4800	-0.352102
D6PAY2	0.731641	Tai6.17919	0.125972	A0A2I0WNY0	5.90831	Ipomoea_batatas_newGene_5367	0.458759	A0A2I0AW94	0.148048	Tai6.46091	-0.615829	A0A2I0X1L8	-1.12807	Tai6.4800	-0.352102
A0A2I0AIZ8	-0.472556	Tai6.17919	0.125972	A0A0F7GZP5	2.24394	Tai6.254	-0.321121	A0A2I0VLE8	-0.624027	Tai6.46091	-0.615829	A0A2I0A427	-1.0516	Tai6.23245	0.528761
A0A2I0XG91	-0.00751935	Tai6.42613	0.959899	A0A2I0BEB8	-0.438229	Tai6.11638	-0.0908761	A0A2I0WF26	-1.1165	Tai6.4019	0.240753	A0A0A7LWJ3	2.65187	Tai6.23206	0.0786014
A0A2I0A6S1	-1.15976	Tai6.48623	0.198397	A0A2I0W6K4	-0.302564	Tai6.11638	-0.0908761	H6T1Q6	-0.365988	Tai6.45724	3.21891	A0A2I0W2Q7	1.39722	Tai6.7870	0.20284
A0A2I0X6C3	0.546442	Tai6.18759	0.999092	A0A2I0AVZ4	-2.12207	Ipomoea_batatas_newGene_21823	0.306851	A0A2I0WZ68	-1.20986	Tai6.13326	0.240128	A0A2H9ZR93	2.30812	Tai6.7870	0.20284
A0A2I0X0H4	-1.01135	Tai6.29946	-0.196407	A0A2I0W2E4	0.254111	Tai6.11098	0.036522	A0A2I0XAF6	-0.244737	Tai6.7766	-1.51273	A0A2I0AW23	-0.628331	Tai6.41111	-0.800601
A0A173GPK2	-0.139932	Tai6.45672	-0.315679	A0A2I0W3A9	0.624769	Tai6.49719	-0.532155	A0A2I0AEK9	0.0410915	Tai6.11094	0.998634	A0A2I0VVH0	0.303478	Tai6.22404	0.189717
A0A2I0A1I1	0.0699767	Tai6.36568	-1.16007	A0A2I0WLX6	-0.897584	Ipomoea_batatas_newGene_19934	0.250541	A0A2I0B175	1.83863	Tai6.18974	-0.224417	A0A2I0AI74	-0.846338	Tai6.16444	-0.422212
A0A2H9ZYK9	0.621146	Tai6.1859	0.298188	A0A2I0VW51	-1.29546	Tai6.26418	0.22365	A0A2I0VEX5	1.51132	Tai6.11079	0.641453	A0A2I0A8B5	-1.88538	Tai6.32794	0.476005
A0A2I0V7G0	0.503928	Tai6.9182	0.077028	A0A2I0ANC9	0.517121	Ipomoea_batatas_newGene_52465	-0.35384	A0A2I0A6I1	0.224761	Tai6.22596	0.178112	A0A2I0XEV2	0.0676477	Tai6.36025	1.56973
A0A2I0VRZ9	-0.0736043	Tai6.15511	0.332016	A0A2I0AAB0	-0.316201	Tai6.20655	0.290966	A0A2H9ZT61	-0.511192	Tai6.29427	0.0844269	A0A2I0AXG6	1.44863	Tai6.9985	1.88508
A0A2I0A6G9	-0.49172	Tai6.39797	-0.392768	A0A1S6YFZ9	-0.416054	Tai6.20655	0.290966	A0A2I0AN99	1.31709	Tai6.6297	1.20822	A0A2I0B4E6	-0.240323	Tai6.9685	0.0461236
A0A2I0WSR1	-0.252887	Tai6.22860	0.290765	A0A1R3L7I1	-1.29352	Tai6.10649	0.425104	A0A2I0B4E6	-2.18738	Tai6.9685	-0.600634	G3KF67	0.933044	Tai6.9082	-0.0972252
A0A2I0AB25	1.00032	Tai6.13332	0.309291	A0A2I0W0U5	-1.57788	Tai6.10649	0.425104	A0A2I0X637	-2.25208	Tai6.39841	0.373935	J7EQ07	3.29682	Tai6.9082	-0.0972252
A0A2I0A454	-0.426063	Tai6.12080	-0.0738394	A0A0H4Q189	1.72247	Tai6.25295	0.536481	A0A2I0A263	-0.412328	Tai6.42248	0.787789	A0A2I0BD67	0.873732	Tai6.9082	-0.0972252
A0A2I0X0M4	3.08304	Tai6.12080	-0.0738394	A0A2I0ANZ6	1.79673	Tai6.9239	0.832504	M4H7E2	2.8197	Tai6.18488	-0.186008	A0A2I0X1L1	1.47007	Tai6.21998	-0.873543
A0A2I0V6S0	-0.32091	Tai6.7622	2.43497	A0A1W5LDA2	-0.506318	Tai6.47310	0.20939	A0A2I0AQL3	-0.950814	Tai6.28153	0.992392	A0A2I0W9G9	-0.84781	Tai6.21998	-0.873543
A0A2I0BAZ9	-0.636887	Tai6.7622	2.43497	A0A2I0BFX2	-1.78087	Tai6.47310	0.20939	A0A2I0B642	-1.88948	Tai6.35667	-1.18327	A0A2I0BDC8	1.64634	Tai6.21998	-0.873543
A0A2I0A6I1	-0.581114	Tai6.22596	-0.0712884	Q84YB8	-0.300014	Tai6.35936	-1.00363	A0A2I0B4V0	1.20174	Tai6.19708	1.02943	A0A2I0AAT7	4.23336	Ipomoea_batatas_newGene_49538	-0.189423
A0A2I0WLR5	2.98041	Tai6.47221	0.157441	A0A2I0B5Q5	-3.82696	Tai6.25628	-0.0563271	A0A0A7LYU1	0.271835	Ipomoea_batatas_newGene_35415	0.418317	A0A2I0X900	-1.33352	Tai6.24858	-1.88592
A0A2L0P0N3	-0.338733	Tai6.33489	0.630008	A0A2I0AFV8	1.0777	Tai6.14938	-0.233159	A0A2I0WUK3	0.0701933	Tai6.1591	-1.61559	A0A2I0VPP9	-1.24582	Tai6.24858	-1.88592
A0A2I0A3Q5	-0.428672	Tai6.37905	0.484797	A0A2I0VY69	-0.330397	Tai6.2046	-0.155087	A0A2I0VPW9	0.00860441	Tai6.46593	0.748795	A0A2I0AU02	-0.960085	Tai6.24858	-1.88592
A0A2H9ZQN3	0.0171953	Tai6.21382	0.644354	A0A2I0AYS1	1.43341	Tai6.2046	-0.155087	A0A2I0WDF6	-0.925628	Tai6.24130	0.338794	A0A2I0X3A5	-1.6215	Tai6.24858	-1.88592
A0A2I0AGA9	-1.45588	Ipomoea_batatas_newGene_38626	2.22018	A0A2I0XCR3	0	Tai6.22614	0.0617319	A0A2I0ASY1	2.39255	Tai6.37506	0.138943	A0A2I0XG91	-0.0524102	Tai6.42613	-0.311231
A0A2I0VSF8	-0.242902	Tai6.12508	-0.324912	Q0GLI7	0.306124	Tai6.19343	-0.562347	A0A2I0VW52	0.822277	Tai6.36750	0.280449	A0A2I0B189	-0.323643	Tai6.36111	0.16068
A0A2I0V7X6	0.441027	Tai6.12508	-0.324912	A0A2I0XB81	-3.27982	Ipomoea_batatas_newGene_26748	3.49843	A0A2I0XGA4	-0.678378	Tai6.41371	0.943091	A0A2I0BB07	-0.793221	Tai6.7702	0.142912
A0A2I0W8Q1	1.67661	Tai6.30486	0.095414	A0A2I0AAT7	1.21648	Ipomoea_batatas_newGene_49538	-2.24498	A0A2I0A5U1	-1.45795	Tai6.49378	0.107193	A0A2I0A4L7	0.822041	Tai6.28094	0.942046
A0A2I0XG85	-0.394735	Tai6.35412	0.0862095	A0A2I0WZR2	1.70719	Tai6.45678	0.265793	A0A2I0B5G8	-4.2823	Tai6.7230	0.103478	A0A2I0WBX9	-0.479376	Tai6.28094	0.942046
A0A2I0BCU6	-1.42606	Tai6.44776	0.0144753	A0A2H9ZSX8	-2.29242	Ipomoea_batatas_newGene_51317	-0.889963	A0A2I0XCH4	1.66123	Tai6.10794	0.740395	A0A0A7LU48	0.955438	Tai6.28094	0.942046
A0A2I0B947	-0.114223	Tai6.17188	-0.2219	A0A2I0VKX1	-0.31382	Tai6.15701	0.184906	A0A2I0A7P5	-0.870005	Tai6.44359	0.171012	A0A2I0A731	2.44159	Tai6.28094	0.942046
A0A2I0WUG4	-0.411618	Tai6.17188	-0.2219	A0A2I0XIH8	0.414901	Tai6.17434	-0.499227	A0A2I0X0Z5	1.99005	Tai6.37876	-0.174348	A0A2I0VAN6	-1.18986	Tai6.25222	-0.37523
A0A2I0WTD4	3.29113	Tai6.6073	0.122677	A0A2I0ANS4	-1.98757	Tai6.5550	0.250207	A0A2I0X0H4	-3.4912	Tai6.29946	0.309647	A0A2I0B1X1	-0.455842	Tai6.8969	0.134328
A0A2I0WHP0	-0.566803	Tai6.976	0.0104734	A0A2I0WNF5	1.19676	Tai6.30787	-0.140305	A0A2I0BD87	1.90712	Tai6.24861	-0.0767191	A0A2I0WQ07	0.323784	Tai6.1490	0.0739987
A0A2I0B5M2	0.22118	Tai6.20139	0.100795	A0A2I0WCS0	-1.09001	Tai6.49582	0.0544082	A0A2I0ATG4	6.95608	Tai6.24861	-0.0767191	A0A2I0VLI8	2.81136	Tai6.4521	0.19845
A0A2H9ZTA0	-0.415167	Tai6.37882	0.221465	A0A2I0A427	3.05423	Tai6.23245	0.235061	A0A2I0AGX4	2.48792	Tai6.11403	-0.0523669	A0A2I0A4Z3	-0.280757	Tai6.16253	-0.0935721
A0A2I0AE53	-1.76526	Tai6.26516	-0.308489	A0A2I0WNS6	-0.931085	Tai6.7262	0.0368121	A0A2I0X8U8	0.179085	Tai6.40234	-0.431887	A0A2I0AP50	-1.62068	Tai6.42393	0.102106
A0A2H9ZXQ6	-0.635162	Tai6.13571	-0.296607	A0A2I0XG91	-4.69704	Tai6.42613	1.47169	A0A2I0AVB8	1.18745	Tai6.15132	-0.506312	A0A2I0A5U1	-0.813604	Tai6.49378	0.240676
A0A0A7LWN1	-0.929915	Tai6.5764	0.0378399	B8XF12	-0.0935972	Tai6.3963	-0.703302	A0A2I0BAD2	1.24715	Tai6.44334	-0.182782	A0A2I0B2I4	0.103718	Tai6.36449	0.576255
A0A2I0AR18	-0.105941	Tai6.16603	-0.215906	A0A2H9ZW79	0.599702	Tai6.3963	-0.703302	A0A2I0A0Z1	0.864417	Tai6.32869	0.545682	A0A2I0VIK8	0.567402	Tai6.36449	0.576255
A0A1R3L631	-1.13934	Tai6.16603	-0.215906	A0A2I0VL66	0	Tai6.25675	0.188595	A0A2H9ZWZ2	-1.12962	Tai6.42958	#NAME?	A0A2I0WXE8	-0.943578	Tai6.10301	-0.187535
A0A2I0AMT4	-2.3168	Tai6.45352	0.061713	A0A2I0VQY5	-0.687696	Tai6.25675	0.188595	A0A2I0WIT1	-1.09241	Tai6.42958	#NAME?	A0A2I0AJS0	0.751811	Tai6.23253	1.04563
A0A2I0BHK3	0.121826	Tai6.6805	-0.268375	Q5VL14	-0.714247	Tai6.32160	0.00410687	A0A2I0WAW2	1.04302	Ipomoea_batatas_newGene_42029	1.89752	G8Z7Q7	0.318559	Tai6.23253	1.04563
A0A2I0WVG7	0.50838	Tai6.9529	-0.244007	B0FA01	0	Tai6.32160	0.00410687	A0A2I0W632	1.32106	Tai6.39636	#NAME?	A0A2I0AIV6	1.297	Tai6.23253	1.04563
A0A2I0X3S4	0.127295	Ipomoea_batatas_newGene_1855	-1.9513	A1XIS9	-0.843011	Tai6.32160	0.00410687	A0A2I0B253	0.565968	Tai6.24655	0.269661	A0A2I0X3F3	-0.926472	Tai6.33471	0.228926
A0A2I0ACK8	-0.375319	Tai6.8756	-0.133205	Q5VL48	0.350759	Tai6.32160	0.00410687	A0A2I0X965	0.222444	Tai6.24655	0.269661	A0A0A7LU71	-0.268417	Tai6.33471	0.228926
A0A1R3L673	-0.209408	Tai6.11785	-2.02122	A0A2I0B8Y8	-2.46574	Tai6.32160	0.00410687	A0A2I0AKU4	-0.879204	Tai6.6488	-0.0297249	A0A2I0WU95	-0.422034	Tai6.35926	0.302066
A0A2I0W8K2	0.334992	Tai6.11248	-0.122697	A0A2I0XJD5	-1.88012	Tai6.32160	0.00410687	A0A2I0WCL9	0.774861	Tai6.23427	-0.312466	A0A2I0WDW1	1.79301	Tai6.6259	0.736232
A0A2I0W7I8	-0.416942	Tai6.35380	0.0931353	A0A0A7LU42	-1.63715	Tai6.32160	0.00410687	A0A2I0WZY6	0.620852	Tai6.18546	-0.0715914	A0A2I0A746	2.42941	Tai6.6259	0.736232
A0A2H9ZU85	0.170106	Tai6.6602	-0.688089	A0A2I0W6P3	0	Tai6.15488	2.25999	A0A2I0AI12	-1.74902	Tai6.1449	-0.0859646	A0A2I0VU39	-0.798928	Tai6.5944	0.712133
A0A2I0AP50	-0.49298	Tai6.42393	-0.0906004	A0A2I0W0V6	-1.9408	Tai6.17222	0.147647	A0A2I0WU95	-1.04928	Tai6.35926	-0.0575981	A0A2I0XB48	0.263163	Tai6.9572	0.112866
A0A2I0A8A9	0	Tai6.14822	0.0449819	A0A2I0XCY2	-0.631653	Tai6.17222	0.147647	A0A2I0B5M5	2.04514	Tai6.42960	-0.86944	A0A0F7GZC0	-0.820543	Tai6.7892	0.471672
A0A2I0WT21	-0.325738	Tai6.3166	-0.11214	A0A2I0BBL8	-3.32871	Tai6.43100	0.415322	A0A2I0A278	-0.510109	Ipomoea_batatas_newGene_58170	-0.226295	A0A2I0B854	-0.340892	Tai6.42412	0.201252
A0A2I0VQU9	-0.735969	Tai6.43178	-0.445827	A0A2I0VKK4	0.0374974	Tai6.43100	0.415322	A0A2I0A848	1.06226	Tai6.24060	0.160335	D6MJW2	0.00361878	Tai6.41883	-2.434
A0A2H9ZQY4	-0.816659	Tai6.51987	0.0159106	A0A2I0WVG7	-1.05366	Tai6.9529	0.47815	A0A2I0W2B4	1.06574	Tai6.24060	0.160335	A0A2I0AXF0	0.05463	Tai6.37154	0.254089
A0A2I0WIM1	-0.315736	Tai6.10040	-0.191103	D6MJW2	-0.572096	Tai6.41883	0.679345	A0A2I0VPM6	-0.423693	Tai6.11516	-1.2316	A0A0F7GZD0	-2.09428	Tai6.209	Inf
A0A2I0XCH4	0.12992	Tai6.10794	-0.157755	A0A2I0AZN2	-0.298045	Tai6.17392	0.138568	A0A2I0WGG7	0.0417992	Tai6.31493	0.154055	A0A2I0VRJ7	0.300883	Tai6.42204	1.27691
A0A2I0XGU9	-2.39051	Ipomoea_batatas_newGene_29424	-1.9041	A4UTL4	1.87401	Tai6.31403	0.658012	A0A2H9ZUX8	-0.871548	Tai6.31493	0.154055	A0A0A7LUD9	1.1532	Tai6.42204	1.27691
A0A2I0AVZ4	0.616786	Ipomoea_batatas_newGene_21823	0.334449	O24540	-0.893774	Tai6.20504	-1.40533	A0A2L0P0N3	-0.17323	Tai6.33489	-0.847237	A0A2H9ZUX8	-0.736283	Tai6.31493	0.255319
A0A2I0AI93	0.609036	Tai6.2952	-0.105844	H6WR70	0.215698	Ipomoea_batatas_newGene_868	0.0822996	A0A2I0WN91	-0.600662	Ipomoea_batatas_newGene_61927	0.524392	A0A2I0WGG7	0.0473484	Tai6.31493	0.255319
A0A2I0B7Y0	1.48134	Tai6.23167	-1.52368	A0A2I0XCX4	-2.79302	Tai6.32911	-0.0661919	A0A2I0AHY8	1.80041	Ipomoea_batatas_newGene_61927	0.524392	A0A2I0WE97	-0.54374	Tai6.15429	0.295964
A0A2I0VS11	0	Tai6.23167	-1.52368	A0A2I0W835	-0.937783	Tai6.27392	-0.282216	A0A2I0VVE2	-3.56603	Tai6.22442	-0.188712	A4GKJ0	3.06312	Tai6.16067	0.60644
A0A2I0WDE2	-0.197512	Tai6.41562	-0.216397	Q9SDM0	-2.87207	Tai6.10458	-0.0277965	A0A2I0X8H4	3.12933	Tai6.33966	1.67894	A0A2I0ANS4	-0.272104	Tai6.5550	0.604228
A0A2I0BA07	-0.535872	Tai6.16551	2.29636	A0A2I0BDF2	1.22193	Ipomoea_batatas_newGene_8555	-0.77963	A0A2I0WYI1	0.812827	Tai6.32464	1.28262	A0A2I0W0K7	-1.26644	Tai6.33125	-0.12324
A0A2I0WTH5	-0.409608	Tai6.30507	-0.17419	A0A2I0A264	1.46289	Tai6.26667	-0.856423	A0A2I0AI76	0.106409	Tai6.42197	0.467812	A0A2I0ASR5	0.0298656	Tai6.36607	-0.0466446
A0A2I0WYV0	-1.71285	Tai6.18388	-0.694711	A0A2I0X4B7	1.37127	Tai6.26667	-0.856423	A0A2I0W3X7	-0.0291468	Tai6.48275	-0.143926	A0A2I0X5R2	0.172711	Tai6.36607	-0.0466446
A0A2I0ALA7	-0.967211	Tai6.18388	-0.694711	A0A0D3QH79	0.952673	Tai6.10310	-0.301366	A0A2H9ZUA3	-1.50986	Tai6.36989	0.0475101	A0A2I0B5Q5	0.733608	Tai6.25628	-0.503553
A0A2I0BB07	0.09084	Tai6.7702	-0.124175	A0A2H9ZV19	2.18703	Tai6.21647	0.681718	A0A2I0WIU6	-0.415403	Tai6.36989	0.0475101	A0A2I0ALT0	0.0196552	Tai6.16624	-0.0244447
A0A2I0XD85	0.430135	Tai6.1554	-0.289973	A0A2I0AZS6	1.94645	Tai6.21647	0.681718	Q2UZT6	3.1171	Tai6.31108	-0.445386	A0A2I0A4X5	1.04583	Tai6.43827	0.133354
A0A2I0VNK8	-0.411677	Tai6.13433	-0.0108335	A0A2I0VTS1	1.609	Tai6.20915	-0.255089	Q5YJR7	-0.356147	Tai6.41657	-1.20975	A0A2I0WJJ1	-0.105382	Ipomoea_batatas_newGene_49565	0.170849
A0A2I0AXF0	-1.30429	Tai6.37154	0.231982	A0A2I0BFU9	4.68727	Tai6.11782	0.476812	B7FBH3	0.103934	Tai6.41657	-1.20975	A0A2I0XCH4	0.646603	Tai6.10794	1.35391
A0A2I0BFR1	-0.253634	Tai6.47934	0.327965	A0A2I0WSR1	0.920955	Tai6.22860	0.536829	A0A2I0W583	-1.30109	Tai6.31963	0.461925	A0A2H9ZUT9	0.548427	Tai6.29265	-3.02993
A0A2I0B7Q8	-0.401104	Tai6.13752	1.0671	A0A2I0VI34	-1.81376	Tai6.6513	0.0307944	A0A2I0AMT4	4.2958	Tai6.45352	-1.45484	A0A2I0A263	-0.12914	Tai6.42248	0.584158
A0A2I0BD10	2.88864	Tai6.2500	-0.126419	A0A2I0BB16	-2.27745	Tai6.46234	0.685499	A0A2I0XCT1	0.6387	Tai6.4234	0.230518	A0A2I0WAS9	0.613501	Tai6.14978	0.242735
A0A2I0ASH0	0.92735	Tai6.7093	0.149078	A0A2I0BB05	-0.185244	Tai6.46499	-0.270606	A0A2H9ZYE7	-0.107843	Tai6.16708	0.529539	A0A2I0X3S4	-1.2585	Ipomoea_batatas_newGene_1855	-0.0181607
A0A2I0VDW7	0.390488	Tai6.7093	0.149078	A0A2I0AA95	-0.321898	Ipomoea_batatas_newGene_50577	-3.76204	A0A2I0VTW9	0.538343	Tai6.14210	0.314955	A0A2I0WS10	1.20223	Tai6.32561	-0.747708
A0A2I0V749	-0.0722147	Tai6.19589	-1.37146	A0A2H9ZW64	2.10252	Tai6.17481	0.132347	A0A2I0AUH6	1.00795	Tai6.14210	0.314955	A0A2I0X1P1	1.69601	Tai6.17080	-0.133422
A0A2I0B325	-1.59766	Tai6.13806	0.934681	A0A2I0WCR6	0.250287	Tai6.14865	1.71598	A0A2H9ZUT9	0.0901386	Tai6.29265	-3.14552	A0A2I0AEX7	0.370326	Tai6.17080	-0.133422
A0A2I0WK13	-0.375436	Tai6.13806	0.934681	A0A2I0AIV6	-1.31529	Tai6.23253	0.122019	A0A2I0WPG6	0.567501	Tai6.20835	-0.353596	A0A2I0AQX4	-0.500667	Tai6.20072	-0.019296
A0A2I0AE45	-0.363878	Tai6.16375	-0.0503421	G8Z7Q7	-0.0900834	Tai6.23253	0.122019	A0A2I0VTM5	-0.582943	Tai6.8675	0.632866	A0A2I0VQY5	-1.09891	Tai6.25675	0.0567995
A0A2I0WTF9	-2.8037	Tai6.16375	-0.0503421	A0A2I0AJS0	-1.18163	Tai6.23253	0.122019	A0A2I0B2I4	-1.90017	Tai6.36449	0.479305	A0A2I0VL66	0	Tai6.25675	0.0567995
A0A2I0B9P9	0.397737	Tai6.16375	-0.0503421	A0A2I0AGS8	-1.25615	Tai6.7854	-0.699087	A0A2I0VIK8	-1.37346	Tai6.36449	0.479305	A0A2I0W0N8	0.978567	Tai6.29472	-0.0499849
A0A2I0VDV0	0.777051	Tai6.37401	1.78847	A0A2I0A321	-2.41099	Tai6.7854	-0.699087	A0A2I0A1D4	1.47351	Tai6.26917	-0.0784884	A0A2I0VQU9	-0.53557	Tai6.43178	0.767423
A0A2I0X3H8	0.259555	Tai6.7682	0.0328951	A0A2I0ASY1	-0.26312	Tai6.37506	-0.0415188	A0A2I0A929	-3.34534	Tai6.48162	-0.0815099	D1MFM4	-2.00604	Tai6.36678	1.69733
A0A2I0W0U2	0.490403	Tai6.23344	-0.513158	A0A2I0WMQ9	-3.64136	Ipomoea_batatas_newGene_47395	-0.372943	A0A2I0BH22	-2.42121	Tai6.17971	-1.85424	A0A2I0VLL5	-3.47412	Tai6.24367	-0.443294
A0A2I0XJ40	-0.847938	Tai6.47012	0.304704	A0A2I0XCS9	-1.55606	Tai6.24288	-0.0135748	A0A2I0X4B7	0.658825	Tai6.26667	0.0739984	A0A2H9ZU41	-0.430214	Tai6.24367	-0.443294
A0A2I0A7S3	-0.630915	Tai6.47012	0.304704	A0A2H9ZVM9	-0.421382	Tai6.24288	-0.0135748	A0A2I0A264	0.83124	Tai6.26667	0.0739984	A0A067YR07	-0.838791	Tai6.39484	0.22857
A0A2H9ZSR6	0.96322	Tai6.47012	0.304704	A0A0A7LWL0	0.576001	Tai6.24288	-0.0135748	A0A2I0VKK4	-1.93752	Tai6.43100	-1.60336	A0A2H9ZYB8	-0.113495	Tai6.8911	0.959814
Q5YJR2	-0.584042	Tai6.25443	-0.204112	A0A2I0WFF1	0.0395125	Tai6.40797	0.0563944	A0A2I0BBL8	-2.00723	Tai6.43100	-1.60336	A0A2I0VSP3	-1.38574	Tai6.13241	1.18762
A0A2I0WLY7	-1.56955	Tai6.15272	0.105791	A0A2I0BDK7	0.97044	Tai6.49732	0.488093	A0A2I0WNY0	-0.848194	Ipomoea_batatas_newGene_5367	0.92749	A0A2I0AIX7	1.19742	Tai6.13918	1.63284
A0A2I0BB25	-0.96551	Tai6.15272	0.105791	A0A2H9ZUY0	-1.17646	Tai6.19047	-1.19514	A0A2I0BG48	-0.852742	Tai6.51567	-0.123099	A0A2I0B8W8	0.166862	Tai6.26704	-0.211975
A0A2I0VNW9	-0.672732	Tai6.25622	0.35498	A0A2H9ZZV3	-1.03906	Tai6.9420	0.702438	A0A1L4AAL7	1.6515	Tai6.32640	-0.247987	A0A2I0XAU5	1.48394	Tai6.26704	-0.211975
A0A2I0A178	0.0291019	Tai6.11451	-0.117303	A0A2I0XG89	4.82768	Ipomoea_batatas_newGene_25980	-1.97194	A0A2I0VQY9	1.64269	Tai6.6915	0.124192	A0A2I0XD80	1.44728	Tai6.36468	-0.295596
A0A2I0X8Q3	0.532025	Tai6.52705	0.0439415	A0A2I0B189	2.45682	Tai6.36111	0.130944	A0A2I0A973	0.806438	Tai6.8312	0.575535	A0A2I0XC55	-0.0842878	Ipomoea_batatas_newGene_32412	-2.23357
A0A2I0X4L3	-1.2663	Tai6.24442	-0.225115	A0A2I0ANI8	2.21402	Tai6.19224	-0.404125	A0A2I0AWZ7	-0.549193	Tai6.45002	-0.113803	A0A2I0AAG4	-0.78657	Tai6.16529	0.478678
A0A2I0VYR7	1.33428	Tai6.5018	0.295079	A0A2I0AY58	3.27208	Tai6.24459	0.392608	A0A2I0WC46	-0.378433	Tai6.45002	-0.113803	A0A2I0WTZ8	-0.0198911	Tai6.19102	-0.155713
A0A2I0V9J4	0.0673226	Tai6.22760	-0.914516	A0A2I0W1P4	0.500976	Tai6.22704	-0.114056	A0A2I0AVZ4	-2.24027	Ipomoea_batatas_newGene_21823	0.0952258	A0A2I0B8R3	-0.1065	Tai6.19102	-0.155713
A0A2I0WF07	-0.862361	Tai6.2435	0.530588	H6T1Q6	0.221496	Tai6.45724	-0.196507	A0A2I0XAS7	1.79665	Tai6.19024	-0.347231	A0A2I0A5Y7	0.280336	Tai6.9828	0.160982
G5EIQ1	-0.420079	Tai6.4369	0.489698	A0A2I0X8U8	-0.333077	Tai6.40234	-0.0892054	A0A2I0BFI3	0.206726	Tai6.36909	3.6291	A0A2H9ZU51	-0.569601	Tai6.9828	0.160982
A0A2I0X8E8	-0.663997	Tai6.18749	1.06423	A0A2I0WU73	-1.5659	Ipomoea_batatas_newGene_17886	-2.23427	A0A2I0WI09	-2.52887	Tai6.36909	3.6291	A0A2I0A049	1.49339	Ipomoea_batatas_newGene_58782	-0.879046
A0A2H9ZQX1	0.990302	Tai6.22597	0.00541813	A0A2I0VDH7	-0.186322	Ipomoea_batatas_newGene_17886	-2.23427	D6MJW2	-0.902367	Tai6.41883	-1.6634	A0A2I0ANR4	0.251859	Tai6.371	0.261065
A0A2H9ZTQ8	1.03967	Tai6.20812	-0.134349	A0A2I0B5H6	1.58749	Tai6.24231	-0.0438249	A0A1R3L6R2	0.0384778	Tai6.4220	0.0842284	A0A2I0WGT6	-0.823283	Tai6.31019	0.094992
A0A2I0XC35	0.299221	Tai6.12389	-0.0930564	A0A2I0WS10	-0.699211	Tai6.32561	-0.37646	A0A2I0ADK4	-1.45237	Tai6.40159	0.220582	A0A2I0WIM1	-0.223444	Tai6.10040	0.144086
A0A2I0AAD6	-0.690122	Tai6.37176	1.13265	A0A2I0VSP3	5.13942	Tai6.13241	0.979693	A0A2I0AV10	1.06728	Ipomoea_batatas_newGene_54969	0.773131	A0A2I0ADK4	-0.146519	Tai6.40159	0.415884
A0A2I0BD87	0.208047	Tai6.24861	0.212349	A0A2I0BC21	1.11506	Tai6.34084	0.680212	A0A2I0WXP8	3.09936	Tai6.23742	0.0558107	A0A2I0B8L1	-1.89761	Tai6.22202	-0.139321
A0A2I0ATG4	-0.925108	Tai6.24861	0.212349	A0A140GPJ4	2.37889	Tai6.38107	1.85186	A0A2I0W6U6	3.59297	Tai6.23742	0.0558107	A0A2I0WLM0	-1.08238	Tai6.22202	-0.139321
A0A2I0AF76	-2.12142	Tai6.29331	-2.06889	A0A2H9ZQR9	-0.400101	Tai6.46800	-0.529583	A0A2I0W9V3	2.8944	Tai6.23742	0.0558107	A0A2I0AS60	0.187413	Tai6.11108	-0.576281
A0A2I0A0J2	-0.838855	Tai6.15970	-0.00914966	A0A2I0AU02	-3.41227	Tai6.24858	-0.100277	A0A2I0B7X8	-0.276083	Tai6.18536	0.119681	A0FHB7	-0.871162	Tai6.999	-0.239215
A0A2I0BF06	-0.269281	Tai6.46507	-0.428792	A0A2I0X3A5	-2.75899	Tai6.24858	-0.100277	A0A2I0WV14	0.165638	Tai6.18536	0.119681	H6WR70	-0.360538	Ipomoea_batatas_newGene_868	-0.899189
A0A1R3L5I4	-0.466701	Tai6.27452	-1.54359	A0A2I0X900	0.148262	Tai6.24858	-0.100277	A0A2I0V702	-3.09429	Tai6.18167	-0.0810309	A0A2I0BFR1	-2.0987	Tai6.47934	0.775187
Q8W137	-0.25082	Tai6.27452	-1.54359	A0A2I0VPP9	-3.60907	Tai6.24858	-0.100277	A0A2I0V9J4	-0.161242	Tai6.22760	0.233637	A0A2I0W1P4	0.488296	Tai6.22704	0.303742
A0A2I0WAV3	4.29289	Tai6.10679	-1.38004	A0A2I0AH43	2.98681	Tai6.9476	-0.0280843	A0A2I0XEC3	-1.16933	Tai6.27793	0.277893	A0A2H9ZQR9	0.788416	Tai6.46800	-0.0887411
A0A2I0AHX2	0.0556074	Tai6.11989	0.36877	A0A2I0X711	0.313692	Tai6.23013	0.142829	A0A2I0W425	0.342005	Tai6.27793	0.277893	A0A2I0B138	0.404313	Tai6.6710	0.0816059
A0A2I0VZP6	0.138751	Ipomoea_batatas_newGene_24730	-0.770728	A0A0A7LUE3	0.71573	Tai6.4237	0.287159	A0A2I0X195	1.48523	Tai6.13192	0.506843	A0A2I0W4Z0	0.604764	Tai6.27307	0.311888
A0A2I0VBV5	-0.024517	Ipomoea_batatas_newGene_24730	-0.770728	A0A067YR07	5.26314	Tai6.39484	0.471178	A0A2I0VVH0	-1.71307	Tai6.22404	0.150931	A0A2L0P0N3	-1.39712	Tai6.33489	-0.621781
A0A2H9ZZ33	1.17237	Tai6.42388	-0.176443	A0A2I0A848	0.994421	Tai6.24060	0.149491	A0A2I0X2X7	-0.390905	Tai6.37605	-1.30177	A0A2I0VZG1	1.83247	Tai6.43490	-0.380688
A0A2I0WWP0	1.26007	Tai6.28057	-0.345465	A0A2I0W2B4	1.26342	Tai6.24060	0.149491	A0A2I0B138	0.49737	Tai6.6710	0.0131985	A0A2I0A1Z0	-0.973758	Tai6.43490	-0.380688
Q7YDG0	-0.22413	Ipomoea_batatas_newGene_35593	-0.0831195	A0A2I0ATW7	1.2271	Tai6.46932	0.148293	A0A2I0B2S3	0.677665	Tai6.31765	0.447729	A0A2I0X396	0.179138	Tai6.30541	-0.707092
A0A2I0BAE6	0.690931	Tai6.25396	0.0235521	A0A2I0WXG0	3.43591	Tai6.9334	0.60773	Q677B0	0.526497	Tai6.10952	0.598234	A0A2I0WFF1	0.802223	Tai6.40797	-0.433604
A0A2I0AC40	1.04873	Ipomoea_batatas_newGene_17037	1.53276	A0A2I0W9V3	3.29128	Tai6.23742	0.119641	A0A2I0WRW6	-1.18435	Tai6.4135	0.10973	M9T2E9	-0.900363	Tai6.15528	0.0161007
A0A2I0VIF4	-0.257254	Tai6.34762	-0.0175945	A0A2I0WXP8	2.11839	Tai6.23742	0.119641	A0A2I0B050	-0.3399	Tai6.3820	0.176485	A0A2H9ZW79	-0.646937	Tai6.3963	0.159263
A0A2I0A8P7	0.347774	Ipomoea_batatas_newGene_47342	-0.401233	A0A2I0W6U6	3.85666	Tai6.23742	0.119641	A0A2I0XJC5	1.17591	Tai6.3820	0.176485	B8XF12	1.48988	Tai6.3963	0.159263
A0A2I0X827	3.04224	Tai6.9612	-0.158606	A0A2I0WW35	3.33389	Tai6.36650	-0.313734	A0A2I0BH34	0.572642	Tai6.10165	0.135077	A0A097ZMX4	0.491957	Tai6.22677	0.293705
A0A2I0X0Z5	2.44559	Tai6.37876	0.00993459	A0A2I0VW52	-0.105941	Tai6.36750	0.425147	A0A2I0VIL9	-1.8751	Tai6.21245	-2.63618	A0A2I0BG53	0.259032	Tai6.22677	0.293705
A0A2I0WDB3	-0.0864604	Tai6.480	-0.120031	A0A2I0B396	-1.35426	Tai6.4403	1.49281	A0A2I0WQS5	-1.05107	Tai6.21245	-2.63618	A0A2I0VQY9	-1.84392	Tai6.6915	0.553672
A0A2I0WGZ1	0.258613	Tai6.23622	0.191534	A0A0A7LU95	2.07776	Tai6.21601	-0.137511	A0A2H9ZRZ2	-0.680178	Tai6.21245	-2.63618	A0A2I0XEC3	0.850438	Tai6.27793	0.178172
A0A2I0B8E6	-0.625687	Tai6.1844	-0.277416	A0A2I0ALD7	5.07622	Tai6.10246	-0.224712	A0A2I0WBI5	0.0240256	Tai6.33540	0.519435	A0A2I0W425	-1.64825	Tai6.27793	0.178172
A0A2I0VK11	-0.408013	Tai6.2980	-0.222724	A0A2I0VWX4	-4.45564	Tai6.40449	-0.091441	A0A2I0B1X1	-0.431223	Tai6.8969	0.236148	A0A2I0AR18	-0.783279	Tai6.16603	0.650495
A0A2I0BAD2	-1.26892	Tai6.44334	0.567192	A0A2I0B9F8	-3.29961	Tai6.15214	0.243141	A0A2I0APB2	-1.11656	Tai6.30113	-0.3555	A0A1R3L631	-1.5087	Tai6.16603	0.650495
A0A2I0A1Z7	0.771574	Tai6.41558	-1.26696	A0A2I0WV48	-2.44677	Tai6.15214	0.243141	A0A2I0A149	-1.71585	Tai6.30113	-0.3555	A0A2I0VWX4	1.47988	Tai6.40449	0.0175245
A0A2I0WAS4	0.323525	Tai6.6869	0.41328	A0A0N6ZBJ9	-2.91054	Tai6.34984	-0.146112	A0A2I0W4F4	-0.87277	Tai6.30113	-0.3555	A0A2I0X3L5	0.350398	Tai6.9830	-0.308612
A0A2I0ASQ5	-1.54762	Tai6.19386	0.236	A0A2I0WLN3	2.01677	Tai6.34984	-0.146112	A0A2I0B7S3	-1.39181	Tai6.6135	-0.434227	A0A2I0XCX4	-1.13158	Tai6.32911	0.148219
A0A2I0B2X2	0.269224	Tai6.24730	-0.140282	A0A2I0A7B9	1.41564	Tai6.39846	1.44237	A0A2I0A3Q5	-0.723939	Tai6.37905	-0.116615	A0A2I0WHP0	-0.514204	Tai6.976	0.268027
A0A2I0VGB3	-0.133016	Tai6.20507	0.040378	A0A0A1EQY8	1.33454	Tai6.18101	0.0673248	A0A2I0XGI5	0.323267	Tai6.14844	0.48648	A0A2I0A9M5	-1.01822	Tai6.45196	0.197028
A0A2I0AVB8	0.959676	Tai6.15132	0.00490258	A0A2I0X0H4	-1.4503	Tai6.29946	-0.0554537	A0A2I0AT74	3.04054	Tai6.46268	0.0721796	A0A2I0AG52	0.709758	Tai6.21979	-0.340251
A0A1S6YFS1	-2.83663	Ipomoea_batatas_newGene_54914	0.59844	A0A2I0ABN2	-0.80623	Tai6.49291	0.334717	A0A2I0VG67	5.15214	Tai6.957	-0.0789945	A0A2I0X7B8	2.32477	Tai6.35254	0.504823
A0A2I0WRW6	0.463957	Tai6.4135	-0.154654	A0A2I0X2H8	0.658631	Tai6.36799	-0.0338195	A0A2I0BCC3	2.26601	Tai6.4773	0.153531	A0A2I0X2R2	3.04627	Tai6.9323	-1.97778
A0A1W5LDA2	0.836799	Tai6.47310	0.0367588	A0A2I0XCJ9	1.66091	Tai6.1184	0.234092	A0A2I0A4X5	-0.646628	Tai6.43827	0.1363	A0A2I0V7B3	-0.538413	Tai6.6967	-0.334055
A0A2I0BFX2	0.513377	Tai6.47310	0.0367588	A0A2I0WVF4	1.49301	Tai6.32952	-0.115968	A0A2I0W6E0	0.488848	Tai6.10637	-0.523381	T1WC48	0.694267	Tai6.17647	0.301855
A0A2H9ZZV5	2.94978	Tai6.45074	0.368548	A0A2I0AGP8	-2.87031	Tai6.3714	0.331789	A0A2I0WT21	1.30621	Tai6.3166	0.732516	A0A2I0W632	-1.78042	Tai6.39636	#NAME?
A0A2I0WGT6	-0.606417	Tai6.31019	-0.103498	A0A2H9ZZ33	-0.776703	Tai6.42388	-0.236421	A0A2I0BB05	0.269381	Tai6.46499	0.409816	A0A2I0XCR3	0	Tai6.22614	1.07879
A0A2I0WYI1	-0.791953	Tai6.32464	0.378709	A0A1R3L5V7	0.257671	Tai6.13175	0.14837	A0A2I0WF07	0.0777692	Tai6.2435	-0.18702	A0A2H9ZQY4	-1.05306	Tai6.51987	0.297861
A0A2I0WDF6	0.189586	Tai6.24130	0.323689	A0A2H9ZYK9	-0.602314	Tai6.1859	0.551079	A0A2H9ZZV3	-1.52519	Tai6.9420	-1.01815	A0A2I0A1K5	-1.88569	Tai6.29996	-0.402306
A0A2I0B2T0	0.935403	Tai6.14723	-0.592703	A0A2I0BAD2	0.981182	Tai6.44334	0.855884	A0A2I0B2D9	-1.51593	Tai6.5568	-0.188596	A0A2I0X4B7	1.03195	Tai6.26667	1.07348
A0A2I0VVN6	-0.31382	Tai6.14723	-0.592703	A0A2I0XB48	-1.12632	Tai6.9572	0.229703	A0A2I0WIE4	2.15402	Tai6.2464	-0.215188	A0A2I0A264	-0.282778	Tai6.26667	1.07348
A0A2I0AIC2	0.069381	Tai6.14723	-0.592703	A0A2I0WYM3	0.547484	Tai6.2565	-0.114341	A0A2I0WAS4	0.443557	Tai6.6869	0.837389	A0A2I0W154	-2.21114	Tai6.46015	0.521737
A0A2I0WLB2	1.32795	Tai6.14723	-0.592703	A0A2I0B1E8	0.981228	Tai6.32351	0.256197	A0A2I0W2U9	0.455937	Tai6.9132	0.34935	A0A2I0WDE2	-1.65618	Tai6.41562	-0.364429
A0A0A7LUN3	1.0457	Tai6.14723	-0.592703	A0A2I0WLR5	3.43245	Tai6.47221	-0.0862387	A0A2I0WK69	-1.36649	Tai6.45007	-0.480977	A0A2I0WKQ0	0.600833	Tai6.12052	0.850978
A0A2I0VRA1	-0.49358	Tai6.12083	-0.271751	A0A0F6PKD3	-0.461687	Tai6.43022	-0.350588	A0A2I0AZY5	-1.33506	Tai6.21944	-0.249824	A0A0A7LUE3	-0.0385287	Tai6.4237	0.0755089
A0A2I0B802	-0.93258	Tai6.30510	0.578874	A0A1L4AAL7	0.618501	Tai6.32640	0.085624	Q5VL48	0.815853	Tai6.32160	0.126724	A0A2I0AHX8	-1.59011	Tai6.24884	-1.13103
A0A2I0BCD0	-0.0315735	Ipomoea_batatas_newGene_24948	-0.295402	A0A2I0B9H8	-0.32731	Tai6.14112	-1.01177	A1XIS9	-1.38552	Tai6.32160	0.126724	A0A2I0A542	0.889052	Tai6.48641	-0.0244808
A0A2I0V7R7	0.0134761	Tai6.229	-0.193848	A0A2I0BFM3	-3.42147	Tai6.14112	-1.01177	A0A0A7LU42	-0.771271	Tai6.32160	0.126724	A0A097PT40	-0.183769	Tai6.11490	-0.178052
A0A2I0ANT2	2.34777	Tai6.36937	0.39509	Q84VT3	-2.8818	Tai6.14112	-1.01177	Q5VL14	-1.05898	Tai6.32160	0.126724	A0A2I0XB23	-0.0164792	Ipomoea_batatas_newGene_32299	-0.713661
A0A2I0WZI1	-1.83916	Tai6.36937	0.39509	A0A2I0VXY6	-0.0875749	Tai6.14112	-1.01177	A0A2I0XJD5	-0.225101	Tai6.32160	0.126724	A0A2I0B253	-0.434309	Tai6.24655	0.0593965
A0A2I0AAT7	2.40169	Ipomoea_batatas_newGene_49538	-1.28123	A0A2I0WDQ5	-1.08693	Tai6.34163	-0.00888105	B0FA01	0	Tai6.32160	0.126724	A0A2I0X965	1.28577	Tai6.24655	0.0593965
A0A2I0W6N4	-0.136445	Tai6.9450	-0.774754	A0A2I0A245	-1.48449	Tai6.34163	-0.00888105	A0A2I0B8Y8	-1.84215	Tai6.32160	0.126724	A0A2I0VF21	-1.70588	Tai6.5602	1.04861
A0A2I0WX61	0.681833	Tai6.41043	-1.07734	A0A2H9ZRA5	-0.178554	Tai6.15274	0.546437	A0A2I0A245	-1.92769	Tai6.34163	0.112983	A0A2I0BCD0	0.995153	Ipomoea_batatas_newGene_24948	-0.0904811
A0A2I0BHF2	0.915991	Tai6.41043	-1.07734	A0A2I0VE54	1.23407	Tai6.15274	0.546437	A0A2I0WDQ5	-4.58506	Tai6.34163	0.112983	A0A2I0A5S5	0.791836	Tai6.30108	0.0747457
A0A2I0W356	0.26562	Tai6.15751	-0.533864	Q9MAZ2	-1.5442	Tai6.15274	0.546437	A0A2I0X396	-0.143028	Tai6.30541	-0.893865	A0A2I0XH72	-0.506438	Tai6.6285	0.124217
A0A2I0AAJ2	-0.398863	Tai6.15751	-0.533864	A0A2I0VG26	1.29804	Tai6.12444	0.0723303	A0A2I0B396	-0.987793	Tai6.4403	-0.448212	A0A2I0WPG6	0.255682	Tai6.20835	-0.106436
A0A2I0ABN5	0.856494	Tai6.30221	-0.0743947	A0A2I0VTM5	-2.09235	Tai6.8675	-0.353839	A0A2I0V7R7	-1.66665	Tai6.229	-0.106304	A0A2I0AEW2	-0.476743	Tai6.19053	0.746201
A0A2I0WSU8	0.557601	Tai6.47443	0.328133	A0A2H9ZYY3	0.594291	Tai6.34278	-0.0777115	A0A2I0ASR5	1.66273	Tai6.36607	-0.189962	A0A2I0WFZ1	-1.81727	Tai6.34213	0.964237
A0A2H9ZT67	0.919239	Tai6.5116	0.107353	A0A2I0AEW2	-0.755448	Tai6.19053	-0.275318	A0A2I0X5R2	0.697745	Tai6.36607	-0.189962	A0A2I0WYM3	-0.038363	Tai6.2565	0.273071
A0A1R3L6R2	0.272304	Tai6.4220	0.149421	A0A2I0B7A9	2.72361	Tai6.7168	0.432262	A0A2H9ZX57	-0.96466	Tai6.2660	0.984888	A0A2I0B022	1.56366	Tai6.34997	-0.0189736
A0A2I0AG78	0.857057	Ipomoea_batatas_newGene_6504	0.225075	A0A2I0W4S2	-2.10731	Tai6.40531	0.514732	A0A2I0V7B3	1.15426	Tai6.6967	-0.194806	A0A2I0AG88	0.695281	Ipomoea_batatas_newGene_34834	-0.768487
A0A2I0VFI2	0.638407	Tai6.33545	-1.73342	A0A1R3L673	-1.3791	Tai6.11785	-0.720686	A0A2I0B4T4	0.304153	Tai6.26905	-0.0773672	Q9ZWJ4	-0.897132	Ipomoea_batatas_newGene_34834	-0.768487
A0A2I0AGX4	0.0063587	Tai6.11403	1.09993	A0A2I0VNK8	-0.257369	Tai6.13433	-0.157666	A0A2I0A1Z7	0.297195	Tai6.41558	0.651029	A0A2I0BBZ9	-0.437159	Ipomoea_batatas_newGene_34834	-0.768487
A0A2I0A2T8	-0.285262	Tai6.23883	-0.0586351	A0A2I0BF09	0.259607	Tai6.29892	0.0510555	A0A2I0BDK7	0.600833	Tai6.49732	0.885378	A0A1R3L5S3	-1.2605	Tai6.18654	-0.467593
A0A2I0WYN5	0.333857	Tai6.34784	-0.275744	A0A2I0AXG6	-1.97993	Tai6.9985	1.13403	A0A2I0BES7	-3.30031	Tai6.22301	0.221574	A0A2I0WNR0	-0.594118	Tai6.8232	-0.126366
A0A2I0XAU5	1.12919	Tai6.26704	0.621401	A0A2I0A263	-0.195977	Tai6.42248	-1.44138	A0A2I0VT79	-0.525118	Tai6.31654	1.32791	A0A2I0VLQ2	-0.112319	Tai6.49619	-0.289312
A0A2I0B8W8	0.430744	Tai6.26704	0.621401	A0A2I0W6N4	1.61464	Tai6.9450	0.079976	A0A2I0BB66	0.313485	Tai6.7174	-0.299652	A0A2I0WI86	5.50867	Tai6.49619	-0.289312
A0A2I0VPM6	-1.00997	Tai6.11516	0.771369	A0A2I0AI93	-0.685645	Tai6.2952	0.41298	A0A2I0VSP3	1.02171	Tai6.13241	0.476383	A0A2I0BEJ2	-0.596991	Ipomoea_batatas_newGene_52642	0.354821
A0A0A0YMU3	1.38428	Tai6.17769	-2.20909	A0A2H9ZUS8	-0.168703	Tai6.32916	1.25695	A0A2I0WIM2	-0.257024	Tai6.35296	-0.0700046	A0A2I0X289	-0.518542	Ipomoea_batatas_newGene_52642	0.354821
A0A2I0W513	-0.957014	Tai6.8952	0.218991	A0A2I0WN63	-1.87726	Tai6.53838	2.3943	A0A2I0VM72	-0.372559	Tai6.35296	-0.0700046	A0A2H9ZU07	-0.448516	Ipomoea_batatas_newGene_52642	0.354821
A0A2H9ZUT9	-0.630915	Tai6.29265	0.0473813	A0A2H9ZZ52	-0.757841	Tai6.53838	2.3943	A0A2H9ZS85	-2.93587	Tai6.35296	-0.0700046	A0A2I0WK61	0.455937	Tai6.43069	-0.398604
A0A2I0VXW6	0.233651	Tai6.10980	-0.243208	A0A2H9ZX57	-0.952902	Tai6.2660	-2.36007	A0A2I0ATX0	-2.3784	Tai6.35296	-0.0700046	A0A2I0AY58	-0.0922025	Tai6.24459	0.0429313
R4QG21	-1.24802	Tai6.10980	-0.243208	A0A2I0B2W1	2.55029	Tai6.3640	0.197341	Q0GLI7	1.17281	Tai6.19343	0.340132	A0A2I0A026	0.576051	Tai6.8273	0.480679
A0A2I0XEZ3	-0.517397	Tai6.10980	-0.243208	A0A2I0X8H4	2.32161	Tai6.33966	-0.352105	A0A2I0WJ10	2.83987	Tai6.29668	-0.944075	A0A2I0X450	-0.298219	Tai6.1023	0.0926886
A0A2I0B6S3	-0.430214	Tai6.10980	-0.243208	A0A2I0XGB5	1.01319	Tai6.3364	-0.986823	A0A2I0AEX7	-1.74638	Tai6.17080	-0.390354	A0A2H9ZRF8	0.857432	Tai6.34112	-1.37396
H6SWV5	0	Tai6.10980	-0.243208	A0A2I0W3X7	0.762083	Tai6.48275	0.0840011	A0A2I0X1P1	-0.335234	Tai6.17080	-0.390354	A0A2I0BA02	-1.65284	Tai6.49141	0.142529
R4QG27	-1.23935	Tai6.10980	-0.243208	A0A2I0WAP5	-0.735781	Tai6.4386	-0.0303481	A0A2I0AX57	-2.62495	Tai6.10657	-0.125112	A0A2I0WVF4	-1.00305	Tai6.32952	-0.222458
A0A2I0AJS0	0.0669433	Tai6.23253	-0.883147	A0A2I0ANR4	0.35883	Tai6.371	0.175911	A0A2I0VGY3	0.597095	Tai6.10657	-0.125112	A0A2I0AM28	3.72912	Tai6.15061	-0.292745
G8Z7Q7	2.81927	Tai6.23253	-0.883147	A0A2I0A5U1	-1.01076	Tai6.49378	-0.0742566	A0A140G0E1	-0.147477	Tai6.43135	-0.188612	A0A2I0AJG0	-0.176797	Tai6.6038	0.460448
A0A2I0AIV6	0.610263	Tai6.23253	-0.883147	A0A2I0V702	-4.31822	Tai6.18167	0.364631	A0A140G0E3	0.560028	Tai6.43135	-0.188612	A0A2I0BES7	-1.5624	Tai6.22301	0.19135
A0A2I0WFF1	1.10857	Tai6.40797	0.127829	A0A2H9ZT61	-0.520713	Tai6.29427	0.988486	A0A2I0AHG7	-0.220246	Tai6.1937	-1.4806	A0A2I0WAP4	0.884946	Tai6.8003	0.424154
A0A2I0XH97	0.0124364	Tai6.32249	0.180222	A0A2I0W1X1	-2.31546	Ipomoea_batatas_newGene_53634	-0.00852934	A0A2I0AH43	2.70763	Tai6.9476	-0.672085	A0A2H9ZR08	-2.21828	Tai6.32299	0.0992188
A0A2I0A8V3	0.093968	Tai6.32249	0.180222	A0A2I0AA80	2.1472	Tai6.44939	-0.252808	A0A2I0WDE2	1.44543	Tai6.41562	-0.460404	A0A0D4CYY1	1.29609	Tai6.25493	-0.583782
A0A2I0B4R2	-1.15651	Tai6.6738	0.29296	A0A2I0BEQ8	0.172605	Tai6.22146	0.0788366	A0A2I0VZG7	-1.60604	Tai6.16513	0.236461	A0A2I0VR13	-0.216935	Tai6.24286	0.467367
J7EQ07	4.06725	Tai6.9082	-0.43637	A0A2I0W9G0	-0.956165	Tai6.36110	0.299728	A0A2I0WFF1	-0.266862	Tai6.40797	-0.377556	A0A2I0WK69	-0.659232	Tai6.45007	-1.4726
A0A2I0BD67	-1.30346	Tai6.9082	-0.43637	A0A2I0ASR5	0.464309	Tai6.36607	0.0996949	A0A2I0VYR4	0.854053	Tai6.21782	-0.0276807	A0A2I0W336	-0.680613	Tai6.8570	0.718233
G3KF67	-1.23873	Tai6.9082	-0.43637	A0A2I0X5R2	-0.022589	Tai6.36607	0.0996949	A0A2H9ZQX1	2.18754	Tai6.22597	-0.257439	A0A2I0A278	-0.205421	Ipomoea_batatas_newGene_58170	0.637315
A0A2I0X6V6	0.349935	Tai6.38523	0.0536607	A0A2I0VIC7	-2.17661	Ipomoea_batatas_newGene_48645	0.859846	A0A2I0AMT2	1.69198	Tai6.44994	0.138241	A0A2I0WA07	-2.13274	Ipomoea_batatas_newGene_41050	-0.59047
A0A2I0XB81	-2.49307	Ipomoea_batatas_newGene_26748	-0.18684	A0A2I0WVF2	-0.0182949	Tai6.45869	0.0432871	A0A2I0W3A9	2.00586	Tai6.49719	0.299297	A0A2I0A212	0.925729	Tai6.52260	0.0260072
M9T2E9	-2.81331	Tai6.15528	0.112349	K4FBM7	0.696972	Tai6.45869	0.0432871	A0A2I0AQN2	0.805444	Tai6.13924	-0.00769838	A0A2I0XAF6	-0.861335	Tai6.7766	-1.42313
A0A2I0A2V3	0.159568	Tai6.1404	0.222908	A0A2I0B854	0.442596	Tai6.42412	-0.022464	A0A2I0BG53	0.401459	Tai6.22677	0.197815	A0A2I0W6N4	-0.131443	Tai6.9450	1.13732
A0A2H9ZV97	1.50144	Tai6.37310	-0.392129	A0A2I0WY95	0.473826	Tai6.1117	-0.340446	A0A097ZMX4	0.148796	Tai6.22677	0.197815	A0A2I0W7F1	1.08436	Tai6.24033	0.577378
A0A2I0X313	2.90048	Tai6.37310	-0.392129	A0A2I0WYB1	0.0978486	Tai6.1117	-0.340446	A0A2I0WUE4	3.01198	Ipomoea_batatas_newGene_1825	0.19205	A0A2I0B5B0	0.95009	Tai6.4853	0.851282
A0A2I0XI59	-0.0734375	Tai6.8157	0.846541	A0A2I0AI76	-1.25146	Tai6.42197	0.110846	A0A2I0AXP4	-0.566073	Tai6.4558	2.23941	A0A2I0WLX6	1.41076	Ipomoea_batatas_newGene_19934	-0.100996
A0A2I0X8U8	0.0891674	Tai6.40234	-0.407873	A0A2I0WIM1	-0.324109	Tai6.10040	0.0552815	A0A2I0WET3	-0.709625	Tai6.377	-1.78049	A0A140G0E1	-0.191602	Tai6.43135	0.143666
A0A2I0VYR4	-0.569053	Tai6.21782	0.0211413	A0A2H9ZVD1	-0.571914	Tai6.16021	-0.545191	A0A2I0AG52	0.038968	Tai6.21979	0.829257	A0A140G0E3	-0.461388	Tai6.43135	0.143666
A0A2I0WEK3	-1.89234	Tai6.39692	0.749462	W0K531	1.33045	Tai6.31820	-0.133048	A0A2I0XB93	-0.931215	Tai6.31691	0.849103	A0A2I0BHM0	1.01976	Tai6.44745	1.49625
A0A2I0WUK3	0.12204	Tai6.1591	0.0781994	A0A2H4UXW3	-0.288093	Tai6.31820	-0.133048	A0A2I0B4B5	-0.513782	Tai6.31691	0.849103	A0A2I0WJV7	-2.39654	Tai6.35101	-0.181308
A0A2I0A7P5	-0.947097	Tai6.44359	1.35484	A0A2H9ZXQ6	-2.19008	Tai6.13571	-0.0343158	A0A2H9ZWW0	0.561563	Tai6.8073	0.115247	A0A1R3L7B0	0.0263187	Tai6.35101	-0.181308
Q0GLI7	-0.316957	Tai6.19343	-0.63375	A0A2I0BBM2	-3.36516	Tai6.16659	0.195347	A0A2I0ASH0	5.38259	Tai6.7093	0.130116	A0A2I0W010	-0.677075	Tai6.16404	-0.794848
A0A2I0AM28	1.40983	Tai6.15061	0.131561	A0A2H9ZSL2	11.1602	Tai6.12678	0.522448	A0A2I0VDW7	4.70423	Tai6.7093	0.130116	A0A2I0AXC7	-0.0652722	Tai6.11118	0.106944
A0A1R3L6C5	-2.72039	Tai6.26448	-0.229326	A0A2I0ANP1	8.9442	Tai6.47636	0.0821146	A0A2I0ANZ6	1.23394	Tai6.9239	-0.272226	A0A2I0AQN2	0.132491	Tai6.13924	-0.135476
A0A2I0WQQ7	0.252959	Tai6.32359	0.23419	A0A2I0AG52	1.431	Tai6.21979	-0.249628	A0A2I0W9G0	-1.67274	Tai6.36110	-0.0899112	A0A2I0WNS6	1.06705	Tai6.7262	1.08602
A0A2H9ZSL2	-0.312252	Tai6.12678	0.367255	A0A2I0W0G5	-0.26859	Tai6.23941	-0.462911	A0A2I0W681	2.80998	Tai6.49668	0.0875284	A0A2I0BB66	0.717752	Tai6.7174	-0.122128
A0A0D4CYY1	-0.0355468	Tai6.25493	-0.100403	A0A2I0WUW5	-0.185811	Tai6.23941	-0.462911	A0A2I0BF18	1.07378	Tai6.48904	0.352006	A0A2I0WDA8	0.123542	Ipomoea_batatas_newGene_61225	-0.983065
A0A2I0W8P1	1.23188	Tai6.53244	-0.888798	A0A1R3L5A5	4.68113	Tai6.16388	-0.429351	A0A2I0AWR3	1.50628	Tai6.7221	0.343	A0A1R3L6C5	-0.618806	Tai6.26448	-0.30307
A0A2I0BEB8	0.746787	Tai6.11638	-0.0588731	A0A2H9ZU51	1.0903	Tai6.9828	0.368009	A0A2I0B0P6	-0.279025	Tai6.53272	-0.276118	A0A2I0A1Y7	-1.82767	Ipomoea_batatas_newGene_28603	0.994044
A0A2I0W6K4	0.466274	Tai6.11638	-0.0588731	A0A2I0A5Y7	-0.421264	Tai6.9828	0.368009	A0A2I0WQX2	0.150557	Tai6.6948	-0.266845	A0A2I0AUL6	0.857432	Tai6.37950	-1.0229
A0A2I0W4F4	0.237959	Tai6.30113	0.108995	A0A2I0XCQ3	-0.346148	Tai6.4474	0.848808	Q676W7	0.0267554	Tai6.52979	-0.857247	A0A2I0B8W2	-0.765908	Tai6.17697	-0.868077
A0A2I0A149	0.61556	Tai6.30113	0.108995	A0A2I0WGT6	0.259189	Tai6.31019	-0.168488	A0A2I0A0Z2	2.47927	Tai6.32110	-0.357715	A0A2I0W0G5	0.417341	Tai6.23941	1.0189
A0A2I0APB2	0.639725	Tai6.30113	0.108995	A0A097ZMX4	0.672088	Tai6.22677	-0.220056	A0A2I0WUQ2	0.308458	Tai6.6539	0.08053	A0A2I0WUW5	-0.232421	Tai6.23941	1.0189
A0A2I0WX51	0.242999	Tai6.22565	-0.0223671	A0A2I0BG53	1.08499	Tai6.22677	-0.220056	A0A0A7LU49	-0.291331	Tai6.44079	0.758437	A0A2I0X0M4	2.34054	Tai6.12080	1.15273
A0A2H9ZQJ3	-0.74526	Tai6.22565	-0.0223671	A0A2I0V956	-0.651073	Ipomoea_batatas_newGene_50522	-0.176001	A0A2I0V8G6	-0.999035	Tai6.24710	0.0156584	A0A2I0A454	-0.391141	Tai6.12080	1.15273
A0A2I0W0S2	0.590007	Tai6.38582	0.124743	A0A2I0WW81	0.463906	Tai6.33382	-0.186241	A0A2I0BHK3	0.50678	Tai6.6805	0.301445	A0A2I0B6C5	-1.30951	Tai6.21973	0.0209219
A0A2I0W7N3	-0.276371	Tai6.18638	0.0226669	A0A2I0W356	-0.644222	Tai6.15751	-0.302107	A0A2I0VIF4	1.45393	Tai6.34762	-0.249775	A0A2I0X1L5	2.19861	Tai6.44992	-0.183163
A0A2I0WZY0	-1.09389	Tai6.5252	-0.0209743	A0A2I0AAJ2	-1.98466	Tai6.15751	-0.302107	A0A2I0X487	1.132	Tai6.30084	0.0891649	A0A2I0WZI1	-1.90677	Tai6.36937	0.528729
A0A2I0WLY1	0.586164	Tai6.4627	0.0644097	A0A2I0AKU4	-0.928031	Tai6.6488	-0.155994	A0A2I0AWD9	0.757738	Tai6.10689	0.6408	A0A2I0ANT2	1.88355	Tai6.36937	0.528729
A0A2I0A7B9	0.603388	Tai6.39846	1.8681	D3Y114	-0.780875	Tai6.32159	0.0285581	A0A2I0VNV7	4.65804	Tai6.10689	0.6408	A0A2I0XB04	0.00509851	Tai6.23130	1.03824
A0A2I0ANC9	-0.549496	Ipomoea_batatas_newGene_52465	0.141935	A0A2I0X0J2	4.86669	Tai6.8727	0.0110134	A0A2I0B9T5	-0.319979	Ipomoea_batatas_newGene_47546	-0.338578	A0A2I0AXX7	-0.724816	Tai6.23130	1.03824
A0A1R3L625	0.201125	Tai6.14914	0.45138	A0A2I0BCD0	-2.215	Ipomoea_batatas_newGene_24948	-0.748099	A0A2H9ZRF8	0.10388	Tai6.34112	-1.90012	A0A2I0W3A9	1.46566	Tai6.49719	0.0984609
A0A2I0AAB0	-0.40317	Tai6.20655	0.219409	A0A2I0AFC0	3.3043	Ipomoea_batatas_newGene_60444	0.288156	A0A2I0X6V6	1.94353	Tai6.38523	-0.14881	A0A2I0AKY8	0.425925	Tai6.47629	0.369879
A0A1S6YFZ9	-0.961326	Tai6.20655	0.219409	A0A2I0AAW9	-2.88125	Tai6.12535	0.169571	A0A2I0VZP3	-1.31885	Tai6.35021	-0.442007	A0A2I0AY64	-0.686266	Tai6.47629	0.369879
A0A2I0AFC0	0.0518055	Ipomoea_batatas_newGene_60444	0.335027	A0A2I0W8V8	-2.12683	Tai6.5923	0.234702	A0A0A7LUB6	1.14105	Tai6.46792	-0.92216	Q207T3	0.678877	Tai6.47629	0.369879
A0A2I0B5M5	1.67976	Tai6.42960	-0.234339	A0A2I0BB07	1.97358	Tai6.7702	-0.230492	A0A2I0VS68	3.34239	Tai6.3220	-0.114199	A0A1R3L6R2	-0.0775525	Tai6.4220	0.091441
A0A2I0VS68	-3.30862	Tai6.3220	1.31951	A0A2I0B7Q8	-2.06223	Tai6.13752	0.429631	A0A2I0W8K2	-0.883971	Tai6.11248	-0.00475826	A0A2I0XGB5	-0.662202	Tai6.3364	1.02792
A0A2I0AG52	2.10181	Tai6.21979	0.935637	A0A2I0B2S3	-0.558355	Tai6.31765	0.17411	A0A2I0X8J5	0.29678	Tai6.4145	0.854899	A0A2I0BFX2	0.890917	Tai6.47310	0.768191
A0A2I0AKF4	0.798573	Tai6.16642	-0.970209	A0A2I0A6I8	-0.439477	Tai6.21329	0.159704	A0A2I0APD1	-0.482669	Tai6.30750	-0.171676	A0A1W5LDA2	0.439003	Tai6.47310	0.768191
A0A2I0B5H6	1.25846	Tai6.24231	-0.134866	A0A2I0WR16	-2.32459	Tai6.21329	0.159704	A0A2I0VBS6	1.1572	Tai6.43059	0.421876	A0A2I0AC40	-1.40533	Ipomoea_batatas_newGene_17037	-0.687604
A0A2I0B6C5	-0.646875	Tai6.21973	0.0531657	A0A2I0XB23	-0.861912	Ipomoea_batatas_newGene_32299	-1.50901	A0A1S6YFS1	1.97266	Ipomoea_batatas_newGene_54914	0.238246	A0A2I0AV10	-0.442627	Ipomoea_batatas_newGene_54969	0.234189
A0A2I0A504	0	Tai6.41197	-0.0632754	A0A2I0VSG5	0.325645	Tai6.1618	0.131415	A0A2I0X2H8	0.787799	Tai6.36799	1.05534	A0A1R3L5S5	2.11085	Tai6.14045	0.302722
A0A2I0VQY7	2.03186	Tai6.40337	0.0702274	A0A2I0W6F2	0.956314	Ipomoea_batatas_newGene_40883	-0.957569	G3GC10	3.08579	Tai6.43933	-0.287502	A0A2I0X195	0.22855	Tai6.13192	-0.368346
A0A2I0AY50	0.925451	Tai6.33190	2.52488	A0A2I0AE58	-2.88923	Tai6.5448	0.457795	A0A2I0BBM2	-1.97058	Tai6.16659	-0.3134	A0A2I0WJ10	1.12937	Tai6.29668	-0.78892
A0A2H9ZUY0	-0.453757	Tai6.19047	-1.4229	A0A2H9ZVI5	-2.33482	Tai6.49755	0.0527288	A0A0A7LWL9	4.3945	Tai6.4590	1.07282	A0A0A0YLX9	0.521213	Tai6.31034	1.74223
A0A2I0AAY2	-0.264789	Tai6.24772	0.223085	A0A2I0A1K5	1.2753	Tai6.29996	0.0932281	A0A2I0BEB8	-1.59385	Tai6.11638	0.144426	A0A2I0AZB6	0.493712	Tai6.7078	-0.904002
A0A2I0WLX6	-1.07818	Ipomoea_batatas_newGene_19934	-0.271252	Q5YJR7	-0.94964	Tai6.41657	0.136187	A0A2I0W6K4	-0.468015	Tai6.11638	0.144426	A0A2I0A0F8	-0.31051	Tai6.38975	-0.239196
A0A2I0BH34	0.64075	Tai6.10165	-0.131968	B7FBH3	0.118392	Tai6.41657	0.136187	A0A2I0XJE9	-0.288556	Tai6.10934	0.608091	A0A2I0BB05	1.08859	Tai6.46499	-0.122717
A0A2I0B4Y4	0.914366	Tai6.20149	-0.460616	A0A2H9ZZQ2	2.3588	Tai6.21440	0.0824997	A0A0A7LU37	0.406096	Tai6.43841	0.469148	A0A2I0AZS6	-0.182011	Tai6.21647	0.29859
A0A2I0A027	-2.38602	Tai6.42901	1.37928	A0A0F7H0J6	0.869755	Tai6.15072	-0.200898	A0A2I0VDI1	-1.53092	Ipomoea_batatas_newGene_3808	-2.2037	A0A2H9ZV19	1.04343	Tai6.21647	0.29859
A0A2H9ZTF7	-0.752365	Tai6.42901	1.37928	A0A2I0A867	0.93309	Tai6.31949	0.548161	A0A2I0B8C0	-1.24568	Ipomoea_batatas_newGene_3808	-2.2037	A0A088MLX3	0.104687	Tai6.48181	0.146336
A0A2I0X5H0	0.64787	Tai6.42901	1.37928	A0A2I0A6G9	1.107	Tai6.39797	-0.146768	A0A2I0B2W2	-1.26934	Ipomoea_batatas_newGene_3808	-2.2037	A0A2I0BF18	0.00542728	Tai6.48904	0.418495
A0A2I0A263	0.0871704	Tai6.42248	-1.22372	A0A2I0B1J0	6.74008	Tai6.33850	0.0599423	A0A2I0XIC8	-0.288729	Ipomoea_batatas_newGene_3808	-2.2037	A0A2I0V7R7	0.712408	Tai6.229	0.119791
A0A2I0B178	-0.847362	Tai6.18189	0.151174	A0A2I0B2M0	-0.280122	Tai6.40209	-0.416188	A0A2I0B022	2.38684	Tai6.34997	-0.170318	A0A2I0W9V3	0.628928	Tai6.23742	0.166206
A0A2I0AMD4	0.544654	Tai6.34826	0.400863	A0A2I0X0V5	-1.43589	Tai6.2595	0.16526	Q207T5	0.054087	Tai6.41240	-0.633676	A0A2I0W6U6	0.215698	Tai6.23742	0.166206
A0A0F6PKD3	-1.73267	Tai6.43022	-0.319708	A0A2I0VAH2	-0.345155	Tai6.16235	0.0112907	G8Z7Q7	-2.5908	Tai6.23253	0.0242756	A0A2I0WXP8	2.16227	Tai6.23742	0.166206
A0A2I0WKK2	0.060763	Tai6.32260	0.0574753	A0A2I0W0K7	0.364376	Tai6.33125	-0.576916	A0A2I0AJS0	-0.496762	Tai6.23253	0.0242756	A0A2I0AN15	-0.901332	Tai6.6370	-0.0988849
A0A2I0VS73	-0.294629	Tai6.345	-0.916675	A0A2H9ZQV1	0	Tai6.31166	0.258257	A0A2I0AIV6	-0.628577	Tai6.23253	0.0242756	A0A2I0ANC9	-0.508725	Ipomoea_batatas_newGene_52465	0.101828
A0A2I0VZ19	-0.323004	Tai6.32274	-0.161313	A0A2I0ADF7	-0.0241864	Tai6.31166	0.258257	A0A2H9ZTS6	-0.840517	Tai6.3248	1.11844	A0A2I0XGJ6	-1.2827	Tai6.21987	0.137407
A0A2I0VKK4	0.394012	Tai6.43100	0.374971	A0A2I0WSG5	-0.490941	Tai6.4957	-0.160205	A0A2I0XDH6	0.654933	Tai6.18989	-1.66534	A0A2I0VK73	2.31906	Tai6.9489	0.493085
A0A2I0BBL8	-1.052	Tai6.43100	0.374971	A0A2I0B5B0	-0.147083	Tai6.4853	0.314651	A0A2I0A3R9	-3.25991	Tai6.45893	0.325808	A0A2I0ATG9	-0.475666	Tai6.584	2.24266
A0A2I0AGY9	0.253064	Tai6.16399	0.283742	A0A2I0V8G6	-0.543982	Tai6.24710	-0.0962811	A0A2I0VQ20	-0.664368	Tai6.40650	-0.493465	A0A2I0WUG4	0.423387	Tai6.17188	0.117576
A0A2I0A0F8	-0.525118	Tai6.38975	-0.0203683	A0A2I0X461	-0.57703	Tai6.48764	0.0967016	A0A2I0W0K7	-2.06718	Tai6.33125	0.602524	A0A2I0B947	-1.64536	Tai6.17188	0.117576
A0A2I0BG38	-0.397152	Tai6.23209	0.189674	A0A2I0W0E8	-1.26623	Tai6.48764	0.0967016	A0A2I0WAP4	-0.714622	Tai6.8003	0.446048	A0A2I0X827	-1.1753	Tai6.9612	0.109094
A0A2I0WV74	0	Tai6.23209	0.189674	A0A2I0X456	0.934247	Tai6.48764	0.0967016	A0A1R3L612	0.587889	Tai6.29007	-0.864744	A0A2H9ZYE7	0.0581044	Tai6.16708	1.66731
A0A2I0A851	-0.822072	Tai6.23209	0.189674	A0A2I0A212	-2.03029	Tai6.52260	-0.248805	A0A2I0VBW2	0.263738	Tai6.37337	0.22613	A0A2I0WZJ7	-1.78346	Tai6.28812	-0.2168
A0A2I0BG21	0.326523	Tai6.23209	0.189674	A0A2I0B5G8	-2.97573	Tai6.7230	-0.0906656	A0A2I0VN90	-0.818059	Tai6.17602	-0.708594	A0A2I0XEL7	-0.22916	Tai6.37001	0.156461
A0A2I0WQX2	-1.74819	Tai6.6948	-0.63715	A0A2I0BF18	0.571259	Tai6.48904	0.417319	S4T630	0.0858746	Tai6.13310	-0.00112467	A0A2I0WSG5	1.62518	Tai6.4957	2.74607
A0A2I0A1K5	-0.731643	Tai6.29996	0.312738	A0A2I0W0Q5	0.158609	Tai6.19436	-0.313796	A0A2I0A6S1	1.8806	Tai6.48623	-0.023947	A0A2I0A9Q1	-0.408072	Tai6.21651	0.759465
A0A2I0A0J9	1.19773	Tai6.33836	-0.107917	A0A2I0AIW8	-0.42719	Tai6.29697	0.075742	A0A2I0W0N8	-0.297871	Tai6.29472	-0.0895298	A0A2I0X711	-0.784228	Tai6.23013	-0.0596698
A0A2I0A806	1.09843	Tai6.19340	0.299236	A0A2I0A085	0.565869	Tai6.29697	0.075742	A0A2I0A212	0.119304	Tai6.52260	0.219587	A0A2I0WZR2	-0.06666	Tai6.45678	0.409545
A0A2I0AMF2	0.0907321	Tai6.10767	0.357769	A0A0P0DLN5	-1.10897	Tai6.31294	0.862469	A0A2I0A772	-1.34353	Tai6.36656	-0.464864	A0A0A7LUB6	-0.355094	Tai6.46792	-1.04888
A0A0A7LYR9	1.3208	Tai6.26762	-0.668699	A0A0A0YNC5	-0.725567	Tai6.14720	-0.383051	A0A2I0VMC1	0.915341	Tai6.36656	-0.464864	A0A0A0YNB9	-0.200299	Tai6.8906	0.291488
A0A2I0XFJ3	0.930406	Tai6.26762	-0.668699	C3VCM4	-0.811696	Tai6.14720	-0.383051	A0A2I0BCJ9	0.505679	Tai6.36656	-0.464864	A0A2I0WDK1	0.941966	Tai6.8906	0.291488
A0A2I0AUG0	2.13391	Tai6.3556	-0.322747	Q5YJR2	0.869896	Tai6.25443	0.0566592	A0A2I0W9D0	-0.457631	Tai6.36656	-0.464864	A0A2I0AKH3	0.217755	Tai6.8906	0.291488
A0A2I0XEC3	-0.00927718	Tai6.27793	-0.250267	A0A2I0BB31	0	Tai6.33936	-0.918071	A0A2H9ZYJ6	0.64865	Tai6.36656	-0.464864	A0A2I0VFI2	-0.956492	Tai6.33545	-0.055457
A0A2I0W425	-0.384018	Tai6.27793	-0.250267	A0A2I0AI74	-0.38343	Tai6.16444	0.00663624	A0A2I0XB48	-1.42692	Tai6.9572	0.060169	A0A2I0W5T5	0.121987	Tai6.9558	0.185395
A0A2I0W4Z0	2.36265	Tai6.27307	-0.329496	A0A2I0AQX4	1.41555	Tai6.20072	-0.462442	A0A2I0B4E1	-1.48406	Tai6.16636	-0.0966725	A0A2I0X2M8	-1.76262	Tai6.17190	-0.353136
A0A2I0WCL9	-0.330921	Tai6.23427	-0.239576	A0A2I0WM61	-1.66888	Tai6.12267	0.41612	A0A2I0VZT7	1.27882	Tai6.16636	-0.0966725	A0A2I0XCT1	0.227182	Tai6.4234	-0.132679
A0A2I0VZT7	2.53611	Tai6.16636	-0.710769	A0A2H9ZRW8	-1.98371	Tai6.12267	0.41612	Q84KR8	-0.774555	Tai6.16636	-0.0966725	A0A2I0WGZ1	-0.641447	Tai6.23622	-0.339007
A0A2I0B4E1	-1.73929	Tai6.16636	-0.710769	A0A2I0AJK0	0.102642	Tai6.12267	0.41612	A0A2I0W6P3	0	Tai6.15488	-0.626827	A0A0H4Q189	1.653	Tai6.25295	1.75671
Q84KR8	1.06443	Tai6.16636	-0.710769	A0A2I0A5S5	-0.84589	Tai6.30108	-0.210229	A0A2I0AZN2	0.630199	Tai6.17392	0.669721	A0A2H9ZZ05	-2.66894	Tai6.3450	-0.0661417
A0A2I0XGB5	0.823835	Tai6.3364	-0.321201	A0A2I0AXC7	-0.0858475	Tai6.11118	0.00250605	A0A2I0A0A0	-0.892612	Tai6.48378	0.177748	A0A2I0AYS1	-0.771271	Tai6.2046	0.426529
A0A2I0BG53	0.942567	Tai6.22677	-0.299941	A0A088MLX3	-0.169778	Tai6.48181	-0.392156	A0A2I0XG85	-0.598581	Tai6.35412	0.548407	A0A2I0VY69	-0.864416	Tai6.2046	0.426529
A0A097ZMX4	1.01524	Tai6.22677	-0.299941	A0A2I0WJD3	0.258508	Tai6.12676	-0.129187	A0A2I0WAS9	-0.793347	Tai6.14978	0.433418	A0A0A7LU37	1.11775	Tai6.43841	0.487784
A0A2I0AJG0	-0.669819	Tai6.6038	-0.238598	A0A2I0ALN5	-0.0901391	Tai6.15680	0.232363	A0A2I0AG30	-1.91562	Tai6.40354	-0.0545082	A0A2I0AZS1	0.37458	Tai6.4994	-0.180513
A0A2I0WKQ0	-0.028816	Tai6.12052	-0.124295	A0A2I0W0S0	-0.136445	Tai6.15680	0.232363	A0A2I0AUD7	2.96398	Tai6.2141	0.502384	A0A2I0A1D4	0.0866305	Tai6.26917	-0.027687
A0A2I0BCT3	1.20372	Tai6.3692	-0.092098	A0A2H9ZZX5	-2.67581	Tai6.17360	0.0719143	A0A2I0BEJ2	-1.90832	Ipomoea_batatas_newGene_52642	0.440967	A0A2D3E4U6	1.10337	Tai6.42214	-0.71599
A0A2I0B2S3	0.391152	Tai6.31765	-0.093852	A0A2I0VFV0	0.625601	Tai6.32387	0.0282404	A0A2I0X289	-1.06344	Ipomoea_batatas_newGene_52642	0.440967	A0A2I0B1E8	-0.685707	Tai6.32351	1.70672
A0A2I0A4X5	0.78219	Tai6.43827	-0.164548	A0A2I0VE33	1.27995	Ipomoea_batatas_newGene_36372	-2.63241	A0A2H9ZU07	-1.3974	Ipomoea_batatas_newGene_52642	0.440967	A0A2I0WF07	-0.716309	Tai6.2435	-0.239957
A0A2I0B396	0.0392403	Tai6.4403	1.51351	A0A2I0W7M5	3.18448	Tai6.2568	-0.730992	A0A2I0WS10	0.141104	Tai6.32561	-0.349986	A0A2I0WLY1	-1.66026	Tai6.4627	-0.132528
A0A2I0AS60	-0.336867	Tai6.11108	0.510926	A0A2I0B5M5	-1.86777	Tai6.42960	0.209586	A0A2R4SCH0	-0.824494	Tai6.25847	-0.814805	A0A2I0V7V5	-0.825004	Tai6.36309	0.574607
A0A2I0BG35	-1.24575	Tai6.10773	-0.0847407	A0A2I0AXY9	3.49188	Tai6.43332	0.287867	A0A2I0A5V0	0.839389	Tai6.10588	0.130402	A0A2I0A1Y3	0.817885	Tai6.4424	0.631512
A0A2I0ABM8	1.16771	Tai6.33945	0.447595	A0A2I0B0Y8	-1.67118	Tai6.10411	-0.0668386	A0A2I0WQ07	-2.01831	Tai6.1490	-0.419617	A0A2I0VZK1	0.545796	Tai6.4424	0.631512
A0A2I0BDJ9	-0.0586157	Tai6.33945	0.447595	A0A2I0WR95	-0.810679	Tai6.10411	-0.0668386	A0A2I0A504	0	Tai6.41197	0.806705	A0A2I0AGS8	1.28043	Tai6.7854	0.815902
A0A2I0X1W8	0.632692	Tai6.33945	0.447595	A0A2I0A3R9	-0.0315735	Tai6.45893	0.0593229	A0A2I0XC35	-0.307029	Tai6.12389	-0.0585254	A0A2I0A321	1.77114	Tai6.7854	0.815902
A0A2I0X777	-0.294687	Tai6.33945	0.447595	A0A2I0W8P1	-2.31245	Tai6.53244	1.38995	Q1KPV4	-0.34171	Tai6.34772	-0.133896	A0A2I0AK44	-1.50791	Tai6.47789	0.348308
A0A2H9ZVD1	-0.014664	Tai6.16021	-0.496599	A0A2I0VQY9	3.0105	Tai6.6915	0.270315	A0A2I0ATP2	0.0548472	Tai6.4816	-0.182284	A0A2I0W0U2	0.318404	Tai6.23344	-0.684285
A0A2I0B0P6	-0.551619	Tai6.53272	0.678463	A0A2I0VUT1	0.0925121	Tai6.8145	-0.582522	A0A1R3L5S5	2.93165	Tai6.14045	0.110898	A0A2I0W0Q5	2.4104	Tai6.19436	1.40936
A0A2I0W3C4	-0.056454	Tai6.24613	0.102926	A0A2I0AG30	-1.66427	Tai6.40354	-0.553063	A0A2H9ZUS8	-0.437159	Tai6.32916	-0.25581	A0A2I0W513	-0.996995	Tai6.8952	-0.314256
B6EB12	0.842259	Tai6.34353	4.83513	A0A2I0A278	-1.29345	Ipomoea_batatas_newGene_58170	-1.71049	A0A2I0W2Q7	0.0826879	Tai6.7870	0.168238	A0A2I0VI51	1.51415	Tai6.28461	-0.0920838
A0A2I0VEX5	-1.86168	Tai6.11079	0.385373	A0A2I0A0J7	-1.18197	Tai6.36224	0.0599274	A0A2H9ZR93	2.34505	Tai6.7870	0.168238	A0A0A7LYV7	1.14871	Tai6.28461	-0.0920838
A0A2I0WPG6	-0.887967	Tai6.20835	0.43703	A0A2I0AWM1	-0.201721	Tai6.36224	0.0599274	A0A2I0ADF7	0.774242	Tai6.31166	0.108166	A0A2I0BDK7	-0.813477	Tai6.49732	1.26937
A0A2I0VQ20	-0.56121	Tai6.40650	-0.420958	A0A2I0X5F2	0.6387	Tai6.9663	0.0114587	A0A2H9ZQV1	0	Tai6.31166	0.108166	A0A2I0XCV1	0.0878181	Tai6.44868	-0.151538
A0A2I0W2U9	-0.507762	Tai6.9132	-0.44893	A0A2R4QL98	-1.48535	Tai6.9663	0.0114587	A0A1X9RVI7	2.99025	Tai6.14458	0.533647	A0A2I0VBS6	-0.717809	Tai6.43059	0.755201
A0A2H9ZWG6	-0.241756	Tai6.13036	0.28097	A0A2I0X4M8	-0.792143	Tai6.9663	0.0114587	A0A2I0A085	-0.145506	Tai6.29697	-0.0886451	A0A2I0B2D9	-0.42553	Tai6.5568	0.292327
A0A2I0W0N8	0.176165	Tai6.29472	-0.419041	A0A2I0VZG7	-1.54689	Tai6.16513	0.24561	A0A2I0AIW8	-0.525057	Tai6.29697	-0.0886451	A0A2I0A1U9	-0.293646	Tai6.8303	0.857984
Q9SDM0	0.789794	Tai6.10458	-0.243972	A0A2I0W6E0	1.05381	Tai6.10637	-0.372388	A0A2I0AFL8	-1.42393	Ipomoea_batatas_newGene_21734	0.493715	A0A2H9ZQX1	-0.598765	Tai6.22597	0.328705
A0A2I0AGP8	-0.110528	Tai6.3714	0.202786	A0A2I0BH08	1.71698	Tai6.22626	2.0377	A0A0A7LU48	1.40818	Tai6.28094	0.985692	A0A2I0WYI1	-0.545618	Tai6.32464	1.43091
A0A2H9ZW52	0.754536	Tai6.36876	0.452763	A0A2I0WZY6	1.50098	Tai6.18546	0.248936	A0A2I0A731	5.14963	Tai6.28094	0.985692	A0A2I0VYR4	-0.32667	Tai6.21782	-0.022478
A0A1L4AAL7	-0.690744	Tai6.32640	-0.15172	A0A2I0WSU8	3.91886	Tai6.47443	0.17079	A0A2I0A4L7	0.631715	Tai6.28094	0.985692	A0A2I0VYR7	-0.544769	Tai6.5018	0.162664
A0A2I0BBM2	0.395849	Tai6.16659	-0.233795	A0A2I0WAS9	-0.698961	Tai6.14978	-0.0533161	A0A2I0WBX9	-0.199275	Tai6.28094	0.985692	A0A2I0BDH2	-1.3887	Tai6.17756	0.202343
A0A2I0VZM1	-1.60141	Ipomoea_batatas_newGene_40937	-0.822622	A0A2I0AF76	-0.294224	Tai6.29331	-2.29209	A0A2H9ZYK9	-1.32227	Tai6.1859	0.228714	A0A2I0W8Q1	0.111409	Tai6.30486	0.601563
A0A2I0AAP9	0.0952619	Tai6.8299	-0.300856	A0A2I0VGB3	-0.342527	Tai6.20507	-0.0717056	A0A2I0VRA1	0.909396	Tai6.12083	0.0367421	A0A2I0X6C3	1.24759	Tai6.18759	-0.355529
A0A2I0A1F5	-0.0697144	Tai6.28402	0.203882	A0A2H9ZRF8	-1.74208	Tai6.34112	2.04935	A0A2H9ZTQ8	-0.875149	Tai6.20812	0.562324	A0A2I0VJK0	1.22851	Tai6.54220	0.213505
A0A2I0A9R3	-0.0905294	Tai6.42244	-0.245318	A0A2I0AXF0	0.989569	Tai6.37154	0.312981	A0A2I0VYR7	3.41982	Tai6.5018	0.110785	A0A2I0VRH7	0.791551	Tai6.54220	0.213505
A0A2I0B8W2	-0.608378	Tai6.17697	-0.930113	A0A2I0VR13	1.28134	Tai6.24286	0.188186	A0A2I0ACK8	1.67891	Tai6.8756	-0.295955	A0A2I0VIC7	0.386503	Ipomoea_batatas_newGene_48645	0.808351
A0A2I0X1L5	0.919471	Tai6.44992	0.29194	A0A2I0WKQ0	-2.96856	Tai6.12052	0.0298174	A0A2I0AJS5	-1.44259	Tai6.31009	0.138699	A0A2I0WEG7	-1.35272	Tai6.46842	0.804613
A0A2I0A245	0.331276	Tai6.34163	-0.245427	A0A2I0XDH6	0.660041	Tai6.18989	0.122095	A0A2I0X777	-0.600478	Tai6.33945	-0.291739	A0A2I0AT84	0.607514	Tai6.4479	0.0205567
A0A2I0WDQ5	3.64193	Tai6.34163	-0.245427	A0A2I0XAS7	2.10764	Tai6.19024	0.794887	A0A2I0X1W8	-1.53774	Tai6.33945	-0.291739	A0A2I0BCB4	-1.8407	Tai6.4479	0.0205567
A0A0F7H0B9	-0.657995	Tai6.23690	0.00970536	A0A0F6PKQ5	0.477899	Tai6.19444	-0.750685	A0A2I0BDJ9	-2.58201	Tai6.33945	-0.291739	A0A2I0VEA9	1.54722	Tai6.4479	0.0205567
A0A2I0WZR2	1.45629	Tai6.45678	0.377186	A0A2I0W3G7	4.43086	Tai6.13635	0.129274	A0A2I0ABM8	-2.23615	Tai6.33945	-0.291739	A0A2I0AAY2	0.166755	Tai6.24772	-0.412422
A0A2I0WLC1	-0.105885	Tai6.36166	0.23607	A0A2I0WET3	-0.980115	Tai6.377	0.0354304	A0A2I0WGT6	0.042289	Tai6.31019	0.144353	A0A2I0WFV4	0.270582	Tai6.42630	0.770812
A0A0F7GZC0	-0.212315	Tai6.7892	0.110514	A0A2I0AVB8	1.50078	Tai6.15132	0.0173674	A0A2I0WLC1	0.830675	Tai6.36166	0.00505539	A0A2I0WAW2	-1.7193	Ipomoea_batatas_newGene_42029	-1.11772
A0A1R3L7K5	-0.405886	Tai6.15657	0.31909	A0A2I0A361	1.04098	Tai6.9736	-0.586508	A0A2I0XCX4	-3.20012	Tai6.32911	-0.0413294	A0A2I0VDW7	-0.52717	Tai6.7093	0.315935
A0A0H4D9G0	-0.556898	Tai6.33657	-0.385548	A0A2I0X3L5	2.62988	Tai6.9830	0.507173	A0A2I0AEX3	-0.301057	Tai6.10168	0.0979758	A0A2I0ASH0	1.82079	Tai6.7093	0.315935
A0A2I0A630	-0.320735	Tai6.50181	0.253766	A0A2I0VQ20	-0.118145	Tai6.40650	-0.111503	A0A2I0A8G3	0.627754	Tai6.10435	-0.315422	A0A2I0W060	-0.981558	Tai6.36091	1.64426
A0A2I0WET3	0.396716	Tai6.377	-0.0246017	A0A2I0AN02	-0.456975	Tai6.44247	0.266503	A0A2I0WNF5	0.451494	Tai6.30787	0.0457	A0A2I0B0G9	-5.33582	Tai6.33615	0.365931
A0A2I0X9N3	0.310169	Tai6.10471	0.12549	A0A2I0X4D0	1.02449	Tai6.22607	-0.0551178	A0A2I0A8B8	-1.10173	Tai6.28025	0.192443	A0A2I0WFS3	2.85853	Tai6.325	0.576948
A0A2I0ASY1	-1.03164	Tai6.37506	0.169911	A0A2I0BCT3	-0.327368	Tai6.3692	-0.468663	F2ZC02	0.514575	Tai6.28025	0.192443	A0A2I0WN91	-1.33485	Ipomoea_batatas_newGene_61927	0.843577
A0A2I0VVC9	-0.800451	Tai6.1824	0.0502785	A0A2I0VT79	0.74985	Tai6.31654	-0.640389	A0A2I0B0C9	-1.69444	Tai6.28025	0.192443	A0A2I0AHY8	0.557997	Ipomoea_batatas_newGene_61927	0.843577
A0A140GPJ4	2.81179	Tai6.38107	0.170593	A0A2I0VVH0	-2.24085	Tai6.22404	0.163875	A0A2I0XB81	0.27126	Ipomoea_batatas_newGene_26748	-1.2984	A0A2I0AGX4	0.334218	Tai6.11403	0.048418
A0A2I0VUT1	-0.882231	Tai6.8145	-0.665434	G3GC10	0.904933	Tai6.43933	-0.21361	A0A2I0VPQ5	-1.89482	Tai6.33003	0.10996	A0A2I0BFU9	-0.150746	Tai6.11782	0.282551
A0A2I0XCY2	0.925729	Tai6.17222	0.00329307	A0A0A7LUD9	-0.807627	Tai6.42204	0.64282	A0A2I0VQP3	0.0036736	Tai6.17688	-0.164426	A0A2I0B5M2	-0.506739	Tai6.20139	0.316532
A0A2I0W0V6	0.334889	Tai6.17222	0.00329307	A0A2I0VRJ7	-0.147139	Tai6.42204	0.64282	A0A2I0X4Y4	-0.304593	Tai6.17688	-0.164426	A0A2I0ANJ7	0.495567	Tai6.37050	0.0459464
A0A2I0X2H8	1.85085	Tai6.36799	0.780848	A0A2I0WT25	0.412256	Tai6.22008	0.143113	A0A2I0AIR3	0.283566	Tai6.30215	-0.613496	A0A2I0VQP3	-0.936027	Tai6.17688	-0.024052
A0A2I0A264	0.348855	Tai6.26667	-1.83808	A0A2I0VQY7	-1.3875	Tai6.40337	-0.128118	A0A2I0W3F8	1.94988	Tai6.30215	-0.613496	A0A2I0X4Y4	-0.578797	Tai6.17688	-0.024052
A0A2I0X4B7	1.74435	Tai6.26667	-1.83808	A0A2I0WDK1	-0.606785	Tai6.8906	-1.42442	A0A0A7LYR5	-1.3116	Tai6.649	0.381255	A0A1R3L7K5	-0.123303	Tai6.15657	0.120326
A0A2I0B8K4	-1.30137	Tai6.23283	0.00877431	A0A0A0YNB9	-0.975592	Tai6.8906	-1.42442	A0A2I0AXI5	-1.48694	Tai6.649	0.381255	A0A2I0WX51	-1.52562	Tai6.22565	-0.178442
A0A0A7LUB6	0.928091	Tai6.46792	0.389153	A0A2I0AKH3	-0.144942	Tai6.8906	-1.42442	A0A192GPF1	0.463049	Tai6.2109	1.78365	A0A2H9ZQJ3	-0.358371	Tai6.22565	-0.178442
A0A2I0XCT1	-0.394676	Tai6.4234	0.297179	A0A2I0X8Q3	1.89552	Tai6.52705	0.0583427	A0A2I0VHC5	-1.6092	Tai6.2109	1.78365	A0A0A7LYU1	1.8591	Ipomoea_batatas_newGene_35415	0.534123
A0A2I0WS10	0.361861	Tai6.32561	0.0371864	A0A2I0W0S2	1.63268	Tai6.38582	0.125293	A0A2H9ZXQ6	-0.68347	Tai6.13571	-0.553112	A0A2I0VT79	0.325335	Tai6.31654	1.44427
A0A2H9ZZ19	1.10817	Tai6.17483	0.368417	A0A2I0WK94	2.69133	Tai6.4458	0.121763	A0A2I0VWU8	2.00643	Ipomoea_batatas_newGene_32370	-1.68165	A0A2I0BCU6	-1.16899	Tai6.44776	0.125779
A0A2I0ACS2	1.58736	Tai6.24066	-0.342507	A0A2I0A827	-0.00554246	Tai6.28593	0.616236	A0A2I0XD85	1.01151	Tai6.1554	0.353324	Q93WP4	0.496268	Tai6.3558	1.20477
A0A2I0WCE2	-0.864865	Tai6.22243	-0.116482	A0A2I0XFJ3	3.92801	Tai6.26762	-0.33781	A0A2I0APN6	-0.671183	Tai6.22087	-0.53163	A0A2I0V9G2	0.345045	Tai6.17164	0.421692
A0A2I0AS72	-0.13892	Tai6.22243	-0.116482	A0A0A7LYR9	5.72397	Tai6.26762	-0.33781	A0A1R3L7I1	0.147354	Tai6.10649	-0.807285	A0A2H9ZV52	0.370172	Tai6.8335	1.13615
A0A0A7LUE3	0.681009	Tai6.4237	-0.0290332	A0A2I0X2V4	0	Tai6.6789	-0.221062	A0A2I0W0U5	-0.395384	Tai6.10649	-0.807285	A0A2I0VZ19	0.803218	Tai6.32274	0.280851
A0A2I0AU62	0.659604	Ipomoea_batatas_newGene_14017	0.391651	A0A2I0AMT4	3.08194	Tai6.45352	-0.291727	A0A2I0BFM3	-0.977689	Tai6.14112	0.0750282	A0A2I0B4T4	-0.39786	Tai6.26905	-0.0386558
A0A2I0VPW9	2.03773	Tai6.46593	-1.72678	A0A2I0A9J8	-1.40016	Tai6.23423	-0.888563	A0A2I0B9H8	2.13569	Tai6.14112	0.0750282	A0A2I0AKR4	-0.715746	Tai6.41469	0.378316
A0A2I0W336	-0.220988	Tai6.8570	-0.389894	A0A2I0VWU8	5.03866	Ipomoea_batatas_newGene_32370	1.80822	Q84VT3	-0.806674	Tai6.14112	0.0750282	A0A2I0A676	-0.674841	Tai6.21350	-0.295404
A0A2I0BFU9	0.449372	Tai6.11782	0.231373	A0A2I0APN6	3.32977	Tai6.22087	0.00320239	A0A2I0VXY6	0.550611	Tai6.14112	0.0750282	A0A2I0VMF5	0.447552	Tai6.21350	-0.295404
A0A2I0W1X1	0.317006	Ipomoea_batatas_newGene_53634	0.591569	A0A2I0ANJ7	0.53889	Tai6.37050	-0.237155	A0A2I0XH00	-0.410554	Tai6.12634	0.216723	A0A2I0AKE6	-1.42045	Tai6.27885	0.292707
A0A2I0AAL4	-0.747585	Tai6.1292	-0.0338394	A0A2I0VI31	-0.104711	Tai6.4980	0.174703	A0A2I0W7F1	0.0764712	Tai6.24033	0.297435	A0A2H9ZZQ2	-1.00384	Tai6.21440	2.44412
A0A2I0X4V1	0.792595	Tai6.49807	0.118516	A0A2I0B2X2	0.217017	Tai6.24730	0.0697344	A0A2I0A0J9	0.837929	Tai6.33836	0.163511	A0A2I0AU62	-0.113607	Ipomoea_batatas_newGene_14017	4.3438
A0A2I0AGJ2	-0.153453	Tai6.49807	0.118516	A0A2I0AEX7	-2.66912	Tai6.17080	-0.256828	A0A2I0XGU9	-1.47723	Ipomoea_batatas_newGene_29424	1.0458	A0A2I0WW81	-0.528318	Tai6.33382	-0.013692
A0A2I0AX57	1.16558	Tai6.10657	0.322324	A0A2I0X1P1	-2.06718	Tai6.17080	-0.256828	A0A2I0W7M5	1.132	Tai6.2568	0.680474	A0A2I0BCQ4	1.73688	Tai6.24440	-0.498867
A0A2I0VGY3	-0.211403	Tai6.10657	0.322324	A0A140G0E3	1.18727	Tai6.43135	1.37082	A0A2I0X2C3	-0.626609	Tai6.1253	0.253942	A0A2I0AF76	0.539089	Tai6.29331	0.0329035
F8UCF0	-1.79052	Tai6.36762	-0.0836242	A0A140G0E1	0.450635	Tai6.43135	1.37082	A0A2I0BEP3	4.00621	Tai6.1253	0.253942	A0A2I0BCR7	-0.153453	Tai6.18213	-0.833476
A0A223PZB1	-3.54108	Tai6.36762	-0.0836242	A0A2I0W7I8	0.208944	Tai6.35380	0.280752	A0A0D3QH79	1.23337	Tai6.10310	-0.05973	A0A2I0XDH6	-0.746957	Tai6.18989	-1.26236
A0A2I0XIH8	-0.690744	Tai6.17434	-0.195649	A0A2I0AAD6	0.9242	Tai6.37176	0.561776	A0A2I0BER3	0.67529	Tai6.23554	-0.0782353	A0A2I0B1J0	-3.54547	Tai6.33850	-0.535139
A0A2I0VUA9	0.834633	Tai6.17833	0.296264	A0A2I0B325	-4.16092	Tai6.13806	1.03255	A0A2I0AMQ2	2.28271	Tai6.10223	-0.441156	A0A2I0BH72	-1.80674	Tai6.20402	-1.42877
A0A2I0AL89	-0.876243	Tai6.26151	0.56908	A0A2I0WK13	-2.19671	Tai6.13806	1.03255	A0A2I0W4F0	0.941689	Tai6.10223	-0.441156	A0A2I0XCI7	0.480563	Tai6.17242	0.678682
A0A2I0VFL3	-1.00812	Tai6.26151	0.56908	A0A2I0AWP2	1.21767	Tai6.16177	0.240505	A0A2I0A026	-0.701142	Tai6.8273	0.377327	A0A2I0WLY7	-0.526385	Tai6.15272	1.65269
D3Y114	-0.376435	Tai6.32159	0.0441073	A0A2I0VIF4	2.09841	Tai6.34762	-0.0480918	A0A2I0XBP7	0.0756598	Tai6.43113	0.252527	A0A2I0BB25	0.535857	Tai6.15272	1.65269
A0A2I0W060	-1.6481	Tai6.36091	-0.289598	A0A2I0AMU5	3.63492	Tai6.29648	-0.84829	A0A2I0A9J8	-0.616473	Tai6.23423	0.249306	A0A2I0V7M6	-0.854216	Tai6.47058	-0.926596
A0A2I0A209	1.54076	Tai6.23896	0.182141	A0A2I0VDV0	2.50441	Tai6.37401	1.91132	A4UTL4	-0.939606	Tai6.31403	-0.456346	A0A2I0BA07	-0.268993	Tai6.16551	-1.21244
A0A2I0VFV0	-1.45967	Tai6.32387	-0.333571	A0A2I0VRZ9	0.919146	Tai6.15511	-0.0125843	A0A2I0VRJ7	-0.332494	Tai6.42204	0.207661	A0A2I0WBI5	0.143883	Tai6.33540	0.341115
A0A2I0AXF8	-0.799753	Tai6.46667	-0.0592815	A0A2I0X6V6	2.90627	Tai6.38523	0.356314	A0A0A7LUD9	0.0772284	Tai6.42204	0.207661	A0A0H4D9G0	-1.06244	Tai6.33657	-0.574527
A0A2I0WM08	-1.38764	Tai6.31355	0.175153	A0A2I0B8R3	0.173083	Tai6.19102	-0.0322195	A0A2I0AXG6	-2.13743	Tai6.9985	-0.852895	A0A2I0B4Y4	-1.70072	Tai6.20149	-0.0106067
A0A2I0B7X6	0.64036	Tai6.31355	0.175153	A0A2I0WTZ8	0.915944	Tai6.19102	-0.0322195	A0A2I0X827	2.91533	Tai6.9612	-0.317797	A0A2I0A193	0.242002	Tai6.13400	-0.315421
A0A2I0VI34	-0.125884	Tai6.6513	0.028695	A0A0A7LYU1	-1.42293	Ipomoea_batatas_newGene_35415	0.501235	A0A2I0A2T8	-0.790559	Tai6.23883	0.275511	A0A2I0X8J5	-0.730515	Tai6.4145	1.16205
A0A2I0A040	-0.219618	Tai6.34679	0.321213	A0A1R3L7K5	-0.131218	Tai6.15657	0.217995	A0A2I0AC40	-0.640214	Ipomoea_batatas_newGene_17037	0.0963041	A0A2I0WV75	1.52309	Tai6.34763	0.924725
A0A2I0B0C9	1.1126	Tai6.28025	0.1332	A0A2I0BH22	0.81259	Tai6.17971	2.4902	A0A2I0A361	-0.990815	Tai6.9736	1.5523	A0A0A7LWL9	-0.444173	Tai6.4590	1.28037
A0A2I0A8B8	-0.566073	Tai6.28025	0.1332	A0A2I0AZB6	-2.06335	Tai6.7078	0.636415	A0A067YR07	4.23648	Tai6.39484	0.042499	A0A2I0X2C3	0.439003	Tai6.1253	0.0125621
F2ZC02	-0.684961	Tai6.28025	0.1332	A0A2I0AV82	1.50115	Tai6.45911	-0.01615	A0A2I0BDH2	-0.70214	Tai6.17756	0.695844	A0A2I0BEP3	2.30675	Tai6.1253	0.0125621
A0A2I0VPQ5	-0.175212	Tai6.33003	-0.187642	Q5YJP0	1.78739	Tai6.17919	0.134006	A0A0A0YNB9	-1.20515	Tai6.8906	0.614245	A0A2I0AHX2	1.02754	Tai6.11989	0.122887
A0A2I0AQS9	-0.657871	Tai6.14468	0.0486046	A0A2I0AIZ8	1.56011	Tai6.17919	0.134006	A0A2I0WDK1	-1.36677	Tai6.8906	0.614245	A0A2I0A973	-1.37051	Tai6.8312	0.999329
A0A192GPF1	0.23943	Tai6.2109	-0.642127	D6PAY2	1.22197	Tai6.17919	0.134006	A0A2I0AKH3	0.0587014	Tai6.8906	0.614245	A0A2I0VE33	-0.821308	Ipomoea_batatas_newGene_36372	-0.874589
A0A2I0VHC5	2.66407	Tai6.2109	-0.642127	A0A2I0B8W8	0.263895	Tai6.26704	0.518969	A0A2I0W154	1.22171	Tai6.46015	0.420284	A0A2I0A6G9	0.356878	Tai6.39797	-0.371313
A0A2I0A867	0.423793	Tai6.31949	0.101671	A0A2I0XAU5	-0.687945	Tai6.26704	0.518969	A0A1R3L5S3	0.542667	Tai6.18654	-0.565001	A0A2I0VS11	0	Tai6.23167	0.651603
A0A2I0WCR6	-0.746643	Tai6.14865	1.48087	A0A2I0VLI8	-0.58337	Tai6.4521	0.56437	A0A2I0AW23	0.930823	Tai6.41111	-0.991564	A0A2I0B7Y0	-0.236313	Tai6.23167	0.651603
A0A2I0VY81	-2.19417	Tai6.1665	-1.05176	A0A2I0VNV7	6.98852	Tai6.10689	0.309664	W0K531	0.906561	Tai6.31820	0.382161	A0A1R3L612	0.654884	Tai6.29007	1.81539
A0A2I0WVF2	-0.546284	Tai6.45869	-0.0697043	A0A2I0AWD9	3.96851	Tai6.10689	0.309664	A0A2H4UXW3	0.325283	Tai6.31820	0.382161	A0A2I0AUP0	-2.00565	Tai6.3839	0.153254
K4FBM7	0.585721	Tai6.45869	-0.0697043	A0A2I0AB25	1.35192	Tai6.13332	0.477054	A0A2I0BDC8	0.914877	Tai6.21998	-0.907078	A0A2I0AHI5	-0.166328	Tai6.54876	-0.240965
A0A2I0BEJ7	-0.690619	Tai6.33541	-0.315766	A0A2I0B4Y4	0.591731	Tai6.20149	-0.457217	A0A2I0X1L1	-0.367337	Tai6.21998	-0.907078	A0A2H9ZZ51	-1.23007	Tai6.40867	0.299497
A0A2I0VAH2	1.82791	Tai6.16235	-0.53392	A0A2I0B8Y5	-0.815704	Tai6.20274	0.0221181	A0A2I0W9G9	1.19857	Tai6.21998	-0.907078	A0A2I0WYN5	1.07824	Tai6.34784	-0.0640008
A0A2I0AN99	0.216015	Tai6.6297	-0.116108	A0A2I0WUD3	-0.973627	Tai6.44512	0.0271447	A0A2I0WEK3	1.14078	Tai6.39692	0.197436	A0A2I0AGY9	-0.126052	Tai6.16399	-0.233192
A0A2I0AV10	0.655517	Ipomoea_batatas_newGene_54969	-0.381296	G3KF67	-3.2626	Tai6.9082	-0.203794	A0A2I0B3N6	1.06525	Tai6.49105	-0.113912	A0A2I0A178	1.33608	Tai6.11451	0.142409
A0A1R3L612	0.0841465	Tai6.29007	-2.31878	A0A2I0BD67	-2.94524	Tai6.9082	-0.203794	A0A2I0A7B9	1.86547	Tai6.39846	0.328576	A0A2I0X4L3	-1.69093	Tai6.24442	0.355522
A0A2H9ZVI5	-0.701641	Tai6.49755	-0.141786	J7EQ07	-0.168986	Tai6.9082	-0.203794	A0A2H9ZRQ0	3.78572	Tai6.14809	-0.00708227	A0A2I0A2T2	2.98583	Tai6.23282	-4.68386
A0A2I0A6N5	1.41534	Tai6.38916	-0.0838996	A0A2I0VMF5	-1.67855	Tai6.21350	-2.49796	A0A2I0ALD7	2.88884	Tai6.10246	1.22546	A0A2I0WZ68	0.301091	Tai6.13326	0.345954
A0A2I0WXQ2	0.520564	Tai6.28576	0.0707209	A0A2I0A676	0.376987	Tai6.21350	-2.49796	A0A2I0VFV0	0.736391	Tai6.32387	0.283044	A0A2I0W638	-0.271816	Tai6.26173	0.474692
E3PZR8	0.340871	Tai6.14261	-0.520702	A0A2I0APJ2	1.36669	Tai6.42176	-2.43547	A0A2I0A2V3	0.958386	Tai6.1404	-0.892957	A0A0F6PKD3	-0.373675	Tai6.43022	-0.703807
A0A2I0ABN2	0.282993	Tai6.49291	0.514477	A0A2I0WPI9	0.316955	Tai6.42176	-2.43547	A0A2I0W8V8	-1.73087	Tai6.5923	0.43934	A0A2I0VQY4	1.26024	Tai6.31908	2.92373
A0A2I0AY58	1.08355	Tai6.24459	0.375281	Q9SDP1	-1.82071	Tai6.42176	-2.43547	A0A2I0WTH5	-0.0071349	Tai6.30507	0.538458	A0A2I0W408	-0.655151	Tai6.43470	0.123322
D1MFM4	-0.309523	Tai6.36678	0.0101519	A0A2I0XG85	-1.42905	Tai6.35412	0.161983	A0A2I0B7Y0	1.03236	Tai6.23167	0.818686	A0A2I0WAV3	-1.33261	Tai6.10679	0.566727
A0A2I0AKH3	0.0141326	Tai6.8906	-1.08551	A0A2H9ZZ51	0.153224	Tai6.40867	-0.926959	A0A2I0VS11	0	Tai6.23167	0.818686	A0A2I0AWP2	0.135755	Tai6.16177	0.465101
A0A2I0WDK1	1.702	Tai6.8906	-1.08551	A0A2I0XGJ6	1.59664	Tai6.21987	0.379604	A0A2I0X6C3	0.69818	Tai6.18759	0.175066	A0A2I0BH22	-2.59529	Tai6.17971	-0.801196
A0A0A0YNB9	0.029211	Tai6.8906	-1.08551	A0A2I0A0J2	-3.69952	Tai6.15970	0.149609	A0A2I0ASQ5	2.63704	Tai6.19386	-0.0105616	A0A2I0XD85	0.339325	Tai6.1554	0.433015
A0A2I0A9J8	-0.522764	Tai6.23423	-1.21556	A0A2H9ZWJ0	2.36379	Tai6.39263	1.20021	A0A2I0AE53	0.642116	Tai6.26516	0.99449	A0A2I0AQM3	-1.90265	Tai6.20357	-0.0266689
A0A2I0VTM5	-0.176288	Tai6.8675	0.13392	A0A2I0A1F5	2.98777	Tai6.28402	0.519341	A0A2I0AUG0	1.97775	Tai6.3556	0.336235	A0A2I0A827	-0.180424	Tai6.28593	1.10901
A0A2I0XG89	0.857713	Ipomoea_batatas_newGene_25980	-1.26918	A0A2H9ZU41	2.06573	Tai6.24367	-0.0252632	A0A2I0W4Z0	-2.73835	Tai6.27307	-0.30829	A0A2I0APB2	1.95871	Tai6.30113	0.331931
A0A2H9ZZ05	2.35955	Tai6.3450	0.253829	A0A2I0VLL5	6.83122	Tai6.24367	-0.0252632	A0A2I0B3D2	2.03357	Tai6.38129	-0.524847	A0A2I0A149	1.01584	Tai6.30113	0.331931
A0A2I0AQM3	0.717367	Tai6.20357	0.259194	A0A2I0VK73	-1.93612	Tai6.9489	-0.307289	A0A2I0AAG4	2.78145	Tai6.16529	0.135184	A0A2I0W4F4	0.213114	Tai6.30113	0.331931
B7FBH3	0.21438	Tai6.41657	-0.181686	A0A2I0AUG0	1.0586	Tai6.3556	0.0855447	A0A2I0W010	-0.563945	Tai6.16404	-0.959576	A0A1J0KK52	0.526796	Tai6.5166	0.9833
Q5YJR7	-0.420494	Tai6.41657	-0.181686	A0A2I0XGI5	-0.665359	Tai6.14844	0.0666069	A0A2I0AX02	0.415867	Tai6.31336	-5.85563	A0A2I0AMT2	0.595127	Tai6.44994	0.225888
A0A2I0BAJ0	2.53953	Tai6.45415	-0.10559	A0A2I0XCT1	0.0168673	Tai6.4234	-0.0822289	A0A2I0VFL3	0.415053	Tai6.26151	-0.0882061	A0A2H9ZVD1	1.35604	Tai6.16021	0.0353886
A0A2I0A026	-0.103928	Tai6.8273	0.230982	A0A2I0A0A0	0.389722	Tai6.48378	-0.432544	A0A2I0AL89	0.0901386	Tai6.26151	-0.0882061	A0A2I0BDF2	1.18343	Ipomoea_batatas_newGene_8555	-0.501445
A0A2I0AA99	-0.137345	Tai6.17531	-0.345344	A0A2I0XC35	2.10697	Tai6.12389	-0.119088	A0A2I0AKY8	0.150237	Tai6.47629	0.223464	A0A2I0VA36	0.79307	Tai6.33469	-0.59468
A0A2I0WV72	0.568342	Tai6.17531	-0.345344	A0A2I0X3H8	2.27754	Tai6.7682	-0.0413207	Q207T3	-0.868655	Tai6.47629	0.223464	A0A2I0VWU8	-1.21684	Ipomoea_batatas_newGene_32370	0.666498
A0A2I0XH89	-1.13178	Tai6.35124	-0.107077	A0A2I0X297	-0.435734	Tai6.10760	0.114296	A0A2I0AY64	1.82417	Tai6.47629	0.223464	A0A2I0W835	0.721504	Tai6.27392	0.260383
A0A2I0WLM0	-0.87914	Tai6.22202	-0.165547	A0A2I0AI86	-2.83148	Tai6.10760	0.114296	A0A2I0W0V6	-1.36143	Tai6.17222	0.0456192	A0A2I0BAJ0	1.55123	Tai6.45415	1.11203
A0A2I0B8L1	-3.44023	Tai6.22202	-0.165547	A0A2H9ZYU6	-1.37797	Tai6.29444	-0.436825	A0A2I0XCY2	-0.881973	Tai6.17222	0.0456192	Q5YJR2	-0.704197	Tai6.25443	0.533693
A0A2I0B642	0.52216	Tai6.35667	0.348852	A0A2H9ZX05	1.36203	Tai6.4800	-0.0612034	A0A2I0AQM3	-3.15245	Tai6.20357	-0.126073	A0A2I0VRZ9	-0.172947	Tai6.15511	-0.660483
A0A2I0X1L1	0.128045	Tai6.21998	0.198984	A0A2I0X1L8	1.42948	Tai6.4800	-0.0612034	A0A2I0X3S4	-3.21853	Ipomoea_batatas_newGene_1855	0.341618	A0A2I0X0V5	1.08832	Tai6.2595	0.358504
A0A2I0BDC8	0.64943	Tai6.21998	0.198984	A0A2I0AMT2	0.0619562	Tai6.44994	0.245365	A0A2I0AJK0	0.166277	Tai6.12267	1.9531	A0A2I0AMT4	-1.103	Tai6.45352	-1.79356
A0A2I0W9G9	-0.36212	Tai6.21998	0.198984	A0A2I0X396	-0.295382	Tai6.30541	0.209964	A0A2H9ZRW8	-0.760297	Tai6.12267	1.9531	U5YRQ6	1.31942	Tai6.6464	1.7154
A0A2I0B5P0	0.365915	Tai6.7535	-0.289791	A0A2I0W5B7	-0.975723	Tai6.41997	-0.1914	A0A2I0WM61	-0.472437	Tai6.12267	1.9531	A0A2I0XJE9	0.0598408	Tai6.10934	0.471726
A0A2I0AT00	0.297143	Tai6.43004	-0.632319	A0A2I0AS41	-1.26664	Tai6.41997	-0.1914	A0A2H9ZV52	-0.245139	Tai6.8335	0.944772	A0A2I0XG85	0.435711	Tai6.35412	0.639584
A0A2I0AS41	0.167873	Tai6.41997	0.0291824	A0A2I0WYN5	-1.88081	Tai6.34784	-0.349625	A0A2I0APJ2	2.65829	Tai6.42176	1.20166	A0A2I0AKL7	-3.19913	Tai6.45803	-0.0701234
A0A2I0W5B7	0.408541	Tai6.41997	0.0291824	A0A2I0BEJ0	-3.01864	Tai6.30527	0.111224	Q9SDP1	-0.424581	Tai6.42176	1.20166	A0A2I0B2S3	1.62717	Tai6.31765	0.731753
A0A2I0WNS6	0.609478	Tai6.7262	-0.388024	A0A2I0VF21	0.475536	Tai6.5602	-1.33466	A0A2I0WPI9	1	Tai6.42176	1.20166	A0A2H9ZUI5	0.0591355	Tai6.8684	-0.422891
T1WC48	-0.458406	Tai6.17647	-0.366854	A0A2I0A8A9	0	Tai6.14822	0.327153	A0A2I0W4S2	-1.75377	Tai6.40531	-0.173791	A0A2I0X487	0.201653	Tai6.30084	-0.0146855
A0A2I0A929	2.15831	Tai6.48162	-0.0619787	A0A2I0WRE1	3.44824	Tai6.36508	0.105594	A0A2I0X7B8	0.180784	Tai6.35254	-0.289688	G3GC10	0.863855	Tai6.43933	-0.253981
A0A2I0W835	-1.21767	Tai6.27392	-0.510465	A0A2I0AXX7	-0.472377	Tai6.23130	0.170906	A0A2I0BEJ0	-2.59678	Tai6.30527	-0.445772	A0A2I0XG89	-3.18559	Ipomoea_batatas_newGene_25980	-0.750261
A0A2I0A321	1.67309	Tai6.7854	-1.32795	A0A2I0XB04	0.788939	Tai6.23130	0.170906	Q84ZT7	0.639481	Tai6.2765	0.108898	A0A2I0A0J9	1.61599	Tai6.33836	0.335646
A0A2I0AGS8	-0.180424	Tai6.7854	-1.32795	A0A2I0V7R7	-2.36563	Tai6.229	0.0164409	A0A2I0AKY0	-1.22658	Tai6.2765	0.108898	A0A2H9ZUS8	-1.15069	Tai6.32916	-0.384097
A0A2I0WXG0	0.808143	Tai6.9334	0.0331645	A0A2I0W1W4	-0.335934	Tai6.18786	0.390773	A0A2I0WZV4	-1.41846	Tai6.2765	0.108898	A0A2I0VW52	-0.152212	Tai6.36750	0.437065
A0A2I0BCC3	-1.14765	Tai6.4773	-0.138046	A0A2I0WCL9	0.1426	Tai6.23427	-0.0838127	A0A2I0X334	-2.65975	Tai6.2765	0.108898	A0A0P0DLN5	-0.205592	Tai6.31294	1.33103
A0A2I0A8B5	-0.36212	Tai6.32794	0.120941	A0FHB7	2.09309	Tai6.999	0.29184	A0A2I0XCH0	-3.80705	Tai6.2765	0.108898	A0A2I0AFL8	0.264052	Ipomoea_batatas_newGene_21734	-0.287168
A0A2I0W010	-0.987925	Tai6.16404	0.0399958	A0A2I0AQL3	-0.559631	Tai6.28153	1.52966	Q5YJP0	-0.293067	Tai6.17919	0.62785	A0A2I0VBW5	-2.51454	Tai6.22689	-0.686686
A0A2I0VR13	-1.12538	Tai6.24286	-0.532128	A0A2I0VZM1	-0.137232	Ipomoea_batatas_newGene_40937	-0.590593	A0A2I0AIZ8	0.0816072	Tai6.17919	0.62785	A0A2I0WKT8	-0.377845	Tai6.22689	-0.686686
A0A2I0B0Y8	0.0876562	Tai6.10411	-0.702613	A0A2I0W3B4	-0.599989	Tai6.38690	-0.486951	D6PAY2	-0.245827	Tai6.17919	0.62785	A0A2I0AJL1	-0.656449	Tai6.22689	-0.686686
A0A2I0WR95	0.615315	Tai6.10411	-0.702613	A0A2I0AL17	-2.66635	Tai6.38690	-0.486951	A0A2I0VZG1	-1.54725	Tai6.43490	-0.283037	A0A2I0W0S0	-0.334651	Tai6.15680	-0.49001
A0A2I0W3B4	0.877707	Tai6.38690	-0.512055	A0A2I0ADK4	-1.31376	Tai6.40159	0.384988	A0A2I0A1Z0	-2.44549	Tai6.43490	-0.283037	A0A2I0ALN5	1.93139	Tai6.15680	-0.49001
A0A2I0AL17	2.21541	Tai6.38690	-0.512055	A0A2I0A6N5	4.0859	Tai6.38916	0.16107	A0A2I0XCI7	-1.02443	Tai6.17242	0.466369	A0A2I0VIL9	0.843952	Tai6.21245	-2.11634
A0A2H9ZT61	0.686045	Tai6.29427	-0.193056	A0A2I0XCI7	-1.28242	Tai6.17242	0.385138	A0A2H9ZR08	0.496118	Tai6.32299	0.126217	A0A2I0WQS5	0.410424	Tai6.21245	-2.11634
A0A2I0X8H4	-0.38543	Tai6.33966	-0.281062	A0A2I0AHG7	-0.876501	Tai6.1937	1.94889	A0A2I0A4Z3	-1.39422	Tai6.16253	-0.0573541	A0A2H9ZRZ2	0.923643	Tai6.21245	-2.11634
A1IIE3	0.215698	Ipomoea_batatas_newGene_61913	-0.360754	A0A2I0AUG7	0.664222	Tai6.5375	-0.0022363	A0A2I0BA07	-0.0087278	Tai6.16551	-1.15499	A0A2I0WQQ7	-0.218419	Tai6.32359	1.07782
A0A2I0XEV2	0.496118	Tai6.36025	-0.0201413	A0A2I0WKT8	-2.1604	Tai6.22689	1.45207	A0A2I0ALA7	-1.17857	Tai6.18388	-0.075534	A0A2I0WCL9	0.301298	Tai6.23427	-0.14116
A0A2I0W3G2	-0.896551	Tai6.34530	0.212562	A0A2I0VBW5	0.193665	Tai6.22689	1.45207	A0A2I0WYV0	-2.44438	Tai6.18388	-0.075534	A0A2I0B9J9	-0.366985	Tai6.36561	1.22897
A0A2I0BDP0	-0.563155	Tai6.34530	0.212562	A0A2I0AJL1	-2.55232	Tai6.22689	1.45207	A0A2I0VLQ2	2.61791	Tai6.49619	-0.427562	A0A2I0AVZ4	0.498622	Ipomoea_batatas_newGene_21823	0.0825529
A0A2I0WTZ8	0.878501	Tai6.19102	-0.058116	Q676W7	1.08922	Tai6.52979	0.90203	A0A2I0WI86	1.14176	Tai6.49619	-0.427562	A0A2I0APJ2	1.11717	Tai6.42176	-1.37958
A0A2I0B8R3	-0.555502	Tai6.19102	-0.058116	A0A2I0BHK3	0.316955	Tai6.6805	0.0949627	A0A2I0BCR7	0.290905	Tai6.18213	-0.142005	A0A2I0WPI9	0.563296	Tai6.42176	-1.37958
A0A2I0VA36	-0.679992	Tai6.33469	-2.00799	A0A2I0VMF8	-2.59784	Tai6.19537	0.168829	A0A2I0VDV0	0.0247901	Tai6.37401	-0.0831994	Q9SDP1	1.83702	Tai6.42176	-1.37958
A0A2I0VTS1	-0.6104	Tai6.20915	0.00152848	A0A2I0VXP6	-1.38595	Tai6.19537	0.168829	A0A2I0X4M8	-0.366164	Tai6.9663	-2.50405	A0A2I0B3E7	0.0789047	Tai6.46588	0.366961
A0A2I0B854	-0.146407	Tai6.42412	-0.36009	A0A2I0ALL3	-2.12999	Tai6.19537	0.168829	A0A2I0X5F2	-0.140945	Tai6.9663	-2.50405	O24540	1.40711	Tai6.20504	0.38982
A0A2I0BCR7	-0.514143	Tai6.18213	-0.489476	A0A2I0WGZ1	1.99047	Tai6.23622	0.47063	A0A2R4QL98	-0.270087	Tai6.9663	-2.50405	A0A2I0X8U8	0.601324	Tai6.40234	-0.0983985
A0A2I0B4T4	0.0305747	Tai6.26905	0.0752711	A0A2I0WTD4	3.52798	Tai6.6073	-0.228261	A0A2I0A1Y7	1.08166	Ipomoea_batatas_newGene_28603	0.778287	A0A2I0VUS8	-1.27245	Tai6.15960	-0.557516
A0A2I0XJC5	-1.26402	Tai6.3820	0.0794883	A0A2I0X637	0.75855	Tai6.39841	-0.436897	A0A2I0VUN9	0	Tai6.26117	-0.117835	A0A075E3G4	-0.822454	Tai6.15960	-0.557516
A0A2I0B050	-0.229389	Tai6.3820	0.0794883	A0A2I0AKL7	2.86166	Tai6.45803	-0.175062	B3G0G4	1.80653	Tai6.26561	-2.48974	A0A2I0AI86	1.30885	Tai6.10760	0.835575
A0A2H9ZZX5	-0.730577	Tai6.17360	0.392401	A0A2I0B022	2.0817	Tai6.34997	0.552777	A0A2I0AA80	1.11426	Tai6.44939	-0.634365	A0A2I0X297	-0.54162	Tai6.10760	0.835575
A0A2I0WZM5	-1.1126	Tai6.2315	-0.307191	A0A2I0VYB2	0.668448	Tai6.37778	-0.0526204	A0A2I0ATK0	1.0849	Tai6.8760	0.118089	A0A2I0ANP1	-2.6938	Tai6.47636	-0.317542
A0A2I0X9Y0	-0.49178	Tai6.5760	-0.609037	A0A2I0WAV3	4.02597	Tai6.10679	-0.585489	A0A2I0X335	1.00886	Tai6.171	0.111225	A0A2I0A6N5	-2.00406	Tai6.38916	0.192288
A0A2I0AEX3	-0.292778	Tai6.10168	-0.19315	M9T2E9	1.49117	Tai6.15528	0.467929	A0A2I0ATT1	0.695765	Tai6.171	0.111225	A0A2I0B050	-0.332494	Tai6.3820	-0.111523
A0A2I0VW52	-1.08045	Tai6.36750	0.284284	A0A0A7LU37	-0.915313	Tai6.43841	0.214261	A0A2I0WK94	2.3243	Tai6.4458	0.14856	A0A2I0XJC5	-1.85222	Tai6.3820	-0.111523
A0A2I0A0Z1	3.55819	Tai6.32869	-0.0161499	A0A2I0X2M8	1.53633	Tai6.17190	0.171024	A0A2I0ANJ7	0.305606	Tai6.37050	-0.14822	A0A2I0W1K2	-0.201721	Tai6.14773	0.101384
M4QUU2	-0.205421	Tai6.34783	-0.0377482	A0A2I0XD68	-0.50283	Tai6.15495	0.0697079	A0A2I0AS92	-1.57788	Tai6.31944	-0.118007	A0A2I0B5M5	5.59262	Tai6.42960	-0.410196
A0A2I0VBW5	-2.03251	Tai6.22689	1.87426	A0A2R4SCH0	4.32945	Tai6.25847	1.81634	A0A2I0AFV3	1.17945	Tai6.31944	-0.118007	A0A2I0BCT3	0.547881	Tai6.3692	-0.470404
A0A2I0AJL1	-0.048978	Tai6.22689	1.87426	A0A2I0VPQ5	-2.21976	Tai6.33003	-0.389472	A0A2H9ZU85	-1.75619	Tai6.6602	0.491694	A0A2I0V956	-2.05377	Ipomoea_batatas_newGene_50522	0.818519
A0A2I0WKT8	0.462444	Tai6.22689	1.87426	A0A2I0A0J9	0.419679	Tai6.33836	0.0486038	A0A2I0B2M0	-2.32962	Tai6.40209	-0.150224	A0A2H9ZYJ6	0.249816	Tai6.36656	-0.0605367
A0A2I0W154	-0.746454	Tai6.46015	0.128976	A0A2I0BG38	-1.3736	Tai6.23209	0.674424	A0A2I0AU62	3.07975	Ipomoea_batatas_newGene_14017	1.84931	A0A2I0VMC1	-0.196375	Tai6.36656	-0.0605367
A0A2I0B189	-0.014994	Tai6.36111	-0.0619323	A0A2I0WV74	0	Tai6.23209	0.674424	A0A2I0AN02	-1.35911	Tai6.44247	0.483322	A0A2I0W9D0	1.0389	Tai6.36656	-0.0605367
A0A2I0AVI4	0.262065	Tai6.19100	-0.221575	A0A2I0BG21	-0.0389154	Tai6.23209	0.674424	A0A2I0BCT3	-0.983198	Tai6.3692	-0.10857	A0A2I0A772	2.00716	Tai6.36656	-0.0605367
A0A2I0VU84	0.510129	Tai6.19100	-0.221575	A0A2I0A851	-2.30677	Tai6.23209	0.674424	A0A2I0B325	-1.85545	Tai6.13806	-0.231645	A0A2I0BCJ9	2.09497	Tai6.36656	-0.0605367
A0A2I0AXX7	-0.535933	Tai6.23130	0.130318	A0A2I0AUD7	4.43012	Tai6.2141	0.289157	A0A2I0WK13	-0.718122	Tai6.13806	-0.231645	A0A2I0AAA4	-0.319572	Tai6.51845	-0.271947
A0A2I0XB04	0.684883	Tai6.23130	0.130318	A0A2I0A149	-2.11617	Tai6.30113	0.780646	A0A0A7LWN1	-1.09482	Tai6.5764	0.142692	A0A2I0WIE4	3.62164	Tai6.2464	0.118955
A0A2I0B7A9	-0.860629	Tai6.7168	0.203021	A0A2I0APB2	-2.43548	Tai6.30113	0.780646	A0A2I0ANS4	-1.637	Tai6.5550	0.175691	A0A2I0X8E8	-0.476264	Tai6.18749	-0.199164
A0A2I0ANZ6	-0.482729	Tai6.9239	-0.118695	A0A2I0W4F4	-0.847938	Tai6.30113	0.780646	A0A2I0WZM5	1.64476	Tai6.2315	-0.0651069	A0A2I0A245	-0.111872	Tai6.34163	0.365521
A0A2H9ZRQ0	-0.246745	Tai6.14809	0.0737522	A0A1R3L631	4.58942	Tai6.16603	0.1469	A0A2I0W8Q1	-0.104432	Tai6.30486	0.512184	A0A2I0WDQ5	0.143829	Tai6.34163	0.365521
A0A2I0X4D0	1.29808	Tai6.22607	0.0807396	A0A2I0AR18	2.65228	Tai6.16603	0.1469	A0A2I0WV75	2.03644	Tai6.34763	0.506493	A0A2I0AN02	-0.794488	Tai6.44247	0.639462
A0A2I0BDH2	-0.455664	Tai6.17756	1.15417	A0A2I0XAF6	-0.197	Tai6.7766	0.132261	A0A2I0XIH8	1.04506	Tai6.17434	0.359539	A0A2I0A361	-1.28069	Tai6.9736	-0.183698
A0A2I0B4B5	0.139821	Tai6.31691	-0.372209	A0A2H9ZTQ8	-0.223673	Tai6.20812	-0.195227	A1IIE3	-2.42796	Ipomoea_batatas_newGene_61913	-1.90655	A0A2I0WUD3	-1.00924	Tai6.44512	0.942604
A0A2I0XB93	1.54064	Tai6.31691	-0.372209	A0A2I0WJV7	0.978797	Tai6.35101	-0.331813	A0A1R3L631	4.22001	Tai6.16603	0.272784	A0A2I0WYB1	0.573235	Tai6.1117	-0.139704
A0A2I0AM10	-0.116912	Tai6.28861	-0.231766	A0A1R3L7B0	-1.35595	Tai6.35101	-0.331813	A0A2I0AR18	1.97496	Tai6.16603	0.272784	A0A2I0WY95	0.825062	Tai6.1117	-0.139704
A0A2I0WI09	-0.739985	Tai6.36909	-0.264319	A0A2I0B0P6	-0.344804	Tai6.53272	0.392062	Q5YJR2	0.749754	Tai6.25443	0.257382	A0A2R4SCH0	0.723186	Tai6.25847	-0.816708
A0A2I0BFI3	0.895112	Tai6.36909	-0.264319	A0A2I0X335	0.303426	Tai6.171	-0.111948	A0A2I0A6N5	0.666505	Tai6.38916	-0.0683026	A0A2I0ALD7	-3.26458	Tai6.10246	1.64561
A0A2I0X8J5	1.11873	Tai6.4145	0.0515789	A0A2I0ATT1	0.925497	Tai6.171	-0.111948	A0A2H9ZUI5	0.305813	Tai6.8684	-0.93392	A0A2I0BAZ9	-1.88143	Tai6.7622	-0.96829
A0A2H9ZZQ2	0.141478	Tai6.21440	0.0470003	A0A2D3E4X7	1.28434	Tai6.20543	-0.067153	A0A2I0XD68	-1.38927	Tai6.15495	0.698153	A0A2I0V6S0	-1.83533	Tai6.7622	-0.96829
A0A2I0V9G2	0.914273	Tai6.17164	0.381961	A0A2I0AWY3	-0.38596	Tai6.20543	-0.067153	A0A2I0VSG5	1.26717	Tai6.1618	0.573414	A0A2I0VEX5	-0.720123	Tai6.11079	0.190321
A0A2I0BHA3	1.62815	Tai6.17056	0.319859	A0A2I0AN15	0.233861	Tai6.6370	0.681299	A0A2I0AIX7	-1.09275	Tai6.13918	0.872568	A0A173GPK2	-2.06998	Tai6.45672	1.83409
A0A2I0X4Y4	0.174784	Tai6.17688	0.0504903	B3G0G4	-0.838152	Tai6.26561	1.38447	E3PZR8	-2.03967	Tai6.14261	0.331965	A0A2I0A6S1	0.789034	Tai6.48623	-0.135859
A0A2I0VQP3	-0.207756	Tai6.17688	0.0504903	A0A2I0WNR0	-1.22054	Tai6.8232	0.054101	A0A2I0AAT7	3.04816	Ipomoea_batatas_newGene_49538	0.757545	A0A2I0A040	0.228813	Tai6.34679	-0.119026
A0A2I0A0A0	0.839247	Tai6.48378	-0.152072	A0A2I0WQQ7	4.35691	Tai6.32359	0.241037	A0A2I0AMJ0	-3.83468	Tai6.36142	0.1309	A0A2I0B4R2	-1.27176	Tai6.6738	-0.489705
A0A0A7LUD9	0.268336	Tai6.42204	-0.411423	A0A2I0WN91	0.0595695	Ipomoea_batatas_newGene_61927	1.10682	A0A2I0B264	0.479206	Tai6.12686	0.883431	A0A2I0W681	-4.5549	Tai6.49668	0.223749
A0A2I0VRJ7	0.486288	Tai6.42204	-0.411423	A0A2I0AHY8	0.610508	Ipomoea_batatas_newGene_61927	1.10682	A0A2I0WJJ4	-0.484526	Tai6.4387	0.018735	A0A1L4AAL7	0.342263	Tai6.32640	0.00486124
A0A2I0WFV4	-0.324749	Tai6.42630	0.261167	A0A2I0AT74	3.52798	Tai6.46268	0.322309	A0A2I0WSR1	3.12338	Tai6.22860	0.00262772	A0A2I0B802	0.118714	Tai6.30510	1.72729
A0A2I0AJK0	0.779431	Tai6.12267	0.103628	A0A2I0AV44	-1.22959	Tai6.3421	-0.129497	A0A2I0AUL6	-0.81195	Tai6.37950	-1.19047	A0A2I0XH00	0.987828	Tai6.12634	-0.0264673
A0A2H9ZRW8	0.373504	Tai6.12267	0.103628	Q2VU88	0.207624	Tai6.3421	-0.129497	A0A2I0AAA4	1.12955	Tai6.51845	-0.0890731	A0A2I0X4D0	0.551851	Tai6.22607	0.0878284
A0A2I0WM61	-0.668084	Tai6.12267	0.103628	A0A2I0WQQ3	-0.506378	Tai6.3421	-0.129497	A0A2I0A049	0.0840924	Ipomoea_batatas_newGene_58782	-1.2997	A0A2I0BER3	-0.2911	Tai6.23554	0.0296395
A0A2I0XGR7	-1.28991	Ipomoea_batatas_newGene_34981	0.203474	A0A2I0WAP4	-3.22978	Tai6.8003	-0.16463	A0A2I0A9Q1	-0.216365	Tai6.21651	0.643087	Q5VL48	-0.270837	Tai6.32160	0.637849
A0A2I0B9M6	1.31118	Ipomoea_batatas_newGene_34981	0.203474	A0A2I0XBP7	-1.46425	Tai6.43113	0.212413	A0A2H9ZRT5	-0.904242	Tai6.5314	0.391469	B0FA01	0	Tai6.32160	0.637849
A0A2I0A4Z3	0.396155	Tai6.16253	-0.0381684	A0A2I0A1Z7	0.713467	Tai6.41558	-0.509094	A0A2I0WK61	-2.03092	Tai6.43069	-0.414907	A0A2I0B8Y8	0.210634	Tai6.32160	0.637849
A0A2I0ANI8	-2.84326	Tai6.19224	-0.674307	A0A2I0VAN6	1.47808	Tai6.25222	0.127207	A0A2I0AX13	-0.301753	Tai6.38286	0.119276	A1XIS9	1.00968	Tai6.32160	0.637849
A0A2I0B7S3	2.0734	Tai6.6135	-0.296505	A0A2I0VZP3	-2.11376	Tai6.35021	0.0636172	A0A2I0VE54	0.763658	Tai6.15274	0.886391	A0A2I0XJD5	0.860902	Tai6.32160	0.637849
A0A2I0BB05	0.633963	Tai6.46499	0.277475	A0A2I0AXU5	1.62844	Tai6.19113	0.563783	A0A2H9ZRA5	-0.341243	Tai6.15274	0.886391	A0A0A7LU42	0.627265	Tai6.32160	0.637849
A0A2I0WQ07	0.213747	Tai6.1490	-0.0275129	A0A097PT40	-1.18918	Tai6.11490	0.234823	Q9MAZ2	-0.767169	Tai6.15274	0.886391	Q5VL14	0.153758	Tai6.32160	0.637849
A0A2I0VWU8	1.8154	Ipomoea_batatas_newGene_32370	-0.52286	M4H7E2	1.86918	Tai6.18488	0.0510264	A0A1R3L674	-0.109353	Tai6.20321	-0.127401	A0A2I0X7W4	2.50771	Tai6.16242	-0.0466814
A0A2I0A6I8	0.271208	Tai6.21329	-0.413543	A0A2I0B7N7	-0.339492	Ipomoea_batatas_newGene_14687	-1.27756	A0A2I0X9N3	2.99397	Tai6.10471	-0.175313	A0A2I0VPQ5	0.149703	Tai6.33003	-0.0754554
A0A2I0WR16	1.05942	Tai6.21329	-0.413543	Q93WP4	-2.51705	Tai6.3558	-0.0424788	A0A2H9ZZX5	-0.644592	Tai6.17360	0.95843	A0A2H4UXW3	1.30958	Tai6.31820	0.818517
A0A2I0AEK9	-0.364054	Tai6.11094	1.22033	A0A2I0V9G2	0.337726	Tai6.17164	0.211354	A0A2I0AK66	2.30765	Tai6.1964	-0.621556	W0K531	1.09744	Tai6.31820	0.818517
A0A2I0W9G0	-0.25283	Tai6.36110	0.109294	A0A2I0BCC3	3.77253	Tai6.4773	0.0324834	A0A2I0WNR0	-1.1787	Tai6.8232	0.0225864	A0A2H9ZRT5	-0.129926	Tai6.5314	0.723257
A0A2I0X396	0.0267554	Tai6.30541	0.0382043	A0A2I0WIT1	-2.05297	Tai6.42958	-0.681486	A0A2I0AHM5	-1.34788	Tai6.26137	0.728878	A0A2I0VK11	0.00542728	Tai6.2980	0.123803
A0A2I0VWJ4	0.575952	Tai6.27150	0.139202	A0A2H9ZWZ2	-1.51159	Tai6.42958	-0.681486	A0A2I0AG47	-1.0445	Tai6.26137	0.728878	A0A0F7GZP5	-1.76005	Tai6.254	-0.88402
A0A075E3G4	-1.34521	Tai6.15960	0.270658	A0A2I0ATK0	0.622126	Tai6.8760	-0.154715	A0A2I0BFR1	0.0637998	Tai6.47934	0.147242	A0A2I0VF34	0.930267	Tai6.959	-0.0333416
A0A2I0VUS8	-0.0594473	Tai6.15960	0.270658	A0A2I0W1K2	0.705419	Tai6.14773	0.190908	A0A2I0VI51	-2.48659	Tai6.28461	-0.335164	A0A2I0B175	-1.0536	Tai6.18974	0.208056
A0A2I0APN6	3.72826	Tai6.22087	-0.182339	A0A2I0W7N3	2.51219	Tai6.18638	-0.37689	A0A0A7LYV7	-1.49392	Tai6.28461	-0.335164	A0A2I0AI93	0.838777	Tai6.2952	1.00274
A0A0D3QH79	-0.355854	Tai6.10310	0.270708	A0A2I0A040	0.645677	Tai6.34679	0.2579	A0A2I0B4Y4	-2.02338	Tai6.20149	-0.028137	A0A2I0AM10	-0.241526	Tai6.28861	0.683603
A0A2I0AQL3	0.454675	Tai6.28153	1.72779	F8UCF0	-1.94878	Tai6.36762	0.260221	A0A2I0VD22	-2.92819	Tai6.6932	-0.340854	A0A2I0AA99	0.034882	Tai6.17531	-0.365047
A0A2I0WV48	-2.14943	Tai6.15214	0.511877	A0A223PZB1	-1.94925	Tai6.36762	0.260221	A0A2I0VJ35	-2.31847	Tai6.6932	-0.340854	A0A2I0WV72	1.22925	Tai6.17531	-0.365047
A0A2I0B9F8	-3.96975	Tai6.15214	0.511877	A0A2I0X2R2	0.751476	Tai6.9323	0.113313	A0A2I0AX76	-1.95183	Tai6.6932	-0.340854	A0A2I0BC21	0.444923	Tai6.34084	-0.42732
A0A2I0AG88	-0.719185	Ipomoea_batatas_newGene_34834	-0.46565	A0A2I0B9G1	-0.32248	Tai6.26276	0.202139	A0A2I0VQJ4	-2.1094	Tai6.6932	-0.340854	A0A2I0ACS2	-0.306681	Tai6.24066	0.162082
A0A2I0BBZ9	-0.372324	Ipomoea_batatas_newGene_34834	-0.46565	A0A2I0ACF7	2.15076	Tai6.1543	0.00725211	A0A2I0AD92	-2.76243	Tai6.6932	-0.340854	A0A2I0XC35	-2.11472	Tai6.12389	-0.0695011
Q9ZWJ4	-0.655398	Ipomoea_batatas_newGene_34834	-0.46565	A0A2I0WA54	-3.95428	Tai6.51030	1.93096	A0A0B4N4W9	2.78763	Tai6.36608	-0.850524	A0A2I0APN6	-0.272681	Tai6.22087	-0.331471
A0A2I0B0G9	0.0218955	Tai6.33615	-0.579002	A0A2I0ABM8	-0.622245	Tai6.33945	0.575162	A0A2I0VAN6	0.237959	Tai6.25222	-0.35176	A0A2I0WIT1	0.201971	Tai6.42958	#NAME?
A0A2H9ZYB8	0.495065	Tai6.8911	0.0354082	A0A2I0BDJ9	-2.82698	Tai6.33945	0.575162	A0A2I0AAJ2	-2.15804	Tai6.15751	0.234777	A0A2H9ZWZ2	-0.360245	Tai6.42958	#NAME?
A0A2I0AV82	-0.133297	Tai6.45911	0.00448601	A0A2I0X1W8	-1.11462	Tai6.33945	0.575162	A0A2I0W356	-1.61884	Tai6.15751	0.234777	A0A2I0ATW7	-0.77822	Tai6.46932	0.340941
A0A2I0AXG6	1.6061	Tai6.9985	-1.58996	A0A2I0X777	-0.551012	Tai6.33945	0.575162	A0A2I0WX61	-1.13165	Tai6.41043	0.598861	A0A2I0X0Z5	-1.33541	Tai6.37876	0.210936
A0A2I0AI74	0.535658	Tai6.16444	0.0881783	A0A2I0W0N8	-1.10025	Tai6.29472	-0.394442	A0A2I0BHF2	-2.18673	Tai6.41043	0.598861	A0A2I0VVE2	0.14447	Tai6.22442	-0.101361
A0A2I0XBP7	-0.731016	Tai6.43113	0.079788	A0A2I0BES7	-0.798674	Tai6.22301	-2.18867	A0A2I0W9B9	0.693928	Tai6.30282	-1.09968	A0A2I0A630	0.860761	Tai6.50181	0.229808
A0A2I0VL66	0	Tai6.25675	0.065216	A0A2I0A504	0	Tai6.41197	0.086561	A0A2I0WLX6	1.5913	Ipomoea_batatas_newGene_19934	-0.638445	A0A2I0A7P5	-2.81423	Tai6.44359	-0.490106
A0A2I0VQY5	-0.499765	Tai6.25675	0.065216	A0A2I0XEP7	0.080148	Tai6.21744	0.625704	A0A2I0A5S5	-0.634793	Tai6.30108	-0.382474	A0A2I0X9N3	-0.840198	Tai6.10471	0.0771248
A0A2I0X6N4	-0.963941	Ipomoea_batatas_newGene_4527	0.273307	A0A2I0V7V5	3.28574	Tai6.36309	0.154432	A0A2I0AMD4	-0.870391	Tai6.34826	0.771192	A0A2I0X1W8	0.209525	Tai6.33945	-0.147999
A0A2H9ZUS8	-0.882231	Tai6.32916	1.39916	A0A2I0AGY9	-1.30596	Tai6.16399	0.178309	A0A2I0XGR7	-1.11441	Ipomoea_batatas_newGene_34981	Inf	A0A2I0BDJ9	0.1863	Tai6.33945	-0.147999
A0A2I0B1X1	-0.283471	Tai6.8969	0.80577	A0A2I0AM10	0.858745	Tai6.28861	0.232691	A0A2I0B9M6	0.345869	Ipomoea_batatas_newGene_34981	Inf	A0A2I0X777	-0.344162	Tai6.33945	-0.147999
A0A2I0VU39	0.309702	Tai6.5944	-1.08433	A0A2I0A2V3	0.572494	Tai6.1404	0.286199	A0A2I0B947	-1.29255	Tai6.17188	-0.124144	A0A2I0ABM8	-0.446136	Tai6.33945	-0.147999
A0A2H9ZZV3	-0.494481	Tai6.9420	0.305941	A0A2I0A3C0	0.601717	Tai6.33254	-0.337831	A0A2I0WUG4	-1.53933	Tai6.17188	-0.124144	A0A2I0W6E0	-2.70241	Tai6.10637	-0.535033
A0A1J0KK52	0.159568	Tai6.5166	-1.59368	A0A2H9ZUP6	1.43775	Tai6.34968	0.0800299	A0A2I0WDA8	0.542419	Ipomoea_batatas_newGene_61225	-1.32328	A0A0A7LYT2	0.856447	Ipomoea_batatas_newGene_32741	-1.86358
Q2UZT6	-1.07898	Tai6.31108	-1.47721	A0A2I0VNW9	0.313485	Tai6.25622	0.501675	A0A2I0AGA9	0.378062	Ipomoea_batatas_newGene_38626	-0.812394	A0A2I0AV82	-0.211118	Tai6.45911	-1.65534
A0A2I0WAW2	-1.48873	Ipomoea_batatas_newGene_42029	-0.942696	A0A2I0ABN5	1.27043	Tai6.30221	0.0182409	A0A2I0VS73	1.42457	Tai6.345	0.144329	A0A2I0AMD4	0.0786884	Tai6.34826	0.601967
A0A2I0VY69	-0.230647	Tai6.2046	-0.217892	A0A2I0WLC1	1.54271	Tai6.36166	0.286043	Q7YDG0	0.669662	Ipomoea_batatas_newGene_35593	0.373807	A0A2I0XEP7	-0.830744	Tai6.21744	0.205386
A0A2I0AYS1	0.448007	Tai6.2046	-0.217892	E3PZR8	-3.66132	Tai6.14261	0.0431225	A0A2I0AXX7	-0.661273	Tai6.23130	0.982209	A0A2I0AAJ2	-0.572218	Tai6.15751	0.481152
A0A2I0A542	0.378062	Tai6.48641	0.641056	A0A2I0AUL6	-1.6418	Tai6.37950	-0.910496	A0A2I0XB04	0.109151	Tai6.23130	0.982209	A0A2I0W356	-0.709001	Tai6.15751	0.481152
A0A2H9ZSX8	-1.29213	Ipomoea_batatas_newGene_51317	-1.14714	A0A2I0XJE9	-0.878689	Tai6.10934	-2.08069	A0A2I0B6S3	-0.257886	Tai6.10980	0.0156475	A0A2I0W2B4	-0.965118	Tai6.24060	0.184068
A0A2I0AEW2	-0.163558	Tai6.19053	-0.300348	A0A2I0AB23	-2.48236	Tai6.13355	-0.454701	R4QG21	0.176005	Tai6.10980	0.0156475	A0A2I0A848	-1.84177	Tai6.24060	0.184068
A0A0B4N4W9	0.0982258	Tai6.36608	0.393034	A0A2I0AKR4	-1.76231	Tai6.41469	0.0662622	H6SWV5	0	Tai6.10980	0.0156475	A0A2H9ZVF2	-0.0754946	Tai6.27438	-0.742658
A0A2I0WGG7	0.31535	Tai6.31493	0.115958	A0A2H9ZYJ6	1.79218	Tai6.36656	0.935546	A0A2I0XEZ3	-0.695474	Tai6.10980	0.0156475	A0A2I0AWP0	0.580986	Tai6.17537	1.07189
A0A2H9ZUX8	-0.561757	Tai6.31493	0.115958	A0A2I0W9D0	-0.0774969	Tai6.36656	0.935546	R4QG27	0.264574	Tai6.10980	0.0156475	A0A2I0WBU2	-0.270145	Tai6.17537	1.07189
A0A2I0WK94	0.24688	Tai6.4458	-0.494095	A0A2I0A772	-0.0400755	Tai6.36656	0.935546	A0A2I0VXW6	-0.665049	Tai6.10980	0.0156475	A0A2I0VXW6	1.42241	Tai6.10980	0.307899
A0A2I0AWR3	0.271469	Tai6.7221	-0.00962604	A0A2I0VMC1	0.640799	Tai6.36656	0.935546	A0A2I0VGB3	1.08337	Tai6.20507	0.111311	R4QG27	-0.0435574	Tai6.10980	0.307899
A0A2I0WFM0	1.14163	Ipomoea_batatas_newGene_39511	3.01737	A0A2I0BCJ9	0.445328	Tai6.36656	0.935546	A0A2I0BF06	0.617178	Tai6.46507	0.280075	R4QG21	0.209314	Tai6.10980	0.307899
A0A0A7LU95	-0.656016	Tai6.21601	-0.105447	A0A2I0A542	-0.336692	Tai6.48641	0.72143	A0A2I0WEG7	4.25378	Tai6.46842	0.0937041	A0A2I0XEZ3	1.2947	Tai6.10980	0.307899
A0A2I0VYB2	-0.931345	Tai6.37778	-0.651511	A0A2I0B802	0.286742	Tai6.30510	0.784672	A0A2I0B8W2	0.113559	Tai6.17697	-0.816341	H6SWV5	0	Tai6.10980	0.307899
A0A2I0B175	-2.12659	Tai6.18974	-0.484941	A0A1S6YFS1	0.950552	Ipomoea_batatas_newGene_54914	-0.128564	A0A2I0AN15	-0.580199	Tai6.6370	0.0539226	A0A2I0B6S3	1.34575	Tai6.10980	0.307899
A0A2I0X487	0.0407649	Tai6.30084	0.267365	A0A2I0B3D2	1.91877	Tai6.38129	-0.892664	A0A2I0WN63	-1.34486	Tai6.53838	-0.146476	A0A2I0BD10	-2.15471	Tai6.2500	0.130953
A0A2I0B5Q5	0.280023	Tai6.25628	0.638386	A0A2I0VI51	-3.33737	Tai6.28461	0.405718	A0A2H9ZZ52	-1.12242	Tai6.53838	-0.146476	B3G0G4	-0.275621	Tai6.26561	-0.163005
Q677B0	0.470102	Tai6.10952	0.24638	A0A0A7LYV7	-1.92146	Tai6.28461	0.405718	A0A2I0VQY7	-0.819651	Tai6.40337	-0.203945	A0A2I0WJJ7	-0.662697	Tai6.24893	-0.226323
A0A2I0WVF4	1.28147	Tai6.32952	-0.124271	A0A0A7LU49	-1.96218	Tai6.44079	-0.127839	A0A2I0B2X2	0.732409	Tai6.24730	0.230953	A0A2I0W8K2	0.0675935	Tai6.11248	-0.211169
B0FA01	0	Tai6.32160	-0.491045	A0A2I0A4X5	-0.910261	Tai6.43827	-0.183418	A0A2I0WUD3	-1.46282	Tai6.44512	0.715163	A0A2I0VUN9	0	Tai6.26117	-0.164165
A1XIS9	1.55218	Tai6.32160	-0.491045	A0A2I0BAJ0	1.13026	Tai6.45415	0.496466	A0A2I0X0V5	-1.08379	Tai6.2595	0.134348	A0A2I0WK94	-0.120163	Tai6.4458	0.780227
Q5VL48	-0.735906	Tai6.32160	-0.491045	A0A2I0WX61	-0.726005	Tai6.41043	-0.965604	A0A2I0BB16	-0.817295	Tai6.46234	-0.148978	A0A2H9ZSX8	-0.146407	Ipomoea_batatas_newGene_51317	0.242841
A0A2I0XJD5	-0.794108	Tai6.32160	-0.491045	A0A2I0BHF2	-1.52838	Tai6.41043	-0.965604	A0A2I0WXG0	1.40317	Tai6.9334	-0.25075	A0A2I0VVC9	0.00597519	Tai6.1824	0.265047
A0A0A7LU42	-0.238604	Tai6.32160	-0.491045	A0A2I0AAG4	3.40437	Tai6.16529	0.19339	A0A2I0A1F4	2.9104	Tai6.41181	-0.702789	A0A2I0AEK9	-0.20525	Tai6.11094	0.444448
A0A2I0B8Y8	-0.412978	Tai6.32160	-0.491045	U5YRQ6	0.017414	Tai6.6464	0.317164	A0A2I0BB25	0.115922	Tai6.15272	1.40879	Q677B0	-0.23059	Tai6.10952	0.723688
Q5VL14	0.498472	Tai6.32160	-0.491045	A0A2I0X117	2.75652	Tai6.39236	0.253594	A0A2I0WLY7	-0.609787	Tai6.15272	1.40879	A0A2I0AAD6	-1.48672	Tai6.37176	-0.358198
A0A2I0W6P3	0	Tai6.15488	1.75179	A0A2I0BFR7	1.8728	Tai6.39766	7.0137	A0A2I0BHM0	-0.223444	Tai6.44745	0.82316	A0A2I0AVB8	0.646311	Tai6.15132	-0.479022
A0A0P0DLN5	-1.79722	Tai6.31294	-0.357573	A0A2H9ZZ19	0.628585	Tai6.17483	0.43904	A0A2I0A209	2.48921	Tai6.23896	-0.16748	A0A2H9ZTA0	1.58017	Tai6.37882	-0.0592402
A0A2I0WNY0	1.55421	Ipomoea_batatas_newGene_5367	1.6303	A0A2I0A3H0	1.28586	Tai6.23840	0.510061	H2CLW3	0.194723	Tai6.19783	0.710556	Q9LLC3	0.558196	Tai6.22671	-1.33842
A0A2I0AAW9	0.220864	Tai6.12535	-0.138308	A0A2I0BH34	2.64876	Tai6.10165	0.399281	A0A2I0WNS6	-0.473513	Tai6.7262	0.644471	A0A2I0WA54	-1.47781	Tai6.51030	0.521354
A0A2I0BCQ4	0.681251	Tai6.24440	-0.0242999	A0A2I0B175	0.765614	Tai6.18974	-0.0679192	O24540	-0.348018	Tai6.20504	0.919985	A0A2I0XIC8	-0.315736	Ipomoea_batatas_newGene_3808	-4.41379
A0A2I0WK61	1.01784	Tai6.43069	-0.0859708	A0A2I0X195	1.71313	Tai6.13192	-1.32021	A0A2I0XD80	-0.199218	Tai6.36468	-0.864388	A0A2I0B2W2	1.12159	Ipomoea_batatas_newGene_3808	-4.41379
Q1KPV4	0.218176	Tai6.34772	0.173292	A0A2I0AFL8	-1.5241	Ipomoea_batatas_newGene_21734	-1.19779	A0A2I0WWP0	-0.145055	Tai6.28057	-0.457708	A0A2I0B8C0	-1.34087	Ipomoea_batatas_newGene_3808	-4.41379
A0A2I0XCX4	-0.724503	Tai6.32911	-0.240314	A0A2I0AHX2	-0.544224	Tai6.11989	0.147193	A0A2I0AM28	0.369403	Tai6.15061	0.0348306	A0A2I0VDI1	-0.0875192	Ipomoea_batatas_newGene_3808	-4.41379
A0A2I0AY64	-1.49226	Tai6.47629	0.097932	A0A2I0AG78	0.589022	Ipomoea_batatas_newGene_6504	-1.51674	U5YRQ6	0.0348275	Tai6.6464	0.898049	A0A2I0X1H1	-0.864673	Tai6.40414	-0.137295
A0A2I0AKY8	-0.0719368	Tai6.47629	0.097932	A0A2I0XEC3	-2.0291	Tai6.27793	-0.365574	A0A2I0XG81	-0.456737	Tai6.12792	1.17696	A0A2I0WWP0	1.76355	Tai6.28057	0.545658
Q207T3	0.0898689	Tai6.47629	0.097932	A0A2I0W425	1.60622	Tai6.27793	-0.365574	A0A2I0A177	-1.56787	Tai6.12792	1.17696	A0A2I0WTD4	2.11589	Tai6.6073	-0.250832
A0A2I0W2Q7	1.03149	Tai6.7870	0.50574	A0A2I0W583	0.467786	Tai6.31963	-0.110046	A0A2I0VI34	-2.26931	Tai6.6513	-0.143623	A0A2I0WDD0	-0.739106	Tai6.15201	1.07534
A0A2H9ZR93	-0.14928	Tai6.7870	0.50574	A0A2I0BDH2	0.230917	Tai6.17756	0.644828	A0A2I0AEW2	-1.06864	Tai6.19053	0.705565	A0A2I0VS68	-1.62651	Tai6.3220	-0.020336
A0A2I0AU02	-4.11264	Tai6.24858	0.655782	A0A2H9ZUI5	0.920305	Tai6.8684	0.346152	A0A2I0A8B5	1.02017	Tai6.32794	0.101801	A0A2I0AI76	1.50749	Tai6.42197	0.592939
A0A2I0X3A5	-0.95917	Tai6.24858	0.655782	A0A2I0X487	0.971129	Tai6.30084	0.148717	A0A2I0B5Q5	-3.37337	Tai6.25628	0.175189	A0A2H9ZZ52	-1.36684	Tai6.53838	0.011839
A0A2I0X900	1.40011	Tai6.24858	0.655782	A0A2I0W154	2.68636	Tai6.46015	0.214545	A0A2I0X1H1	0.42699	Tai6.40414	-0.436418	A0A2I0WN63	-0.712123	Tai6.53838	0.011839
A0A2I0VPP9	-3.82685	Tai6.24858	0.655782	A0A2I0WAS4	0.663104	Tai6.6869	-0.391746	A0A2I0AAB0	-0.289134	Tai6.20655	0.231233	A0A2H9ZUY0	0.196893	Tai6.19047	0.592901
A0A2I0AJJ1	-1.91811	Tai6.40213	-0.0208669	A0A2I0V7M6	-0.310568	Tai6.47058	0.390272	A0A1S6YFZ9	0.202658	Tai6.20655	0.231233	A0A2I0W3X7	-0.0490887	Tai6.48275	0.0486151
A0A2I0A1F4	-2.22593	Tai6.41181	0.0416811	A0A2I0WU95	-0.79544	Tai6.35926	0.667624	A0A2I0B802	1.3381	Tai6.30510	1.50518	A0A2I0WAS4	0.103987	Tai6.6869	0.0461747
A0A2I0WC46	-0.272854	Tai6.45002	0.577623	A0A2I0B2T0	-0.981493	Tai6.14723	0.271416	A0A2I0W287	-0.881329	Tai6.4763	0.453314	A0A2I0ADF7	-0.205136	Tai6.31166	0.169436
A0A2I0AWZ7	-0.0645507	Tai6.45002	0.577623	A0A0A7LUN3	-0.869426	Tai6.14723	0.271416	A0A2I0B809	-0.628577	Tai6.4763	0.453314	A0A2H9ZQV1	0	Tai6.31166	0.169436
A0A2I0BB16	-0.468851	Tai6.46234	-0.208438	A0A2I0WLB2	-0.537082	Tai6.14723	0.271416	A0A2I0B1J0	1.94438	Tai6.33850	-0.412846	A0A2I0VS73	-0.495441	Tai6.345	0.205965
A0A2I0BFR7	-1.09168	Tai6.39766	Inf	A0A2I0AIC2	-1.83809	Tai6.14723	0.271416	A0A2I0AM10	0.734136	Tai6.28861	0.20361	A0A0A1EQY8	0.611244	Tai6.18101	-1.51123
A0A2I0A049	0.735815	Ipomoea_batatas_newGene_58782	0.550628	A0A2I0VVN6	-1.50394	Tai6.14723	0.271416	A0FHB7	1.14443	Tai6.999	0.333114	A0A2I0WLC1	-0.817932	Tai6.36166	0.0697318
A0A2I0VI51	0.663347	Tai6.28461	0.177602	A0A2I0WF07	-0.0683258	Tai6.2435	0.462757	A0A2I0VZ19	-0.579833	Tai6.32274	0.307214	A0A2I0AS72	0.448209	Tai6.22243	1.14412
A0A0A7LYV7	0.721167	Tai6.28461	0.177602	A0A2I0W5T5	0.437635	Tai6.9558	-0.0453291	A0A2I0AJG0	-1.03913	Tai6.6038	0.295659	A0A2I0WCE2	0.202288	Tai6.22243	1.14412
A0A2D3E4U6	1.52861	Tai6.42214	0.066026	A0A2I0BG35	3.55157	Tai6.10773	0.146172	A0A2H9ZZ05	3.14629	Tai6.3450	-0.0524236	A0A2I0AKF4	0.660187	Tai6.16642	0.997064
A0A2I0WAP4	-1.6302	Tai6.8003	-0.127363	A0A2I0W2U9	1.11573	Tai6.9132	-0.204924	A0A2I0ALL3	-1.26188	Tai6.19537	-0.225898	A0A2I0VAI6	-2.51784	Tai6.32133	-0.00303343
A0A2I0WZY6	1.80724	Tai6.18546	0.0471899	A0A2I0B3N6	0.788084	Tai6.49105	-0.330852	A0A2I0VMF8	-0.919074	Tai6.19537	-0.225898	A0A2I0W1X1	2.22884	Ipomoea_batatas_newGene_53634	0.150771
A0A2I0A5Y7	0.665437	Tai6.9828	-0.03916	A0A2I0VQP3	0.731929	Tai6.17688	0.17591	A0A2I0VXP6	-0.77165	Tai6.19537	-0.225898	A0A2I0A9J8	0.260915	Tai6.23423	0.591474
A0A2H9ZU51	1.32179	Tai6.9828	-0.03916	A0A2I0X4Y4	0.449018	Tai6.17688	0.17591	A0A1R3L5V7	0.918543	Tai6.13175	0.177852	A0A2I0B1J1	0.390386	Tai6.25449	-0.442271
A0A2I0ANJ7	0.728904	Tai6.37050	-0.41532	A0A2I0B178	4.73568	Tai6.18189	0.30601	A0A2I0AY50	-1.68518	Tai6.33190	0.609244	A0A2I0A6I1	-0.015159	Tai6.22596	0.233249
A0A2I0B253	-1.25822	Tai6.24655	-0.339324	A0A2I0A026	-1.38115	Tai6.8273	0.318959	A0A2I0WA54	-4.19145	Tai6.51030	-0.358715	Q1KPV4	1.14742	Tai6.34772	0.59628
A0A2I0X965	0.265306	Tai6.24655	-0.339324	A0A2I0WDA8	-0.655275	Ipomoea_batatas_newGene_61225	0.559157	A0A2D3E4V2	0.362323	Tai6.10580	0.114924	A0A2I0WE90	0.0861446	Tai6.375	-0.032135
A0A2I0WUD3	-0.52005	Tai6.44512	-0.184242	A0A2I0BF06	-0.22413	Tai6.46507	-0.299554	A0A2I0B699	-0.120611	Tai6.10580	0.114924	H6T1Q6	0.0443024	Tai6.45724	2.99744
A0A2I0A1Z0	-0.116408	Tai6.43490	0.328843	A0A2I0VFI2	1.0121	Tai6.33545	-2.14732	A0A0A7LYR9	1.44775	Tai6.26762	0.102489	A0A2I0B9G1	0.62702	Tai6.26276	0.57975
A0A2I0VZG1	0.670729	Tai6.43490	0.328843	A0A1R3L625	2.53486	Tai6.14914	0.296716	A0A2I0XFJ3	1.79547	Tai6.26762	0.102489	A0A2I0VBW2	0.91418	Tai6.37337	0.801463
Q207T5	-0.217791	Tai6.41240	-0.325007	A0A2I0AIX7	-1.98418	Tai6.13918	-0.0136423	A0A2I0AI86	-1.691	Tai6.10760	0.400345	A0A2I0AVI4	0.965658	Tai6.19100	-0.574088
A0A2I0VZD5	0.0355359	Tai6.9840	-0.139948	A0A2I0A1Y3	-3.10095	Tai6.4424	-2.32287	A0A2I0X297	-0.80731	Tai6.10760	0.400345	A0A2I0VU84	0.425113	Tai6.19100	-0.574088
A0A2I0VS93	1.28134	Tai6.25322	0.469358	A0A2I0VZK1	-0.905536	Tai6.4424	-2.32287	A0A2I0XCV1	-1.45452	Tai6.44868	-0.551168	A0A2I0X2X7	2.10338	Tai6.37605	-0.00586398
A0A2I0BEJ0	-0.588009	Tai6.30527	0.537872	A0A2I0BD10	3.4394	Tai6.2500	-0.150747	A0A2I0AY58	2.09631	Tai6.24459	0.0106133	A0A2I0XI59	0.711589	Tai6.8157	1.82715
A0A2I0B3Q9	-1.03177	Ipomoea_batatas_newGene_6079	-0.223281	A0A2I0X8J5	2.14605	Tai6.4145	0.343203	A0A2I0W0Q5	0.427143	Tai6.19436	1.22644	A0A0D3QH79	-0.0751054	Tai6.10310	-0.616826
A0A2I0WA54	-1.24072	Tai6.51030	1.06633	A0A2I0W287	-1.6226	Tai6.4763	0.288931	A0A2I0BCD0	-1.18823	Ipomoea_batatas_newGene_24948	0.348397	A0A2I0V8G6	-0.841157	Tai6.24710	0.169788
A0A2I0WWH0	-1.16505	Tai6.29470	-0.166605	A0A2I0B809	-0.810679	Tai6.4763	0.288931	A0A0D4CYY1	0.18349	Tai6.25493	-1.26909	A0A2I0WI09	-0.251451	Tai6.36909	2.8551
A0A1R3L7B8	-0.381489	Tai6.29470	-0.166605	A0A2I0AED7	0.589367	Tai6.19909	0.259853	A0A2I0B9F8	-0.34387	Tai6.15214	-0.800255	A0A2I0BFI3	1.29894	Tai6.36909	2.8551
A0A2I0WUW5	-0.43063	Tai6.23941	0.0243735	A0A2I0WTH5	-0.157403	Tai6.30507	0.120658	A0A2I0WV48	0.317783	Tai6.15214	-0.800255	A0A2I0W6P3	0	Tai6.15488	-0.101968
A0A2I0W0G5	0.0915952	Tai6.23941	0.0243735	Q5YJR4	4.1802	Tai6.23288	-0.255285	A0A2I0ANI8	2.63222	Tai6.19224	-0.737161	A0A2I0BB31	0	Tai6.33936	0.272763
A0A2I0W9V3	1.02576	Tai6.23742	0.0251259	A0A2I0ATP2	-1.1622	Tai6.4816	0.239199	A0A2I0AAY2	-0.208782	Tai6.24772	-0.296756	A0A1R3L674	0.027192	Tai6.20321	0.204477
A0A2I0W6U6	0.479407	Tai6.23742	0.0251259	A0A2H9ZTF7	-2.32459	Tai6.42901	0.645301	A0A2I0AZB6	-2.75391	Tai6.7078	-1.24843	A0A2I0W374	1.24427	Tai6.5644	0.324773
A0A2I0WXP8	1.18126	Tai6.23742	0.0251259	A0A2I0A027	-1.46619	Tai6.42901	0.645301	A0A2I0XCJ9	1.56419	Tai6.1184	-0.0496226	A0A0A7LWN1	-0.14376	Tai6.5764	0.179698
A0A2I0XAF6	-0.813604	Tai6.7766	0.0572268	A0A2I0X5H0	-3.13853	Tai6.42901	0.645301	A0A2I0A1L9	2.84448	Tai6.18497	0.158955	A0A2I0AWZ7	-0.0608891	Tai6.45002	-0.353089
A0A2I0WJ10	1.54734	Tai6.29668	0.528985	A0A1R3L612	0.0171407	Tai6.29007	0.345187	A0A0P0DLN5	0.482673	Tai6.31294	0.0941624	A0A2I0WC46	1.73676	Tai6.45002	-0.353089
Q93WP4	-0.529224	Tai6.3558	0.0285598	A0A2I0VM72	-0.857421	Tai6.35296	-1.52013	A0A2H9ZUP6	0.380263	Tai6.34968	-0.0802415	A0A2I0XGA4	0.805018	Tai6.41371	1.195
A0A2I0X2R2	0.213641	Tai6.9323	0.592225	A0A2I0ATX0	-1.89141	Tai6.35296	-1.52013	A0A2I0V7V5	2.51947	Tai6.36309	0.581757	A0A1S6YFS1	-1.81444	Ipomoea_batatas_newGene_54914	-0.472721
A0A2I0ANP1	1.16709	Tai6.47636	0.157777	A0A2I0WIM2	-1.82277	Tai6.35296	-1.52013	A0A2I0WVF4	-0.79151	Tai6.32952	-0.246415	A0A2I0X8H4	0.42232	Tai6.33966	1.62325
A0A2I0AEX7	-0.552407	Tai6.17080	-0.498351	A0A2H9ZS85	-4.84827	Tai6.35296	-1.52013	A0A2I0X2V4	0	Tai6.6789	0.243051	A0A2I0VY81	1.12588	Tai6.1665	-0.200641
A0A2I0X1P1	-0.0359885	Tai6.17080	-0.498351	A0A2I0WUQ2	0.177599	Tai6.6539	-0.441955	A0A2I0X711	0.866665	Tai6.23013	-0.0460358	A0A2I0ACF7	-1.7764	Tai6.1543	0.3989
A0A2I0WJD3	1.67495	Tai6.12676	-0.107327	A0A2I0AV10	2.16541	Ipomoea_batatas_newGene_54969	-0.93637	D1MFM4	1.54213	Tai6.36678	1.12655	A0A2H9ZS85	2.48753	Tai6.35296	-0.80215
Q2VU88	-0.544467	Tai6.3421	-0.106475	A0A2I0VJK0	-2.37476	Tai6.54220	0.0715117	A0A2I0W6N4	1.61963	Tai6.9450	0.268015	A0A2I0ATX0	0.364068	Tai6.35296	-0.80215
A0A2I0AV44	-0.321375	Tai6.3421	-0.106475	A0A2I0VRH7	-2.02989	Tai6.54220	0.0715117	A0A2I0BH08	-2.94243	Tai6.22626	-0.204147	A0A2I0WIM2	0.20049	Tai6.35296	-0.80215
A0A2I0WQQ3	-0.254151	Tai6.3421	-0.106475	A0A2I0AUH6	-1.1492	Tai6.14210	-0.206273	A0A1R3L7K5	0.151357	Tai6.15657	0.205438	A0A2I0VM72	0.998994	Tai6.35296	-0.80215
A0A2I0BHD6	-0.0388601	Tai6.24354	0.250345	A0A2I0VTW9	-1.51969	Tai6.14210	-0.206273	A0A2I0A178	-0.122293	Tai6.11451	-0.0129542	A0A2I0AIZ8	-1.95105	Tai6.17919	0.651109
A0A2I0VF21	-0.816723	Tai6.5602	-1.20306	A0A2I0AZS1	-1.28644	Tai6.4994	0.730002	A0A2I0VUT1	0.70971	Tai6.8145	0.479666	Q5YJP0	-1.45373	Tai6.17919	0.651109
A0A2I0AXY9	1.00923	Tai6.43332	-0.0953331	A0A2I0X6C3	-0.0029626	Tai6.18759	0.450766	A0A2I0WFZ1	0.454372	Tai6.34213	0.259509	D6PAY2	-0.736157	Tai6.17919	0.651109
A0A2I0X2X7	-0.0713811	Tai6.37605	-0.386495	A0A2I0AD13	-1.99917	Tai6.39432	0.331889	A0A2I0VTS1	0.478	Tai6.20915	-0.52211	A0A088QMS0	0.610606	Tai6.48466	-0.485936
A0A2I0VZP3	-0.832787	Tai6.35021	0.0593811	A0A2I0VGH0	-0.868655	Tai6.39432	0.331889	A0A2H9ZQN3	-1.07951	Tai6.21382	-0.0164423	A0A2I0A209	-1.68623	Tai6.23896	-0.125478
A0A0F7GZD0	1.01474	Tai6.209	0.263818	Q9LLC3	-0.706318	Tai6.22671	-1.54092	A0A2I0VK73	-1.44466	Tai6.9489	0.546357	A0A2I0XCY2	0.675435	Tai6.17222	0.205485
A0A2I0ANR4	-0.878238	Tai6.371	0.170579	A0A2I0AGA9	-0.838791	Ipomoea_batatas_newGene_38626	2.16549	A0A2I0AUG7	-0.0947131	Tai6.5375	-0.148752	A0A2I0W0V6	0.914273	Tai6.17222	0.205485
A0A2I0B276	1.37754	Tai6.35068	-0.0717199	A0A2I0WWH0	-2.21023	Tai6.29470	-0.311098	H6WR70	0.455331	Ipomoea_batatas_newGene_868	-1.37462	A0A2I0X6N4	-1.06784	Ipomoea_batatas_newGene_4527	0.404916
A0A2H9ZSG8	-0.0499189	Tai6.35068	-0.0717199	A0A1R3L7B8	-3.14096	Tai6.29470	-0.311098	A0A2I0W1K2	1.51819	Tai6.14773	0.0480276	A0A2I0AWD9	-3.72347	Tai6.10689	0.875756
A0A2H9ZR08	0.28872	Tai6.32299	0.402039	A0A2I0B9J9	0.765996	Tai6.36561	0.800174	A0A2I0ANC9	0.557898	Ipomoea_batatas_newGene_52465	0.582767	A0A2I0VNV7	-1.2087	Tai6.10689	0.875756
A0A2R4QL98	-0.159774	Tai6.9663	-0.178873	A0A2I0WCW8	-0.541742	Tai6.6065	0.462864	A0A2I0A0J2	-2.64072	Tai6.15970	0.0443262	A0A2I0VAH2	2.40644	Tai6.16235	0.872756
A0A2I0X4M8	0.286482	Tai6.9663	-0.178873	A0A2I0AM28	-1.94987	Tai6.15061	-0.212193	A0A2I0VNW9	0.286066	Tai6.25622	-0.131082	A0A2I0ASY1	1.62399	Tai6.37506	-0.0568706
A0A2I0X5F2	0.306799	Tai6.9663	-0.178873	A0A2I0X313	1.55421	Tai6.37310	0.0659934	A0A2I0VUS8	-3.25842	Tai6.15960	0.00295041	A0A2I0AT00	0.025882	Tai6.43004	0.48993
A0A2I0A5V0	-0.303202	Tai6.10588	0.132754	A0A2H9ZV97	7.3469	Tai6.37310	0.0659934	A0A075E3G4	-1.89102	Tai6.15960	0.00295041	A0A2I0W7I8	2.19078	Tai6.35380	0.394155
A0A2I0AAG4	-0.163671	Tai6.16529	-0.134448	A0A2I0W060	0.510979	Tai6.36091	-0.300524	A0A2I0AES4	2.55308	Tai6.13149	0.184	A0A2I0WEK3	-1.15184	Tai6.39692	0.22522
A0A2I0AVC5	0.999132	Tai6.10568	-0.351949	A0A2I0A746	0.39442	Tai6.6259	0.156357	A0A2I0ADW2	-1.32576	Tai6.3957	0.826782	A0A2I0W7M5	-0.713122	Tai6.2568	0.492953
A0A2H9ZVK4	1.14635	Tai6.10568	-0.351949	A0A2I0WDW1	-2.87254	Tai6.6259	0.156357	A0A0F7GZC0	-0.0605009	Tai6.7892	0.374637	A0A2H9ZSL2	-2.76316	Tai6.12678	0.107271
H6WR70	-0.600233	Ipomoea_batatas_newGene_868	-0.378542	A0A2I0X8E8	0.216384	Tai6.18749	-0.0855012	A0A2I0WZY0	1.50557	Tai6.5252	0.236586	A0A2I0A2V3	0.545449	Tai6.1404	-0.814611
A0A2I0VBS6	-1.4991	Tai6.43059	0.0135129	A0A2I0WAW2	1.27357	Ipomoea_batatas_newGene_42029	-3.97695	A0A2I0A1U9	-0.425826	Tai6.8303	0.811134	A0A2I0V702	0.534066	Tai6.18167	0.225157
A0A2I0A973	-0.243992	Tai6.8312	0.0555933	A0A2I0A0F8	0.135809	Tai6.38975	0.352431	A0A2I0VW51	-0.670625	Tai6.26418	0.165181	A0A2I0AA95	-0.402167	Ipomoea_batatas_newGene_50577	-1.80625
A0A2I0BC21	0.0220048	Tai6.34084	0.795692	A0A2I0A1U9	-1.144	Tai6.8303	-0.501426	A0A2I0BCB4	2.40573	Tai6.4479	0.0306363	A0A2I0WCR6	-2.41635	Tai6.14865	-0.287599
A0A2I0W9B9	1.74985	Tai6.30282	-0.510456	A0A2I0AW23	1.31662	Tai6.41111	-0.288903	A0A2I0VEA9	-1.05699	Tai6.4479	0.0306363	A0A2I0AAW9	0.709179	Tai6.12535	2.43044
A0A2I0VIK8	1.03358	Tai6.36449	0.258745	Q207T3	-1.45767	Tai6.47629	0.228902	A0A2I0AT84	-0.680302	Tai6.4479	0.0306363	A0A2I0AES4	-1.10112	Tai6.13149	0.350201
A0A2I0B2I4	0.766664	Tai6.36449	0.258745	A0A2I0AKY8	-0.347667	Tai6.47629	0.228902	A0A2I0XG89	0.784377	Ipomoea_batatas_newGene_25980	-0.0625769	A0A2I0ADW2	-2.66938	Tai6.3957	1.43266
A0A2I0ATG9	-1.00727	Tai6.584	-0.73559	A0A2I0AY64	1.01816	Tai6.47629	0.228902	A0A2I0VYB2	-0.34533	Tai6.37778	-0.363895	A0A0A7LU95	-0.890289	Tai6.21601	-0.179209
A0A2I0XH00	-2.65931	Tai6.12634	-1.06497	B6EB12	0.296624	Tai6.34353	7.98448	A0A2I0WBU2	-0.299145	Tai6.17537	-0.0978397	A0A2I0B5H6	-1.60398	Tai6.24231	-0.727379
A0A2I0AKL7	-2.21458	Tai6.45803	-0.309368	A0A2I0WQ07	-2.12837	Tai6.1490	0.45142	A0A2I0AWP0	-1.42877	Tai6.17537	-0.0978397	A0A0A1ERE6	-0.366575	Tai6.12024	-0.163216
A0A2H9ZWW0	-1.21828	Tai6.8073	0.100397	A0A2I0VPW9	1.47225	Tai6.46593	-1.97085	A0A2I0VWJ4	-1.83088	Tai6.27150	0.256361	A0A2I0APX7	0.0439216	Tai6.4626	0.42562
A0A1X9RVI7	-0.512397	Tai6.14458	-0.0164645	A0A2I0AXI5	-2.68592	Tai6.649	-0.0831097	A0A2H9ZQY4	-0.067826	Tai6.51987	0.119642	A0A2I0BF09	-0.534844	Tai6.29892	0.613273
A0A2I0AXP4	1.26037	Tai6.4558	-0.132028	A0A0A7LYR5	-1.01525	Tai6.649	-0.0831097	A0A2I0XH72	2.11701	Tai6.6285	-0.19651	A0A2I0A3Q5	-0.956035	Tai6.37905	-0.265598
A0A2I0B138	1.08981	Tai6.6710	0.179222	A0A2I0AK66	4.90114	Tai6.1964	0.0728411	A0A2I0VIC7	-0.299956	Ipomoea_batatas_newGene_48645	0.0141634	A0A2I0W4S2	0.700787	Tai6.40531	-0.0856431
A0A2I0B995	1.21657	Tai6.464	-1.93677	A0A0F7H0B9	1.61293	Tai6.23690	0.0668205	A0A2I0WWH0	-0.970484	Tai6.29470	-0.337157	A0A2H9ZRA5	-0.480274	Tai6.15274	1.89591
A0A2I0W583	2.74317	Tai6.31963	-1.61523	A0A2H9ZU85	-1.24692	Tai6.6602	0.782254	A0A1R3L7B8	-2.06918	Tai6.29470	-0.337157	A0A2I0VE54	-1.32898	Tai6.15274	1.89591
A0A2I0AHI5	-0.520472	Tai6.54876	-0.0629097	A0A2I0A8B5	2.54343	Tai6.32794	0.480259	A0A2I0AQ60	-0.711436	Tai6.37303	0.117281	Q9MAZ2	0.136719	Tai6.15274	1.89591
A0A2I0A1U9	-1.01182	Tai6.8303	-0.532713	A0A2I0WDD0	3.81173	Tai6.15201	0.32428	A0A2H9ZZV5	0.410577	Tai6.45074	-0.0318409	A0A2I0AJJ1	0.44376	Tai6.40213	0.565981
A0A2I0A5S5	0.58074	Tai6.30108	-0.653044	A0A2H9ZVF2	-0.637872	Tai6.27438	0.495072	A0A2I0X3H8	1.51519	Tai6.7682	0.824974	A0A2I0VDV0	-1.70259	Tai6.37401	0.0542192
A0A2I0AX13	0.0454449	Tai6.38286	0.166645	A0A2I0WDB3	0.385429	Tai6.480	0.0532867	A0A088MLX3	0.106839	Tai6.48181	-0.0319245	A0A2I0WPY3	-3.18961	Tai6.6555	1.09256
A0A2R4SCH0	5.87716	Tai6.25847	1.83283	A0A2I0B2W2	-3.56025	Ipomoea_batatas_newGene_3808	0.525936	A0A2I0WYN5	-1.1365	Tai6.34784	-0.00532213	A0A2I0BH08	-3.37307	Tai6.22626	0.00275404
A0A2I0AA95	-1.21541	Ipomoea_batatas_newGene_50577	0.0611603	A0A2I0VDI1	-0.395207	Ipomoea_batatas_newGene_3808	0.525936	A0A2I0AXY9	1.39879	Tai6.43332	0.31852	A0A2I0A1L9	-2.21491	Tai6.18497	0.17241
A0A2I0AH43	-2.07022	Tai6.9476	-0.208997	A0A2I0XIC8	-0.180027	Ipomoea_batatas_newGene_3808	0.525936	A0A2I0WLB2	0.0965015	Tai6.14723	0.251344	M4QUU2	0.0663473	Tai6.34783	0.450874
A0A2I0X3L5	0.386554	Tai6.9830	0.323756	A0A2I0B8C0	-1.90211	Ipomoea_batatas_newGene_3808	0.525936	A0A2I0AIC2	-0.447207	Tai6.14723	0.251344	A0A2I0VKX1	-0.215965	Tai6.15701	0.221384
A0A2I0W4F0	-0.379785	Tai6.10223	-0.16768	A0A2I0WZM5	3.42338	Tai6.2315	-0.472535	A0A0A7LUN3	0.114203	Tai6.14723	0.251344	A0A2I0BAE6	-0.946054	Tai6.25396	0.46784
A0A2I0AMQ2	-1.56758	Tai6.10223	-0.16768	A0A2I0A630	7.8595	Tai6.50181	0.333346	A0A2I0VVN6	-0.283875	Tai6.14723	0.251344	B6EB12	-2.18379	Tai6.34353	2.00649
A0A2I0WZ68	-0.678502	Tai6.13326	0.158458	A0A2I0AWP0	-1.76322	Tai6.17537	0.418959	A0A2I0B2T0	0.553537	Tai6.14723	0.251344	A0A2I0AWM1	0.52226	Tai6.36224	0.357645
A0A2I0X7B8	1.7571	Tai6.35254	0.489833	A0A2I0WBU2	-0.113831	Tai6.17537	0.418959	A0A2H9ZZQ2	1.21349	Tai6.21440	2.39211	A0A2I0A0J7	-0.248409	Tai6.36224	0.357645
A0A0A0YLX9	1.25767	Tai6.31034	-0.330108	A0A2I0W3C4	0.749276	Tai6.24613	-0.471769	A0A2I0VLL5	4.06484	Tai6.24367	-0.84845	A0A2H9ZZV3	-0.980574	Tai6.9420	-0.606811
A0A2I0W2E4	0.343551	Tai6.11098	-0.854749	A0A2I0AMW0	-0.207186	Tai6.15513	-0.494572	A0A2H9ZU41	1.65754	Tai6.24367	-0.84845	A0A0F7H0J6	-0.550709	Tai6.15072	0.136794
A0A2I0WBU2	-0.0848448	Tai6.17537	-0.734703	A0A2I0AX57	-4.58127	Tai6.10657	0.302246	A0A2I0VVC9	-0.450957	Tai6.1824	0.219409	A0A2I0AH49	-0.243189	Tai6.18084	-0.061723
A0A2I0AWP0	0.246513	Tai6.17537	-0.734703	A0A2I0VGY3	-0.355328	Tai6.10657	0.302246	A0A2I0A8A9	0	Tai6.14822	-0.0996126	A0A2I0B7X8	0.0378242	Tai6.18536	0.281571
A0A2I0B8Y5	-1.19873	Tai6.20274	0.214204	A0A2I0WWP0	-0.648603	Tai6.28057	0.641859	A0A0A1EQY8	1.52737	Tai6.18101	-1.4975	A0A2I0WV14	0.118445	Tai6.18536	0.281571
A0A2I0V956	-1.75604	Ipomoea_batatas_newGene_50522	-0.0520703	A0A2I0AVI4	-0.938304	Tai6.19100	-0.899192	A0A2I0ACF7	-0.473931	Tai6.1543	0.13254	A0A2I0A2E8	2.62556	Tai6.29205	0.203807
A0A2I0AUP0	-0.0377555	Tai6.3839	-0.245492	A0A2I0VU84	-1.11462	Tai6.19100	-0.899192	A0A2I0WTD4	2.35273	Tai6.6073	0.0842312	A0A2I0AMU5	-1.17544	Tai6.29648	-0.301327
A0A2I0A606	-0.106724	Tai6.29678	-0.306332	A0A2I0A1L9	4.77673	Tai6.18497	0.244978	A0A2I0AL17	-2.56833	Tai6.38690	-0.0995061	A0A2I0W1W4	-0.956949	Tai6.18786	0.583767
A0A2I0WV14	-0.319689	Tai6.18536	-0.62456	A0A2I0B7S3	-1.54013	Tai6.6135	-0.496839	A0A2I0W3B4	-2.00201	Tai6.38690	-0.0995061	A0A2I0B995	0.491205	Tai6.464	2.09392
A0A2I0B7X8	0.164041	Tai6.18536	-0.62456	A0A2I0AAY2	-0.640337	Tai6.24772	0.0919252	A0A2I0A827	0.492459	Tai6.28593	0.01746	A0A2I0A0Z2	-1.50899	Tai6.32110	-0.0180767
A0A2I0WW35	0.121665	Tai6.36650	-0.101097	A0A2I0W8Q1	1.46079	Tai6.30486	0.169796	A0A2I0VFI2	-0.582821	Tai6.33545	0.34248	A0A2H9ZZX5	1.30059	Tai6.17360	0.652403
A0A2I0WCW8	0.844328	Tai6.6065	0.440088	A0A2I0WEG7	0.0452817	Tai6.46842	0.525109	A0A2I0W638	-0.366399	Tai6.26173	0.359565	A0A2I0VWJ4	-0.463298	Tai6.27150	0.323901
A0A2I0A731	-2.06782	Tai6.28094	-0.170882	A0A2I0B051	0.751381	Tai6.17999	0.0340384	J7EQ07	-0.939411	Tai6.9082	-0.345132	A0A2I0WCW8	0.383691	Tai6.6065	0.487252
A0A2I0A4L7	-0.248179	Tai6.28094	-0.170882	A0A2I0A6Z9	0.418612	Tai6.17999	0.0340384	A0A2I0BD67	-0.768052	Tai6.9082	-0.345132	A0A2I0AQS9	-0.114279	Tai6.14468	0.259492
A0A2I0WBX9	-1.35791	Tai6.28094	-0.170882	A0A2I0B4R2	-0.833234	Tai6.6738	0.986893	G3KF67	-1.09081	Tai6.9082	-0.345132	A0A2I0ASQ5	-0.41351	Tai6.19386	0.0338191
A0A0A7LU48	-0.115567	Tai6.28094	-0.170882	A0A2I0WM08	-2.16373	Tai6.31355	0.103962	A0A2I0BAZ9	-1.75717	Tai6.7622	-2.93604	A0A2I0VKK4	-1.58103	Tai6.43100	-1.5493
A0A2I0WMI1	-0.689189	Tai6.41048	-1.33808	A0A2I0B7X6	0.302804	Tai6.31355	0.103962	A0A2I0V6S0	-4.16314	Tai6.7622	-2.93604	A0A2I0BBL8	0.269485	Tai6.43100	-1.5493
A0A2I0W6E0	-2.13743	Tai6.10637	-0.345759	A0A2I0WEK3	0.400287	Tai6.39692	0.761031	Q9ZWJ4	-0.116912	Ipomoea_batatas_newGene_34834	-0.693254	A0A2I0W440	-1.86184	Tai6.51664	0.771089
A0A2I0B1E8	-0.424048	Tai6.32351	0.0125644	A0A2I0A3Q5	-0.196545	Tai6.37905	0.319583	A0A2I0AG88	-1.01571	Ipomoea_batatas_newGene_34834	-0.693254	A0A2I0B178	-0.778409	Tai6.18189	-0.0110569
A0A2I0AFV3	0.0444657	Tai6.31944	0.416403	A0A2I0X9Y0	-0.297524	Tai6.5760	0.0803687	A0A2I0BBZ9	-1.37875	Ipomoea_batatas_newGene_34834	-0.693254	A0A2I0BB16	0.991263	Tai6.46234	0.761642
A0A2I0AS92	2.36593	Tai6.31944	0.416403	A0A2I0XH00	-4.05777	Tai6.12634	-1.32202	A0A2H9ZW64	1.66103	Tai6.17481	0.237201	A0A0A0YMU7	-0.466163	Tai6.15887	0.38422
A0A2I0ATW7	-0.421797	Tai6.46932	0.0203517	A0A2I0B5M2	-1.10703	Tai6.20139	-0.0356634	A0A2I0XC55	-1.328	Ipomoea_batatas_newGene_32412	-1.44498	A0A2H9ZWJ0	-2.63975	Tai6.39263	1.17663
A0A2I0X7W4	-0.509567	Tai6.16242	-0.0558342	A0A2I0AX67	0.602946	Ipomoea_batatas_newGene_53440	-2.56012	A0A2I0AT00	0.262431	Tai6.43004	-0.0338955	Q7YDG0	-0.262717	Ipomoea_batatas_newGene_35593	0.204864
A0A2I0VAN6	0.0502839	Tai6.25222	0.165777	A0A2I0BEJ7	1.43543	Tai6.33541	-0.0204683	A0A2I0VPP9	-1.028	Tai6.24858	-1.14501	A0A2I0AKU4	0.756591	Tai6.6488	-0.0488225
A0A2I0A3R9	3.32495	Tai6.45893	-0.907401	A0A2I0B4T4	0.732649	Tai6.26905	0.0982861	A0A2I0X900	-2.58544	Tai6.24858	-1.14501	A0A2I0WUQ2	-0.419902	Tai6.6539	-0.471326
A0A2I0AES4	-1.24499	Tai6.13149	0.169387	A0A2I0VY81	1.37139	Tai6.1665	-0.971706	A0A2I0AU02	-0.259726	Tai6.24858	-1.14501	A0A2I0WJJ4	0.355696	Tai6.4387	0.182724
A0A2I0X3F3	0.332876	Tai6.33471	0.130972	A0A2I0VUN9	0	Tai6.26117	0.0746025	A0A2I0X3A5	-3.42127	Tai6.24858	-1.14501	A0A2I0W8V8	0.471008	Tai6.5923	0.687487
A0A0A7LU71	0.305398	Tai6.33471	0.130972	A0A2I0A4Z3	-0.717309	Tai6.16253	-0.0894361	A0A2I0AWY3	1.27078	Tai6.20543	-0.298948	A0A2I0WLN3	-1.68884	Tai6.34984	1.60987
A0A2H9ZUP6	-1.03767	Tai6.34968	0.166294	A0A2I0WLM0	5.14702	Tai6.22202	0.118085	A0A2D3E4X7	2.75672	Tai6.20543	-0.298948	A0A0N6ZBJ9	-1.78885	Tai6.34984	1.60987
A0A2I0AH37	-0.984445	Ipomoea_batatas_newGene_20534	-0.483127	A0A2I0B8L1	3.69679	Tai6.22202	0.118085	A0A2I0WPY3	2.22916	Tai6.6555	0.552207	A0A2H9ZYK9	-0.0988441	Tai6.1859	0.49713
A0A2I0WN63	-1.24458	Tai6.53838	2.25275	A0A2I0APD1	0.261908	Tai6.30750	-0.235176	A0A2I0W374	-0.324865	Tai6.5644	0.165734	A0A2I0AFV8	-1.66397	Tai6.14938	0.624705
A0A2H9ZZ52	-1.00226	Tai6.53838	2.25275	A0A2I0AWZ7	-0.552893	Tai6.45002	0.323037	A0A2I0X091	0.895624	Tai6.8526	-1.42842	A0A1R3L7B8	0.690399	Tai6.29470	-0.465775
A0A2I0BG48	-0.838216	Tai6.51567	2.15431	A0A2I0WC46	-2.38805	Tai6.45002	0.323037	A0A2I0BG21	-1.48183	Tai6.23209	-0.6074	A0A2I0WWH0	0.0747401	Tai6.29470	-0.465775
A0A2I0VVE2	0.857197	Tai6.22442	0.776504	A0A2I0AHX8	1.37502	Tai6.24884	0.208414	A0A2I0WV74	0	Tai6.23209	-0.6074	A1IIE3	-0.1459	Ipomoea_batatas_newGene_61913	-1.7072
A0A2I0WPY3	-0.764709	Tai6.6555	0.0882472	A0A2I0VPM6	-2.02592	Tai6.11516	0.229327	A0A2I0A851	-2.70205	Tai6.23209	-0.6074	A0A2I0XB81	1.05806	Ipomoea_batatas_newGene_26748	2.39913
A0A2I0BEZ9	0.592765	Tai6.25571	0.253973	A0A2I0A973	1.93297	Tai6.8312	0.464723	A0A2I0BG38	-3.6864	Tai6.23209	-0.6074	A0A2I0AK66	-0.939215	Tai6.1964	-0.0893026
A0A2I0BH08	1.28629	Tai6.22626	1.84478	A0A2I0X9N3	4.14433	Tai6.10471	0.363116	A0A2I0XB23	-1.42215	Ipomoea_batatas_newGene_32299	0.382072	A0A2I0AB23	0.865682	Tai6.13355	0.912801
A0A2I0VSP3	2.73198	Tai6.13241	0.283644	A0A2I0AEX3	-1.18986	Tai6.10168	-0.105876	A0A2I0AKL7	1.87717	Tai6.45803	-0.219394	A0A2I0A8B8	1.05666	Tai6.28025	0.226737
A0A2I0WFZ1	0.404619	Tai6.34213	-0.16182	A0A2I0WZJ7	5.57056	Tai6.28812	-0.300417	A0A2I0V7M6	-0.39503	Tai6.47058	-0.853402	A0A2I0B0C9	1.1378	Tai6.28025	0.226737
A0A2H9ZZ51	-0.824621	Tai6.40867	-0.771759	A0A2H9ZR93	-0.112375	Tai6.7870	0.52463	A0A2I0BF94	-1.94534	Tai6.9490	0.087988	F2ZC02	0.208628	Tai6.28025	0.226737
A0A2I0BHM0	2.7931	Tai6.44745	-0.548922	A0A2I0W2Q7	-0.283009	Tai6.7870	0.52463	A0A2I0A9R3	-0.166667	Tai6.42244	0.109776	A0A2I0W583	0.974298	Tai6.31963	1.98258
A0A2I0VW51	-0.0308013	Tai6.26418	0.167801	A0A2I0WI86	-0.365813	Tai6.49619	0.450055	A0A2I0WKU2	-2.35526	Tai6.2537	0.506972	A0A2I0B2W1	-0.979394	Tai6.3640	1.33622
A0A2I0VZG7	0.872095	Tai6.16513	-0.203075	A0A2I0VLQ2	4.78964	Tai6.49619	0.450055	A0A2I0WFM0	-1.30499	Ipomoea_batatas_newGene_39511	1.00737	A0A2I0BAD2	-1.00298	Tai6.44334	0.121488
A0A2I0AMW0	-0.35059	Tai6.15513	-1.89555	A0A2I0X7W4	1.79266	Tai6.16242	0.0962968	A0A2I0X3L5	2.59373	Tai6.9830	-0.508827	A0A2I0BEZ9	-0.967604	Tai6.25571	-0.0381816
A0A2I0W1W4	-0.45626	Tai6.18786	-0.241809	A0A2I0VYR7	5.29885	Tai6.5018	0.332194	A0A2I0W060	1.1775	Tai6.36091	1.64007	A0A2I0AX13	0.215909	Tai6.38286	0.365672
A0A2I0W5T5	-0.842372	Tai6.9558	-0.125353	A0A2L0P0N3	0.885133	Tai6.33489	0.840399	A0A2I0A0F8	0.35045	Tai6.38975	-0.627655	A0A2I0AH43	-2.34945	Tai6.9476	-0.476689
A0A1R3L5S3	1.87284	Tai6.18654	0.356747	A0A2I0B3Q9	-1.37663	Ipomoea_batatas_newGene_6079	0.33592	A0A2I0AB23	-1.51578	Tai6.13355	1.27205	A0A2I0VTM5	1.33312	Tai6.8675	0.160662
A0A2I0VE33	-1.78923	Ipomoea_batatas_newGene_36372	-1.24502	A0A2I0W374	-1.23921	Tai6.5644	0.0649593	A0A2I0A3H0	2.14279	Tai6.23840	-0.0348294	A0A0F7H0B9	-1.13414	Tai6.23690	-0.093832
A0A2I0AG30	-0.0898604	Tai6.40354	-0.726634	A0A2H9ZR08	3.00314	Tai6.32299	0.36018	A0A2I0X8Q3	0.50858	Tai6.52705	-0.359192	A0A2I0B9P9	-0.155653	Tai6.16375	0.164609
A0A2I0BEQ8	0.747984	Tai6.22146	-0.250209	A0A2I0ANT2	-0.499465	Tai6.36937	0.565607	A0A2H9ZVM9	0.151517	Tai6.24288	-0.242497	A0A2I0AE45	-1.03641	Tai6.16375	0.164609
A0A2I0WYM3	-0.161976	Tai6.2565	-0.168905	A0A2I0WZI1	1.60434	Tai6.36937	0.565607	A0A0A7LWL0	-0.232592	Tai6.24288	-0.242497	A0A2I0WTF9	-3.23127	Tai6.16375	0.164609
A0A2I0VT79	1.60028	Tai6.31654	-0.741457	A0A2I0ADW2	0.572198	Tai6.3957	0.401557	A0A2I0XCS9	0.00980904	Tai6.24288	-0.242497	A0A2I0ABN2	0.733896	Tai6.49291	-1.0049
A0A2I0AJS5	-0.468493	Tai6.31009	0.0996336	A0A2I0ATG9	-0.992392	Tai6.584	-0.182536	A0A2H9ZZ51	-0.252255	Tai6.40867	0.436752	A0A2I0B396	0.40574	Tai6.4403	-0.452253
W0K531	1.5213	Tai6.31820	-0.552132	A0A2I0A0Z2	1.84192	Tai6.32110	0.619473	Q93WP4	-1.49161	Tai6.3558	1.26103	A0A2I0WFM0	-1.4081	Ipomoea_batatas_newGene_39511	-1.45296
A0A2H4UXW3	0.696151	Tai6.31820	-0.552132	A0A2H9ZUT9	-1.08927	Tai6.29265	0.149225	A0A2I0WYB1	0.335095	Tai6.1117	-0.135193	A0A2I0WDB3	-0.286533	Tai6.480	-0.0318889
A0A2H9ZX57	0.779193	Tai6.2660	-1.10795	A0A2I0ASQ5	1.5029	Tai6.19386	0.265153	A0A2I0WY95	1.62917	Tai6.1117	-0.135193	B7FBH3	0.199909	Tai6.41657	-0.877206
A0A2I0W287	-0.22916	Tai6.4763	0.345822	A0A2I0AH49	1.53998	Tai6.18084	0.48162	A0A2H9ZZ19	-0.918879	Tai6.17483	0.498662	Q5YJR7	0.172977	Tai6.41657	-0.877206
A0A2I0B809	0.20868	Tai6.4763	0.345822	A0A2I0XC55	-1.63581	Ipomoea_batatas_newGene_32412	-0.598163	A0A2I0BA02	1.18524	Tai6.49141	0.15653	A0A2I0AY50	-0.203998	Tai6.33190	-0.290765
A0A2I0AXC7	-0.339609	Tai6.11118	-0.0947941	A0A2I0AQ60	0.699773	Tai6.37303	0.408422	A0A2I0XEK0	3.49806	Tai6.13072	0.381274	A0A2I0X2H8	1.98	Tai6.36799	0.257058
A0A2I0XB48	0.563741	Tai6.9572	0.192365	A0A2I0WLY1	2.18824	Tai6.4627	0.233588	A0A2I0BB07	1.08949	Tai6.7702	0.234381	A0A2I0W3G2	-0.0475947	Tai6.34530	0.095862
A0A2I0VK73	1.82755	Tai6.9489	-0.238508	A0A2I0BA02	2.82147	Tai6.49141	0.0749717	A0A2I0X7W4	4.80994	Tai6.16242	-0.213995	A0A2I0BDP0	0.00959004	Tai6.34530	0.095862
A0A1R3L6A7	0.0444113	Tai6.32155	-0.440386	A0A2I0WJJ7	-1.21917	Tai6.24893	0.768929	A0A2I0VQU9	-1.93542	Tai6.43178	0.237031	A0A2I0VNW9	-0.700208	Tai6.25622	0.0303925
A0A2I0W0U5	0.772193	Tai6.10649	0.075836	A0A2I0AKW6	1.55982	Tai6.18710	-0.00293009	A0A2I0X0M4	-2.07967	Tai6.12080	0.0483052	A0A2I0VIF4	-0.901785	Tai6.34762	-0.264278
A0A1R3L7I1	-0.590757	Tai6.10649	0.075836	A0A2I0AG47	0.155997	Tai6.26137	0.222463	A0A2I0A454	-0.261624	Tai6.12080	0.0483052	A0A2I0WSU8	-0.442092	Tai6.47443	1.28818
A0A2I0A9M5	0.475687	Tai6.45196	-0.257169	A0A2I0AHM5	-0.701392	Tai6.26137	0.222463	A0A2I0X6N4	-0.233622	Ipomoea_batatas_newGene_4527	0.57938	A0A2I0A1I1	-0.49172	Tai6.36568	0.707746
A0A2I0X1L8	-0.305405	Tai6.4800	-0.046437	A0A2I0WZV4	-2.76207	Tai6.2765	7.22857	A0A2I0B7Q8	-1.35644	Tai6.13752	-0.635102	A0A2I0A504	0	Tai6.41197	0.972247
A0A2H9ZX05	-0.312832	Tai6.4800	-0.046437	Q84ZT7	-0.0968899	Tai6.2765	7.22857	A0A097PT40	-1.21397	Tai6.11490	-0.0486907	A0A2H9ZRW8	1.59692	Tai6.12267	2.28124
A0A2I0WDA8	-1.07417	Ipomoea_batatas_newGene_61225	0.234557	A0A2I0AKY0	-1.21055	Tai6.2765	7.22857	A0A2I0A867	-0.343461	Tai6.31949	0.429907	A0A2I0AJK0	0.843058	Tai6.12267	2.28124
A0A2I0BF18	-0.497062	Tai6.48904	0.367214	A0A2I0XCH0	-0.293183	Tai6.2765	7.22857	A0A2I0AVI4	-0.23471	Tai6.19100	0.0918554	A0A2I0WM61	0.528291	Tai6.12267	2.28124
A0A2I0XD68	0.298182	Tai6.15495	0.376046	A0A2I0X334	0.415409	Tai6.2765	7.22857	A0A2I0VU84	-1.19962	Tai6.19100	0.0918554	A0A2I0WTH5	-0.259324	Tai6.30507	0.850119
A0A2I0ATK0	-0.790116	Tai6.8760	-0.00447901	A0A2I0A209	5.71618	Tai6.23896	0.209129	A0A2I0X4L3	1.52238	Tai6.24442	0.0819336	A0A2I0A867	-0.852742	Tai6.31949	0.892596
A0A2I0B5B0	-0.17272	Tai6.4853	0.219353	A0A2I0AX02	0.839342	Tai6.31336	0.335484	A0A2I0VZP9	0.438446	Tai6.34226	0.158901	A0A2I0WXQ2	-1.48384	Tai6.28576	0.0653371
Q5YJR4	-1.27577	Tai6.23288	-0.327847	A0A2H9ZRT5	-0.281623	Tai6.5314	0.587976	A0A2I0B5U4	2.03292	Tai6.34226	0.158901	A0A2H9ZYU6	-0.38749	Tai6.29444	-3.08769
A0A2I0WYB1	0.335972	Tai6.1117	-0.320264	A0A2I0WFZ1	2.67624	Tai6.34213	0.527732	A0A2I0BEC5	1.75352	Tai6.13054	-0.182751	A0A2H9ZVK4	0.90191	Tai6.10568	0.938597
A0A2I0WY95	-0.33028	Tai6.1117	-0.320264	A0A2I0A2E8	1.24693	Tai6.29205	0.532766	A0A2I0B051	2.02497	Tai6.17999	0.12494	A0A2I0AVC5	1.29552	Tai6.10568	0.938597
A0A2I0BEJ2	-0.351584	Ipomoea_batatas_newGene_52642	-0.275039	Q8RVW3	-1.39846	Tai6.33750	-0.524932	A0A2I0A6Z9	1.56659	Tai6.17999	0.12494	A0A2I0V749	0.643043	Tai6.19589	0.199881
A0A2I0X289	-1.30714	Ipomoea_batatas_newGene_52642	-0.275039	A0A2I0AU62	3.85299	Ipomoea_batatas_newGene_14017	2.87189	A0A140G0E7	-0.234309	Tai6.15105	0.516698	A0A2H9ZRQ0	-2.81185	Tai6.14809	0.232624
A0A2H9ZU07	1.1096	Ipomoea_batatas_newGene_52642	-0.275039	A0A2I0X1L5	0.620558	Tai6.44992	0.375794	A0A2I0X4D0	0.278251	Tai6.22607	0.208614	A0A2I0AQ60	0.0347185	Tai6.37303	0.8276
A0A2I0XGA4	0.71958	Tai6.41371	-0.0997992	A0A2H9ZWG6	1.63744	Tai6.13036	0.172712	Q8RVW3	-2.54403	Tai6.33750	-4.25726	A0A2I0ABN5	0.564929	Tai6.30221	-0.124479
A0A2I0X117	0.161113	Tai6.39236	0.214618	A0A2I0VDW7	5.62187	Tai6.7093	0.319362	A0A2I0WKQ0	-2.33894	Tai6.12052	0.680871	E3PZR8	1.96255	Tai6.14261	0.9116
A0A2I0VAI6	0.533319	Tai6.32133	0.194803	A0A2I0ASH0	4.48914	Tai6.7093	0.319362	A0A2I0WJJ1	1.92557	Ipomoea_batatas_newGene_49565	-0.137791	A0A2I0A2F6	0.396359	Tai6.31652	4.38335
A0A2I0VMF5	-0.700519	Tai6.21350	-2.86998	A0A1R3L5S3	3.67604	Tai6.18654	0.438854	A0A2I0WZI1	1.5367	Tai6.36937	0.342947	A0A2I0WQX2	-0.928161	Tai6.6948	-0.167031
A0A2I0A676	-0.248925	Tai6.21350	-2.86998	A0A2I0A8G3	5.93863	Tai6.10435	0.247774	A0A2I0ANT2	-0.963679	Tai6.36937	0.342947	A0A2I0VQ20	-1.10736	Tai6.40650	-0.168766
A0A2I0APJ2	-0.174419	Tai6.42176	0.161797	A0A2I0B3E7	-0.621815	Tai6.46588	0.112517	A0A2I0ALT0	-2.48996	Tai6.16624	-0.435315	A0A2I0AJS5	0.437028	Tai6.31009	0.532079
A0A2I0WPI9	-0.119714	Tai6.42176	0.161797	A0A2I0BB66	-0.00565227	Tai6.7174	-0.546463	A0A2I0WIM1	-0.231848	Tai6.10040	-0.118902	A0A2H9ZZ19	-0.439298	Tai6.17483	0.585784
Q9SDP1	0.440926	Tai6.42176	0.161797	A0A2I0W9B9	1.50069	Tai6.30282	-0.107901	A0A2I0BHA3	1.90429	Tai6.17056	0.805757	A0A2I0AT74	-0.0555121	Tai6.46268	0.232887
A0A2I0AHY8	-0.631899	Ipomoea_batatas_newGene_61927	0.798395	A0A2I0WHP0	0.699773	Tai6.976	0.299173	A0A2H9ZT67	-3.89906	Tai6.5116	-0.0627906	A0A2I0VPM6	0.592273	Tai6.11516	-1.75849
A0A2I0WN91	-0.674655	Ipomoea_batatas_newGene_61927	0.798395	A0A2I0WT21	2.15887	Tai6.3166	-0.600293	A0A2I0BEZ9	-0.384312	Tai6.25571	-0.0893106	A0A0A0YMU3	-0.229274	Tai6.17769	0.767796
A0A2I0W3G7	2.84075	Tai6.13635	-0.390798	A0A2I0WYI1	0.566463	Tai6.32464	0.512146	A0A2I0WVG7	-2.23268	Tai6.9529	1.79248	A0A2I0VI34	-0.58148	Tai6.6513	-0.125892
A0A2I0W7F1	1.48954	Tai6.24033	-0.132411	A0A2I0AD92	-3.56025	Tai6.6932	0.413513	A0A2I0X1L5	1.89971	Tai6.44992	-0.282071	A0A2I0X9Y0	-0.392555	Tai6.5760	0.72219
A0A2I0VNV7	1.12182	Tai6.10689	0.0897658	A0A2I0VQJ4	-2.36943	Tai6.6932	0.413513	A0A2I0AU08	1.94207	Tai6.43777	-0.894905	A0A2I0VUA9	1.7732	Tai6.17833	1.96262
A0A2I0AWD9	-0.512758	Tai6.10689	0.0897658	A0A2I0AX76	-3.19668	Tai6.6932	0.413513	A0A2I0B8E6	-0.214938	Tai6.1844	0.0930676	A0A2H9ZWW0	-1.40944	Tai6.8073	0.167628
A0A2I0AU08	-0.457333	Tai6.43777	0.20879	A0A2I0VD22	-1.59451	Tai6.6932	0.413513	A0A2I0WXE8	-0.0557337	Tai6.10301	-0.818691	A0A2I0XAS7	0.325335	Tai6.19024	-0.313613
B3G0G4	-2.92025	Tai6.26561	-0.92645	A0A2I0VJ35	-0.87412	Tai6.6932	0.413513	A0A2I0V9G2	-0.231505	Tai6.17164	0.576269	A0A1R3L625	-1.85706	Tai6.14914	0.438437
A0A2I0B264	0.357957	Tai6.12686	-0.687536	A0A2I0VUA9	-2.09717	Tai6.17833	0.797507	A0A2I0W835	1.00137	Tai6.27392	0.0159993	A0A2I0VI31	-0.697529	Tai6.4980	-0.408449
				A0A2I0X091	2.31657	Tai6.8526	0.860025	A0A2H9ZVF2	-0.622921	Tai6.27438	-1.00416	A0A2I0VZP9	0.0417447	Tai6.34226	0.489264
				A0A2H9ZT67	-2.10055	Tai6.5116	-0.187641					A0A2I0B5U4	-2.46738	Tai6.34226	0.489264
				A0A2I0AHV6	1.76494	Tai6.33830	-0.59794					A0A2I0B4B5	-0.00905742	Tai6.31691	2.0429
				A0A2I0AI12	1.1109	Tai6.1449	-0.0425734					A0A2I0XB93	-0.131892	Tai6.31691	2.0429
												A0A2I0W9G0	-0.969436	Tai6.36110	0.114967
												A0A2I0WZY0	-1.9897	Tai6.5252	0.286806
												A0A0A7LYR9	-2.95539	Tai6.26762	0.449438
												A0A2I0XFJ3	-1.20214	Tai6.26762	0.449438
												A0A2I0X3H8	-0.50277	Tai6.7682	0.766432
												A0A2I0B3N6	-0.31382	Tai6.49105	0.403114
												A0A2I0A0A0	-0.443162	Tai6.48378	-0.0862587
												A0A2I0WW35	-1.90878	Tai6.36650	0.637472
												A0A2I0W4F0	-2.15991	Tai6.10223	-0.00120431
												A0A2I0AMQ2	-2.60807	Tai6.10223	-0.00120431
												A0A2I0A3R9	0.0966632	Tai6.45893	1.30871
