# Supplementary material for: Comparative Transcriptome and Proteome Analysis of Salt-Tolerant and Salt-Sensitive Sweet Potato and Overexpression of IbNAC7 Confers Salt Tolerance in Arabidopsis
Source: Front Plant Sci. 2020 Aug 27;11:572540. doi: 10.3389/fpls.2020.572540 (PMC7481572; doi:10.3389/fpls.2020.572540)
Supplement: Supplementary file 10 [file Table_9.xlsx]

## Sheet: Xu22-SR vs Xu22-CR
Supplementary Table S9. Consistent and inconsistent expression of the genes and proteins between transcriptome and proteome analysis. CR: Control fibrous roots, SR: Salt-treated fibrous roots.
Differentially expressed genes without corresponding changes in proteins								Differentially expressed proteins without corresponding changes in genes								Consistent expression between transcriptome and proteome analysis
Tai6.22301	down	A0A2I0BES7	no					Tai6.21744	no	A0A2I0XEP7	down					Tai6.464	down	A0A2I0B995	down
Ipomoea_batatas_newGene_58170	down	A0A2I0A278	no					Tai6.36656	no	A0A2H9ZYJ6	up					Tai6.26667	down	A0A2I0X4B7	down
Ipomoea_batatas_newGene_1825	down	A0A2I0WUE4	no					Tai6.29205	no	A0A2I0A2E8	up					Tai6.46593	down	A0A2I0VPW9	down
Tai6.45007	up	A0A2I0WK69	no					Tai6.41469	no	A0A2I0AKR4	down					Tai6.31403	down	A4UTL4	down
Tai6.16067	down	A4GKJ0	no					Tai6.30787	no	A0A2I0WNF5	up					Tai6.23167	down	A0A2I0B7Y0	down
Tai6.42521	up	A0A2I0WXG6	no					Tai6.23013	no	A0A2I0X711	down					Tai6.42901	up	A0A2I0A027	up
Tai6.2765	up	Q84ZT7+A0A2I0XCH0+A0A2I0AKY0+A0A2I0X334	no					Ipomoea_batatas_newGene_48645	no	A0A2I0VIC7	down					Tai6.53838	up	A0A2I0WN63	up
Ipomoea_batatas_newGene_41050	up	A0A2I0WA07	no					Tai6.24060	no	A0A2I0A848	down					Tai6.2765	up	A0A2I0WZV4	up
Ipomoea_batatas_newGene_8555	down	A0A2I0BDF2	no					Tai6.1449	no	A0A2I0AI12	up
Tai6.7622	up	A0A2I0V6S0+A0A2I0BAZ9	no					Tai6.3640	no	A0A2I0B2W1	up
Ipomoea_batatas_newGene_38626	up	A0A2I0AGA9	no					Tai6.13175	no	A0A1R3L5V7	down
Tai6.16551	up	A0A2I0BA07	no					Tai6.21245	no	A0A2H9ZRZ2	up
Tai6.33190	up	A0A2I0AY50	no					Tai6.19444	no	A0A0F6PKQ5	down
Tai6.34353	up	B6EB12	no					Tai6.32110	no	A0A2I0A0Z2	down
Tai6.29007	down	A0A1R3L612	no					Tai6.22671	no	Q9LLC3	down
Ipomoea_batatas_newGene_39511	up	A0A2I0WFM0	no					Tai6.18710	no	A0A2I0AKW6	up
Tai6.39766	up	A0A2I0BFR7	no					Tai6.31403	no	A4UTL4	up
Tai6.53838	up	A0A2H9ZZ52	no					Tai6.13332	no	A0A2I0AB25	up
Tai6.51567	up	A0A2I0BG48	no					Tai6.30486	no	A0A2I0W8Q1	up
Tai6.21350	down	A0A2I0VMF5+A0A2I0A676	no					Tai6.44776	no	A0A2I0BCU6	down
								Ipomoea_batatas_newGene_29424	no	A0A2I0XGU9	down
								Tai6.23167	no	A0A2I0B7Y0	up
								Tai6.18388	no	A0A2I0WYV0	down
								Tai6.45074	no	A0A2H9ZZV5	up
								Tai6.14723	no	A0A2I0WLB2+A0A0A7LUN3	up
								Tai6.36937	no	A0A2I0WZI1	down
								Tai6.26704	no	A0A2I0XAU5	up
								Tai6.11516	no	A0A2I0VPM6	down
								Tai6.10980	no	R4QG27	down
								Tai6.9082	no	G3KF67	down
								Tai6.26448	no	A0A1R3L6C5	down
								Tai6.40337	no	A0A2I0VQY7	up
								Tai6.42901	no	A0A2I0A027	down
								Tai6.43022	no	A0A0F6PKD3	down
								Tai6.33945	no	A0A2I0ABM8	up
								Tai6.11079	no	A0A2I0VEX5	down
								Ipomoea_batatas_newGene_40937	no	A0A2I0VZM1	down
								Tai6.26667	no	A0A2I0X4B7	up
								Tai6.46593	no	A0A2I0VPW9	up
								Tai6.36762	no	F8UCF0+A0A223PZB1	down
								Tai6.32387	no	A0A2I0VFV0	down
								Tai6.28025	no	A0A2I0B0C9	up
								Tai6.22202	no	A0A2I0B8L1	down
								Tai6.32869	no	A0A2I0A0Z1	up
								Tai6.31691	no	A0A2I0XB93	up
								Tai6.17056	no	A0A2I0BHA3	up
								Ipomoea_batatas_newGene_34981	no	A0A2I0XGR7	down
								Tai6.19224	no	A0A2I0ANI8	down
								Ipomoea_batatas_newGene_32370	no	A0A2I0VWU8	up
								Tai6.15960	no	A0A075E3G4	down
								Tai6.15214	no	A0A2I0WV48+A0A2I0B9F8	down
								Tai6.31108	no	Q2UZT6	down
								Tai6.18974	no	A0A2I0B175	down
								Tai6.32952	no	A0A2I0WVF4	up
								Tai6.7870	no	A0A2I0W2Q7	up
								Tai6.24858	no	A0A2I0AU02	down
								Tai6.42214	no	A0A2D3E4U6	up
								Tai6.29470	no	A0A2I0WWH0	down
								Tai6.35068	no	A0A2I0B276	up
								Tai6.43059	no	A0A2I0VBS6	down
								Tai6.464	no	A0A2I0B995	up
								Tai6.9476	no	A0A2I0AH43	down
								Tai6.10637	no	A0A2I0W6E0	down
								Tai6.45893	no	A0A2I0A3R9	up
								Tai6.44745	no	A0A2I0BHM0	up
								Tai6.31820	no	W0K531	up
								Tai6.13635	no	A0A2I0W3G7	up
								Tai6.26561	no	B3G0G4	down

## Sheet: Xu32-SR_vs_Xu32-CR
Differentially expressed genes without corresponding changes in proteins								Differentially expressed proteins without corresponding changes in genes								Consistent expression between transcriptome and proteome analysis
Tai6.45007	up	A0A2I0WK69	no					Tai6.12080	no	A0A2I0X0M4	down					Tai6.46593	down	A0A2I0VPW9	down
Tai6.16551	up	A0A2I0BA07	no					Tai6.12508	no	A0A2I0VSF8	down					Tai6.23167	down	A0A2I0B7Y0	down
Tai6.33469	down	A0A2I0VA36	no					Tai6.18388	no	A0A2I0WYV0+A0A2I0ALA7	down					Tai6.12080	up	A0A2I0X0M4	up
Tai6.16067	down	A4GKJ0	no					Tai6.22597	no	A0A2H9ZQX1	up					Tai6.13806	up	A0A2I0WK13	up
Ipomoea_batatas_newGene_1855	down	A0A2I0X3S4	no					Tai6.10980	no	A0A2I0VXW6+A0A2I0B6S3	down					Tai6.13806	up	A0A2I0B325	up
Tai6.7622	up	A0A2I0BAZ9	no					Tai6.10223	no	A0A2I0AMQ2	up					Tai6.22689	up	A0A2I0AJL1	up
Tai6.42521	up	A0A2I0WXG6	no					Tai6.37001	no	A0A2I0XEL7	down					Tai6.9685	up	A0A2I0B4E6	up
Ipomoea_batatas_newGene_41050	up	A0A2I0WA07	no					Tai6.15105	no	A0A140G0E7	down					Tai6.53838	up	A0A2I0WN63	up
Ipomoea_batatas_newGene_18799	up	A0A2I0B5R5+A0A2I0XH94	no					Tai6.32260	no	A0A2I0WKK2	up					Tai6.51567	up	A0A2I0BG48	up
Tai6.17769	down	A0A0A0YMU3	no					Tai6.42244	no	A0A2I0A9R3	down					Tai6.7622	up	A0A2I0V6S0	up
Ipomoea_batatas_newGene_49538	down	A0A2I0AAT7	no					Tai6.44868	no	A0A2I0XCV1	down					Tai6.2765	up	A0A2I0WZV4	up
Tai6.15488	up	A0A2I0W6P3	no					Tai6.6285	no	A0A2I0XH72	up
Ipomoea_batatas_newGene_50577	down	A0A2I0AA95	no					Tai6.25449	no	A0A2I0B1J1	down
Tai6.53838	up	A0A2H9ZZ52	no					Tai6.7221	no	A0A2I0AWR3	up
Tai6.2660	down	A0A2H9ZX57	no					Tai6.2109	no	A0A192GPF1	down
Ipomoea_batatas_newGene_36372	down	A0A2I0VE33	no					Tai6.23883	no	A0A2I0A2T8	down
Tai6.22626	up	A0A2I0BH08	no					Ipomoea_batatas_newGene_52642	no	A0A2I0X289	down
Tai6.29331	down	A0A2I0AF76	no					Tai6.16624	no	A0A2I0ALT0	down
Tai6.34112	up	A0A2H9ZRF8	no					Tai6.17647	no	T1WC48	down
Tai6.21350	down	A0A2I0VMF5+A0A2I0A676	no					Tai6.13072	no	A0A2I0XEK0	up
Tai6.42176	down	A0A2I0APJ2+A0A2I0WPI9+Q9SDP1	no					Tai6.42393	no	A0A2I0AP50	up
Tai6.22301	down	A0A2I0BES7	no					Tai6.29668	no	A0A2I0WJ10	up
Tai6.10934	down	A0A2I0XJE9	no					Tai6.27452	no	Q8W137	down
Tai6.39766	up	A0A2I0BFR7	no					Tai6.22243	no	A0A2I0WCE2	down
Tai6.33545	down	A0A2I0VFI2	no					Tai6.31009	no	A0A2I0AJS5	down
Tai6.4424	down	A0A2I0VZK1	no					Tai6.21944	no	A0A2I0AZY5	down
Ipomoea_batatas_newGene_42029	down	A0A2I0WAW2	no					Tai6.34783	no	M4QUU2	down
Tai6.34353	up	B6EB12	no					Tai6.46792	no	A0A0A7LUB6	up
Ipomoea_batatas_newGene_53440	down	A0A2I0AX67	no					Tai6.43490	no	A0A2I0VZG1	down
Tai6.2765	up	Q84ZT7+A0A2I0AKY0+A0A2I0XCH0+A0A2I0X334	no					Tai6.36468	no	A0A2I0XD80	down
								Tai6.4479	no	A0A2I0BCB4	up
								Tai6.11403	no	A0A2I0AGX4	up
								Tai6.21245	no	A0A2I0VIL9+A0A2I0WQS5	down
								Tai6.6038	no	A0A2I0AJG0	down
								Tai6.14468	no	A0A2I0AQS9	down
								Tai6.9840	no	A0A2I0VZD5	up
								Tai6.45074	no	A0A2H9ZZV5	up
								Tai6.3839	no	A0A2I0AUP0	up
								Tai6.23167	no	A0A2I0B7Y0	up
								Tai6.25396	no	A0A2I0BAE6	up
								Tai6.17188	no	A0A2I0WUG4	down
								Tai6.24442	no	A0A2I0X4L3	up
								Tai6.15960	no	A0A075E3G4	down
								Tai6.36678	no	D1MFM4	up
								Tai6.9490	no	A0A2I0BF94	down
								Tai6.34226	no	A0A2I0B5U4	up
								Tai6.12024	no	A0A0A1ERE6	down
								Tai6.28576	no	A0A2I0WXQ2	up
								Tai6.26418	no	A0A2I0VW51	down
								Tai6.10649	no	A0A2I0W0U5	down
								Tai6.47310	no	A0A2I0BFX2	down
								Tai6.25628	no	A0A2I0B5Q5	down
								Tai6.23245	no	A0A2I0A427	up
								Tai6.32911	no	A0A2I0XCX4	down
								Tai6.10458	no	Q9SDM0	down
								Tai6.26667	no	A0A2I0A264	up
								Tai6.6513	no	A0A2I0VI34	down
								Tai6.46234	no	A0A2I0BB16	down
								Tai6.17481	no	A0A2H9ZW64	up
								Tai6.19047	no	A0A2H9ZUY0	down
								Tai6.36111	no	A0A2I0B189	up
								Tai6.24459	no	A0A2I0AY58	up
								Tai6.24858	no	A0A2I0AU02+A0A2I0X3A5	down
								Tai6.9334	no	A0A2I0WXG0	up
								Tai6.36650	no	A0A2I0WW35	up
								Tai6.15214	no	A0A2I0B9F8+A0A2I0WV48	down
								Tai6.34984	no	A0A0N6ZBJ9	down
								Tai6.34984	no	A0A2I0WLN3	up
								Tai6.32952	no	A0A2I0WVF4	up
								Tai6.34163	no	A0A2I0A245	down
								Tai6.15274	no	Q9MAZ2	down
								Tai6.7168	no	A0A2I0B7A9	up
								Tai6.3364	no	A0A2I0XGB5	up
								Ipomoea_batatas_newGene_53634	no	A0A2I0W1X1	down
								Tai6.16659	no	A0A2I0BBM2	down
								Tai6.15751	no	A0A2I0AAJ2	down
								Ipomoea_batatas_newGene_24948	no	A0A2I0BCD0	down
								Ipomoea_batatas_newGene_60444	no	A0A2I0AFC0	up
								Tai6.12535	no	A0A2I0AAW9	down
								Tai6.5448	no	A0A2I0AE58	down
								Tai6.49755	no	A0A2H9ZVI5	down
								Tai6.21440	no	A0A2H9ZZQ2	up
								Tai6.39797	no	A0A2I0A6G9	up
								Tai6.33850	no	A0A2I0B1J0	up
								Tai6.20072	no	A0A2I0AQX4	up
								Tai6.2568	no	A0A2I0W7M5	up
								Tai6.43332	no	A0A2I0AXY9	up
								Tai6.12052	no	A0A2I0WKQ0	down
								Tai6.13635	no	A0A2I0W3G7	up
								Tai6.52705	no	A0A2I0X8Q3	up
								Tai6.4458	no	A0A2I0WK94	up
								Tai6.23423	no	A0A2I0A9J8	down
								Ipomoea_batatas_newGene_32370	no	A0A2I0VWU8	up
								Tai6.43135	no	A0A140G0E3	up
								Tai6.13806	no	A0A2I0B325+A0A2I0WK13	down
								Tai6.34762	no	A0A2I0VIF4	up
								Tai6.29648	no	A0A2I0AMU5	up
								Ipomoea_batatas_newGene_35415	no	A0A0A7LYU1	down
								Tai6.17919	no	Q5YJP0+A0A2I0AIZ8	up
								Tai6.9082	no	G3KF67+A0A2I0BD67	down
								Tai6.39263	no	A0A2H9ZWJ0	up
								Tai6.24367	no	A0A2H9ZU41+A0A2I0VLL5	up
								Tai6.9489	no	A0A2I0VK73	down
								Tai6.38690	no	A0A2I0AL17	down
								Tai6.40159	no	A0A2I0ADK4	down
								Tai6.22689	no	A0A2I0AJL1	down
								Tai6.19537	no	A0A2I0VMF8	down
								Tai6.33003	no	A0A2I0VPQ5	down
								Tai6.16603	no	A0A1R3L631	up
								Tai6.3421	no	A0A2I0AV44	down
								Tai6.8003	no	A0A2I0WAP4	down
								Tai6.43113	no	A0A2I0XBP7	down
								Tai6.3558	no	Q93WP4	down
								Tai6.42958	no	A0A2H9ZWZ2	down
								Tai6.18638	no	A0A2I0W7N3	up
								Tai6.36762	no	F8UCF0	down
								Tai6.36309	no	A0A2I0V7V5	up
								Tai6.13355	no	A0A2I0AB23	down
								Tai6.41469	no	A0A2I0AKR4	down
								Tai6.36656	no	A0A2H9ZYJ6	up
								Tai6.39236	no	A0A2I0X117	up
								Tai6.27793	no	A0A2I0XEC3	down
								Tai6.14723	no	A0A2I0AIC2+A0A2I0VVN6	down
								Tai6.14914	no	A0A1R3L625	up
								Tai6.13918	no	A0A2I0AIX7	down
								Tai6.2500	no	A0A2I0BD10	up
								Tai6.4145	no	A0A2I0X8J5	up
								Tai6.42901	no	A0A2H9ZTF7	down
								Tai6.54220	no	A0A2I0VRH7	down
								Tai6.29470	no	A0A1R3L7B8	down
								Tai6.37310	no	A0A2H9ZV97	up
								Tai6.46593	no	A0A2I0VPW9	up
								Tai6.649	no	A0A2I0AXI5	down
								Tai6.32794	no	A0A2I0A8B5	up
								Ipomoea_batatas_newGene_3808	no	A0A2I0B2W2	down
								Tai6.19100	no	A0A2I0VU84	down
								Tai6.20139	no	A0A2I0B5M2	down
								Tai6.33541	no	A0A2I0BEJ7	up
								Tai6.11516	no	A0A2I0VPM6	down
								Tai6.10168	no	A0A2I0AEX3	down
								Tai6.32110	no	A0A2I0A0Z2	up
								Tai6.34213	no	A0A2I0WFZ1	up
								Tai6.6932	no	A0A2I0AD92+A0A2I0VQJ4+A0A2I0AX76	down
								Tai6.8526	no	A0A2I0X091	up

## Sheet: Xu32-SR_vs_Xu22-SR
Differentially expressed genes without corresponding changes in proteins								Differentially expressed proteins without corresponding changes in genes								Consistent expression between transcriptome and proteome analysis
Tai6.42521	down	A0A2I0WXG6	no					Tai6.8727	no	A0A2I0X0J2	up					Tai6.33750	down	Q8RVW3	down
Tai6.209	up	A0A0F7GZD0	no					Ipomoea_batatas_newGene_60444	no	A0A2I0AFC0	up					Tai6.7622	down	A0A2I0V6S0	down
Tai6.42901	up	A0A2I0A027+A0A2H9ZTF7+A0A2I0X5H0	no					Tai6.22689	no	A0A2I0AJL1	down					Tai6.21245	down	A0A2I0VIL9	down
Tai6.4957	up	A0A2I0WSG5	no					Tai6.18189	no	A0A2I0B178	up					Tai6.21245	down	A0A2I0WQS5	down
Tai6.12535	up	A0A2I0AAW9	no					Tai6.49807	no	A0A2I0X4V1+A0A2I0AGJ2	down					Tai6.43100	down	A0A2I0BBL8	down
Tai6.10767	up	A0A2I0AMF2	no					Tai6.29648	no	A0A2I0AMU5	up					Tai6.24858	down	A0A2I0X3A5	down
Tai6.12508	down	A0A2I0V7X6+A0A2I0VSF8	no					Tai6.5448	no	A0A2I0AE58	down					Tai6.19708	up	A0A2I0B4V0	up
Tai6.31908	up	A0A2I0VQY4	no					Tai6.47310	no	A0A2I0BFX2	down					Tai6.32359	up	A0A2I0WQQ7	up
Tai6.27452	up	Q8W137+A0A1R3L5I4	no					Tai6.37637	no	I7D7M9	down					Tai6.36678	up	D1MFM4	up
Tai6.8157	up	A0A2I0XI59	no					Tai6.28402	no	A0A2I0A1F5	up					Tai6.15201	up	A0A2I0WDD0	up
Tai6.45724	up	H6T1Q6	no					Tai6.32155	no	A0A1R3L6A7	up					Tai6.32155	up	A0A1R3L6A7	up
Tai6.42958	down	A0A2H9ZWZ2+A0A2I0WIT1	no					Tai6.375	no	A0A2I0WE90	up					Tai6.28402	up	A0A2I0A1F5	up
Tai6.39636	down	A0A2I0W632	no					Tai6.16284	no	I6LE50	up					Ipomoea_batatas_newGene_14017	up	A0A2I0AU62	up
Tai6.29265	down	A0A2H9ZUT9	no					Tai6.254	no	A0A0F7GZP5	up					Tai6.16388	up	A0A1R3L5A5	up
Tai6.36909	up	A0A2I0BFI3+A0A2I0WI09	no					Tai6.20139	no	A0A2I0B5M2	down
Tai6.21245	down	A0A2H9ZRZ2	no					Tai6.22671	no	Q9LLC3	up
Tai6.4558	up	A0A2I0AXP4	no					Tai6.54220	no	A0A2I0VRH7	down
Ipomoea_batatas_newGene_3808	down	A0A2I0VDI1+A0A2I0B8C0+A0A2I0B2W2+A0A2I0XIC8	no					Tai6.49755	no	A0A2H9ZVI5	down
Tai6.31336	down	A0A2I0AX02	no					Tai6.11782	no	A0A2I0BFU9	up
Tai6.9663	down	A0A2I0X4M8+A0A2I0X5F2+A0A2R4QL98	no					Tai6.24286	no	A0A2I0VR13	up
Ipomoea_batatas_newGene_34981	up	A0A2I0B9M6	no					Tai6.4994	no	A0A2I0AZS1	down
Tai6.21440	up	A0A2H9ZZQ2	no					Tai6.24893	no	A0A2I0WJJ7	down
Tai6.7622	down	A0A2I0BAZ9	no					Tai6.3421	no	Q2VU88	up
								Tai6.15429	no	A0A2I0WE97	down
								Tai6.8911	no	A0A2H9ZYB8	down
								Tai6.34530	no	A0A2I0BDP0+A0A2I0W3G2	up
								Tai6.37310	no	A0A2H9ZV97	up
								Tai6.33541	no	A0A2I0BEJ7	up
								Tai6.50181	no	A0A2I0A630	up
								Tai6.35380	no	A0A2I0W7I8	up
								Tai6.32359	no	A0A2I0WQQ7	up
								Tai6.41469	no	A0A2I0AKR4	down
								Tai6.1665	no	A0A2I0VY81	up
								Tai6.36762	no	A0A223PZB1	up
								Tai6.8299	no	A0A2I0AAP9	up
								Tai6.22243	no	A0A2I0WCE2	down
								Tai6.19444	no	A0A0F6PKQ5	up
								Tai6.22202	no	A0A2I0B8L1+A0A2I0WLM0	up
								Tai6.35101	no	A0A1R3L7B0	down
								Tai6.37154	no	A0A2I0AXF0	up
								Tai6.22008	no	A0A2I0WT25	up
								Tai6.15201	no	A0A2I0WDD0	up
								Tai6.18974	no	A0A2I0B175	up
								Tai6.9685	no	A0A2I0B4E6	down
								Tai6.19708	no	A0A2I0B4V0	up
								Tai6.7230	no	A0A2I0B5G8	down
								Tai6.10794	no	A0A2I0XCH4	up
								Tai6.11403	no	A0A2I0AGX4	up
								Tai6.24060	no	A0A2I0W2B4	up
								Tai6.22442	no	A0A2I0VVE2	down
								Tai6.31108	no	Q2UZT6	up
								Tai6.45352	no	A0A2I0AMT4	up
								Tai6.26917	no	A0A2I0A1D4	up
								Tai6.43100	no	A0A2I0BBL8	down
								Tai6.40159	no	A0A2I0ADK4	down
								Tai6.5568	no	A0A2I0B2D9	down
								Tai6.45007	no	A0A2I0WK69	down
								Tai6.34163	no	A0A2I0A245	down
								Tai6.36607	no	A0A2I0ASR5	up
								Tai6.22301	no	A0A2I0BES7	down
								Tai6.29668	no	A0A2I0WJ10	up
								Tai6.9476	no	A0A2I0AH43	up
								Tai6.22597	no	A0A2H9ZQX1	up
								Tai6.32110	no	A0A2I0A0Z2	up
								Tai6.46792	no	A0A0A7LUB6	up
								Tai6.43059	no	A0A2I0VBS6	up
								Tai6.43933	no	G3GC10	up
								Tai6.34997	no	A0A2I0B022	up
								Tai6.16636	no	A0A2I0B4E1	down
								Tai6.14045	no	A0A1R3L5S5	up
								Tai6.33945	no	A0A2I0ABM8	down
								Tai6.32911	no	A0A2I0XCX4	down
								Tai6.33003	no	A0A2I0VPQ5	down
								Tai6.649	no	A0A2I0AXI5	down
								Ipomoea_batatas_newGene_29424	no	A0A2I0XGU9	down
								Tai6.10310	no	A0A0D3QH79	up
								Tai6.49105	no	A0A2I0B3N6	up
								Tai6.39846	no	A0A2I0A7B9	up
								Tai6.27307	no	A0A2I0W4Z0	down
								Ipomoea_batatas_newGene_1855	no	A0A2I0X3S4	down
								Tai6.30527	no	A0A2I0BEJ0	down
								Tai6.2765	no	A0A2I0X334+A0A2I0XCH0	down
								Tai6.43490	no	A0A2I0VZG1	down
								Tai6.16253	no	A0A2I0A4Z3	down
								Tai6.18388	no	A0A2I0ALA7+A0A2I0WYV0	down
								Tai6.26561	no	B3G0G4	up
								Tai6.171	no	A0A2I0X335	up
								Ipomoea_batatas_newGene_14017	no	A0A2I0AU62	up
								Tai6.34763	no	A0A2I0WV75	up
								Tai6.16603	no	A0A1R3L631	up
								Tai6.43069	no	A0A2I0WK61	down
								Tai6.1964	no	A0A2I0AK66	up
								Tai6.20149	no	A0A2I0B4Y4	down
								Tai6.6932	no	A0A2I0VD22+A0A2I0VJ35+A0A2I0AX76+A0A2I0VQJ4+A0A2I0AD92	down
								Tai6.15751	no	A0A2I0AAJ2	down
								Tai6.53838	no	A0A2I0WN63	down
								Tai6.44512	no	A0A2I0WUD3	down
								Tai6.6513	no	A0A2I0VI34	down
								Tai6.25628	no	A0A2I0B5Q5	down
								Tai6.19224	no	A0A2I0ANI8	up
								Tai6.36309	no	A0A2I0V7V5	up
								Tai6.36678	no	D1MFM4	up
								Tai6.22626	no	A0A2I0BH08	down
								Tai6.21382	no	A0A2H9ZQN3	down
								Tai6.14773	no	A0A2I0W1K2	up
								Tai6.15960	no	A0A2I0VUS8+A0A075E3G4	down
								Tai6.4479	no	A0A2I0BCB4	up
								Tai6.29470	no	A0A1R3L7B8	down
								Tai6.38690	no	A0A2I0AL17	down
								Tai6.9082	no	G3KF67	down
								Tai6.17481	no	A0A2H9ZW64	up
								Tai6.24858	no	A0A2I0X3A5	down
								Tai6.23209	no	A0A2I0BG38	down
								Tai6.9490	no	A0A2I0BF94	down
								Tai6.23840	no	A0A2I0A3H0	up
								Tai6.1117	no	A0A2I0WY95	up
								Tai6.13072	no	A0A2I0XEK0	up
								Tai6.43178	no	A0A2I0VQU9	down
								Tai6.19100	no	A0A2I0VU84	down
								Tai6.13054	no	A0A2I0BEC5	up
								Tai6.17999	no	A0A2I0B051	up
								Tai6.12052	no	A0A2I0WKQ0	down
								Tai6.16624	no	A0A2I0ALT0	down
								Tai6.5116	no	A0A2H9ZT67	down
								Tai6.44992	no	A0A2I0X1L5	up
								Tai6.43777	no	A0A2I0AU08	up

## Sheet: Xu32-CR_vs_Xu22-CR
Differentially expressed genes without corresponding changes in proteins								Differentially expressed proteins without corresponding changes in genes								Consistent expression between transcriptome and proteome analysis
Tai6.27452	up	A0A1R3L5I4+Q8W137	no					Tai6.10649	no	A0A2I0W0U5	up					Ipomoea_batatas_newGene_42029	down	A0A2I0WAW2	down
Tai6.38129	down	A0A2I0B3D2	no					Tai6.32869	no	A0A2I0A0Z1	up					Tai6.53244	up	A0A2I0W8P1	up
Tai6.33750	down	Q8RVW3	no					Tai6.32387	no	A0A2I0VFV0	down					Tai6.23253	up	A0A2I0AIV6	up
Tai6.16388	up	A0A1R3L5A5	no					Tai6.19444	no	A0A0F6PKQ5	down					Tai6.14723	up	A0A0A7LUN3	up
Tai6.31336	down	A0A2I0AX02	no					Tai6.42901	no	A0A2I0A027	down					Tai6.14723	up	A0A2I0WLB2	up
Tai6.9663	down	A0A2I0X5F2+A0A2R4QL98+A0A2I0X4M8	no					Tai6.1937	no	A0A2I0AHG7	up					Tai6.14723	up	A0A2I0B2T0	up
Tai6.9529	up	A0A2I0WVG7	no					Tai6.45074	no	A0A2H9ZZV5	down					Tai6.12267	up	A0A2H9ZRW8	up
Tai6.209	up	A0A0F7GZD0	no					Tai6.36876	no	A0A2H9ZW52	up					Tai6.36909	up	A0A2I0BFI3	up
Tai6.29265	down	A0A2H9ZUT9	no					Tai6.53244	no	A0A2I0W8P1	up
Ipomoea_batatas_newGene_32412	down	A0A2I0XC55	no					Tai6.9840	no	A0A2I0VZD5	down
Tai6.39636	down	A0A2I0W632	no					Tai6.7168	no	A0A2I0B7A9	down
Tai6.4957	up	A0A2I0WSG5	no					Tai6.23209	no	A0A2I0BG38	down
Tai6.21440	up	A0A2H9ZZQ2	no					Tai6.13310	no	S4T630	up
Ipomoea_batatas_newGene_14017	up	A0A2I0AU62	no					Ipomoea_batatas_newGene_18799	no	A0A2I0XH45	down
Tai6.31908	up	A0A2I0VQY4	no					Tai6.24613	no	A0A2I0W3C4	down
Tai6.21245	down	A0A2I0VIL9+A0A2I0WQS5+A0A2H9ZRZ2	no					Tai6.40337	no	A0A2I0VQY7	up
Tai6.42958	down	A0A2I0WIT1+A0A2H9ZWZ2	no					Tai6.13054	no	A0A2I0BEC5	up
Ipomoea_batatas_newGene_3808	down	A0A2I0XIC8+A0A2I0B2W2+A0A2I0B8C0+A0A2I0VDI1	no					Tai6.2765	no	A0A2I0XCH0+A0A2I0X334	down
Tai6.45724	up	H6T1Q6	no					Ipomoea_batatas_newGene_34981	no	A0A2I0XGR7	down
Tai6.36909	up	A0A2I0WI09	no					Tai6.42244	no	A0A2I0A9R3	up
Tai6.12535	up	A0A2I0AAW9	no					Tai6.14723	no	A0A2I0B2T0+A0A2I0WLB2+A0A0A7LUN3	up
Tai6.12267	up	A0A2I0AJK0+A0A2I0WM61	no					Tai6.8526	no	A0A2I0X091	down
Tai6.29444	down	A0A2H9ZYU6	no					Tai6.31108	no	Q2UZT6	up
Tai6.31652	up	A0A2I0A2F6	no					Tai6.32260	no	A0A2I0WKK2	down
Tai6.31691	up	A0A2I0B4B5+A0A2I0XB93	no					Tai6.7870	no	A0A2I0W2Q7	up
								Tai6.32794	no	A0A2I0A8B5	down
								Tai6.21998	no	A0A2I0BDC8	up
								Tai6.42393	no	A0A2I0AP50	down
								Tai6.23253	no	A0A2I0AIV6	up
								Tai6.36678	no	D1MFM4	down
								Tai6.26704	no	A0A2I0XAU5	up
								Tai6.36468	no	A0A2I0XD80	up
								Tai6.51987	no	A0A2H9ZQY4	down
								Tai6.29996	no	A0A2I0A1K5	down
								Tai6.32952	no	A0A2I0WVF4	down
								Ipomoea_batatas_newGene_19934	no	A0A2I0WLX6	up
								Tai6.21973	no	A0A2I0B6C5	down
								Tai6.44992	no	A0A2I0X1L5	up
								Tai6.14045	no	A0A1R3L5S5	up
								Tai6.9489	no	A0A2I0VK73	up
								Tai6.43841	no	A0A0A7LU37	up
								Tai6.42214	no	A0A2D3E4U6	up
								Tai6.17756	no	A0A2I0BDH2	down
								Ipomoea_batatas_newGene_42029	no	A0A2I0WAW2	down
								Tai6.325	no	A0A2I0WFS3	up
								Ipomoea_batatas_newGene_35415	no	A0A0A7LYU1	up
								Tai6.34763	no	A0A2I0WV75	up
								Tai6.11989	no	A0A2I0AHX2	up
								Tai6.3839	no	A0A2I0AUP0	down
								Tai6.24442	no	A0A2I0X4L3	down
								Tai6.23282	no	A0A2I0A2T2	up
								Tai6.30113	no	A0A2I0APB2	up
								Tai6.20504	no	O24540	up
								Tai6.2464	no	A0A2I0WIE4	up
								Tai6.44512	no	A0A2I0WUD3	down
								Tai6.6738	no	A0A2I0B4R2	down
								Tai6.12389	no	A0A2I0XC35	down
								Tai6.10637	no	A0A2I0W6E0	down
								Tai6.24060	no	A0A2I0A848	down
								Tai6.10980	no	A0A2I0VXW6	up
								Tai6.37176	no	A0A2I0AAD6	down
								Tai6.37882	no	A0A2H9ZTA0	up
								Ipomoea_batatas_newGene_53634	no	A0A2I0W1X1	up
								Tai6.17919	no	A0A2I0AIZ8	down
								Ipomoea_batatas_newGene_4527	no	A0A2I0X6N4	down
								Tai6.16235	no	A0A2I0VAH2	up
								Tai6.35380	no	A0A2I0W7I8	up
								Tai6.14865	no	A0A2I0WCR6	down
								Tai6.22626	no	A0A2I0BH08	down
								Tai6.34353	no	B6EB12	down
								Tai6.29205	no	A0A2I0A2E8	up
								Tai6.32110	no	A0A2I0A0Z2	down
								Tai6.39263	no	A0A2H9ZWJ0	down
								Tai6.34984	no	A0A2I0WLN3	down
								Tai6.28576	no	A0A2I0WXQ2	down
								Tai6.40650	no	A0A2I0VQ20	down
								Tai6.10223	no	A0A2I0AMQ2	down
