# Supplementary material for: Comparative Transcriptome and Proteome Analysis of Salt-Tolerant and Salt-Sensitive Sweet Potato and Overexpression of IbNAC7 Confers Salt Tolerance in Arabidopsis
Source: Front Plant Sci. 2020 Aug 27;11:572540. doi: 10.3389/fpls.2020.572540 (PMC7481572; doi:10.3389/fpls.2020.572540)
Supplement: Supplementary file 11 [file Table_10.xlsx]

## Sheet: Table S10 -Different TFs
Supplementary Table S10. Differentially expressed TFs (FDR < 0.01 and |log2 (fold change)| > 1) in sweetpotato transcriptome analysis under control and salt-treated conditions.
#ID	Type	gene_name	Xu22-CR1_FPKM	Xu22-CR1_count	Xu22-CR2_FPKM	Xu22-CR2_count	Xu22-CR3_FPKM	Xu22-CR3_count	Xu22-SR1_FPKM	Xu22-SR1_count	Xu22-SR2_FPKM	Xu22-SR2_count	Xu22-SR3_FPKM	Xu22-SR3_count	Xu32-CR1_FPKM	Xu32-CR1_count	Xu32-CR2_FPKM	Xu32-CR2_count	Xu32-CR3_FPKM	Xu32-CR3_count	Xu32-SR1_FPKM	Xu32-SR1_count	Xu32-SR2_FPKM	Xu32-SR2_count	Xu32-SR3_FPKM	Xu32-SR3_count	Xu22-CR1_Xu22-CR3_vs_Xu22-SR1_Xu22-SR2_Xu22-SR3_DESeq_FDR	Xu22-CR1_Xu22-CR3_vs_Xu22-SR1_Xu22-SR2_Xu22-SR3_DESeq_log2FC	Xu32-CR1_Xu32-CR2_Xu32-CR3_vs_Xu22-CR1_Xu22-CR3_DESeq_FDR	Xu32-CR1_Xu32-CR2_Xu32-CR3_vs_Xu22-CR1_Xu22-CR3_DESeq_log2FC	Xu32-CR1_Xu32-CR2_Xu32-CR3_vs_Xu32-SR1_Xu32-SR2_Xu32-SR3_DESeq_FDR	Xu32-CR1_Xu32-CR2_Xu32-CR3_vs_Xu32-SR1_Xu32-SR2_Xu32-SR3_DESeq_log2FC	Xu32-SR1_Xu32-SR2_Xu32-SR3_vs_Xu22-SR1_Xu22-SR2_Xu22-SR3_DESeq_FDR	Xu32-SR1_Xu32-SR2_Xu32-SR3_vs_Xu22-SR1_Xu22-SR2_Xu22-SR3_DESeq_log2FC	COG_class	COG_class_annotation	GO_annotation	KEGG_annotation	KEGG_pathway_annotation	KOG_class	KOG_class_annotation	Pfam_annotation	Swiss_Prot_annotation	eggNOG_class	eggNOG_class_annotation	NR_annotation
Ipomoea_batatas_newGene_10030	PK	--	0.760485	51	1.40603	99	1.11966	82	0.722783	50	0.728847	52	1.09104	72	0.419258	28	0.466959	34	0.672791	42	0.122324	10	0.196854	12	0.102048	7	0.893626	-0.214778	0.146678	0.976819	0.0131734	-1.79586	9.61e-06	2.53943	[T]	Signal transduction mechanisms	Molecular Function: protein kinase activity (GO:0004672);; Molecular Function: ATP binding (GO:0005524);; Biological Process: protein phosphorylation (GO:0006468);;	--	--	[T]	Signal transduction mechanisms	Protein kinase domain;; Protein tyrosine kinase	Mitogen-activated protein kinase kinase kinase 5 OS=Arabidopsis thaliana OX=3702 GN=MAPKKK5 PE=1 SV=1	T	Signal transduction mechanisms	PREDICTED: mitogen-activated protein kinase kinase kinase YODA-like [Ipomoea nil]
Ipomoea_batatas_newGene_10319	PK	--	2.13819	111	5.99644	328	6.68073	381	3.36098	181	2.04192	114	3.45347	176	2.43753	127	2.09401	117	1.16604	57	1.11518	71	1.36644	64	1.16112	62	0.717739	-0.645864	0.29797	1.33923	0.302481	-0.556545	0.00271716	1.23365	--		--	--	--	[T]	Signal transduction mechanisms	Protein tyrosine kinase;; Protein kinase domain	Rust resistance kinase Lr10 OS=Triticum aestivum OX=4565 GN=LRK10 PE=2 SV=1	T	Signal transduction mechanisms	PREDICTED: LEAF RUST 10 DISEASE-RESISTANCE LOCUS RECEPTOR-LIKE PROTEIN KINASE-like 2.5 [Ipomoea nil]
Ipomoea_batatas_newGene_10470	TF	--	1.00315	27	1.33125	38	1.10669	33	0.181282	6	0.841725	25	0.563101	15	2.92973	79	4.76921	137	3.42332	86	1.47341	49	0.621862	15	1.67588	47	--	--	0.00415679	-1.68199	0.00369991	-1.44625	--	--	--	--	--	--	--	--	--	PLATZ transcription factor	--	S	Function unknown	PREDICTED: uncharacterized protein At3g50808-like [Ipomoea nil]
Ipomoea_batatas_newGene_10520	TF	--	0.182335	6	0	0	0.056531	3	3.8958	132	4.91527	171	5.16491	165	0	0	0.115198	4	0	0	9.08076	361	14.0164	410	12.4863	417	3.72e-14	5.05874	--	--	1.01e-42	8.35295	4.63e-06	-1.3983	--	--	Molecular Function: DNA binding (GO:0003677);;	K09422|1.25294e-69|bvg:104883886|K09422 myb proto-oncogene protein, plant | (RefSeq) transcription factor MYB82	--	[K]	Transcription	Myb-like DNA-binding domain;; Myb-like DNA-binding domain	Transcription factor MYB59 OS=Arabidopsis thaliana OX=3702 GN=MYB59 PE=2 SV=2	K	Transcription	PREDICTED: myb-related protein 340-like [Ipomoea nil]
Ipomoea_batatas_newGene_10575	TF	--	20.8451	690	22.2132	776	18.6105	679	9.53482	329	12.3397	439	9.93983	325	21.9897	730	24.4393	869	27.3372	847	13.55	551	11.8809	355	8.68437	297	0.00710049	-0.957222	0.663506	-0.196412	6.26e-05	-1.01818	0.671178	-0.151633	--	--	Molecular Function: NAD+ ADP-ribosyltransferase activity (GO:0003950);; Molecular Function: metal ion binding (GO:0046872);;	--	--	--	--	--	--	S	Function unknown	PREDICTED: uncharacterized protein LOC109149815 [Ipomoea nil]
Ipomoea_batatas_newGene_10615	TF	--	11.9269	762	6.37899	427	13.4884	938	0.393455	27	0.188878	14	0	0	5.63769	363	11.309	779	8.99965	541	0.173224	14	0.326444	19	0.273733	19	1.08e-54	-6.013	0.0957366	0.661512	2.29e-12	-4.93932	--	--	--	--	Molecular Function: DNA binding (GO:0003677);; Biological Process: pollen development (GO:0009555);; Biological Process: positive regulation of abscisic acid-activated signaling pathway (GO:0009789);; Biological Process: positive regulation of programmed cell death (GO:0043068);; Biological Process: positive regulation of transcription, DNA-templated (GO:0045893);; Cellular Component: pollen tube…	K09422|5.59935e-73|pper:PRUPE_ppa017451mg|K09422 myb proto-oncogene protein, plant | (RefSeq) hypothetical protein	--	[K]	Transcription	Myb-like DNA-binding domain;; Myb-like DNA-binding domain	Transcription factor MYB101 OS=Arabidopsis thaliana OX=3702 GN=MYB101 PE=2 SV=1	K	Transcription	PREDICTED: transcription factor GAMYB [Ipomoea nil]
Ipomoea_batatas_newGene_10897	TF	--	7.687	218	3.17485	95	9.15576	286	0.064195	2	0	0	0	0	0.812788	24	2.37447	73	2.01529	54	0.197822	7	0.23605	7	0.189204	6	4.4e-33	-8.58022	1.06e-08	2.38307	--	--	--	--	--	--	Molecular Function: DNA binding (GO:0003677);; Biological Process: pollen development (GO:0009555);; Biological Process: positive regulation of abscisic acid-activated signaling pathway (GO:0009789);; Biological Process: positive regulation of programmed cell death (GO:0043068);; Biological Process: positive regulation of transcription, DNA-templated (GO:0045893);; Cellular Component: pollen tube…	K09422|5.40207e-76|cic:CICLE_v10014958mg|K09422 myb proto-oncogene protein, plant | (RefSeq) hypothetical protein	--	[K]	Transcription	Myb-like DNA-binding domain;; Myb-like DNA-binding domain	Transcription factor MYB101 OS=Arabidopsis thaliana OX=3702 GN=MYB101 PE=2 SV=1	K	Transcription	PREDICTED: transcription factor GAMYB [Ipomoea nil]
Ipomoea_batatas_newGene_10921	PK	--	0.361295	14	0.853572	28	0.91083	32	2.50959	97	4.32053	157	1.55329	58	0.0697	4	0.217234	7	0	0	2.71498	92	3.19703	94	2.39022	90	0.0362321	2.13246	--	--	9.41e-15	4.75181	0.825018	0.107939	[T]	Signal transduction mechanisms	Molecular Function: protein kinase activity (GO:0004672);; Cellular Component: membrane (GO:0016020);; Biological Process: phosphorylation (GO:0016310);;	--	--	--	--	Protein tyrosine kinase;; Protein kinase domain	Cysteine-rich receptor-like protein kinase 10 OS=Arabidopsis thaliana OX=3702 GN=CRK10 PE=1 SV=3	T	Signal transduction mechanisms	PREDICTED: putative receptor-like protein kinase At4g00960 [Ipomoea nil]
Ipomoea_batatas_newGene_10921	PK	--	0.361295	14	0.853572	28	0.91083	32	2.50959	97	4.32053	157	1.55329	58	0.0697	4	0.217234	7	0	0	2.71498	92	3.19703	94	2.39022	90	0.0362321	2.13246	--	--	9.41e-15	4.75181	0.825018	0.107939	[T]	Signal transduction mechanisms	Molecular Function: protein kinase activity (GO:0004672);; Cellular Component: membrane (GO:0016020);; Biological Process: phosphorylation (GO:0016310);;	--	--	--	--	Protein tyrosine kinase;; Protein kinase domain	Cysteine-rich receptor-like protein kinase 10 OS=Arabidopsis thaliana OX=3702 GN=CRK10 PE=1 SV=3	T	Signal transduction mechanisms	PREDICTED: putative receptor-like protein kinase At4g00960 [Ipomoea nil]
Ipomoea_batatas_newGene_11035	TF	--	4.02797	213	2.95572	165	2.37115	138	2.17174	120	2.70049	154	1.69332	89	0.694655	37	1.16468	67	1.37475	68	0.698077	46	0.550224	27	0.624717	35	0.423666	-0.599881	0.0032702	1.67855	0.351526	-0.666814	0.000146049	1.7298	--	--	Molecular Function: DNA binding (GO:0003677);; Molecular Function: transcription factor activity, sequence-specific DNA binding (GO:0003700);; Cellular Component: nucleus (GO:0005634);; Cellular Component: transcription factor complex (GO:0005667);; Biological Process: regulation of transcription, DNA-templated (GO:0006355);; Biological Process: cell cycle (GO:0007049);;	K04683|3.80244e-166|nnu:104586327|K04683 transcription factor Dp-1 | (RefSeq) transcription factor-like protein DPB	--	[K]	Transcription	Transcription factor DP;; E2F/DP family winged-helix DNA-binding domain	Transcription factor-like protein DPB OS=Arabidopsis thaliana OX=3702 GN=DPB PE=1 SV=1	K	Transcription	PREDICTED: transcription factor-like protein DPB [Ipomoea nil]
Ipomoea_batatas_newGene_11049	TF	--	4.75594	248	6.97481	383	5.11093	293	14.7621	799	13.0683	730	9.98146	512	7.24552	378	6.25458	350	6.91996	337	12.5696	803	9.85306	463	9.81656	527	0.000232324	1.2894	0.488861	-0.3404	0.00497373	0.755109	0.622237	0.178743	--	--	--	K09422|7.53154e-80|sind:105170875|K09422 myb proto-oncogene protein, plant | (RefSeq) transcription factor RAX2-like	--	[K]	Transcription	Myb-like DNA-binding domain;; Myb-like DNA-binding domain	Transcription factor MYB36 OS=Arabidopsis thaliana OX=3702 GN=MYB36 PE=1 SV=1	K	Transcription	PREDICTED: transcription factor RAX2-like [Ipomoea nil]
Ipomoea_batatas_newGene_11224	TR	--	0	0	0.088282	4	0.179045	8	2.26629	86	2.39332	104	1.62356	65	0.439931	18	0.435736	19	0.460594	18	2.05368	98	2.15058	69	1.78923	70	3.87e-08	4.41082	--	--	5.34e-05	2.12562	0.914323	0.0784562	--	--	Biological Process: cellular process (GO:0009987);;	K14484|3.11878e-51|pper:PRUPE_ppa007663mg|K14484 auxin-responsive protein IAA | (RefSeq) hypothetical protein	Plant hormone signal transduction (ko04075)	--	--	AUX/IAA family	Auxin-responsive protein IAA26 OS=Arabidopsis thaliana OX=3702 GN=IAA26 PE=1 SV=2	K	Transcription	PREDICTED: auxin-responsive protein IAA26-like [Ipomoea nil]
Ipomoea_batatas_newGene_11308	TR	--	26.6229	3787	21.6235	3229	38.444	5991	2.41025	358	1.33348	203	1.35926	192	12.7971	1729	17.0523	2578	15.2507	2021	1.17429	206	1.07992	140	1.33123	197	3.99e-15	-4.30853	0.00111541	1.26428	1.46e-30	-3.51533	0.404605	0.454501	[V]	Defense mechanisms	Cellular Component: plant-type vacuole (GO:0000325);; Molecular Function: ATP binding (GO:0005524);; Cellular Component: vacuolar membrane (GO:0005774);; Biological Process: response to aluminum ion (GO:0010044);; Cellular Component: integral component of membrane (GO:0016021);; Molecular Function: ATPase activity, coupled to transmembrane movement of substances (GO:0042626);; Biological Process:…	--	--	[KR]	Transcription;; General function prediction only	mTERF;; ABC transporter transmembrane region;; ABC transporter;; Predicted ATPase of the ABC class	ABC transporter B family member 25 OS=Oryza sativa subsp. japonica OX=39947 GN=OsABCB25 PE=2 SV=1	V	Defense mechanisms	PREDICTED: transcription termination factor MTERF15, mitochondrial [Ipomoea nil]
Ipomoea_batatas_newGene_11320	TF	--	2.86899	115	2.59724	110	2.71228	119	5.67362	223	3.49336	150	3.93601	155	2.97139	119	2.88367	118	2.37146	81	1.70635	84	2.08875	76	0.804144	34	0.48607	0.55461	0.788766	0.206354	0.199674	-0.674762	0.000600126	1.41947	--	--	Molecular Function: methylmalonate-semialdehyde dehydrogenase (acylating) activity (GO:0004491);; Biological Process: oxidation-reduction process (GO:0055114);;	K00140|1.00509e-97|sind:105169296|K00140 malonate-semialdehyde dehydrogenase (acetylating) / methylmalonate-semialdehyde dehydrogenase [EC:1.2.1.18 1.2.1.27] | (RefSeq) methylmalonate-semialdehyde dehydrogenase [acylating], mitochondrial-like	Valine, leucine and isoleucine degradation (ko00280);; beta-Alanine metabolism (ko00410);; Inositol phosphate metabolism (ko00562);; Propanoate metabolism (ko00640);; Carbon metabolism (ko01200)	--	--	FAR1 DNA-binding domain	--	I	Lipid transport and metabolism	PREDICTED: methylmalonate-semialdehyde dehydrogenase [acylating], mitochondrial-like isoform X2 [Ipomoea nil]
Ipomoea_batatas_newGene_11454	PK	--	0.084564	4	0.131946	5	0.389464	16	0.075834	3	0.102463	4	0	0	1.2393	45	1.56661	61	1.06611	36	0.90106	40	0.707717	23	1.22984	46	--	--	0.00894477	-2.20192	0.684929	-0.349899	--	--	--	--	Molecular Function: transferase activity (GO:0016740);;	--	--	[R]	General function prediction only	Leucine rich repeat N-terminal domain	Probable inactive receptor kinase RLK902 OS=Arabidopsis thaliana OX=3702 GN=RLK902 PE=1 SV=1	S	Function unknown	PREDICTED: systemin receptor SR160-like [Ipomoea nil]
Ipomoea_batatas_newGene_11525	PK	--	3.94957	565	4.9017	723	4.2089	769	5.97906	1009	5.25136	934	3.73611	624	4.38421	655	3.05172	522	3.37948	443	2.16464	397	2.04939	259	1.99659	344	0.613341	0.320592	0.346665	0.356272	0.0229197	-0.674605	5.72e-06	1.3376	[V]	Defense mechanisms	Molecular Function: ATP binding (GO:0005524);; Cellular Component: plasma membrane (GO:0005886);; Cellular Component: integral component of membrane (GO:0016021);; Molecular Function: ATPase activity, coupled to transmembrane movement of substances (GO:0042626);; Biological Process: transmembrane transport (GO:0055085);;	--	--	[Q]	Secondary metabolites biosynthesis, transport and catabolism	ABC transporter;; Protein tyrosine kinase;; Protein kinase domain	ABC transporter G family member 24 OS=Arabidopsis thaliana OX=3702 GN=ABCG24 PE=2 SV=2	V	Defense mechanisms	PREDICTED: ABC transporter G family member 24-like isoform X1 [Ipomoea nil]
Ipomoea_batatas_newGene_11634	PK	--	0.192572	18	0.225247	22	0.094767	10	2.40225	219	2.58166	241	2.36973	209	0.670536	61	0.395101	39	0.340367	30	1.77686	190	1.59156	125	1.59287	146	2.17e-13	3.93723	0.068486	-1.55585	8.96e-06	1.84826	0.19612	0.520921	[T]	Signal transduction mechanisms	Molecular Function: nucleotide binding (GO:0000166);; Molecular Function: protein kinase activity (GO:0004672);; Cellular Component: membrane (GO:0016020);;	K04733|2.69161e-180|sind:105160610|K04733 interleukin-1 receptor-associated kinase 4 [EC:2.7.11.1] | (RefSeq) probable serine/threonine-protein kinase At1g18390	--	[T]	Signal transduction mechanisms	Protein kinase domain;; Protein tyrosine kinase;; ABC1 family;; Wall-associated receptor kinase C-terminal	LEAF RUST 10 DISEASE-RESISTANCE LOCUS RECEPTOR-LIKE PROTEIN KINASE-like 1.1 OS=Arabidopsis thaliana OX=3702 GN=LRK10L-1.1 PE=2 SV=1	T	Signal transduction mechanisms	PREDICTED: LEAF RUST 10 DISEASE-RESISTANCE LOCUS RECEPTOR-LIKE PROTEIN KINASE-like 1.1 [Ipomoea nil]
Ipomoea_batatas_newGene_11636	PK	--	0	0	0.142848	8	0.118925	6	0.52606	26	1.69654	84	0.755163	35	1.21444	55	1.0412	51	1.27525	54	1.45752	77	0.706722	27	0.500077	23	0.0258297	3.99293	6.15e-06	-4.14754	0.723088	-0.383799	0.900575	0.211055	[T]	Signal transduction mechanisms	--	K04733|2.35274e-98|spen:107019807|K04733 interleukin-1 receptor-associated kinase 4 [EC:2.7.11.1] | (RefSeq) probable serine/threonine-protein kinase At1g18390	--	[T]	Signal transduction mechanisms	Protein tyrosine kinase;; Protein kinase domain	LEAF RUST 10 DISEASE-RESISTANCE LOCUS RECEPTOR-LIKE PROTEIN KINASE-like 1.1 OS=Arabidopsis thaliana OX=3702 GN=LRK10L-1.1 PE=2 SV=1	T	Signal transduction mechanisms	PREDICTED: LEAF RUST 10 DISEASE-RESISTANCE LOCUS RECEPTOR-LIKE PROTEIN KINASE-like 1.1 [Ipomoea nil]
Ipomoea_batatas_newGene_11662	TF	--	0.2557	15	0.450623	28	0.428627	28	0.268618	17	0.23569	15	0.058364	4	1.2983	76	0.991664	63	1.04108	57	0.899882	65	1.00034	53	1.00511	61	--	--	0.0282928	-1.56069	0.916638	-0.0964008	3.4e-05	-2.3639	--	--	--	--	--	--	--	--	--	--	--	PREDICTED: uncharacterized protein LOC109172465 [Ipomoea nil]
Ipomoea_batatas_newGene_11772	PK	--	1.48131	147	1.47364	154	0.936096	102	0.27393	29	0.628956	67	0	0	1.12524	112	1.37258	146	1.07237	100	0	0	0.210465	19	0.288609	30	0.0168334	-2.06581	0.878753	0.135594	3.03e-09	-2.72011	0.642305	0.782375	[K]	Transcription	Molecular Function: protein serine/threonine kinase activity (GO:0004674);; Molecular Function: ATP binding (GO:0005524);; Biological Process: protein phosphorylation (GO:0006468);; Cellular Component: integral component of membrane (GO:0016021);;	--	--	--	--	Protein kinase domain;; Protein tyrosine kinase;; Leucine rich repeat;; Leucine Rich repeats (2 copies);; Leucine Rich Repeat;; Leucine Rich repeat	Receptor-like protein kinase HSL1 OS=Arabidopsis thaliana OX=3702 GN=HSL1 PE=2 SV=1	S	Function unknown	PREDICTED: receptor-like protein kinase HSL1 [Ipomoea nil]
Ipomoea_batatas_newGene_11819	PK	--	2.6973	224	2.16014	190	1.64836	151	0.546837	48	0.865538	78	0.273355	23	2.00236	167	2.83546	253	4.50389	350	1.22199	125	0.541123	41	0.616002	53	0.00158056	-1.99494	0.678543	-0.399653	0.0118531	-1.86987	0.503907	-0.540545	[M]	Cell wall/membrane/envelope biogenesis	Molecular Function: protein kinase activity (GO:0004672);; Molecular Function: ATP binding (GO:0005524);; Biological Process: protein phosphorylation (GO:0006468);; Cellular Component: integral component of membrane (GO:0016021);;	--	--	--	--	Protein kinase domain;; Protein tyrosine kinase;; Leucine rich repeat;; Leucine Rich repeats (2 copies);; Leucine rich repeat N-terminal domain	Probable inactive receptor kinase At1g48480 OS=Arabidopsis thaliana OX=3702 GN=RKL1 PE=2 SV=1	T	Signal transduction mechanisms	PREDICTED: probable inactive receptor kinase RLK902 [Ipomoea nil]
Ipomoea_batatas_newGene_11893	TF	--	7.2919	781	6.2652	708	3.91538	462	3.19968	357	6.05185	697	3.40349	360	1.11067	120	1.34835	156	2.06133	207	1.44566	191	0.965996	94	1.07691	119	0.731615	-0.47104	0.00348536	2.0067	0.719979	-0.276784	0.00154447	1.79733	--	--	--	--	--	[P]	Inorganic ion transport and metabolism	Tesmin/TSO1-like CXC domain, cysteine-rich domain	Protein tesmin/TSO1-like CXC 2 OS=Arabidopsis thaliana OX=3702 GN=TCX2 PE=1 SV=1	S	Function unknown	PREDICTED: protein tesmin/TSO1-like CXC 2 [Ipomoea nil]
Ipomoea_batatas_newGene_11968	PK	--	0	0	0	0	0	0	0	0	0	0	0	0	4.31023	226	6.92444	393	4.23816	233	6.61465	439	6.16181	320	4.7813	274	--	--	2.87e-20	#NAME?	0.466054	0.309914	3.06e-56	#NAME?	[T]	Signal transduction mechanisms	Molecular Function: transferase activity (GO:0016740);;	K13413|2.34823e-18|pmum:103328737|K13413 mitogen-activated protein kinase kinase 4/5 [EC:2.7.12.2] | (RefSeq) mitogen-activated protein kinase kinase 5	Plant-pathogen interaction (ko04626)	[T]	Signal transduction mechanisms	Protein kinase domain;; Protein tyrosine kinase	Mitogen-activated protein kinase kinase 5 OS=Arabidopsis thaliana OX=3702 GN=MKK5 PE=1 SV=2	T	Signal transduction mechanisms	PREDICTED: mitogen-activated protein kinase kinase 5-like [Ipomoea nil]
Ipomoea_batatas_newGene_119	PK	--	0.366577	9	0.532064	13	0.745901	18	1.24953	29	1.52511	36	1.36996	30	0	0	0	0	0	0	0	0	0	0	0.06624	2	0.430395	1.20349	--	--	--	--	2.83e-10	5.49247	[M]	Cell wall/membrane/envelope biogenesis	Molecular Function: protein kinase activity (GO:0004672);; Molecular Function: ATP binding (GO:0005524);; Biological Process: protein phosphorylation (GO:0006468);; Cellular Component: integral component of membrane (GO:0016021);;	K04733|5.85077e-112|spen:107021012|K04733 interleukin-1 receptor-associated kinase 4 [EC:2.7.11.1] | (RefSeq) inactive receptor-like serine/threonine-protein kinase At2g40270	--	[T]	Signal transduction mechanisms	Protein tyrosine kinase;; Protein kinase domain	Inactive receptor-like serine/threonine-protein kinase At2g40270 OS=Arabidopsis thaliana OX=3702 GN=At2g40270 PE=2 SV=2	T	Signal transduction mechanisms	PREDICTED: probable inactive receptor-like protein kinase At3g56050 isoform X2 [Ipomoea nil]
Ipomoea_batatas_newGene_12021	TR	--	1.73386	96	1.52735	78	2.18557	134	1.87854	106	1.48526	78	0.88459	56	4.25096	216	1.8677	113	3.59966	176	3.61067	241	2.70052	131	3.73761	190	0.529294	-0.55836	0.478895	-0.513599	0.762364	0.148232	0.00118057	-1.23427	--	--	--	K15032|6.78825e-93|spen:107016173|K15032 mTERF domain-containing protein, mitochondrial | (RefSeq) uncharacterized LOC107016173	--	[KR]	Transcription;; General function prediction only	mTERF	Transcription termination factor MTERF4, chloroplastic OS=Arabidopsis thaliana OX=3702 GN=MTERF4 PE=1 SV=1	S	Function unknown	PREDICTED: transcription termination factor MTERF4, chloroplastic-like [Ipomoea nil]
Ipomoea_batatas_newGene_12130	PK	--	0.911075	59	1.01198	68	1.33663	93	2.59858	171	2.32529	159	1.84681	115	0.369592	24	0.153723	11	0.093054	6	0.416882	33	0.525691	30	0.184829	13	0.155576	0.931246	9.1e-05	2.52965	--	--	9.56e-09	2.51559	[T]	Signal transduction mechanisms	--	K04733|3.37382e-77|sot:107061802|K04733 interleukin-1 receptor-associated kinase 4 [EC:2.7.11.1] | (RefSeq) probable inactive receptor kinase RLK902	--	--	--	Protein kinase domain;; Protein tyrosine kinase	Probable inactive receptor kinase RLK902 OS=Arabidopsis thaliana OX=3702 GN=RLK902 PE=1 SV=1	--	--	PREDICTED: probable inactive receptor kinase RLK902 isoform X1 [Ipomoea nil]
Ipomoea_batatas_newGene_12603	TF	--	0.945238	51	0.917717	52	0.132446	8	0.661189	37	1.90977	109	0.808903	43	0.555371	30	0.452317	26	0.474339	24	2.77652	182	3.67685	177	5.96242	327	0.676519	0.988658	0.909507	0.236999	5.23e-05	3.15388	0.00744435	-1.93702	--	--	--	--	--	--	--	Helix-loop-helix DNA-binding domain	Putative transcription factor bHLH041 OS=Arabidopsis thaliana OX=3702 GN=BHLH41 PE=3 SV=1	S	Function unknown	PREDICTED: putative transcription factor bHLH041 isoform X2 [Ipomoea nil]
Ipomoea_batatas_newGene_12623	TF	--	7.45444	281	7.49649	298	5.40779	225	0.870261	35	1.59093	65	0.7569	29	3.91164	148	4.04904	164	4.57317	162	3.74472	174	0.826645	29	1.05687	42	7.56e-09	-2.6244	0.0897494	0.739622	0.166578	-1.04678	0.511363	-0.854049	--	--	--	K09422|8.97383e-48|sind:105169011|K09422 myb proto-oncogene protein, plant | (RefSeq) transcription factor MYB86-like	--	[K]	Transcription	Myb-like DNA-binding domain;; Myb-like DNA-binding domain	Transcription factor MYB61 OS=Arabidopsis thaliana OX=3702 GN=MYB61 PE=2 SV=1	K	Transcription	PREDICTED: myb-related protein Zm38-like [Ipomoea nil]
Ipomoea_batatas_newGene_12653	PK	--	5.93805	368	4.58315	297	3.59565	246	1.32465	86	2.00189	134	1.8111	111	3.95461	246	4.62756	308	5.23255	304	0.800901	61	0.724655	41	1.11808	72	0.00370605	-1.53141	0.776475	0.16688	7.32e-11	-2.27735	0.0575262	0.898618	[T]	Signal transduction mechanisms	Molecular Function: protein serine/threonine kinase activity (GO:0004674);; Molecular Function: ATP binding (GO:0005524);; Biological Process: protein phosphorylation (GO:0006468);; Cellular Component: integral component of membrane (GO:0016021);;	--	--	--	--	Protein kinase domain;; Protein tyrosine kinase;; Leucine rich repeat;; Leucine Rich repeats (2 copies)	LRR receptor-like serine/threonine-protein kinase FEI 1 OS=Arabidopsis thaliana OX=3702 GN=FEI1 PE=1 SV=1	T	Signal transduction mechanisms	PREDICTED: LRR receptor-like serine/threonine-protein kinase FEI 1 [Ipomoea nil]
Ipomoea_batatas_newGene_12653	PK	--	5.93805	368	4.58315	297	3.59565	246	1.32465	86	2.00189	134	1.8111	111	3.95461	246	4.62756	308	5.23255	304	0.800901	61	0.724655	41	1.11808	72	0.00370605	-1.53141	0.776475	0.16688	7.32e-11	-2.27735	0.0575262	0.898618	[T]	Signal transduction mechanisms	Molecular Function: protein serine/threonine kinase activity (GO:0004674);; Molecular Function: ATP binding (GO:0005524);; Biological Process: protein phosphorylation (GO:0006468);; Cellular Component: integral component of membrane (GO:0016021);;	--	--	--	--	Protein kinase domain;; Protein tyrosine kinase;; Leucine rich repeat;; Leucine Rich repeats (2 copies)	LRR receptor-like serine/threonine-protein kinase FEI 1 OS=Arabidopsis thaliana OX=3702 GN=FEI1 PE=1 SV=1	T	Signal transduction mechanisms	PREDICTED: LRR receptor-like serine/threonine-protein kinase FEI 1 [Ipomoea nil]
Ipomoea_batatas_newGene_12702	PK	--	0.040474	5	0.076703	9	0.045295	5	0.762923	80	0.599791	65	1.17956	116	0	0	0	0	0	0	0	0	0	0	0	0	8.83e-06	4.09854	--	--	--	--	1.74e-14	Inf	[K]	Transcription	Molecular Function: nucleotide binding (GO:0000166);; Molecular Function: protein kinase activity (GO:0004672);; Cellular Component: membrane (GO:0016020);; Biological Process: phosphorylation (GO:0016310);; Molecular Function: oxidoreductase activity (GO:0016491);;	--	--	--	--	Leucine rich repeat;; Protein kinase domain;; Protein tyrosine kinase;; Leucine Rich repeats (2 copies);; Leucine Rich Repeat;; Leucine rich repeat N-terminal domain	Probable LRR receptor-like serine/threonine-protein kinase At3g47570 OS=Arabidopsis thaliana OX=3702 GN=At3g47570 PE=2 SV=1	S	Function unknown	PREDICTED: probable LRR receptor-like serine/threonine-protein kinase At3g47570 [Ipomoea nil]
Ipomoea_batatas_newGene_12782	PK	--	0.369557	18	1.75321	100	0.327139	20	1.16876	54	1.67607	78	1.4567	69	4.88246	269	5.30428	302	4.46088	218	6.07864	378	6.8148	284	7.4655	367	0.0239177	1.77807	3.76e-15	-3.72961	0.286763	0.419264	4.43e-13	-2.3855	[M]	Cell wall/membrane/envelope biogenesis	--	--	--	--	--	Protein tyrosine kinase	MDIS1-interacting receptor like kinase 2 OS=Arabidopsis thaliana OX=3702 GN=MIK2 PE=1 SV=3	T	Signal transduction mechanisms	PREDICTED: MDIS1-interacting receptor like kinase 2-like [Ipomoea nil]
Ipomoea_batatas_newGene_12786	PK	--	0.26092	11	0.338384	14	0.410835	18	1.00345	41	1.23519	52	1.15978	45	0.076176	3	0.096491	5	0.079682	3	0.020809	1	0	0	0.124409	5	0.105345	1.6352	--	--	--	--	3.62e-10	4.48883	[M]	Cell wall/membrane/envelope biogenesis	Molecular Function: nucleotide binding (GO:0000166);; Cellular Component: membrane (GO:0016020);;	--	--	--	--	Protein kinase domain;; Protein tyrosine kinase	Probable leucine-rich repeat receptor-like protein kinase At1g35710 OS=Arabidopsis thaliana OX=3702 GN=At1g35710 PE=2 SV=1	T	Signal transduction mechanisms	PREDICTED: MDIS1-interacting receptor like kinase 2-like isoform X2 [Ipomoea nil]
Ipomoea_batatas_newGene_12800	TF	--	0.138343	7	0	0	0.062486	4	1.43083	66	0.619297	30	1.18016	51	0.090776	4	0.12318	6	0	0	1.0075	55	1.43158	57	1.83648	83	0.00186256	3.11751	--	--	7.67e-11	4.3914	0.490237	-0.443928	--	--	Molecular Function: DNA binding (GO:0003677);; Cellular Component: nucleus (GO:0005634);; Biological Process: regulation of transcription, DNA-templated (GO:0006355);;	--	--	--	--	No apical meristem (NAM) protein	Transcription factor JUNGBRUNNEN 1 OS=Arabidopsis thaliana OX=3702 GN=JUB1 PE=1 SV=1	K	Transcription	PREDICTED: transcription factor JUNGBRUNNEN 1-like [Ipomoea nil]
Ipomoea_batatas_newGene_12832	TF	--	2.61681	115	2.64182	123	1.50955	73	1.65874	76	2.31708	110	1.3485	59	1.26178	56	1.71475	81	2.45239	101	0.303351	17	0.935572	38	0.608458	28	0.871152	-0.269629	0.698333	0.303013	0.0103455	-1.43142	0.00263819	1.45021	--	--	Biological Process: transcription, DNA-templated (GO:0006351);;	--	--	--	--	No apical meristem (NAM) protein	Protein BEARSKIN2 OS=Arabidopsis thaliana OX=3702 GN=BRN2 PE=2 SV=1	K	Transcription	PREDICTED: protein BEARSKIN2 [Ipomoea nil]
Ipomoea_batatas_newGene_12850	TF	--	3.74941	185	3.28536	168	2.37646	128	3.46368	177	3.77326	198	3.06208	146	0.890942	45	1.51436	58	1.15646	54	1.23505	76	1.04953	46	0.934903	49	0.952054	0.0950415	0.000598926	1.64602	0.8786	0.129604	7.61e-05	1.59597	--	--	Molecular Function: DNA binding (GO:0003677);; Biological Process: regulation of transcription, DNA-templated (GO:0006355);;	--	--	[K]	Transcription	GATA zinc finger	GATA transcription factor 5 OS=Arabidopsis thaliana OX=3702 GN=GATA5 PE=2 SV=1	K	Transcription	PREDICTED: GATA transcription factor 5-like isoform X2 [Ipomoea nil]
Ipomoea_batatas_newGene_12940	TF	--	0.175749	11	0.322406	20	0.335527	22	1.76687	106	2.37316	147	2.33861	133	0.727458	42	1.11482	69	0.29701	16	0.935	66	1.65762	86	1.33896	80	1.41e-06	2.93818	0.344445	-1.28438	0.154018	0.969312	0.123014	0.669185	--	--	Molecular Function: transcription factor activity, sequence-specific DNA binding (GO:0003700);; Cellular Component: nucleus (GO:0005634);; Biological Process: regulation of transcription, DNA-templated (GO:0006355);; Biological Process: asymmetric cell division (GO:0008356);; Biological Process: radial pattern formation (GO:0009956);; Molecular Function: sequence-specific DNA binding (GO:0043565)…	--	--	--	--	GRAS domain family	Protein SHORT-ROOT OS=Arabidopsis thaliana OX=3702 GN=SHR PE=1 SV=1	K	Transcription	PREDICTED: protein SHORT-ROOT-like [Ipomoea nil]
Ipomoea_batatas_newGene_13420	PK	--	1.26235	110	1.33568	125	1.50626	158	3.6046	291	3.97492	327	4.31933	329	0.78054	75	0.663472	57	1.22879	103	3.85978	384	4.80904	367	6.52834	489	0.00723521	1.20712	0.119143	0.804003	2.28e-11	2.42766	0.204099	-0.432105	[K]	Transcription	--	--	--	--	--	Protein kinase domain;; Protein tyrosine kinase;; Leucine rich repeat;; Leucine Rich repeats (2 copies);; Leucine Rich Repeat;; Leucine rich repeat N-terminal domain	Receptor-like protein kinase HSL1 OS=Arabidopsis thaliana OX=3702 GN=HSL1 PE=2 SV=1	S	Function unknown	PREDICTED: receptor-like protein kinase 5 [Ipomoea nil]
Ipomoea_batatas_newGene_13424	PK	--	0.34904	10	0.504811	16	0.516122	17	3.77754	112	6.74672	206	3.85589	108	0.352327	10	0.192921	6	0.258853	7	4.66629	163	5.29328	136	8.70942	255	1.58e-05	3.34994	--	--	2.44e-09	4.6293	0.520399	-0.436384	[T]	Signal transduction mechanisms	Molecular Function: nucleotide binding (GO:0000166);; Molecular Function: protein kinase activity (GO:0004672);; Cellular Component: membrane (GO:0016020);; Biological Process: phosphorylation (GO:0016310);;	--	--	--	--	Protein kinase domain;; Protein tyrosine kinase	MDIS1-interacting receptor like kinase 1 OS=Arabidopsis thaliana OX=3702 GN=MIK1 PE=1 SV=1	S	Function unknown	PREDICTED: receptor-like protein kinase 5 [Ipomoea nil]
Ipomoea_batatas_newGene_13580	TF	--	0.388334	9	1.03228	26	1.38991	36	3.4892	84	2.35769	59	3.89071	89	1.54639	36	1.2955	32	0.482022	11	0.597857	17	0.790434	17	0.126207	3	0.0175308	1.78523	0.949788	-0.178334	--	--	1.16e-06	2.62692	--	--	Molecular Function: DNA binding (GO:0003677);; Cellular Component: nucleus (GO:0005634);; Biological Process: regulation of transcription, DNA-templated (GO:0006355);;	--	--	--	--	No apical meristem (NAM) protein	Protein CUP-SHAPED COTYLEDON 2 OS=Arabidopsis thaliana OX=3702 GN=NAC098 PE=1 SV=1	--	--	PREDICTED: NAC domain-containing protein 79 [Ipomoea nil]
Ipomoea_batatas_newGene_13631	TF	--	0	0	0.046061	3	0	0	0	0	0	0	0.147906	7	0	0	0.044791	2	0	0	0.744718	34	0.976556	25	1.11915	39	--	--	--	--	2.42e-08	5.7279	9e-08	-3.76607	--	--	Molecular Function: binding (GO:0005488);;	--	--	[R]	General function prediction only	Zinc finger, C2H2 type;; Zinc-finger of C2H2 type	Protein indeterminate-domain 12 OS=Arabidopsis thaliana OX=3702 GN=IDD12 PE=2 SV=2	S	Function unknown	PREDICTED: protein indeterminate-domain 2-like [Ipomoea nil]
Ipomoea_batatas_newGene_13658	PK	--	0	0	0.312118	10	0	0	2.51692	76	1.89202	59	3.9589	113	0	0	0.130267	5	0.084256	3	0.303102	11	0.320102	9	0	0	1.66e-08	Inf	--	--	--	--	3.1e-06	3.6411	--		Molecular Function: protein serine/threonine kinase activity (GO:0004674);; Molecular Function: ATP binding (GO:0005524);; Biological Process: protein phosphorylation (GO:0006468);; Cellular Component: integral component of membrane (GO:0016021);;	--	--	--	--	Protein tyrosine kinase;; Protein kinase domain	Probable LRR receptor-like serine/threonine-protein kinase At1g51880 OS=Arabidopsis thaliana OX=3702 GN=At1g51880 PE=2 SV=1	T	Signal transduction mechanisms	PREDICTED: putative leucine-rich repeat receptor-like protein kinase At2g19210 isoform X1 [Ipomoea nil]
Ipomoea_batatas_newGene_13684	PK	--	0.061486	5	0.087197	7	0	0	1.15168	77	0.906187	60	1.54029	97	0.233695	16	0.028613	3	0	0	0.775895	42	0.423749	26	1.04575	71	1.28e-08	4.88847	--	--	0.00796374	2.9226	0.219195	0.73655	[T]	Signal transduction mechanisms	--	K04733|0|nnu:104605002|K04733 interleukin-1 receptor-associated kinase 4 [EC:2.7.11.1] | (RefSeq) putative receptor-like protein kinase At4g00960	--	--	--	Protein tyrosine kinase;; Salt stress response/antifungal;; Protein kinase domain	Cysteine-rich receptor-like protein kinase 25 OS=Arabidopsis thaliana OX=3702 GN=CRK25 PE=3 SV=1	T	Signal transduction mechanisms	PREDICTED: cysteine-rich receptor-like protein kinase 25 [Ipomoea nil]
Ipomoea_batatas_newGene_13766	PK	--	0.74176	31	0.736652	32	0.908492	42	0.328237	15	0.784098	35	0.367967	15	1.00286	42	2.65431	117	1.63877	63	1.85686	94	1.28386	48	0.980722	42	0.59784	-0.809985	0.337434	-0.95099	0.81509	-0.266349	0.00574062	-1.5118	[T]	Signal transduction mechanisms	Molecular Function: protein serine/threonine kinase activity (GO:0004674);; Molecular Function: ATP binding (GO:0005524);; Cellular Component: plasma membrane (GO:0005886);; Biological Process: protein phosphorylation (GO:0006468);; Biological Process: cell surface receptor signaling pathway (GO:0007166);; Cellular Component: integral component of membrane (GO:0016021);;	K04733|8.14159e-72|pop:POPTR_0316s00220g|K04733 interleukin-1 receptor-associated kinase 4 [EC:2.7.11.1] | (RefSeq) hypothetical protein	--	--	--	Protein kinase domain;; Protein tyrosine kinase;; G-protein alpha subunit	Wall-associated receptor kinase-like 9 OS=Arabidopsis thaliana OX=3702 GN=WAKL9 PE=2 SV=1	T	Signal transduction mechanisms	PREDICTED: wall-associated receptor kinase-like 9 [Ipomoea nil]
Ipomoea_batatas_newGene_14129	PK	--	4.64044	267	3.68841	266	2.92608	228	1.49948	114	2.57825	214	2.2925	163	2.38465	193	3.44263	239	3.57134	227	1.32439	132	2.16024	76	1.33613	91	0.274732	-0.64901	0.682989	0.232216	0.00312956	-1.13587	0.104389	0.703641	--		Molecular Function: protein serine/threonine kinase activity (GO:0004674);; Molecular Function: ATP binding (GO:0005524);; Biological Process: protein phosphorylation (GO:0006468);; Cellular Component: integral component of membrane (GO:0016021);;	--	--	[T]	Signal transduction mechanisms	Protein kinase domain;; Protein tyrosine kinase;; Phosphotransferase enzyme family	Probable receptor-like protein kinase At1g49730 OS=Arabidopsis thaliana OX=3702 GN=At1g49730 PE=2 SV=1	T	Signal transduction mechanisms	PREDICTED: probable receptor-like protein kinase At1g49730 isoform X1 [Ipomoea nil]
Ipomoea_batatas_newGene_1439	TF	--	0.203668	9	0	0	0.293625	15	0.053816	3	0.226309	11	0.120221	6	1.86567	87	2.18084	105	1.27125	53	0.886001	49	0.864376	36	1.58235	73	--	--	5e-05	-2.70568	0.319861	-0.579573	2.01e-05	-3.03594	--	--	Biological Process: regulation of transcription, DNA-templated (GO:0006355);;	--	--	--	--	FAR1 DNA-binding domain	Protein FAR-RED IMPAIRED RESPONSE 1 OS=Arabidopsis thaliana OX=3702 GN=FAR1 PE=1 SV=1	S	Function unknown	PREDICTED: protein FAR1-RELATED SEQUENCE 5-like [Ipomoea nil]
Ipomoea_batatas_newGene_14431	TF	--	4.26159	376	5.80882	480	6.50219	582	2.82585	263	1.46901	147	1.99168	173	4.17132	357	2.52509	222	4.36582	383	2.48157	284	2.42451	203	2.03641	194	0.00355318	-1.32242	0.213824	0.609059	0.326738	-0.495388	0.570258	-0.234402	--	--	--	--	--	--	--	--	Protein NLP5 OS=Arabidopsis thaliana OX=3702 GN=NLP5 PE=2 SV=1	S	Function unknown	PREDICTED: protein NLP4-like isoform X2 [Ipomoea nil]
Ipomoea_batatas_newGene_14446	PK	--	1.9359	115	3.10704	192	2.94273	188	8.97785	546	8.38053	529	7.10834	410	4.38691	256	4.61628	287	4.3549	236	6.14451	442	7.10762	377	8.00286	483	8.53e-06	1.67668	0.110099	-0.728544	0.0121941	0.782941	0.645951	0.150039	[M]	Cell wall/membrane/envelope biogenesis	--	K04733|7.21033e-173|sot:102582318|K04733 interleukin-1 receptor-associated kinase 4 [EC:2.7.11.1] | (RefSeq) probable receptor-like protein kinase At1g67000	--	[T]	Signal transduction mechanisms	Protein kinase domain;; Protein tyrosine kinase;; Wall-associated receptor kinase C-terminal	LEAF RUST 10 DISEASE-RESISTANCE LOCUS RECEPTOR-LIKE PROTEIN KINASE-like 2.7 OS=Arabidopsis thaliana OX=3702 GN=LRK10L-2.7 PE=3 SV=3	T	Signal transduction mechanisms	PREDICTED: LEAF RUST 10 DISEASE-RESISTANCE LOCUS RECEPTOR-LIKE PROTEIN KINASE-like 2.1 isoform X1 [Ipomoea nil]
Ipomoea_batatas_newGene_14499	PK	--	5.67743	787	5.36677	785	3.03014	463	0.875896	127	2.26931	338	1.30778	179	3.08535	429	4.80221	715	6.95305	903	0.595642	102	0.39171	50	0.675955	97	0.0470564	-1.61573	0.963139	-0.0672886	2.72e-05	-3.04572	0.0627616	1.34812	[K]	Transcription	--	--	--	--	--	Leucine rich repeat;; Leucine Rich repeats (2 copies);; Protein tyrosine kinase;; Protein kinase domain;; Leucine Rich Repeat;; Leucine rich repeat N-terminal domain;; Leucine Rich repeat	Probable LRR receptor-like serine/threonine-protein kinase At4g20940 OS=Arabidopsis thaliana OX=3702 GN=At4g20940 PE=1 SV=1	S	Function unknown	PREDICTED: probable LRR receptor-like serine/threonine-protein kinase At4g20940 [Ipomoea nil]
Ipomoea_batatas_newGene_14507	TF	--	1.00814	19	1.09416	22	1.17852	34	5.0357	140	3.99515	105	8.1518	212	1.2361	13	0.672287	12	1.13394	18	0.160115	6	0.486591	9	0.499647	9	0.0100316	2.51827	--	--	--	--	4.6e-07	4.19753	--	--	--	--	--	--	--	B3 DNA binding domain	B3 domain-containing protein REM10 OS=Arabidopsis thaliana OX=3702 GN=REM10 PE=1 SV=1	K	Transcription	PREDICTED: B3 domain-containing protein REM10-like [Ipomoea nil]
Ipomoea_batatas_newGene_14548	PK	--	1.54167	124	1.62403	118	1.66133	127	1.73414	115	1.37638	120	1.11706	107	0.111958	8	0.176821	20	0.220513	21	0.158079	20	0.06629	7	0.019129	2	0.905959	-0.178937	3.35e-08	2.99435	--	--	7.03e-12	3.62319	[M]	Cell wall/membrane/envelope biogenesis	--	--	--	--	--	Protein kinase domain;; Protein tyrosine kinase;; Universal stress protein family	U-box domain-containing protein 52 OS=Arabidopsis thaliana OX=3702 GN=PUB52 PE=2 SV=1	T	Signal transduction mechanisms	PREDICTED: U-box domain-containing protein 52-like isoform X3 [Ipomoea nil]
Ipomoea_batatas_newGene_14548	PK	--	1.54167	124	1.62403	118	1.66133	127	1.73414	115	1.37638	120	1.11706	107	0.111958	8	0.176821	20	0.220513	21	0.158079	20	0.06629	7	0.019129	2	0.905959	-0.178937	3.35e-08	2.99435	--	--	7.03e-12	3.62319	[M]	Cell wall/membrane/envelope biogenesis	--	--	--	--	--	Protein kinase domain;; Protein tyrosine kinase;; Universal stress protein family	U-box domain-containing protein 52 OS=Arabidopsis thaliana OX=3702 GN=PUB52 PE=2 SV=1	T	Signal transduction mechanisms	PREDICTED: U-box domain-containing protein 52-like isoform X3 [Ipomoea nil]
Ipomoea_batatas_newGene_14596	PK	--	2.63669	244	2.63445	256	3.99828	409	1.32109	127	1.48882	149	1.46229	134	1.58854	147	0.866761	86	0.801488	70	0.373342	44	0.398533	34	0.521172	50	0.00384624	-1.28482	0.00116413	1.73975	0.049481	-1.20491	0.000137341	1.64706	--		Molecular Function: protein serine/threonine kinase activity (GO:0004674);; Molecular Function: ATP binding (GO:0005524);; Cellular Component: plasma membrane (GO:0005886);; Biological Process: protein phosphorylation (GO:0006468);; Cellular Component: integral component of membrane (GO:0016021);;	--	--	--	--	Protein tyrosine kinase;; Protein kinase domain;; Di-glucose binding within endoplasmic reticulum;; Leucine rich repeat;; Leucine Rich repeats (2 copies);; Leucine Rich Repeat	Probable LRR receptor-like serine/threonine-protein kinase At1g53440 OS=Arabidopsis thaliana OX=3702 GN=At1g53440 PE=2 SV=2	S	Function unknown	PREDICTED: probable LRR receptor-like serine/threonine-protein kinase At1g53430 isoform X1 [Ipomoea nil]
Ipomoea_batatas_newGene_1460	PK	--	0	0	0	0	0	0	0	0	0	0	0	0	0.413531	32	0.511165	42	0.416002	30	0.368604	31	0.62845	44	0.710247	56	--	--	3.25e-06	#NAME?	0.685822	0.413085	--	--	[NW]	Cell motility;; Extracellular structures	--	--	--	--	--	Protein tyrosine kinase;; Protein kinase domain;; D-mannose binding lectin;; PAN-like domain;; S-locus glycoprotein domain	G-type lectin S-receptor-like serine/threonine-protein kinase At4g27290 OS=Arabidopsis thaliana OX=3702 GN=At4g27290 PE=3 SV=4	T	Signal transduction mechanisms	PREDICTED: uncharacterized protein LOC109149199 [Ipomoea nil]
Ipomoea_batatas_newGene_14662	TF	--	7.00959	348	8.82159	462	5.41791	297	1.13607	59	2.90393	155	1.89873	93	4.36668	218	3.92234	210	5.81752	271	1.38962	85	0.508714	23	0.236444	13	3.55e-05	-1.71727	0.217568	0.520044	9.56e-10	-2.61841	0.12215	1.40395	--	--	Molecular Function: transcription factor activity, sequence-specific DNA binding (GO:0003700);; Biological Process: regulation of transcription, DNA-templated (GO:0006355);; Molecular Function: sequence-specific DNA binding (GO:0043565);;	--	--	--	--	WRKY DNA -binding domain	Probable WRKY transcription factor 9 OS=Arabidopsis thaliana OX=3702 GN=WRKY9 PE=2 SV=1	K	Transcription	PREDICTED: probable WRKY transcription factor 9 [Ipomoea nil]
Ipomoea_batatas_newGene_14856	PK	--	0.504337	36	0.492175	37	0.164151	13	3.97926	294	3.5543	271	2.60192	182	0.446057	32	0.223226	17	0.391491	26	4.85424	423	6.49623	416	6.43049	470	2.6e-11	3.27521	0.991887	0.0375634	9.4e-34	4.16144	0.00447079	-0.860265	[K]	Transcription	Molecular Function: protein serine/threonine kinase activity (GO:0004674);; Molecular Function: ATP binding (GO:0005524);; Biological Process: protein phosphorylation (GO:0006468);; Cellular Component: integral component of membrane (GO:0016021);;	--	--	--	--	Protein kinase domain;; Protein tyrosine kinase;; Leucine rich repeat;; Leucine Rich repeats (2 copies);; Leucine Rich Repeat;; Leucine Rich repeat	Putative leucine-rich repeat receptor-like serine/threonine-protein kinase At2g24130 OS=Arabidopsis thaliana OX=3702 GN=At2g24130 PE=3 SV=1	S	Function unknown	PREDICTED: putative leucine-rich repeat receptor-like serine/threonine-protein kinase At2g24130 [Ipomoea nil]
Ipomoea_batatas_newGene_14888	TF	--	0	0	0	0	0	0	0.37567	15	0.602647	24	0.474563	18	0	0	0	0	0	0	0.933738	43	0.86874	29	1.01751	39	--	--	--	--	4.26e-11	Inf	0.125641	-0.988156	--	--	Biological Process: transcription, DNA-templated (GO:0006351);;	--	--	--	--	No apical meristem (NAM) protein	NAC domain-containing protein 90 OS=Arabidopsis thaliana OX=3702 GN=NAC090 PE=1 SV=1	S	Function unknown	PREDICTED: NAC domain-containing protein 90-like [Ipomoea nil]
Ipomoea_batatas_newGene_14976	TF	--	2.74979	109	2.5656	107	2.66731	116	1.08597	45	1.64624	70	1.97785	77	0.987213	39	0.84763	36	0.876359	33	1.13286	55	1.24762	45	0.960894	40	0.23455	-0.848996	0.00154109	1.69948	0.634428	0.404304	0.498482	0.430626	--	--	--	--	--	--	--	--	--	S	Function unknown	PREDICTED: uncharacterized protein LOC109156748 [Ipomoea nil]
Ipomoea_batatas_newGene_1497	PK	--	2.19015	188	2.62661	237	3.48984	329	1.10577	99	1.19924	111	1.29986	110	0.437817	38	0.198959	19	0.181934	15	0.054559	6	0	0	0.105459	10	0.00938065	-1.30169	2.2e-07	3.47532	--	--	1.99e-14	4.34516	[K]	Transcription	Molecular Function: kinase activity (GO:0016301);;	K13420|0|sot:102585186|K13420 LRR receptor-like serine/threonine-protein kinase FLS2 [EC:2.7.11.1] | (RefSeq) probable LRR receptor-like serine/threonine-protein kinase At3g47570	Plant-pathogen interaction (ko04626)	--	--	Leucine rich repeat;; Protein kinase domain;; Protein tyrosine kinase;; Leucine Rich repeats (2 copies);; Leucine Rich Repeat	Probable LRR receptor-like serine/threonine-protein kinase At3g47570 OS=Arabidopsis thaliana OX=3702 GN=At3g47570 PE=2 SV=1	S	Function unknown	PREDICTED: probable LRR receptor-like serine/threonine-protein kinase At3g47570 [Ipomoea nil]
Ipomoea_batatas_newGene_15179	PK	--	0.048766	3	0.299432	14	0.20296	10	0.481879	21	0.448456	20	0.636709	26	2.23378	93	1.56014	70	1.28549	50	1.00644	52	1.43725	54	1.475	63	--	--	5.29e-06	-3.41256	0.687981	-0.274742	0.0160074	-1.37563	[T]	Signal transduction mechanisms	Molecular Function: nucleotide binding (GO:0000166);; Molecular Function: protein kinase activity (GO:0004672);; Cellular Component: membrane (GO:0016020);;	K04733|4.60806e-172|sot:102602578|K04733 interleukin-1 receptor-associated kinase 4 [EC:2.7.11.1] | (RefSeq) probable serine/threonine-protein kinase At1g18390	--	[T]	Signal transduction mechanisms	Protein kinase domain;; Protein tyrosine kinase	LEAF RUST 10 DISEASE-RESISTANCE LOCUS RECEPTOR-LIKE PROTEIN KINASE-like 1.1 OS=Arabidopsis thaliana OX=3702 GN=LRK10L-1.1 PE=2 SV=1	T	Signal transduction mechanisms	PREDICTED: LEAF RUST 10 DISEASE-RESISTANCE LOCUS RECEPTOR-LIKE PROTEIN KINASE-like 1.1 [Ipomoea nil]
Ipomoea_batatas_newGene_15180	PK	--	0.088541	8	0.093773	8	0.074959	7	1.11359	92	2.33342	199	2.17864	171	0.279032	23	0.023658	3	0.362404	27	1.82063	178	1.61839	116	1.0131	83	6.77e-07	4.31108	--	--	3.6e-08	2.79669	0.652027	0.282969	[T]	Signal transduction mechanisms	--	K04733|0|sot:102589945|K04733 interleukin-1 receptor-associated kinase 4 [EC:2.7.11.1] | (RefSeq) probable serine/threonine-protein kinase At1g18390	--	[T]	Signal transduction mechanisms	Protein kinase domain;; Protein tyrosine kinase;; ABC1 family	LEAF RUST 10 DISEASE-RESISTANCE LOCUS RECEPTOR-LIKE PROTEIN KINASE-like 1.1 OS=Arabidopsis thaliana OX=3702 GN=LRK10L-1.1 PE=2 SV=1	T	Signal transduction mechanisms	PREDICTED: LEAF RUST 10 DISEASE-RESISTANCE LOCUS RECEPTOR-LIKE PROTEIN KINASE-like 1.1 [Ipomoea nil]
Ipomoea_batatas_newGene_15253	PK	--	0.313491	6	0.917761	16	1.4994	27	4.42129	68	5.28255	84	5.39682	77	0.90929	15	0.754693	13	0	0	0	0	2.90121	39	2.49095	39	0.002988	2.2015	--	--	--	--	0.00326094	1.40019	--	--	Molecular Function: protein serine/threonine kinase activity (GO:0004674);; Molecular Function: ATP binding (GO:0005524);; Cellular Component: plasma membrane (GO:0005886);; Cellular Component: plasmodesma (GO:0009506);; Cellular Component: integral component of membrane (GO:0016021);;	K04733|3.67336e-30|spen:107007321|K04733 interleukin-1 receptor-associated kinase 4 [EC:2.7.11.1] | (RefSeq) G-type lectin S-receptor-like serine/threonine-protein kinase CES101	--	--	--	--	G-type lectin S-receptor-like serine/threonine-protein kinase CES101 OS=Arabidopsis thaliana OX=3702 GN=CES101 PE=2 SV=2	T	Signal transduction mechanisms	PREDICTED: receptor-like serine/threonine-protein kinase SD1-8 [Ipomoea nil]
Ipomoea_batatas_newGene_15254	PK	--	0.398611	13	0.672878	23	0.390054	14	2.7893	90	2.05038	68	2.77561	86	0.557139	18	0.603154	20	0.337402	11	4.15494	158	4.86855	136	4.1428	132	0.000347697	2.56164	--	--	6.07e-12	3.16915	0.0560638	-0.82891	[T]	Signal transduction mechanisms	Molecular Function: protein kinase activity (GO:0004672);; Cellular Component: membrane (GO:0016020);;	--	--	--	--	Protein kinase domain;; Protein tyrosine kinase;; Domain of unknown function (DUF3403)	Receptor-like serine/threonine-protein kinase SD1-7 OS=Arabidopsis thaliana OX=3702 GN=SD17 PE=1 SV=1	T	Signal transduction mechanisms	PREDICTED: receptor-like serine/threonine-protein kinase SD1-8 [Ipomoea nil]
Ipomoea_batatas_newGene_15254	PK	--	0.398611	13	0.672878	23	0.390054	14	2.7893	90	2.05038	68	2.77561	86	0.557139	18	0.603154	20	0.337402	11	4.15494	158	4.86855	136	4.1428	132	0.000347697	2.56164	--	--	6.07e-12	3.16915	0.0560638	-0.82891	[T]	Signal transduction mechanisms	Molecular Function: protein kinase activity (GO:0004672);; Cellular Component: membrane (GO:0016020);;	--	--	--	--	Protein kinase domain;; Protein tyrosine kinase;; Domain of unknown function (DUF3403)	Receptor-like serine/threonine-protein kinase SD1-7 OS=Arabidopsis thaliana OX=3702 GN=SD17 PE=1 SV=1	T	Signal transduction mechanisms	PREDICTED: receptor-like serine/threonine-protein kinase SD1-8 [Ipomoea nil]
Ipomoea_batatas_newGene_15298	PK	--	1.41685	37	0.377319	14	0.899992	35	0.424568	16	0.080391	4	0	0	0.045555	2	0.205325	8	0.153761	6	0.045781	2	0	0	0.083731	4	0.0292984	-2.47944	0.00375611	2.82188	--	--	--	--	--	--	--	K08819|3.13629e-74|spen:107022633|K08819 cyclin-dependent kinase 12/13 [EC:2.7.11.22 2.7.11.23] | (RefSeq) probable serine/threonine-protein kinase At1g54610	--	[D]	Cell cycle control, cell division, chromosome partitioning	Protein kinase domain;; Protein tyrosine kinase	Probable serine/threonine-protein kinase At1g09600 OS=Arabidopsis thaliana OX=3702 GN=At1g09600 PE=3 SV=1	T	Signal transduction mechanisms	PREDICTED: probable serine/threonine-protein kinase At1g09600 [Ipomoea nil]
Ipomoea_batatas_newGene_15332	PK	--	0.218128	9	0.223421	11	0.147891	5	1.1872	38	1.93258	67	1.07384	38	2.41819	182	1.79279	141	2.36035	160	3.48726	295	2.77965	153	4.08451	265	0.00432151	2.69726	7.26e-14	-4.45861	0.145774	0.563582	2.5e-10	-2.33725	[K]	Transcription	Molecular Function: kinase activity (GO:0016301);;	--	--	--	--	Protein kinase domain;; Protein tyrosine kinase;; Leucine rich repeat;; Leucine Rich repeats (2 copies);; Leucine Rich Repeat	Probable LRR receptor-like serine/threonine-protein kinase At3g47570 OS=Arabidopsis thaliana OX=3702 GN=At3g47570 PE=2 SV=1	S	Function unknown	PREDICTED: putative receptor-like protein kinase At3g47110 [Ipomoea nil]
Ipomoea_batatas_newGene_15338	TF	--	2.87398	81	7.28214	211	7.46749	226	2.89526	84	1.8173	55	2.31065	63	6.06667	167	4.91018	144	4.63696	119	1.42797	48	1.22729	31	2.64534	75	0.337724	-1.19764	0.878275	0.135783	0.000703852	-1.44571	0.566684	0.369308	--	--	--	K03255|6.09179e-120|spen:107025359|K03255 protein TIF31 | (RefSeq) protein TSS	--	[R]	General function prediction only	--	Protein TSS OS=Arabidopsis thaliana OX=3702 GN=TSS PE=1 SV=1	S	Function unknown	PREDICTED: protein TSS isoform X2 [Ipomoea nil]
Ipomoea_batatas_newGene_15343	PK	--	0.350441	27	0.160176	13	0	0	0	0	0.303699	25	0	0	0	0	0	0	0	0	1.14151	106	1.4562	99	1.56724	122	--	--	--	--	2.63e-25	Inf	1.13e-12	-3.83419	[K]	Transcription	Molecular Function: kinase activity (GO:0016301);;	--	--	--	--	Protein kinase domain;; Protein tyrosine kinase;; Leucine rich repeat;; Leucine Rich repeats (2 copies);; Leucine Rich Repeat;; Leucine rich repeat N-terminal domain;; Leucine Rich repeat	Putative leucine-rich repeat receptor-like serine/threonine-protein kinase At2g24130 OS=Arabidopsis thaliana OX=3702 GN=At2g24130 PE=3 SV=1	S	Function unknown	PREDICTED: putative leucine-rich repeat receptor-like serine/threonine-protein kinase At2g24130 [Ipomoea nil]
Ipomoea_batatas_newGene_15489	PK	--	0.573247	58	0.774584	65	0.269453	31	3.62212	331	4.16568	413	2.72324	260	0.872041	85	0.870268	96	0.717816	68	5.38412	554	7.04113	537	7.96204	687	5.83e-11	2.8451	0.212951	-0.820446	5.21e-17	2.89157	0.00208292	-0.879553	--		Molecular Function: protein serine/threonine kinase activity (GO:0004674);; Molecular Function: ATP binding (GO:0005524);; Cellular Component: plasma membrane (GO:0005886);; Biological Process: protein phosphorylation (GO:0006468);; Biological Process: defense response (GO:0006952);; Cellular Component: plasmodesma (GO:0009506);; Cellular Component: integral component of membrane (GO:0016021);; M…	--	--	--	--	Protein tyrosine kinase;; Protein kinase domain;; S-locus glycoprotein domain;; D-mannose binding lectin;; PAN-like domain	Receptor-like serine/threonine-protein kinase SD1-8 OS=Arabidopsis thaliana OX=3702 GN=SD18 PE=1 SV=1	T	Signal transduction mechanisms	PREDICTED: receptor-like serine/threonine-protein kinase SD1-8 isoform X1 [Ipomoea nil]
Ipomoea_batatas_newGene_15528	PK	--	0.052679	3	0.181696	8	0.202991	9	1.262	51	2.90141	120	1.03366	39	0.46875	18	0.122575	6	0	0	4.18872	197	3.0762	107	2.712	107	0.0287563	3.49844	--	--	2.44e-16	4.12022	0.0509105	-0.993342	[T]	Signal transduction mechanisms	Molecular Function: nucleotide binding (GO:0000166);; Molecular Function: protein kinase activity (GO:0004672);; Cellular Component: membrane (GO:0016020);;	K04733|9.00044e-178|sot:102602578|K04733 interleukin-1 receptor-associated kinase 4 [EC:2.7.11.1] | (RefSeq) probable serine/threonine-protein kinase At1g18390	--	[T]	Signal transduction mechanisms	Protein kinase domain;; Protein tyrosine kinase	LEAF RUST 10 DISEASE-RESISTANCE LOCUS RECEPTOR-LIKE PROTEIN KINASE-like 1.1 OS=Arabidopsis thaliana OX=3702 GN=LRK10L-1.1 PE=2 SV=1	T	Signal transduction mechanisms	PREDICTED: LEAF RUST 10 DISEASE-RESISTANCE LOCUS RECEPTOR-LIKE PROTEIN KINASE-like 1.1 [Ipomoea nil]
Ipomoea_batatas_newGene_15591	PK	--	0.171779	15	0.207726	18	0.097232	9	0.105552	10	0.111731	10	0.208402	17	1.99153	121	2.32213	171	2.87759	162	1.50731	112	0.740891	41	0.415078	36	--	--	1.97e-10	-3.58821	0.00371498	-1.30809	0.0113477	-2.29548	--		Molecular Function: protein kinase activity (GO:0004672);; Molecular Function: ATP binding (GO:0005524);; Biological Process: protein phosphorylation (GO:0006468);;	K04733|3.89442e-153|sot:102597718|K04733 interleukin-1 receptor-associated kinase 4 [EC:2.7.11.1] | (RefSeq) wall-associated receptor kinase-like 1	--	--	--	Protein kinase domain;; Protein tyrosine kinase	Wall-associated receptor kinase-like 2 OS=Arabidopsis thaliana OX=3702 GN=WAKL2 PE=2 SV=1	T	Signal transduction mechanisms	PREDICTED: wall-associated receptor kinase-like 8 [Ipomoea nil]
Ipomoea_batatas_newGene_15695	TF	--	0.23151	11	0.616723	28	0.434323	21	3.76338	163	2.09867	95	2.76074	86	0.903072	43	0.764664	35	0.209396	9	7.30664	299	6.34173	251	6.21516	233	0.00149933	2.82004	0.598875	-0.792529	2.58e-17	3.22845	0.000435764	-1.21454	--	--	--	--	--	--	--	Lateral organ boundaries (LOB) domain;; Lateral organ boundaries (LOB) domain	LOB domain-containing protein 4 OS=Arabidopsis thaliana OX=3702 GN=LBD4 PE=1 SV=1	S	Function unknown	PREDICTED: LOB domain-containing protein 4-like [Ipomoea nil]
Ipomoea_batatas_newGene_15787	TF	--	0.441222	15	0.704885	25	0.579761	22	17.6457	617	15.3571	555	9.68976	321	1.12957	39	1.245	45	1.41276	45	12.5618	519	14.7213	447	12.7561	442	6.28e-11	4.7101	0.190347	-1.17112	1.19e-27	3.48066	0.897789	0.0426781	--	--	--	--	--	--	--	Lateral organ boundaries (LOB) domain	LOB domain-containing protein 1 OS=Arabidopsis thaliana OX=3702 GN=LBD1 PE=2 SV=1	S	Function unknown	PREDICTED: LOB domain-containing protein 1 [Ipomoea nil]
Ipomoea_batatas_newGene_15926	PK	--	1.28345	49	1.26886	51	0.644966	27	5.60161	235	6.54553	291	6.17601	216	0	0	0.098885	5	0	0	0.807345	43	1.27612	45	1.06136	47	2.58e-08	2.6413	--	--	2.6e-09	4.88784	4.59e-11	2.40367	[T]	Signal transduction mechanisms	Molecular Function: protein serine/threonine kinase activity (GO:0004674);; Molecular Function: ATP binding (GO:0005524);; Cellular Component: plasma membrane (GO:0005886);; Biological Process: protein phosphorylation (GO:0006468);; Cellular Component: plasmodesma (GO:0009506);; Cellular Component: integral component of membrane (GO:0016021);; Biological Process: defense response to bacterium (GO…	--	--	--	--	Protein tyrosine kinase;; Protein kinase domain;; Protein tyrosine kinase;; Protein kinase domain	Cysteine-rich receptor-like protein kinase 26 OS=Arabidopsis thaliana OX=3702 GN=CRK26 PE=2 SV=1	T	Signal transduction mechanisms	PREDICTED: putative receptor-like protein kinase At4g00960 isoform X1 [Nicotiana tabacum]
Ipomoea_batatas_newGene_15984	PK	--	0.184303	9	0.776474	36	0.789347	38	0.172503	8	0.44967	22	0.257234	12	1.25323	55	1.82438	86	1.78587	74	0.072585	4	0.076233	4	0	0	--	--	0.0220453	-1.57888	2.7e-12	-4.71788	--	--	[T]	Signal transduction mechanisms	Molecular Function: protein serine/threonine kinase activity (GO:0004674);; Molecular Function: ATP binding (GO:0005524);; Biological Process: protein phosphorylation (GO:0006468);;	--	--	[T]	Signal transduction mechanisms	Protein kinase domain;; Protein tyrosine kinase	Probable serine/threonine-protein kinase PBL28 OS=Arabidopsis thaliana OX=3702 GN=PBL28 PE=2 SV=1	T	Signal transduction mechanisms	PREDICTED: serine/threonine-protein kinase CDL1-like [Ipomoea nil]
Ipomoea_batatas_newGene_15993	PK	--	0.09488	5	0.246548	9	0.083079	4	0.59721	27	0.834592	38	0.263827	12	0.956205	34	0.959604	36	1.07526	44	0.872822	45	1.37445	51	0.651655	25	--	--	0.00218895	-3.02393	0.926426	0.127669	0.357515	-0.725398	--		--	--	--	--	--	Protein tyrosine kinase;; Protein kinase domain	G-type lectin S-receptor-like serine/threonine-protein kinase At4g03230 OS=Arabidopsis thaliana OX=3702 GN=At4g03230 PE=3 SV=3	T	Signal transduction mechanisms	PREDICTED: uncharacterized protein LOC109155677 [Ipomoea nil]
Ipomoea_batatas_newGene_16002	PK	--	0	0	0.06851	5	0.143538	11	0.745795	54	0.995093	74	1.07282	73	0.085187	6	0.16263	13	0.135508	9	0.998408	85	0.81961	52	1.05757	76	1.66e-05	3.61889	--	--	2.76e-07	2.95118	0.885759	-0.0966625	[T]	Signal transduction mechanisms	--	K04733|7.95644e-145|sot:102602578|K04733 interleukin-1 receptor-associated kinase 4 [EC:2.7.11.1] | (RefSeq) probable serine/threonine-protein kinase At1g18390	--	[T]	Signal transduction mechanisms	Protein tyrosine kinase;; Protein kinase domain	LEAF RUST 10 DISEASE-RESISTANCE LOCUS RECEPTOR-LIKE PROTEIN KINASE-like 1.1 OS=Arabidopsis thaliana OX=3702 GN=LRK10L-1.1 PE=2 SV=1	T	Signal transduction mechanisms	PREDICTED: LEAF RUST 10 DISEASE-RESISTANCE LOCUS RECEPTOR-LIKE PROTEIN KINASE-like 1.1 [Ipomoea nil]
Ipomoea_batatas_newGene_16137	PK	--	0.039199	5	0.060492	7	0.256031	27	0.784459	76	1.17276	124	1.18461	118	0.35846	31	1.01324	108	0.329886	33	1.38441	125	1.31937	121	1.47647	130	2.99e-05	2.72206	0.346325	-1.78183	0.0214862	1.20755	0.61899	-0.286296	--		--	K04733|0|sind:105172839|K04733 interleukin-1 receptor-associated kinase 4 [EC:2.7.11.1] | (RefSeq) G-type lectin S-receptor-like serine/threonine-protein kinase CES101	--	--	--	Protein tyrosine kinase;; Protein kinase domain;; D-mannose binding lectin;; Domain of unknown function (DUF3403)	Putative G-type lectin S-receptor-like serine/threonine-protein kinase At1g61610 OS=Arabidopsis thaliana OX=3702 GN=At1g61610 PE=3 SV=1	T	Signal transduction mechanisms	PREDICTED: uncharacterized protein LOC109152723 [Ipomoea nil]
Ipomoea_batatas_newGene_16144	PK	--	0.02894	4	0.714671	42	0.308059	28	0.611408	24	0.266975	13	0.145384	5	4.23012	318	3.04435	236	2.69276	174	0.605237	60	1.41221	85	0.188356	16	--	--	1.04e-08	-3.89719	5.26e-05	-2.10335	--	--	--		--	K04733|1.31924e-166|sind:105172839|K04733 interleukin-1 receptor-associated kinase 4 [EC:2.7.11.1] | (RefSeq) G-type lectin S-receptor-like serine/threonine-protein kinase CES101	--	--	--	D-mannose binding lectin;; Protein tyrosine kinase;; Protein kinase domain;; PAN-like domain	G-type lectin S-receptor-like serine/threonine-protein kinase CES101 OS=Arabidopsis thaliana OX=3702 GN=CES101 PE=2 SV=2	T	Signal transduction mechanisms	PREDICTED: uncharacterized protein LOC109152720 [Ipomoea nil]
Ipomoea_batatas_newGene_16356	TF	--	0.741545	36	0.830469	43	0.394976	21	3.47731	175	2.51854	131	1.72379	82	1.10855	54	0.539756	28	0.643844	30	2.27346	135	2.51786	110	1.76161	88	0.00654988	2.12287	0.789723	-0.32386	0.000566789	1.59782	0.72534	0.188942	--	--	--	--	--	--	--	Domain of unknown function (DUF702)	Protein SHORT INTERNODES OS=Arabidopsis thaliana OX=3702 GN=SHI PE=1 SV=1	--	--	PREDICTED: protein SHI RELATED SEQUENCE 1-like [Ipomoea nil]
Ipomoea_batatas_newGene_163	PK	--	2.32359	113	2.72512	137	2.85208	138	4.25755	224	4.35318	231	2.93627	151	1.33226	53	1.71142	73	0.883757	45	1.38641	92	1.84511	90	1.79369	100	0.333923	0.643789	0.0226031	1.20275	0.16849	0.780049	0.00447983	1.05176	--		Molecular Function: nucleotide binding (GO:0000166);; Molecular Function: protein serine/threonine kinase activity (GO:0004674);; Cellular Component: plasma membrane (GO:0005886);; Biological Process: cell surface receptor signaling pathway (GO:0007166);; Biological Process: phosphorylation (GO:0016310);;	--	--	[T]	Signal transduction mechanisms	Protein kinase domain;; Protein tyrosine kinase	Wall-associated receptor kinase-like 14 OS=Arabidopsis thaliana OX=3702 GN=WAKL14 PE=2 SV=2	T	Signal transduction mechanisms	PREDICTED: wall-associated receptor kinase-like 14 [Ipomoea nil]
Ipomoea_batatas_newGene_16424	PK	--	0.822123	21	1.73448	45	1.52428	41	10.3363	262	8.25187	216	8.81322	211	0.771855	20	0.813683	22	1.01721	22	4.846	143	4.57114	101	5.48687	138	8.52e-09	2.86818	--	--	1.3e-08	2.60014	0.025479	0.830103	--		--	--	--	--	--	Protein tyrosine kinase;; Protein kinase domain	G-type lectin S-receptor-like serine/threonine-protein kinase CES101 OS=Arabidopsis thaliana OX=3702 GN=CES101 PE=2 SV=2	T	Signal transduction mechanisms	PREDICTED: receptor-like serine/threonine-protein kinase SD1-8 [Ipomoea nil]
Ipomoea_batatas_newGene_16424	PK	--	0.822123	21	1.73448	45	1.52428	41	10.3363	262	8.25187	216	8.81322	211	0.771855	20	0.813683	22	1.01721	22	4.846	143	4.57114	101	5.48687	138	8.52e-09	2.86818	--	--	1.3e-08	2.60014	0.025479	0.830103	--		--	--	--	--	--	Protein tyrosine kinase;; Protein kinase domain	G-type lectin S-receptor-like serine/threonine-protein kinase CES101 OS=Arabidopsis thaliana OX=3702 GN=CES101 PE=2 SV=2	T	Signal transduction mechanisms	PREDICTED: receptor-like serine/threonine-protein kinase SD1-8 [Ipomoea nil]
Ipomoea_batatas_newGene_16541	PK	--	1.18202	52	0.558027	26	0.481233	23	0.266189	12	0.440791	21	0.422576	19	0.947167	42	1.67576	78	1.41387	58	0.260048	14	0.308237	13	0.345429	16	--	--	0.474487	-0.57908	0.000623396	-1.99918	--	--	[T]	Signal transduction mechanisms	Molecular Function: calmodulin-dependent protein kinase activity (GO:0004683);; Molecular Function: calcium ion binding (GO:0005509);; Molecular Function: calmodulin binding (GO:0005516);; Molecular Function: ATP binding (GO:0005524);; Cellular Component: nucleus (GO:0005634);; Cellular Component: cytoplasm (GO:0005737);; Cellular Component: plasma membrane (GO:0005886);; Biological Process: absc…	K13412|0|sind:105170806|K13412 calcium-dependent protein kinase [EC:2.7.11.1] | (RefSeq) calcium-dependent protein kinase 8-like	Plant-pathogen interaction (ko04626)	[T]	Signal transduction mechanisms	Protein kinase domain;; EF hand;; EF-hand domain pair;; EF hand;; EF-hand domain;; EF-hand domain pair;; Protein tyrosine kinase;; Cytoskeletal-regulatory complex EF hand	Calcium-dependent protein kinase 8 OS=Arabidopsis thaliana OX=3702 GN=CPK8 PE=1 SV=1	T	Signal transduction mechanisms	PREDICTED: calcium-dependent protein kinase 7-like isoform X1 [Ipomoea nil]
Ipomoea_batatas_newGene_1701	PK	--	0.087093	7	0.940888	31	0.353458	28	0.313729	16	0.425486	21	0.461352	22	1.94694	110	2.08421	116	1.64722	88	0.919296	68	0.795936	35	2.24939	110	--	--	2.46e-05	-2.54698	0.375111	-0.529939	0.0415876	-1.87051	[NW]	Cell motility;; Extracellular structures	--	--	--	--	--	D-mannose binding lectin;; PAN-like domain;; S-locus glycoprotein domain;; Protein tyrosine kinase;; Protein kinase domain	G-type lectin S-receptor-like serine/threonine-protein kinase RKS1 OS=Arabidopsis thaliana OX=3702 GN=RKS1 PE=3 SV=3	T	Signal transduction mechanisms	PREDICTED: uncharacterized protein LOC109149199 [Ipomoea nil]
Ipomoea_batatas_newGene_1703	PK	--	0	0	0	0	0	0	0.159111	8	0.215469	11	0.372577	16	0.736326	23	1.21603	38	0.257052	12	2.09959	87	2.85628	104	2.69412	106	--	--	--	--	2.26e-05	2.11346	1.39e-09	-3.13218	[NW]	Cell motility;; Extracellular structures	--	--	--	--	--	Protein tyrosine kinase;; Protein kinase domain;; PAN-like domain	G-type lectin S-receptor-like serine/threonine-protein kinase At4g27290 OS=Arabidopsis thaliana OX=3702 GN=At4g27290 PE=3 SV=4	T	Signal transduction mechanisms	PREDICTED: G-type lectin S-receptor-like serine/threonine-protein kinase At4g27290 [Ipomoea nil]
Ipomoea_batatas_newGene_1711	PK	--	0	0	0	0	0.031527	4	0.085429	8	0.032401	4	0.0704	7	0.802352	70	0.498591	47	0.465712	38	0.206961	23	0.357733	29	0.268478	25	--	--	1.89e-06	-4.68018	0.136029	-0.941965	--	--	[T]	Signal transduction mechanisms	--	--	--	--	--	Protein tyrosine kinase;; Protein kinase domain;; D-mannose binding lectin;; S-locus glycoprotein domain;; PAN-like domain;; Domain of unknown function (DUF3403)	G-type lectin S-receptor-like serine/threonine-protein kinase At4g27290 OS=Arabidopsis thaliana OX=3702 GN=At4g27290 PE=3 SV=4	--	--	PREDICTED: G-type lectin S-receptor-like serine/threonine-protein kinase At4g27290 isoform X1 [Ipomoea nil]
Ipomoea_batatas_newGene_17341	TF	--	1.22155	56	1.08724	53	0.690397	35	0.094798	5	0.62925	31	0.296201	14	3.62314	166	1.75804	87	3.91587	168	2.55893	144	1.78385	74	1.15798	55	0.132677	-1.53113	0.0383647	-1.57563	0.400108	-0.658147	0.000356853	-2.46191	--	--	Molecular Function: DNA binding (GO:0003677);; Cellular Component: nucleus (GO:0005634);; Biological Process: regulation of transcription, DNA-templated (GO:0006355);;	--	--	[O]	Posttranslational modification, protein turnover, chaperones	Myb-like DNA-binding domain;; Myb-like DNA-binding domain	Transcription factor DIVARICATA OS=Antirrhinum majus OX=4151 GN=DIVARICATA PE=2 SV=1	K	Transcription	PREDICTED: transcription factor DIVARICATA-like [Ipomoea nil]
Ipomoea_batatas_newGene_17356	TF	--	0.510773	29	1.03395	61	0.676171	42	0.183547	12	0.783722	47	0.3298	19	2.96429	139	3.63768	178	2.86922	121	3.28184	190	1.98333	87	0.983746	55	0.796977	-0.511032	0.000125873	-1.9829	0.572779	-0.42003	0.0185296	-2.08965	--	--	Molecular Function: DNA binding (GO:0003677);;	K09422|2.43807e-69|sly:101268231|K09422 myb proto-oncogene protein, plant | (RefSeq) transcription factor MYB35	--	[K]	Transcription	Myb-like DNA-binding domain;; Myb-like DNA-binding domain	Transcription factor MYB61 OS=Arabidopsis thaliana OX=3702 GN=MYB61 PE=2 SV=1	K	Transcription	PREDICTED: transcription factor MYB86-like [Ipomoea nil]
Ipomoea_batatas_newGene_17366	TF	--	1.5774	40	1.61475	43	1.75773	49	1.35469	36	0.86233	24	0.911462	23	0.207749	6	0.278909	8	0.237564	6	0.323203	10	0.346654	8	0.232953	7	0.58807	-0.717367	0.00112638	2.79729	--	--	--	--	--	--	--	--	--	--	--	FAR1 DNA-binding domain	Protein FAR1-RELATED SEQUENCE 3 OS=Arabidopsis thaliana OX=3702 GN=FRS3 PE=1 SV=2	S	Function unknown	PREDICTED: protein FAR1-RELATED SEQUENCE 5-like [Ipomoea nil]
Ipomoea_batatas_newGene_17415	PK	--	0.061647	3	0.1849	8	0.044093	2	0.708908	31	1.38394	52	0.974162	21	0.523132	22	0.272807	12	0	0	0.736312	33	1.49989	31	0.74021	23	0.00292392	3.72032	--	--	--	--	0.784307	0.198837	[T]	Signal transduction mechanisms	--	--	--	--	--	Protein tyrosine kinase;; Protein kinase domain;; PAN-like domain;; S-locus glycoprotein domain	G-type lectin S-receptor-like serine/threonine-protein kinase At4g27290 OS=Arabidopsis thaliana OX=3702 GN=At4g27290 PE=3 SV=4	--	--	PREDICTED: G-type lectin S-receptor-like serine/threonine-protein kinase At4g27290 [Ipomoea nil]
Ipomoea_batatas_newGene_17418	TF	--	1.20582	62	0.826361	41	0.421498	25	0.147459	9	0.250499	15	0.298945	16	1.05619	50	1.74883	85	1.57694	70	0.325155	13	0.152745	8	0.148877	8	--	--	0.454326	-0.570264	1.61e-06	-2.81156	--	--	--	--	Cellular Component: cilium (GO:0005929);; Molecular Function: phosphatidylinositol binding (GO:0035091);; Cellular Component: intracellular part (GO:0044424);; Biological Process: protein localization to cilium (GO:0061512);;	--	--	[R]	General function prediction only	Tub family	Tubby-like protein 8 OS=Arabidopsis thaliana OX=3702 GN=TULP8 PE=2 SV=1	S	Function unknown	PREDICTED: tubby-like protein 8 isoform X1 [Ipomoea nil]
Ipomoea_batatas_newGene_17470	TF	--	2.5161	216	4.93679	469	2.96721	329	1.83864	147	1.35993	124	2.50363	245	8.43576	737	7.9674	762	7.50642	631	6.39943	608	5.85292	331	5.05256	470	0.365437	-0.673012	3.46e-05	-1.3315	0.0424678	-0.587735	1.18e-06	-1.4339	[M]	Cell wall/membrane/envelope biogenesis	Molecular Function: catalytic activity (GO:0003824);; Molecular Function: coenzyme binding (GO:0050662);;	--	--	[V]	Defense mechanisms	NAD dependent epimerase/dehydratase family;; GDP-mannose 4,6 dehydratase;; NAD(P)H-binding;; 3-beta hydroxysteroid dehydrogenase/isomerase family;; Male sterility protein;; NmrA-like family;; KR domain;; Polysaccharide biosynthesis protein	Putative anthocyanidin reductase OS=Ginkgo biloba OX=3311 PE=2 SV=1	M	Cell wall/membrane/envelope biogenesis	PREDICTED: anthocyanidin reductase ((2S)-flavan-3-ol-forming) isoform X1 [Ipomoea nil]
Ipomoea_batatas_newGene_17500	PK	--	0.532253	43	0.718591	53	0.384161	33	2.81953	221	3.82419	307	4.17687	253	0.785442	52	0.815883	47	0.685124	38	4.46047	343	3.57925	204	5.20454	258	6.77e-09	2.72513	0.867491	-0.198503	8.01e-13	2.56856	0.889495	-0.0558527	--		Cellular Component: membrane (GO:0016020);; Molecular Function: kinase activity (GO:0016301);;	K04733|6.0091e-113|sot:102579873|K04733 interleukin-1 receptor-associated kinase 4 [EC:2.7.11.1] | (RefSeq) cysteine-rich receptor-like protein kinase 3	--	--	--	Salt stress response/antifungal;; Protein kinase domain;; Protein tyrosine kinase;; Protein kinase domain;; Protein tyrosine kinase	Cysteine-rich receptor-like protein kinase 3 OS=Arabidopsis thaliana OX=3702 GN=CRK3 PE=2 SV=1	T	Signal transduction mechanisms	PREDICTED: cysteine-rich receptor-like protein kinase 2 [Daucus carota subsp. sativus]
Ipomoea_batatas_newGene_17500	PK	--	0.532253	43	0.718591	53	0.384161	33	2.81953	221	3.82419	307	4.17687	253	0.785442	52	0.815883	47	0.685124	38	4.46047	343	3.57925	204	5.20454	258	6.77e-09	2.72513	0.867491	-0.198503	8.01e-13	2.56856	0.889495	-0.0558527	--		Cellular Component: membrane (GO:0016020);; Molecular Function: kinase activity (GO:0016301);;	K04733|6.0091e-113|sot:102579873|K04733 interleukin-1 receptor-associated kinase 4 [EC:2.7.11.1] | (RefSeq) cysteine-rich receptor-like protein kinase 3	--	--	--	Salt stress response/antifungal;; Protein kinase domain;; Protein tyrosine kinase;; Protein kinase domain;; Protein tyrosine kinase	Cysteine-rich receptor-like protein kinase 3 OS=Arabidopsis thaliana OX=3702 GN=CRK3 PE=2 SV=1	T	Signal transduction mechanisms	PREDICTED: cysteine-rich receptor-like protein kinase 2 [Daucus carota subsp. sativus]
Ipomoea_batatas_newGene_1761	TF	--	1.39025	49	0.454161	18	0.759108	32	2.69329	105	2.89794	117	3.91461	123	0.344996	14	0.899975	30	0.837895	29	2.84749	108	1.72774	56	2.06593	81	0.0205488	1.45803	0.381908	0.801022	0.000631532	1.74524	0.357957	0.496647	--	--	--	K09422|5.88869e-95|sly:101255895|K09422 myb proto-oncogene protein, plant | (RefSeq) myb-related protein 330	--	[K]	Transcription	Myb-like DNA-binding domain;; Myb-like DNA-binding domain;; Myb-like DNA-binding domain	Myb-related protein 330 OS=Antirrhinum majus OX=4151 GN=MYB330 PE=2 SV=1	K	Transcription	PREDICTED: myb-related protein 330-like [Ipomoea nil]
Ipomoea_batatas_newGene_17684	TF	--	1.44361	33	0.710703	17	0.162573	5	6.82365	159	5.89534	142	8.65158	191	0.224911	6	0.170625	5	0.407346	9	4.63388	128	7.61947	154	5.01911	116	4.2e-08	3.04273	--	--	9.65e-15	4.35308	0.561097	0.258441	--	--	Molecular Function: DNA binding (GO:0003677);;	K09422|6.51869e-45|sot:102589919|K09422 myb proto-oncogene protein, plant | (RefSeq) protein ODORANT1-like	--	[K]	Transcription	Myb-like DNA-binding domain;; Myb-like DNA-binding domain	Transcription factor MYB41 OS=Arabidopsis thaliana OX=3702 GN=MYB41 PE=1 SV=1	K	Transcription	PREDICTED: myb-related protein 330-like [Ipomoea nil]
Ipomoea_batatas_newGene_17753	TF	--	0	0	0.529493	30	0	0	0.198697	15	0	0	0.228879	16	0.413555	27	0.392693	22	1.10983	74	0	0	0	0	0	0	--	--	0.00887261	#NAME?	--	--	--	--	--	--	Molecular Function: metal ion binding (GO:0046872);;	--	--	--	--	NYN domain	--	S	Function unknown	PREDICTED: uncharacterized protein LOC101257921 [Solanum lycopersicum]
Ipomoea_batatas_newGene_17764	TF	--	0	0	0.235507	12	0.656001	33	5.54024	257	7.06455	338	5.40944	237	0.177699	8	0.100124	5	0.090346	4	1.48925	82	2.56874	104	2.36395	109	1.44e-15	4.07455	--	--	1.41e-13	4.18653	1.58e-05	1.42607	--	--	Molecular Function: transcription factor activity, sequence-specific DNA binding (GO:0003700);; Biological Process: regulation of transcription, DNA-templated (GO:0006355);; Biological Process: response to water deprivation (GO:0009414);; Molecular Function: sequence-specific DNA binding (GO:0043565);;	--	--	--	--	WRKY DNA -binding domain	Probable WRKY transcription factor 71 OS=Arabidopsis thaliana OX=3702 GN=WRKY71 PE=2 SV=1	K	Transcription	PREDICTED: probable WRKY transcription factor 71 [Ipomoea nil]
Ipomoea_batatas_newGene_17808	PK	--	1.30378	126	1.16003	119	1.38827	148	0.369798	38	0.545046	57	0.652441	63	0.324477	32	0.598557	63	0.597584	55	0.418358	50	0.04566	4	0.272123	28	0.0120382	-1.41168	0.00256408	1.50974	0.32743	-0.946003	0.180584	1.02601	[K]	Transcription	Molecular Function: nucleotide binding (GO:0000166);; Molecular Function: protein kinase activity (GO:0004672);; Cellular Component: membrane (GO:0016020);; Biological Process: phosphorylation (GO:0016310);;	--	--	--	--	Protein kinase domain;; Protein tyrosine kinase;; Leucine rich repeat;; Leucine Rich Repeat;; Leucine Rich repeats (2 copies);; Leucine rich repeat;; Leucine Rich repeats (2 copies);; Leucine Rich Repeat;; Leucine rich repeat;; Leucine Rich repeats (2 copies);; Leucine Rich Repeat	Probable LRR receptor-like serine/threonine-protein kinase At3g47570 OS=Arabidopsis thaliana OX=3702 GN=At3g47570 PE=2 SV=1	S	Function unknown	PREDICTED: probable LRR receptor-like serine/threonine-protein kinase At3g47570 [Nicotiana tomentosiformis]
Ipomoea_batatas_newGene_17868	PK	--	0.997962	28	0.726499	24	1.17916	40	0.240062	6	0	0	0	0	1.49657	42	1.08277	33	1.85116	48	0.330654	10	0.274465	7	0.05001	2	0.00157141	-4.10332	0.871396	-0.234241	0.000148867	-2.70646	--	--	--	--	--	K04730|2.78122e-31|rcu:8258875|K04730 interleukin-1 receptor-associated kinase 1 [EC:2.7.11.1] | (RefSeq) probable LRR receptor-like serine/threonine-protein kinase At3g47570	--	--	--	Retrotransposon gag protein;; Protein tyrosine kinase	Putative receptor-like protein kinase At3g47110 OS=Arabidopsis thaliana OX=3702 GN=At3g47110 PE=3 SV=1	S	Function unknown	PREDICTED: uncharacterized protein LOC109167058 [Ipomoea nil]
Ipomoea_batatas_newGene_17906	TF	--	0	0	0	0	0	0	0	0	0	0	0	0	1.3456	52	0.780022	32	0.75297	27	0.739915	35	0.52758	19	0.816646	33	--	--	1.25e-06	#NAME?	0.744056	-0.337348	--	--	--	--	Molecular Function: DNA binding (GO:0003677);; Cellular Component: nucleus (GO:0005634);; Biological Process: regulation of transcription, DNA-templated (GO:0006355);;	--	--	--	--	No apical meristem (NAM) protein	NAC domain-containing protein 90 OS=Arabidopsis thaliana OX=3702 GN=NAC090 PE=1 SV=1	S	Function unknown	PREDICTED: NAC domain-containing protein 90-like [Ipomoea nil]
Ipomoea_batatas_newGene_18079	PK	--	0	0	0	0	0	0	0	0	0	0	0	0	0	0	0	0	0	0	0.787012	61	0.625844	36	1.13155	74	--	--	--	--	1.51e-14	Inf	5.56e-15	#NAME?	--		Molecular Function: binding (GO:0005488);;	K04733|0|sot:102582992|K04733 interleukin-1 receptor-associated kinase 4 [EC:2.7.11.1] | (RefSeq) probable receptor-like protein kinase At1g67000	--	[T]	Signal transduction mechanisms	Protein kinase domain;; Protein tyrosine kinase;; Wall-associated receptor kinase C-terminal	LEAF RUST 10 DISEASE-RESISTANCE LOCUS RECEPTOR-LIKE PROTEIN KINASE-like 2.1 OS=Arabidopsis thaliana OX=3702 GN=LRK10L-2.1 PE=3 SV=1	T	Signal transduction mechanisms	PREDICTED: LEAF RUST 10 DISEASE-RESISTANCE LOCUS RECEPTOR-LIKE PROTEIN KINASE-like 2.1 isoform X1 [Ipomoea nil]
Ipomoea_batatas_newGene_18114	TF	--	0.197682	6	1.34868	41	0.671929	21	1.77367	51	0.704263	21	0.314425	9	0.389	11	0.550916	18	0.806527	20	2.0008	66	2.32954	59	2.05475	57	--	--	--	--	0.000886512	1.92348	0.032686	-1.2077	--	--	--	--	--	--	--	Lateral organ boundaries (LOB) domain	LOB domain-containing protein 1 OS=Arabidopsis thaliana OX=3702 GN=LBD1 PE=2 SV=1	--	--	PREDICTED: LOB domain-containing protein 1-like [Ipomoea nil]
Ipomoea_batatas_newGene_18441	TF	--	0.526246	22	0.87758	38	0.453491	21	0.070849	4	0.365312	17	0.124644	6	3.19707	132	2.66042	118	1.89034	73	1.2379	63	1.37881	52	0.943291	40	--	--	0.000103222	-2.25636	0.0354563	-1.02031	1.58e-05	-2.58087	--	--	--	--	--	--	--	SBP domain	Squamosa promoter-binding-like protein 12 OS=Oryza sativa subsp. indica OX=39946 GN=SPL12 PE=2 SV=1	K	Transcription	PREDICTED: squamosa promoter-binding-like protein 3 isoform X1 [Ipomoea nil]
Ipomoea_batatas_newGene_18537	PK	--	0.236566	12	0.261404	14	0.55381	30	0.900327	45	0.811338	42	0.712483	34	0.491277	24	0.483737	25	0	0	0.225467	14	0.173679	8	0.112532	6	0.521116	0.921037	--	--	--	--	0.000672589	2.11501	--		--	--	--	--	--	Protein tyrosine kinase;; Protein kinase domain	Probable leucine-rich repeat receptor-like protein kinase At5g49770 OS=Arabidopsis thaliana OX=3702 GN=At5g49770 PE=2 SV=1	S	Function unknown	PREDICTED: probable leucine-rich repeat receptor-like protein kinase At5g49770 isoform X1 [Ipomoea nil]
Ipomoea_batatas_newGene_18785	TR	--	0	0	0.203784	19	0.173108	17	0.045902	5	0	0	0	0	1.62528	138	1.49172	136	1.04241	83	1.27757	133	1.72533	132	1.09972	96	--	--	2.06e-09	-3.78853	0.964556	0.0703504	5.59e-22	-6.20088	--	--	--	--	--	[K]	Transcription	CCT motif	Zinc finger protein CONSTANS-LIKE 7 OS=Arabidopsis thaliana OX=3702 GN=COL7 PE=2 SV=1	K	Transcription	PREDICTED: uncharacterized protein LOC109178283 isoform X2 [Ipomoea nil]
Ipomoea_batatas_newGene_18899	PK	--	4.33063	116	3.8356	109	2.93715	87	2.27193	64	3.39223	98	1.61241	43	8.88507	239	7.80976	225	8.79421	221	6.90055	228	7.52717	183	6.9515	193	0.499518	-0.638409	0.0122968	-1.10761	0.788025	-0.152542	2.67e-05	-1.60662	--	--	--	--	--	--	--	--	Probable LRR receptor-like serine/threonine-protein kinase At1g56140 OS=Arabidopsis thaliana OX=3702 GN=At1g56140 PE=2 SV=2	T	Signal transduction mechanisms	PREDICTED: probable LRR receptor-like serine/threonine-protein kinase At1g56140 [Ipomoea nil]
Ipomoea_batatas_newGene_18958	TR	--	1.21444	49	1.4486	65	1.29806	56	1.10827	47	0.7614	34	1.25562	31	1.45287	46	0.569526	27	0.440771	18	0.42496	23	0	0	0.199846	9	0.704974	-0.5268	0.280623	0.851343	--	--	0.00403657	1.92484	[S]	Function unknown	--	K20092|5.43173e-172|spen:107009628|K20092 chromodomain-helicase-DNA-binding protein 1-like [EC:3.6.4.12] | (RefSeq) chromodomain-helicase-DNA-binding protein 1-like	--	[K]	Transcription	SNF2 family N-terminal domain;; Helicase conserved C-terminal domain	Probable helicase CHR10 OS=Arabidopsis thaliana OX=3702 GN=CHR10 PE=3 SV=1	L	Replication, recombination and repair	PREDICTED: probable helicase CHR10 isoform X3 [Ipomoea nil]
Ipomoea_batatas_newGene_18973	TR	--	24.738	1102	24.4673	957	46.7367	2096	1.67595	73	0.217722	26	0.701855	63	13.0201	918	10.3623	1235	11.3602	976	0.338564	48	0.248965	23	0.518246	43	1.46e-08	-4.88922	0.216606	0.663372	5.18e-64	-4.77156	0.534608	0.527836	[V]	Defense mechanisms	Molecular Function: ATP binding (GO:0005524);; Cellular Component: integral component of membrane (GO:0016021);; Molecular Function: ATPase activity, coupled to transmembrane movement of substances (GO:0042626);; Biological Process: transmembrane transport (GO:0055085);;	--	--	[U]	Intracellular trafficking, secretion, and vesicular transport	ABC transporter transmembrane region;; ABC transporter;; mTERF	ABC transporter B family member 25 OS=Oryza sativa subsp. japonica OX=39947 GN=OsABCB25 PE=2 SV=1	V	Defense mechanisms	PREDICTED: ABC transporter B family member 25-like [Ipomoea nil]
Ipomoea_batatas_newGene_18974	TR	--	0.867113	99	0.581848	70	1.35862	170	0.127846	16	0.246913	31	0.152596	18	1.20875	138	1.43664	175	1.3265	141	0.973443	136	0.57641	60	0.652769	77	9.33e-06	-2.67658	0.89245	-0.121605	0.129038	-0.745491	2.85e-05	-2.0687	[V]	Defense mechanisms	Molecular Function: nucleic acid binding (GO:0003676);; Biological Process: gene expression (GO:0010467);; Biological Process: RNA metabolic process (GO:0016070);;	--	--	[KR]	Transcription;; General function prediction only	mTERF;; ABC transporter	Transcription termination factor MTERF15, mitochondrial OS=Arabidopsis thaliana OX=3702 GN=MTERF15 PE=2 SV=1	S	Function unknown	PREDICTED: transcription termination factor MTERF15, mitochondrial [Ipomoea nil]
Ipomoea_batatas_newGene_19017	TF	--	0.963702	26	1.14946	33	0.821906	25	0	0	0.77631	23	0.671344	18	1.98019	54	3.50333	101	2.98257	64	0.611294	21	0.498315	13	0.724323	21	--	--	0.0302015	-1.44709	0.000322497	-1.96342	--	--	--	--	--	--	--	--	--	B3 DNA binding domain	B3 domain-containing protein At1g49475 OS=Arabidopsis thaliana OX=3702 GN=At1g49475 PE=2 SV=2	S	Function unknown	PREDICTED: B3 domain-containing protein Os12g0591400-like [Ipomoea nil]
Ipomoea_batatas_newGene_19027	TF	--	0.291613	6	0.509367	11	0.694461	15	3.64052	71	2.28342	46	4.96936	92	1.36016	26	1.1392	23	0.449604	8	0.535493	13	0.653996	12	0.334879	7	0.00331587	2.73218	--	--	--	--	8.17e-05	2.69263	--	--	Molecular Function: transcription factor activity, sequence-specific DNA binding (GO:0003700);; Biological Process: regulation of transcription, DNA-templated (GO:0006355);; Molecular Function: sequence-specific DNA binding (GO:0043565);;	--	--	--	--	WRKY DNA -binding domain	Probable WRKY transcription factor 56 OS=Arabidopsis thaliana OX=3702 GN=WRKY56 PE=2 SV=1	K	Transcription	PREDICTED: probable WRKY transcription factor 43 [Ipomoea nil]
Ipomoea_batatas_newGene_19090	TF	--	0.079579	5	0.053306	4	0.15067	11	0.734651	43	0.681918	42	0.838668	47	0	0	0.182877	12	0.128294	7	0.908865	64	0.949896	49	1.45134	85	0.0149414	2.44372	--	--	2.23e-08	3.43341	0.301452	-0.613645	--	--	--	K09419|4.0047e-89|sly:101266046|K09419 heat shock transcription factor, other eukaryote | (RefSeq) heat stress transcription factor A-2-like	--	[K]	Transcription	HSF-type DNA-binding	Heat shock factor protein HSF30 OS=Solanum peruvianum OX=4082 GN=HSF30 PE=2 SV=1	K	Transcription	PREDICTED: heat stress transcription factor A-7a-like [Ipomoea nil]
Ipomoea_batatas_newGene_19157	PK	--	0.377787	13	0.516945	19	0.234476	11	1.48065	59	1.60185	57	1.50956	50	0.899406	30	0.605312	22	0.628173	23	2.13632	87	2.29089	75	2.43748	98	0.0120399	2.16003	--	--	0.000317432	1.83079	0.205811	-0.685423	[T]	Signal transduction mechanisms	--	K04733|3.1534e-126|sly:101266621|K04733 interleukin-1 receptor-associated kinase 4 [EC:2.7.11.1] | (RefSeq) G-type lectin S-receptor-like serine/threonine-protein kinase At4g27290	--	--	--	Protein tyrosine kinase;; Protein kinase domain;; Domain of unknown function (DUF3403)	G-type lectin S-receptor-like serine/threonine-protein kinase SD1-1 OS=Arabidopsis thaliana OX=3702 GN=SD11 PE=1 SV=1	--	--	PREDICTED: G-type lectin S-receptor-like serine/threonine-protein kinase At4g27290 [Ipomoea nil]
Ipomoea_batatas_newGene_19157	PK	--	0.377787	13	0.516945	19	0.234476	11	1.48065	59	1.60185	57	1.50956	50	0.899406	30	0.605312	22	0.628173	23	2.13632	87	2.29089	75	2.43748	98	0.0120399	2.16003	--	--	0.000317432	1.83079	0.205811	-0.685423	[T]	Signal transduction mechanisms	--	K04733|3.1534e-126|sly:101266621|K04733 interleukin-1 receptor-associated kinase 4 [EC:2.7.11.1] | (RefSeq) G-type lectin S-receptor-like serine/threonine-protein kinase At4g27290	--	--	--	Protein tyrosine kinase;; Protein kinase domain;; Domain of unknown function (DUF3403)	G-type lectin S-receptor-like serine/threonine-protein kinase SD1-1 OS=Arabidopsis thaliana OX=3702 GN=SD11 PE=1 SV=1	--	--	PREDICTED: G-type lectin S-receptor-like serine/threonine-protein kinase At4g27290 [Ipomoea nil]
Ipomoea_batatas_newGene_19169	PK	--	0.195972	21	0.156422	17	0.429036	43	2.02347	196	1.73425	143	3.40371	289	0.499931	54	0.412497	45	0.628046	64	1.70879	183	2.8034	198	2.24634	214	0.00507931	2.70786	0.406269	-0.735526	6.93e-07	1.90934	0.943354	0.0455507	--		Molecular Function: protein serine/threonine kinase activity (GO:0004674);; Cellular Component: plasma membrane (GO:0005886);; Biological Process: protein phosphorylation (GO:0006468);; Biological Process: defense response (GO:0006952);; Cellular Component: plasmodesma (GO:0009506);;	--	--	--	--	Protein tyrosine kinase;; Protein kinase domain;; S-locus glycoprotein domain;; PAN-like domain;; Domain of unknown function (DUF3403)	G-type lectin S-receptor-like serine/threonine-protein kinase At4g27290 OS=Arabidopsis thaliana OX=3702 GN=At4g27290 PE=3 SV=4	--	--	PREDICTED: G-type lectin S-receptor-like serine/threonine-protein kinase At4g27290 [Ipomoea nil]
Ipomoea_batatas_newGene_19170	PK	--	0.023163	3	0	0	0	0	0.146789	14	1.19946	117	0.703883	69	0.913799	87	1.13652	117	0.513618	46	1.05282	132	1.6814	147	2.29462	227	0.033714	5.36117	3.73e-07	-5.66948	0.0904863	1.09946	0.0475234	-1.41676	--		--	--	--	--	--	Protein kinase domain;; Protein tyrosine kinase;; D-mannose binding lectin;; S-locus glycoprotein domain;; PAN-like domain;; Domain of unknown function (DUF3403);; Protein tyrosine kinase	G-type lectin S-receptor-like serine/threonine-protein kinase At4g27290 OS=Arabidopsis thaliana OX=3702 GN=At4g27290 PE=3 SV=4	--	--	PREDICTED: G-type lectin S-receptor-like serine/threonine-protein kinase At4g27290 isoform X1 [Ipomoea nil]
Ipomoea_batatas_newGene_19173	PK	--	0	0	0	0	0	0	0	0	0	0	0	0	3.15985	98	1.81034	60	2.65347	77	1.84421	70	0.984355	28	0.965461	31	--	--	6.3e-13	#NAME?	0.145818	-0.900848	2.31e-10	#NAME?	[T]	Signal transduction mechanisms	--	--	--	--	--	Protein tyrosine kinase	G-type lectin S-receptor-like serine/threonine-protein kinase At4g27290 OS=Arabidopsis thaliana OX=3702 GN=At4g27290 PE=3 SV=4	--	--	PREDICTED: uncharacterized protein LOC109149193 [Ipomoea nil]
Ipomoea_batatas_newGene_19173	PK	--	0	0	0	0	0	0	0	0	0	0	0	0	3.15985	98	1.81034	60	2.65347	77	1.84421	70	0.984355	28	0.965461	31	--	--	6.3e-13	#NAME?	0.145818	-0.900848	2.31e-10	#NAME?	[T]	Signal transduction mechanisms	--	--	--	--	--	Protein tyrosine kinase	G-type lectin S-receptor-like serine/threonine-protein kinase At4g27290 OS=Arabidopsis thaliana OX=3702 GN=At4g27290 PE=3 SV=4	--	--	PREDICTED: uncharacterized protein LOC109149193 [Ipomoea nil]
Ipomoea_batatas_newGene_19189	TF	--	1.87865	143	1.43005	116	1.07008	88	0.361699	29	0.210869	18	0.376042	29	0.210674	16	0.160886	14	0.214371	16	0.101269	10	0.115653	9	0.097883	8	0.00132281	-2.22596	3.06e-05	2.97551	--	--	--	--	--	--	Molecular Function: transcription factor activity, sequence-specific DNA binding (GO:0003700);; Cellular Component: nucleus (GO:0005634);; Biological Process: regulation of transcription, DNA-templated (GO:0006355);; Molecular Function: sequence-specific DNA binding (GO:0043565);;	K09419|2.45594e-146|tcc:TCM_004275|K09419 heat shock transcription factor, other eukaryote | (RefSeq) DNA binding protein, putative isoform 1	--	[K]	Transcription	HSF-type DNA-binding	Heat stress transcription factor A-6b OS=Arabidopsis thaliana OX=3702 GN=HSFA6b PE=2 SV=1	K	Transcription	PREDICTED: heat stress transcription factor A-6b-like [Ipomoea nil]
Ipomoea_batatas_newGene_19334	PK	--	0.270084	21	0.444759	36	0.454249	39	1.75869	138	1.01601	75	2.56052	195	0.199903	16	0.194241	17	0.24141	18	0.799328	61	0.857054	48	0.847536	56	0.081927	2.18199	--	--	0.0041414	1.72035	0.0849517	1.30155	[NW]	Cell motility;; Extracellular structures	Molecular Function: nucleotide binding (GO:0000166);; Molecular Function: protein serine/threonine kinase activity (GO:0004674);; Cellular Component: plasma membrane (GO:0005886);; Biological Process: protein phosphorylation (GO:0006468);; Biological Process: defense response (GO:0006952);; Cellular Component: plasmodesma (GO:0009506);;	--	--	--	--	Protein tyrosine kinase;; Protein kinase domain;; PAN-like domain;; Domain of unknown function (DUF3403)	G-type lectin S-receptor-like serine/threonine-protein kinase At4g27290 OS=Arabidopsis thaliana OX=3702 GN=At4g27290 PE=3 SV=4	--	--	PREDICTED: G-type lectin S-receptor-like serine/threonine-protein kinase At4g27290 [Ipomoea nil]
Ipomoea_batatas_newGene_19340	PK	--	0.368896	31	0.464494	29	0.832044	42	0.704848	62	0.28419	26	0.42222	35	5.9366	484	5.93325	516	5.5077	416	5.45332	523	4.55704	336	5.09573	427	0.974639	0.146856	2.82e-20	-3.63924	0.814067	-0.118822	3.84e-25	-3.38973	[T]	Signal transduction mechanisms	--	--	--	--	--	Protein tyrosine kinase;; Protein kinase domain;; S-locus glycoprotein domain;; PAN-like domain;; Domain of unknown function (DUF3403)	G-type lectin S-receptor-like serine/threonine-protein kinase At4g27290 OS=Arabidopsis thaliana OX=3702 GN=At4g27290 PE=3 SV=4	--	--	PREDICTED: G-type lectin S-receptor-like serine/threonine-protein kinase At4g27290 [Ipomoea nil]
Ipomoea_batatas_newGene_19377	PK	--	0.010903	1	0	0	0.056411	3	0.69237	23	0.358575	16	0.321273	11	1.02644	31	1.09652	56	0.958306	33	0.853209	39	0.73031	25	0.880268	32	--	--	7.5e-05	-4.27472	0.764081	-0.2925	0.14715	-0.958593	[R]	General function prediction only	--	--	--	--	--	Protein tyrosine kinase;; Protein kinase domain;; Di-glucose binding within endoplasmic reticulum	Probable leucine-rich repeat receptor-like serine/threonine-protein kinase At3g14840 OS=Arabidopsis thaliana OX=3702 GN=LRR-RLK PE=1 SV=1	S	Function unknown	PREDICTED: probable leucine-rich repeat receptor-like serine/threonine-protein kinase At3g14840 [Ipomoea nil]
Ipomoea_batatas_newGene_19464	PK	--	0.804345	45	0.313185	19	1.03189	63	0.348917	21	0.667528	40	0.173316	10	0.127221	8	0.135785	9	0.212901	12	0	0	0.161503	9	0.06452	4	0.185878	-1.25514	0.00085281	2.51981	--	--	--	--	[M]	Cell wall/membrane/envelope biogenesis	Molecular Function: nucleotide binding (GO:0000166);; Molecular Function: protein kinase activity (GO:0004672);; Cellular Component: membrane (GO:0016020);; Biological Process: phosphorylation (GO:0016310);;	K13420|0|sot:102585186|K13420 LRR receptor-like serine/threonine-protein kinase FLS2 [EC:2.7.11.1] | (RefSeq) probable LRR receptor-like serine/threonine-protein kinase At3g47570	Plant-pathogen interaction (ko04626)	--	--	Protein kinase domain;; Protein tyrosine kinase;; Leucine rich repeat;; Leucine Rich repeats (2 copies);; ABC1 family	Receptor kinase-like protein Xa21 OS=Oryza sativa subsp. indica OX=39946 GN=XA21 PE=1 SV=1	S	Function unknown	PREDICTED: probable LRR receptor-like serine/threonine-protein kinase At3g47570 [Ipomoea nil]
Ipomoea_batatas_newGene_19495	TF	--	0.74282	28	0.180241	8	0.793392	33	0.260666	10	0	0	0.498934	19	0	0	0	0	0	0	0	0	0	0	0	0	0.199512	-1.63861	3.11e-06	Inf	--	--	--	--	--	--	Molecular Function: DNA binding (GO:0003677);; Cellular Component: nucleus (GO:0005634);; Biological Process: regulation of transcription, DNA-templated (GO:0006355);;	--	--	--	--	No apical meristem (NAM) protein	NAC domain-containing protein 90 OS=Arabidopsis thaliana OX=3702 GN=NAC090 PE=1 SV=1	S	Function unknown	PREDICTED: NAC domain-containing protein 90-like [Ipomoea nil]
Ipomoea_batatas_newGene_19575	PK	--	4.84861	254	3.45648	191	2.34869	136	0.612891	34	1.44304	82	1.03505	54	2.7126	143	4.39379	247	5.7425	282	1.19507	77	0.948495	45	1.00159	55	0.0421764	-1.85219	0.905777	-0.135244	0.000886048	-1.92598	0.923875	-0.0771019	[T]	Signal transduction mechanisms	Molecular Function: protein kinase activity (GO:0004672);; Molecular Function: ATP binding (GO:0005524);; Cellular Component: plasma membrane (GO:0005886);; Biological Process: protein phosphorylation (GO:0006468);; Cellular Component: integral component of membrane (GO:0016021);;	--	--	--	--	Protein kinase domain;; Protein tyrosine kinase	Probable inactive receptor kinase At4g23740 OS=Arabidopsis thaliana OX=3702 GN=At4g23740 PE=2 SV=1	S	Function unknown	PREDICTED: probable inactive receptor kinase At4g23740 [Ipomoea nil]
Ipomoea_batatas_newGene_19578	TR	--	0.105222	16	0.229971	36	0.22175	37	1.38418	199	1.86575	261	0.722602	82	0.542172	81	0.528996	73	0.568948	73	1.87824	276	1.94711	218	2.14305	295	0.0168894	2.72514	0.0278257	-1.47802	1.65e-07	1.82914	0.209092	-0.595773	[T]	Signal transduction mechanisms	Molecular Function: phosphorelay sensor kinase activity (GO:0000155);; Cellular Component: endoplasmic reticulum membrane (GO:0005789);; Biological Process: negative regulation of ethylene-activated signaling pathway (GO:0010105);; Cellular Component: integral component of membrane (GO:0016021);; Biological Process: peptidyl-histidine phosphorylation (GO:0018106);; Biological Process: signal tran…	K14509|0|spen:107023422|K14509 ethylene receptor [EC:2.7.13.-] | (RefSeq) ethylene receptor 2-like	Plant hormone signal transduction (ko04075)	[T]	Signal transduction mechanisms	Response regulator receiver domain;; GAF domain;; Histidine kinase-, DNA gyrase B-, and HSP90-like ATPase;; His Kinase A (phospho-acceptor) domain	Ethylene receptor 2 OS=Arabidopsis thaliana OX=3702 GN=ETR2 PE=1 SV=2	T	Signal transduction mechanisms	PREDICTED: ethylene receptor 2-like isoform X1 [Ipomoea nil]
Ipomoea_batatas_newGene_19660	PK	--	1.65456	121	1.46426	121	1.27011	103	2.59716	186	2.59329	194	2.6319	188	0.966161	62	1.33175	86	1.48178	101	0.930376	90	1.74181	85	1.08742	82	0.27048	0.714534	0.440653	0.485806	0.941534	0.0790279	0.00382813	1.10486	[M]	Cell wall/membrane/envelope biogenesis	Molecular Function: protein serine/threonine kinase activity (GO:0004674);; Molecular Function: ATP binding (GO:0005524);; Cellular Component: plasma membrane (GO:0005886);; Biological Process: protein phosphorylation (GO:0006468);; Cellular Component: integral component of membrane (GO:0016021);;	--	--	[T]	Signal transduction mechanisms	Protein tyrosine kinase;; Protein kinase domain	Proline-rich receptor-like protein kinase PERK15 OS=Arabidopsis thaliana OX=3702 GN=PERK15 PE=2 SV=1	T	Signal transduction mechanisms	PREDICTED: proline-rich receptor-like protein kinase PERK15 [Ipomoea nil]
Ipomoea_batatas_newGene_19694	TF	--	2.3611	121	1.84617	100	2.8245	160	2.77828	149	4.43483	245	5.61848	284	3.20857	157	2.84955	157	2.38637	111	10.7467	652	12.6973	560	13.3047	680	0.441351	0.657461	0.956423	0.0454439	4.33e-16	2.20028	6.59e-09	-1.51236	--	--	--	K09419|2.29108e-100|sot:102591828|K09419 heat shock transcription factor, other eukaryote | (RefSeq) heat shock factor protein HSF30-like	--	[K]	Transcription	HSF-type DNA-binding	Heat shock factor protein HSF30 OS=Solanum peruvianum OX=4082 GN=HSF30 PE=2 SV=1	K	Transcription	PREDICTED: heat shock factor protein HSF30-like isoform X1 [Ipomoea nil]
Ipomoea_batatas_newGene_19728	TF	--	0.376491	30	0.602593	51	0.25386	23	0.811902	68	1.2109	104	1.05381	83	3.13406	249	1.83806	156	1.61529	119	3.92254	379	3.38885	241	2.74167	224	0.020595	1.62888	0.00127945	-2.65353	0.0608928	0.70221	2.69e-07	-1.73973	--	--	--	--	--	--	--	Helix-loop-helix DNA-binding domain	Transcription factor PIF1 OS=Arabidopsis thaliana OX=3702 GN=PIF1 PE=1 SV=1	K	Transcription	PREDICTED: transcription factor PIF1-like [Ipomoea nil]
Ipomoea_batatas_newGene_19832	TF	--	1.83833	38	5.24148	108	1.90511	51	2.10253	43	1.71594	36	2.45822	48	2.05245	44	0.687101	18	1.86039	35	0.426194	13	0.272516	6	0.242895	7	0.967769	-0.0946055	0.577953	0.49348	--	--	0.000214793	2.31269	--	--	--	K09422|4.36464e-50|spen:107001936|K09422 myb proto-oncogene protein, plant | (RefSeq) transcription factor MYB113-like	--	[K]	Transcription	Myb-like DNA-binding domain;; Myb-like DNA-binding domain	Transcription factor MYB113 OS=Arabidopsis thaliana OX=3702 GN=MYB113 PE=1 SV=1	K	Transcription	R2R3-MYB transcriptional regulator [Ipomoea nil]
Ipomoea_batatas_newGene_19838	PK	--	16.7257	1083	19.7223	1620	17.8343	1532	43.3555	3444	40.8324	3332	32.8071	2390	11.5724	1014	14.821	1467	17.2485	1360	29.9608	3201	30.2384	2322	31.8051	2774	6e-05	1.18785	0.853285	0.0792395	3.6e-08	1.13489	0.677396	0.115881	--		--	--	--	--	--	Carbohydrate-binding protein of the ER;; Protein tyrosine kinase;; Protein kinase domain;; Leucine rich repeat;; Leucine Rich repeats (2 copies)	Putative leucine-rich repeat receptor-like protein kinase At2g19210 OS=Arabidopsis thaliana OX=3702 GN=At2g19210 PE=3 SV=1	T	Signal transduction mechanisms	PREDICTED: putative leucine-rich repeat receptor-like protein kinase At2g19210 [Ipomoea nil]
Ipomoea_batatas_newGene_19881	PK	--	174.134	5841	113.224	4008	236.051	8725	2.25557	79	1.78286	65	2.48992	83	41.2391	1387	116.464	4197	79.7227	2504	2.72015	113	4.7897	146	4.64032	161	1.57e-35	-6.60972	0.00197893	1.49714	2.38e-05	-4.18766	0.0340027	-0.942943	[T]	Signal transduction mechanisms	Molecular Function: calmodulin-dependent protein kinase activity (GO:0004683);; Molecular Function: calmodulin binding (GO:0005516);; Molecular Function: ATP binding (GO:0005524);; Cellular Component: nucleus (GO:0005634);; Cellular Component: cytoplasm (GO:0005737);; Cellular Component: plasma membrane (GO:0005886);; Biological Process: abscisic acid-activated signaling pathway (GO:0009738);; Mo…	--	--	[T]	Signal transduction mechanisms	Protein kinase domain;; Protein tyrosine kinase;; Kinase-like	Phosphoenolpyruvate carboxylase kinase 2 OS=Arabidopsis thaliana OX=3702 GN=PPCK2 PE=1 SV=2	T	Signal transduction mechanisms	PREDICTED: phosphoenolpyruvate carboxylase kinase 2-like [Ipomoea nil]
Ipomoea_batatas_newGene_19927	PK	--	0	0	0	0	0	0	0.180282	13	0.515211	37	0.486655	32	0	0	0	0	0	0	0.290234	24	0.396056	24	0.452678	32	0.000362821	Inf	--	--	--	--	1	-0.0183021	[M]	Cell wall/membrane/envelope biogenesis	--	K04733|0|nnu:104602899|K04733 interleukin-1 receptor-associated kinase 4 [EC:2.7.11.1] | (RefSeq) LEAF RUST 10 DISEASE-RESISTANCE LOCUS RECEPTOR-LIKE PROTEIN KINASE-like 2.4	--	[T]	Signal transduction mechanisms	Protein kinase domain;; Protein tyrosine kinase;; Wall-associated receptor kinase C-terminal;; Wall-associated receptor kinase galacturonan-binding	LEAF RUST 10 DISEASE-RESISTANCE LOCUS RECEPTOR-LIKE PROTEIN KINASE-like 2.1 OS=Arabidopsis thaliana OX=3702 GN=LRK10L-2.1 PE=3 SV=1	T	Signal transduction mechanisms	PREDICTED: LEAF RUST 10 DISEASE-RESISTANCE LOCUS RECEPTOR-LIKE PROTEIN KINASE-like 2.1 isoform X1 [Ipomoea nil]
Ipomoea_batatas_newGene_19979	TF	--	3.13549	140	3.72268	196	1.86464	112	2.18819	109	2.83931	151	2.66071	126	1.9421	89	1.70819	83	1.90634	89	0.03004	3	0.163456	9	0.635106	36	1	-0.0195626	0.309429	0.592413	3.43e-06	-2.35214	3.33e-10	2.91483	--	--	--	--	--	[K]	Transcription	SRF-type transcription factor (DNA-binding and dimerisation domain)	Agamous-like MADS-box protein AGL92 OS=Arabidopsis thaliana OX=3702 GN=AGL92 PE=1 SV=1	K	Transcription	PREDICTED: agamous-like MADS-box protein AGL86 [Ipomoea nil]
Ipomoea_batatas_newGene_20003	TF	--	5.91223	396	7.67456	518	8.68171	584	3.75521	249	4.0181	304	5.08928	285	11.8096	797	12.0773	845	11.0596	699	5.20185	413	5.84689	358	4.13571	335	0.0333958	-0.841413	0.0723181	-0.620419	2.57e-05	-1.04362	0.208529	-0.434019	--	--	--	--	--	[R]	General function prediction only	CCAAT-binding transcription factor (CBF-B/NF-YA) subunit B;; gag-polypeptide of LTR copia-type;; Retrotransposon gag protein	Nuclear transcription factor Y subunit A-5 OS=Arabidopsis thaliana OX=3702 GN=NFYA5 PE=2 SV=1	K	Transcription	PREDICTED: uncharacterized protein LOC109154202 [Ipomoea nil]
Ipomoea_batatas_newGene_20056	TF	--	0.307384	16	0.173908	10	0.242893	14	4.31658	222	2.68045	143	3.29003	161	0.842457	42	0.431414	23	0.476293	23	5.52861	336	6.26375	280	3.00554	154	3.17e-09	3.51037	--	--	2.44e-07	3.15354	0.259959	-0.567384	--	--	--	K09422|1.41418e-110|sind:105175448|K09422 myb proto-oncogene protein, plant | (RefSeq) protein ODORANT1-like	--	[K]	Transcription	Myb-like DNA-binding domain;; Myb-like DNA-binding domain	Transcription factor MYB102 OS=Arabidopsis thaliana OX=3702 GN=MYB102 PE=2 SV=1	K	Transcription	PREDICTED: transcription factor MYB34-like [Ipomoea nil]
Ipomoea_batatas_newGene_20116	TF	--	0.797926	24	0.543303	17	0.966254	32	1.46952	46	1.61753	52	1.66928	49	0.398327	12	0.123823	4	0.665543	19	0.418775	16	0.258524	7	0.343561	11	0.559676	0.774727	--	--	--	--	0.000396498	2.124	--	--	--	K13945|2.09623e-69|cit:102617094|K13945 LOB domain-containing protein 29 | (RefSeq) LOB domain-containing protein 29-like	--	--	--	Lateral organ boundaries (LOB) domain	LOB domain-containing protein 29 OS=Arabidopsis thaliana OX=3702 GN=LBD29 PE=2 SV=1	S	Function unknown	PREDICTED: LOB domain-containing protein 29-like [Ipomoea nil]
Ipomoea_batatas_newGene_20231	TF	--	0	0	0.677662	31	0	0	5.24268	231	4.27093	195	6.38692	267	0.068965	3	0	0	0.15409	7	11.101	577	11.7052	448	13.5153	553	5.29e-27	Inf	--	--	6.49e-66	7.27033	9.16e-06	-1.20596	--	--	--	K09422|4.32107e-66|pmum:103323786|K09422 myb proto-oncogene protein, plant | (RefSeq) transcription factor MYB24-like	--	[K]	Transcription	--	Transcription factor MYB59 OS=Arabidopsis thaliana OX=3702 GN=MYB59 PE=2 SV=2	K	Transcription	PREDICTED: transcription factor MYB24-like [Ipomoea nil]
Ipomoea_batatas_newGene_20305	TR	--	2.20958	306	2.31222	327	1.70998	253	4.66075	651	5.31174	791	4.95842	657	2.57242	357	3.63343	522	3.30687	428	5.591	921	6.87838	834	5.88689	815	0.000227626	1.27549	0.14246	-0.574875	4.07e-05	1.01761	0.24923	-0.332605	[S]	Function unknown	--	K10875|0|sind:105167748|K10875 DNA repair and recombination protein RAD54 and RAD54-like protein [EC:3.6.4.-] | (RefSeq) SNF2 domain-containing protein CLASSY 4-like	Homologous recombination (ko03440)	[L]	Replication, recombination and repair	SNF2 family N-terminal domain;; Helicase conserved C-terminal domain;; Type III restriction enzyme, res subunit	SNF2 domain-containing protein CLASSY 3 OS=Arabidopsis thaliana OX=3702 GN=CLSY3 PE=1 SV=1	L	Replication, recombination and repair	PREDICTED: SNF2 domain-containing protein CLASSY 3-like isoform X2 [Ipomoea nil]
Ipomoea_batatas_newGene_20335	PK	--	0	0	0.446013	43	0.317485	32	0.220965	21	0.175228	18	0	0	0.875439	80	0.840111	82	0.85003	73	0.333959	38	0.146205	12	0.203626	20	--	--	0.000720183	-2.28219	0.00120753	-1.7819	--	--	[K]	Transcription	--	--	--	--	--	Leucine rich repeat;; Leucine Rich repeats (2 copies);; Protein kinase domain;; Protein tyrosine kinase;; Leucine Rich Repeat;; Protein kinase domain;; Protein tyrosine kinase	MDIS1-interacting receptor like kinase 2 OS=Arabidopsis thaliana OX=3702 GN=MIK2 PE=1 SV=3	S	Function unknown	PREDICTED: probable leucine-rich repeat receptor-like protein kinase At1g35710 [Ipomoea nil]
Ipomoea_batatas_newGene_20393	TF	--	1.06095	39	0.790501	30	1.57112	63	0.590041	23	0.8371	33	1.21382	43	3.37099	122	2.83225	110	3.92444	132	4.00445	177	3.04202	99	3.29212	122	0.598679	-0.647599	0.0316234	-1.21214	0.823733	0.125147	4.22e-06	-2.00187	--	--	--	--	--	--	--	Dof domain, zinc finger	Dof zinc finger protein DOF2.4 OS=Arabidopsis thaliana OX=3702 GN=DOF2.4 PE=2 SV=1	S	Function unknown	PREDICTED: dof zinc finger protein DOF5.1-like [Ipomoea nil]
Ipomoea_batatas_newGene_20399	PK	--	2.49147	86	1.43489	52	0.901968	34	1.56576	56	1.89282	70	1.61705	55	5.46215	188	4.99889	184	5.32579	171	5.00046	211	4.73448	147	2.81357	100	0.995716	-0.0589607	0.00121368	-1.51558	0.707165	-0.234566	0.000970348	-1.35453	[M]	Cell wall/membrane/envelope biogenesis	Molecular Function: protein kinase activity (GO:0004672);; Molecular Function: ubiquitin-protein transferase activity (GO:0004842);; Molecular Function: ATP binding (GO:0005524);; Biological Process: protein phosphorylation (GO:0006468);; Biological Process: protein ubiquitination (GO:0016567);;	--	--	--	--	Protein tyrosine kinase;; Protein kinase domain;; U-box domain	U-box domain-containing protein 70 OS=Oryza sativa subsp. japonica OX=39947 GN=PUB70 PE=1 SV=1	T	Signal transduction mechanisms	PREDICTED: U-box domain-containing protein 33-like [Ipomoea nil]
Ipomoea_batatas_newGene_20400	TF	--	0.776656	22	0.823087	25	0.809596	26	3.29458	97	3.16527	78	2.42877	66	4.95782	140	2.7182	83	4.82445	128	12.6553	352	15.8249	388	15.5006	432	0.0185669	1.70665	0.000186668	-2.24565	1.65e-07	1.78238	6.61e-12	-2.33532	--	--	--	--	--	--	--	Homeobox domain	WUSCHEL-related homeobox 5 OS=Arabidopsis thaliana OX=3702 GN=WOX5 PE=2 SV=1	K	Transcription	PREDICTED: WUSCHEL-related homeobox 5-like isoform X1 [Ipomoea nil]
Ipomoea_batatas_newGene_20495	TF	--	5.10943	149	5.5668	171	3.99108	128	0.795696	25	2.01753	64	1.62812	47	0.553816	17	0.506838	16	0.666729	19	0.407672	15	0	0	0.134396	5	0.00275115	-1.66613	6.16e-09	3.0517	--	--	--	--	--	--	Molecular Function: DNA binding (GO:0003677);; Molecular Function: transcription factor activity, sequence-specific DNA binding (GO:0003700);; Cellular Component: nucleus (GO:0005634);; Biological Process: regulation of transcription, DNA-templated (GO:0006355);;	--	--	--	--	--	Ethylene-responsive transcription factor 13 OS=Arabidopsis thaliana OX=3702 GN=ERF13 PE=2 SV=2	K	Transcription	PREDICTED: ethylene-responsive transcription factor 2-like [Ipomoea nil]
Ipomoea_batatas_newGene_20561	TR	--	1.94414	42	1.05696	25	1.03371	25	0.840388	19	1.51362	36	0.747491	16	1.25128	28	1.85487	44	2.51256	51	0.441997	12	0	0	0.271008	7	0.776533	-0.57649	0.854754	-0.229421	0.000154957	-2.79329	--	--	--	--	Cellular Component: nucleus (GO:0005634);; Biological Process: regulation of transcription, DNA-templated (GO:0006355);; Biological Process: auxin-activated signaling pathway (GO:0009734);;	--	--	--	--	AUX/IAA family	Auxin-responsive protein IAA33 OS=Arabidopsis thaliana OX=3702 GN=IAA33 PE=1 SV=1	S	Function unknown	PREDICTED: auxin-responsive protein IAA33 [Ipomoea nil]
Ipomoea_batatas_newGene_20570	PK	--	0	0	0	0	0	0	0.374527	26	0	0	0.133434	9	0	0	0	0	0.034316	3	1.89836	152	1.2967	77	2.3561	158	--	--	--	--	4.95e-18	6.92983	3.05e-09	-3.44533	[QV]	Secondary metabolites biosynthesis, transport and catabolism;; Defense mechanisms	Molecular Function: iron ion binding (GO:0005506);; Cellular Component: membrane (GO:0016020);; Molecular Function: oxidoreductase activity, acting on paired donors, with incorporation or reduction of molecular oxygen, NAD(P)H as one donor, and incorporation of one atom of oxygen (GO:0016709);; Molecular Function: heme binding (GO:0020037);; Biological Process: secondary metabolite biosynthetic p…	K20562|1.42215e-170|spen:107017993|K20562 biphenyl-4-hydroxylase | (RefSeq) cytochrome P450 CYP736A12-like	--	[Q]	Secondary metabolites biosynthesis, transport and catabolism	Cytochrome P450;; Protein kinase domain;; Protein tyrosine kinase	Cytochrome P450 CYP736A12 OS=Panax ginseng OX=4054 PE=2 SV=1	Q	Secondary metabolites biosynthesis, transport and catabolism	PREDICTED: cytochrome P450 CYP736A12-like [Ipomoea nil]
Ipomoea_batatas_newGene_20653	PK	--	3.727	204	6.27569	362	7.88732	475	3.69119	210	2.65328	156	2.95453	160	6.85172	376	8.58716	505	6.65946	341	2.20757	149	1.59924	79	1.56852	89	0.30867	-0.968812	0.798679	-0.215704	3.83e-10	-1.94066	0.0879312	0.738577	[M]	Cell wall/membrane/envelope biogenesis	Molecular Function: protein kinase activity (GO:0004672);; Molecular Function: ATP binding (GO:0005524);; Biological Process: protein phosphorylation (GO:0006468);;	--	--	[T]	Signal transduction mechanisms	Protein tyrosine kinase;; Protein kinase domain	Serine/threonine-protein kinase PCRK1 OS=Arabidopsis thaliana OX=3702 GN=PCRK1 PE=1 SV=1	T	Signal transduction mechanisms	PREDICTED: probable receptor-like protein kinase At5g47070 isoform X1 [Ipomoea nil]
Ipomoea_batatas_newGene_20684	PK	--	1.29787	61	1.43226	94	1.31921	78	0.026458	2	0.820412	38	0.194902	13	1.23263	83	1.13579	50	0.820351	52	0.085425	8	0.153785	10	0.641009	45	0.00625788	-2.05261	0.79454	0.22039	0.0494564	-1.48158	--	--	[T]	Signal transduction mechanisms	Molecular Function: nucleotide binding (GO:0000166);; Cellular Component: membrane (GO:0016020);;	--	--	[A]	RNA processing and modification	RNA recognition motif. (a.k.a. RRM, RBD, or RNP domain);; Protein kinase domain;; Protein tyrosine kinase	Splicing factor U2af large subunit B OS=Nicotiana plumbaginifolia OX=4092 GN=U2AF65B PE=2 SV=1	T	Signal transduction mechanisms	PREDICTED: MDIS1-interacting receptor like kinase 2-like [Ipomoea nil]
Ipomoea_batatas_newGene_20761	TF	--	6.94166	285	8.87999	384	9.8779	446	2.65246	113	3.31187	146	2.58088	105	7.44839	306	9.39979	414	8.24633	317	3.17749	160	2.57451	96	2.60727	111	3.61e-05	-1.62718	0.801961	0.13273	4.05e-06	-1.48502	0.961048	-0.0256402	--	--	Molecular Function: transcription factor activity, sequence-specific DNA binding (GO:0003700);; Biological Process: regulation of transcription, DNA-templated (GO:0006355);; Molecular Function: sequence-specific DNA binding (GO:0043565);;	--	--	--	--	WRKY DNA -binding domain	Probable WRKY transcription factor 35 OS=Arabidopsis thaliana OX=3702 GN=WRKY35 PE=2 SV=1	K	Transcription	PREDICTED: probable WRKY transcription factor 14 isoform X2 [Ipomoea nil]
Ipomoea_batatas_newGene_20773	TF	--	0.987951	11	1.30123	14	0.883296	10	3.72924	40	5.06934	56	7.85764	79	0.197107	3	0.367192	5	0	0	0	0	0	0	0.382978	5	0.00548721	2.44234	--	--	--	--	1.14e-08	5.06519	--	--	Molecular Function: transcription factor activity, sequence-specific DNA binding (GO:0003700);; Biological Process: regulation of transcription, DNA-templated (GO:0006355);; Molecular Function: sequence-specific DNA binding (GO:0043565);;	--	--	--	--	WRKY DNA -binding domain	WRKY transcription factor WRKY76 OS=Oryza sativa subsp. indica OX=39946 GN=WRKY76 PE=2 SV=1	K	Transcription	PREDICTED: probable WRKY transcription factor 40 [Ipomoea nil]
Ipomoea_batatas_newGene_20827	TR	--	2.62009	119	3.12171	148	3.79594	189	1.34488	63	1.54272	76	1.72555	77	4.50498	214	4.55503	189	5.21732	204	2.71266	137	5.38073	222	4.43657	208	0.0452213	-1.12354	0.567005	-0.352107	0.924561	-0.0225672	0.00886428	-1.46819	--	--	Cellular Component: nucleus (GO:0005634);; Molecular Function: zinc ion binding (GO:0008270);; Biological Process: response to light stimulus (GO:0009416);; Biological Process: regulation of flower development (GO:0009909);;	--	--	[K]	Transcription	--	Zinc finger protein CONSTANS-LIKE 2 OS=Arabidopsis thaliana OX=3702 GN=COL2 PE=1 SV=1	K	Transcription	CONSTANS-like protein [Ipomoea nil]
Ipomoea_batatas_newGene_21335	TF	--	3.04902	97	3.54647	130	3.37445	121	3.0972	119	3.17467	115	3.34159	103	2.23854	68	0.980219	46	1.40705	45	1.63917	60	1.05291	31	1.21966	43	1	0.00870061	0.0484751	1.0902	0.81358	-0.246928	0.00479198	1.33159	--	--	--	--	--	--	--	--	--	--	--	PREDICTED: uncharacterized protein LOC109162996 isoform X4 [Ipomoea nil]
Ipomoea_batatas_newGene_21392	PK	--	0.27194	17	0.315766	20	0.155014	11	0.619299	38	1.05377	69	0.78304	47	0.223627	14	0.321477	22	0.191971	12	1.24043	93	0.844698	47	1.18391	66	0.0448846	1.81235	--	--	0.000135895	2.11551	0.470759	-0.42733	--		--	--	--	--	--	S-locus glycoprotein domain;; PAN-like domain;; D-mannose binding lectin;; Protein kinase domain;; Protein tyrosine kinase	G-type lectin S-receptor-like serine/threonine-protein kinase At1g61500 OS=Arabidopsis thaliana OX=3702 GN=At1g61500 PE=2 SV=2	T	Signal transduction mechanisms	PREDICTED: G-type lectin S-receptor-like serine/threonine-protein kinase At4g27290 [Ipomoea nil]
Ipomoea_batatas_newGene_21399	TF	--	2.43699	131	2.03414	115	1.74277	103	0.492916	28	0.324811	19	0.388643	21	3.3203	165	4.92046	263	3.63268	169	2.12962	140	2.37136	106	2.99798	155	3.39e-05	-2.40784	0.153173	-0.69219	0.217599	-0.531493	1.09e-08	-2.5839	--	--	--	--	--	--	--	WRKY DNA -binding domain	WRKY transcription factor 6 OS=Arabidopsis thaliana OX=3702 GN=WRKY6 PE=1 SV=1	K	Transcription	PREDICTED: probable WRKY transcription factor 31 [Ipomoea nil]
Ipomoea_batatas_newGene_21433	TF	--	2.46894	133	2.17832	126	2.90568	171	2.39518	129	2.43919	130	3.05787	155	2.66835	32	0.614682	37	1.31257	16	0.662432	33	1.12912	21	1.34699	31	0.89818	-0.166373	5.14e-07	2.49356	0.99813	0.038821	3.43e-07	2.27357	--	--	Biological Process: transcription, DNA-templated (GO:0006351);;	--	--	--	--	B3 DNA binding domain	B3 domain-containing protein Os03g0184500 OS=Oryza sativa subsp. japonica OX=39947 GN=Os03g0184500 PE=2 SV=1	S	Function unknown	PREDICTED: B3 domain-containing protein Os03g0184500-like [Ipomoea nil]
Ipomoea_batatas_newGene_2146	PK	--	0.279651	23	0.0388	4	0.309142	23	1.00954	94	1.06448	65	1.48753	119	1.13136	79	1.37601	97	1.99374	105	2.1393	229	2.79815	202	3.04584	232	0.0080393	1.98845	0.00118172	-1.97356	0.00059778	1.27227	0.000433269	-1.27444	[NW]	Cell motility;; Extracellular structures	Molecular Function: nucleotide binding (GO:0000166);; Molecular Function: protein serine/threonine kinase activity (GO:0004674);; Cellular Component: plasma membrane (GO:0005886);; Biological Process: defense response (GO:0006952);; Cellular Component: plasmodesma (GO:0009506);; Biological Process: cellular process (GO:0009987);;	--	--	--	--	Protein tyrosine kinase;; Protein kinase domain;; S-locus glycoprotein domain;; PAN-like domain;; Domain of unknown function (DUF3403);; D-mannose binding lectin	G-type lectin S-receptor-like serine/threonine-protein kinase At4g27290 OS=Arabidopsis thaliana OX=3702 GN=At4g27290 PE=3 SV=4	--	--	PREDICTED: G-type lectin S-receptor-like serine/threonine-protein kinase At4g27290 [Ipomoea nil]
Ipomoea_batatas_newGene_21513	TR	--	1.93251	45	1.86209	45	1.26001	32	0.83607	20	0.41699	11	1.31308	30	37.6499	864	28.2462	695	19.9088	427	5.79607	164	5.29771	110	6.47063	153	0.457848	-0.942283	2.65e-08	-4.02956	1.15e-05	-2.18492	3.3e-10	-2.80156	--	--	--	--	--	[K]	Transcription	B-box zinc finger	Zinc finger protein CONSTANS-LIKE 6 OS=Arabidopsis thaliana OX=3702 GN=COL6 PE=2 SV=2	K	Transcription	PREDICTED: zinc finger protein CONSTANS-LIKE 16-like [Ipomoea nil]
Ipomoea_batatas_newGene_21522	TR	--	1.51681	49	1.7776	61	1.76548	63	0.521448	18	0.142895	5	0.534811	18	51.4711	1665	35.3923	1227	25.2877	764	7.37562	293	9.49147	277	8.91625	297	0.0124171	-2.03853	2.57e-07	-4.38417	0.000304278	-2.02191	5.67e-28	-4.41612	--	--	--	--	--	[K]	Transcription	CCT motif	Zinc finger protein CONSTANS-LIKE 16 OS=Arabidopsis thaliana OX=3702 GN=COL16 PE=1 SV=2	K	Transcription	PREDICTED: zinc finger protein CONSTANS-LIKE 16-like [Ipomoea nil]
Ipomoea_batatas_newGene_216	TF	--	0.225917	13	0.265189	16	0.316518	20	1.27658	75	0.969288	54	1.8191	100	0.191979	11	0.216298	13	0.279166	15	0.623705	43	0.879322	45	1.06412	62	0.00633883	2.19904	--	--	0.00153618	1.99005	0.302555	0.576097	--	--	--	--	--	--	--	No apical meristem (NAM) protein	NAC domain-containing protein 30 OS=Arabidopsis thaliana OX=3702 GN=NAC030 PE=1 SV=1	S	Function unknown	PREDICTED: NAC domain-containing protein 30-like [Ipomoea nil]
Ipomoea_batatas_newGene_2170	TF	--	0.510508	35	0.282182	21	1.19819	90	0	0	0	0	0	0	0.258876	17	1.3533	55	0.184913	12	0	0	0	0	0	0	1.07e-05	#NAME?	0.336491	1.23665	--	--	--	--	--	--	--	--	--	--	--	Ulp1 protease family, C-terminal catalytic domain	--	S	Function unknown	PREDICTED: uncharacterized protein LOC109158392 [Ipomoea nil]
Ipomoea_batatas_newGene_21847	TF	--	0	0	0	0	0	0	0.928614	29	1.26299	41	1.78044	53	0	0	0	0	0.133178	4	0.224616	9	0.147041	4	2.04892	64	1.49e-06	Inf	--	--	--	--	0.671108	0.629915	--	--	Molecular Function: transcription factor activity, sequence-specific DNA binding (GO:0003700);; Biological Process: regulation of transcription, DNA-templated (GO:0006355);; Molecular Function: sequence-specific DNA binding (GO:0043565);;	--	--	--	--	WRKY DNA -binding domain	Probable WRKY transcription factor 51 OS=Arabidopsis thaliana OX=3702 GN=WRKY51 PE=1 SV=1	K	Transcription	PREDICTED: probable WRKY transcription factor 51 [Ipomoea nil]
Ipomoea_batatas_newGene_21892	TF	--	12.4719	556	10.9428	476	12.054	553	4.2534	186	4.29243	210	2.71632	126	4.21976	190	4.65466	233	4.1519	179	2.95791	180	2.77625	114	2.84688	139	7.96e-07	-1.72283	2.33e-06	1.52899	0.334933	-0.456129	0.615762	0.247536	--	--	--	--	--	--	--	Helix-loop-helix DNA-binding domain	Transcription factor bHLH126 OS=Arabidopsis thaliana OX=3702 GN=BHLH126 PE=2 SV=1	K	Transcription	PREDICTED: transcription factor bHLH120-like [Ipomoea nil]
Ipomoea_batatas_newGene_21980	TF	--	6.31827	184	3.71077	115	5.79308	186	7.37594	224	7.13066	224	8.28496	238	1.63588	48	4.89703	154	4.63105	127	6.26102	225	10.2001	269	9.4174	283	0.802642	0.26969	0.124796	0.816082	0.00536114	1.3024	0.634427	-0.23445	--	--	Molecular Function: DNA binding (GO:0003677);;	K09338|1.30962e-74|sind:105177852|K09338 homeobox-leucine zipper protein | (RefSeq) homeobox-leucine zipper protein HAT22-like	--	[K]	Transcription	Homeobox domain;; Homeobox associated leucine zipper;; Homeobox KN domain	Homeobox-leucine zipper protein HAT22 OS=Arabidopsis thaliana OX=3702 GN=HAT22 PE=1 SV=1	K	Transcription	PREDICTED: homeobox-leucine zipper protein HAT22-like [Ipomoea nil]
Ipomoea_batatas_newGene_21986	PK	--	15.4806	406	14.0405	389	8.76418	254	3.72677	102	4.08159	116	5.54465	144	8.60927	227	9.82048	277	15.5851	383	2.78558	90	1.77098	42	1.81854	50	0.0154246	-1.49563	0.791638	0.214063	3.51e-05	-2.31147	0.0348388	1.01268	[T]	Signal transduction mechanisms	Molecular Function: protein serine/threonine kinase activity (GO:0004674);; Molecular Function: ATP binding (GO:0005524);; Biological Process: protein phosphorylation (GO:0006468);;	K07760|4.10515e-73|vra:106763950|K07760 cyclin-dependent kinase [EC:2.7.11.22] | (RefSeq) cell division control protein 2 homolog D	--	[R]	General function prediction only	Protein kinase domain;; Protein tyrosine kinase	Cell division control protein 2 homolog D OS=Antirrhinum majus OX=4151 GN=CDC2D PE=2 SV=1	T	Signal transduction mechanisms	PREDICTED: cell division control protein 2 homolog D-like [Ipomoea nil]
Ipomoea_batatas_newGene_21996	TF	--	0	0	0	0	0.047739	2	3.85715	152	2.38376	97	2.13829	80	0.807823	31	0	0	0.199285	8	15.8616	736	18.2171	622	14.6052	570	2.86e-09	6.78918	--	--	8.02e-61	5.64684	4.04e-21	-2.58142	--	--	Biological Process: transcription, DNA-templated (GO:0006351);; Biological Process: system development (GO:0048731);;	--	--	--	--	No apical meristem (NAM) protein	NAC transcription factor 29 OS=Arabidopsis thaliana OX=3702 GN=NAC029 PE=2 SV=1	K	Transcription	PREDICTED: NAC transcription factor 29-like [Ipomoea nil]
Ipomoea_batatas_newGene_2200	PK	--	0.378454	11	0.930367	27	0.260234	8	1.90903	55	1.47113	44	2.0731	56	1.27957	35	0.905362	27	0.853342	22	0.668706	23	0.935387	24	0.67814	20	0.00730038	2.40412	--	--	--	--	0.0432576	1.17167	--		Molecular Function: protein kinase activity (GO:0004672);;	K04733|2.22892e-98|spen:107029571|K04733 interleukin-1 receptor-associated kinase 4 [EC:2.7.11.1] | (RefSeq) receptor-like cytosolic serine/threonine-protein kinase RBK2	--	[T]	Signal transduction mechanisms	Protein tyrosine kinase;; Protein kinase domain	Receptor-like cytosolic serine/threonine-protein kinase RBK2 OS=Arabidopsis thaliana OX=3702 GN=RBK2 PE=1 SV=1	T	Signal transduction mechanisms	PREDICTED: receptor-like cytosolic serine/threonine-protein kinase RBK2 [Ipomoea nil]
Ipomoea_batatas_newGene_22011	TF	--	0.459431	15	1.42025	46	0.906165	31	64.301	2049	56.8059	1869	48.9581	1478	0.86163	27	0.877087	29	0.579351	17	36.8649	1387	42.4742	1175	42.3236	1337	6.1e-61	6.26408	1	-0.029156	3.1e-91	5.78778	0.0543032	0.432081	--	--	--	--	--	--	--	Lateral organ boundaries (LOB) domain	LOB domain-containing protein 1 OS=Arabidopsis thaliana OX=3702 GN=LBD1 PE=2 SV=1	S	Function unknown	PREDICTED: LOB domain-containing protein 1-like [Ipomoea nil]
Ipomoea_batatas_newGene_22117	TF	--	1.08921	40	0.77641	31	0.343119	14	1.27024	49	1.59963	63	1.05565	39	1.01766	38	1.64442	65	2.25296	78	3.1841	144	2.81468	94	2.64996	101	0.477987	0.823231	0.220634	-1.08845	0.0553493	0.908736	0.00963042	-1.18935	--	--	--	--	--	--	--	B3 DNA binding domain	B3 domain-containing protein At2g36080 OS=Arabidopsis thaliana OX=3702 GN=ARF31 PE=2 SV=1	K	Transcription	PREDICTED: B3 domain-containing protein At2g36080-like isoform X1 [Ipomoea nil]
Ipomoea_batatas_newGene_2221	TF	--	2.03029	84	1.20305	53	1.22974	56	0.600239	26	0.476896	22	0.198155	9	0.871848	37	1.05461	47	0.301286	12	0.472885	24	0.241157	9	0.140904	6	0.008697	-1.94565	0.0811296	1.22514	--	--	--	--	--	--	--	--	--	--	--	Helix-loop-helix DNA-binding domain	Transcription factor bHLH96 OS=Arabidopsis thaliana OX=3702 GN=BHLH96 PE=1 SV=1	K	Transcription	PREDICTED: transcription factor bHLH96-like [Ipomoea nil]
Ipomoea_batatas_newGene_22295	PK	--	0	0	2.7064	280	0	0	1.91971	184	0.878848	83	1.99636	187	0.539885	53	1.72403	175	0	0	0.723552	87	1.09774	82	0.43277	37	1.39e-08	Inf	0.0897457	#NAME?	0.968246	-0.0484156	0.107193	1.12748	[K]	Transcription	Molecular Function: protein kinase activity (GO:0004672);; Molecular Function: ATP binding (GO:0005524);; Biological Process: protein phosphorylation (GO:0006468);; Cellular Component: integral component of membrane (GO:0016021);;	--	--	--	--	Protein tyrosine kinase;; Protein kinase domain;; Leucine rich repeat;; Leucine Rich repeats (2 copies);; Leucine Rich repeat;; Leucine Rich Repeat	Probable LRR receptor-like serine/threonine-protein kinase At2g24230 OS=Arabidopsis thaliana OX=3702 GN=At2g24230 PE=2 SV=1	S	Function unknown	PREDICTED: probable LRR receptor-like serine/threonine-protein kinase At2g24230 [Nicotiana sylvestris]
Ipomoea_batatas_newGene_22399	PK	--	0.916835	43	1.10838	55	1.16453	61	1.22208	60	1.80951	91	1.28548	60	0	0	0	0	0	0	0	0	0	0	0	0	0.795621	0.39366	1.18e-10	Inf	--	--	1.16e-18	Inf	[M]	Cell wall/membrane/envelope biogenesis	--	--	--	--	--	Protein tyrosine kinase;; Protein kinase domain	Probable LRR receptor-like serine/threonine-protein kinase At3g47570 OS=Arabidopsis thaliana OX=3702 GN=At3g47570 PE=2 SV=1	S	Function unknown	PREDICTED: probable LRR receptor-like serine/threonine-protein kinase At3g47570 [Ipomoea nil]
Ipomoea_batatas_newGene_2242	PK	--	0	0	0	0	0	0	0	0	0	0	0	0	0.257367	14	0.207426	12	0.160974	9	1.5223	100	0.938441	46	1.31818	73	--	--	--	--	1.85e-06	2.64602	1.93e-19	#NAME?	[T]	Signal transduction mechanisms	--	--	--	--	--	Protein tyrosine kinase;; Protein kinase domain;; Protein kinase domain;; Protein tyrosine kinase	Probable LRR receptor-like serine/threonine-protein kinase At3g47570 OS=Arabidopsis thaliana OX=3702 GN=At3g47570 PE=2 SV=1	S	Function unknown	PREDICTED: probable LRR receptor-like serine/threonine-protein kinase At3g47570 [Ipomoea nil]
Ipomoea_batatas_newGene_225	PK	--	0	0	0	0	0.050356	5	0.144985	11	0.367504	29	0.278697	20	1.83005	133	1.84384	144	1.80814	123	2.41765	215	1.85338	122	2.28001	171	--	--	3.33e-15	-5.72637	0.476131	0.355375	9.42e-13	-3.10055	--		--	K04733|0|sot:102605277|K04733 interleukin-1 receptor-associated kinase 4 [EC:2.7.11.1] | (RefSeq) probable receptor-like protein kinase At1g67000	--	--	--	Protein kinase domain;; Protein tyrosine kinase;; Wall-associated receptor kinase C-terminal	Probable receptor-like protein kinase At5g39020 OS=Arabidopsis thaliana OX=3702 GN=At5g39020 PE=2 SV=1	T	Signal transduction mechanisms	PREDICTED: rust resistance kinase Lr10-like isoform X2 [Ipomoea nil]
Ipomoea_batatas_newGene_22648	TF	--	0.271677	16	0.337197	21	0.524059	33	1.00986	60	1.91883	40	0.569943	32	3.5837	199	2.65822	154	2.48681	123	4.50383	297	3.90382	199	3.52973	190	0.562717	0.822041	3.65e-07	-2.65157	0.183989	0.545527	1.59e-10	-2.39037	--	--	--	--	--	--	--	WRKY DNA -binding domain	WRKY transcription factor 6 OS=Arabidopsis thaliana OX=3702 GN=WRKY6 PE=1 SV=1	K	Transcription	PREDICTED: WRKY transcription factor 42-like isoform X2 [Ipomoea nil]
Ipomoea_batatas_newGene_2270	PK	--	232.51	4402	143.127	2860	283.402	5913	3.1665	63	3.23141	66	3.6967	69	48.3898	919	145.411	2958	102.635	1820	3.79345	89	6.90921	119	7.28218	143	1.58e-70	-6.3175	0.000303575	1.50651	0.000102006	-3.93928	0.065463	-0.889095	[T]	Signal transduction mechanisms	Molecular Function: calmodulin-dependent protein kinase activity (GO:0004683);; Molecular Function: calmodulin binding (GO:0005516);; Molecular Function: ATP binding (GO:0005524);; Cellular Component: nucleus (GO:0005634);; Cellular Component: cytoplasm (GO:0005737);; Cellular Component: plasma membrane (GO:0005886);; Biological Process: abscisic acid-activated signaling pathway (GO:0009738);; Mo…	--	--	[T]	Signal transduction mechanisms	Protein kinase domain;; Protein tyrosine kinase	Phosphoenolpyruvate carboxylase kinase 1 OS=Arabidopsis thaliana OX=3702 GN=PPCK1 PE=1 SV=1	T	Signal transduction mechanisms	PREDICTED: phosphoenolpyruvate carboxylase kinase 2-like [Ipomoea nil]
Ipomoea_batatas_newGene_22990	TF	--	1.51586	80	0.660129	37	1.00251	59	1.43189	79	1.52658	87	1.8707	98	3.7096	196	3.41417	194	3.60838	179	4.25709	276	3.51643	168	2.71122	148	0.846903	0.297729	0.00296861	-1.38417	0.902874	0.0609404	0.0017244	-1.16324	--	--	Molecular Function: nucleic acid binding (GO:0003676);; Molecular Function: metal ion binding (GO:0046872);;	--	--	[R]	General function prediction only	--	Protein SHOOT GRAVITROPISM 5 OS=Arabidopsis thaliana OX=3702 GN=SGR5 PE=1 SV=1	S	Function unknown	PREDICTED: protein SHOOT GRAVITROPISM 5-like [Ipomoea nil]
Ipomoea_batatas_newGene_23157	TF	--	0.400623	18	0.98849	42	0.615935	29	0.849796	37	0.626471	27	1.09959	43	2.30893	93	3.31856	142	1.6324	61	1.87986	93	0.982104	36	1.76112	70	0.778607	0.588429	0.00661164	-2.00272	0.41111	-0.56476	0.100222	-0.866473	--	--	Molecular Function: methylmalonate-semialdehyde dehydrogenase (acylating) activity (GO:0004491);; Biological Process: oxidation-reduction process (GO:0055114);;	K00140|5.46238e-99|sind:105169296|K00140 malonate-semialdehyde dehydrogenase (acetylating) / methylmalonate-semialdehyde dehydrogenase [EC:1.2.1.18 1.2.1.27] | (RefSeq) methylmalonate-semialdehyde dehydrogenase [acylating], mitochondrial-like	Valine, leucine and isoleucine degradation (ko00280);; beta-Alanine metabolism (ko00410);; Inositol phosphate metabolism (ko00562);; Propanoate metabolism (ko00640);; Carbon metabolism (ko01200)	--	--	FAR1 DNA-binding domain	--	I	Lipid transport and metabolism	PREDICTED: methylmalonate-semialdehyde dehydrogenase [acylating], mitochondrial-like isoform X2 [Ipomoea nil]
Ipomoea_batatas_newGene_2333	PK	--	21.4045	735	15.0531	545	15.5719	589	36.3108	1297	28.5907	1054	32.931	1114	51.0468	1756	43.7364	1612	39.7012	1276	38.459	1621	38.673	1199	35.4006	1253	0.0290369	0.761772	3.78e-05	-1.1593	0.631603	-0.160876	0.325737	-0.251265	[T]	Signal transduction mechanisms	Molecular Function: protein serine/threonine kinase activity (GO:0004674);; Molecular Function: ATP binding (GO:0005524);; Biological Process: protein phosphorylation (GO:0006468);;	K04733|5.7645e-171|sot:102583701|K04733 interleukin-1 receptor-associated kinase 4 [EC:2.7.11.1] | (RefSeq) serine/threonine-protein kinase At5g01020	--	[T]	Signal transduction mechanisms	Protein kinase domain;; Protein tyrosine kinase	Probable serine/threonine-protein kinase PBL15 OS=Arabidopsis thaliana OX=3702 GN=PBL15 PE=1 SV=1	T	Signal transduction mechanisms	PREDICTED: serine/threonine-protein kinase At5g01020 [Ipomoea nil]
Ipomoea_batatas_newGene_23412	PK	--	3.03845	132	4.11053	186	3.93228	185	2.32323	103	2.90839	135	3.28565	139	0.864799	37	0.763071	36	0.188877	7	2.61272	133	2.49544	96	3.64052	161	0.701338	-0.364507	8.59e-08	2.64943	3.26e-07	2.34827	0.908619	-0.0758922	--		Molecular Function: protein serine/threonine kinase activity (GO:0004674);; Molecular Function: non-membrane spanning protein tyrosine kinase activity (GO:0004715);; Molecular Function: ATP binding (GO:0005524);; Biological Process: peptidyl-tyrosine phosphorylation (GO:0018108);;	--	--	[T]	Signal transduction mechanisms	Protein tyrosine kinase;; Protein kinase domain	Probable serine/threonine-protein kinase SIS8 OS=Arabidopsis thaliana OX=3702 GN=SIS8 PE=1 SV=1	T	Signal transduction mechanisms	PREDICTED: probable LRR receptor-like serine/threonine-protein kinase At5g16900 isoform X4 [Ipomoea nil]
Ipomoea_batatas_newGene_23500	PK	--	2.12011	188	1.90634	178	2.10515	205	1.03888	96	1.69114	161	1.2548	110	1.13093	101	1.22476	117	1.4525	121	0.443855	49	0.732822	59	0.234118	22	0.23317	-0.732165	0.0646777	0.849895	0.00369367	-1.33232	0.00103838	1.43346	[K]	Transcription	Molecular Function: protein kinase activity (GO:0004672);; Molecular Function: ATP binding (GO:0005524);; Cellular Component: plasma membrane (GO:0005886);; Biological Process: protein phosphorylation (GO:0006468);; Cellular Component: integral component of membrane (GO:0016021);;	--	--	--	--	Protein kinase domain;; Protein tyrosine kinase;; Leucine rich repeat;; Leucine Rich repeats (2 copies);; Leucine rich repeat N-terminal domain;; Leucine Rich Repeat	Probable inactive receptor kinase At4g23740 OS=Arabidopsis thaliana OX=3702 GN=At4g23740 PE=2 SV=1	S	Function unknown	PREDICTED: probable inactive receptor kinase At4g23740 [Ipomoea nil]
Ipomoea_batatas_newGene_23521	PK	--	0	0	0	0	0	0	0	0	0	0	0	0	0	0	0	0	0.020882	2	0.854766	47	0.980709	46	0.717672	39	--	--	--	--	7.3e-11	5.99645	8.95e-15	#NAME?	--		--	K04733|3.8951e-163|sot:102582992|K04733 interleukin-1 receptor-associated kinase 4 [EC:2.7.11.1] | (RefSeq) probable receptor-like protein kinase At1g67000	--	[T]	Signal transduction mechanisms	Protein kinase domain;; Protein tyrosine kinase;; Wall-associated receptor kinase C-terminal;; Wall-associated receptor kinase galacturonan-binding	LEAF RUST 10 DISEASE-RESISTANCE LOCUS RECEPTOR-LIKE PROTEIN KINASE-like 2.1 OS=Arabidopsis thaliana OX=3702 GN=LRK10L-2.1 PE=3 SV=1	T	Signal transduction mechanisms	PREDICTED: LEAF RUST 10 DISEASE-RESISTANCE LOCUS RECEPTOR-LIKE PROTEIN KINASE-like 2.1 isoform X1 [Ipomoea nil]
Ipomoea_batatas_newGene_23670	PK	--	0	0	0	0	0	0	0	0	0	0	0	0	6.14969	359	6.3325	397	6.22435	340	6.89051	493	6.54399	345	5.28022	318	--	--	8.13e-40	#NAME?	0.84047	0.0957484	7.24e-61	#NAME?	[T]	Signal transduction mechanisms	Biological Process: MAPK cascade (GO:0000165);; Molecular Function: signal transducer, downstream of receptor, with serine/threonine kinase activity (GO:0004702);; Molecular Function: MAP kinase kinase activity (GO:0004708);; Molecular Function: protein binding (GO:0005515);; Molecular Function: ATP binding (GO:0005524);; Cellular Component: cytoplasm (GO:0005737);;	K13413|2.88427e-170|sot:102577890|K13413 mitogen-activated protein kinase kinase 4/5 [EC:2.7.12.2] | (RefSeq) STMEK2; mitogen-activated protein kinase kinase	Plant-pathogen interaction (ko04626)	[T]	Signal transduction mechanisms	Protein kinase domain;; Protein tyrosine kinase	Mitogen-activated protein kinase kinase 5 OS=Arabidopsis thaliana OX=3702 GN=MKK5 PE=1 SV=2	T	Signal transduction mechanisms	PREDICTED: mitogen-activated protein kinase kinase 5-like isoform X1 [Ipomoea nil]
Ipomoea_batatas_newGene_23685	TF	--	4.39217	106	4.3868	111	4.32519	115	5.24034	131	3.73852	97	4.65135	110	0.167785	5	0	0	0.355607	8	3.52438	104	2.37585	52	1.17607	30	1	-0.00355555	3.39e-13	4.67335	0.000170703	3.76209	0.0787347	0.890067	--	--	--	--	--	--	--	Lateral organ boundaries (LOB) domain	LOB domain-containing protein 40 OS=Arabidopsis thaliana OX=3702 GN=LBD40 PE=2 SV=1	S	Function unknown	PREDICTED: LOB domain-containing protein 40-like isoform X2 [Ipomoea nil]
Ipomoea_batatas_newGene_23820	PK	--	0.362709	17	0.135912	7	0	0	0.05306	3	0	0	0	0	1.65923	67	1.96843	84	2.17575	88	0.631451	36	1.19682	37	1.05762	45	--	--	5.01e-06	-3.12801	0.0726295	-0.971355	4.17e-11	-5.33205	--	--	Molecular Function: protein serine/threonine kinase activity (GO:0004674);; Molecular Function: ATP binding (GO:0005524);; Biological Process: protein phosphorylation (GO:0006468);; Cellular Component: integral component of membrane (GO:0016021);;	--	--	[T]	Signal transduction mechanisms	Protein tyrosine kinase;; Protein kinase domain	Probable receptor-like protein kinase At1g49730 OS=Arabidopsis thaliana OX=3702 GN=At1g49730 PE=2 SV=1	T	Signal transduction mechanisms	PREDICTED: probable receptor-like protein kinase At1g49730 isoform X1 [Ipomoea nil]
Ipomoea_batatas_newGene_23926	PK	--	0.064261	3	0.128511	7	0.071217	5	0.262909	13	0.476687	27	0.097332	5	1.44851	68	0.993287	45	2.89125	109	2.82231	126	2.47493	79	3.25263	102	--	--	0.00153927	-4.19122	0.395291	0.454649	2.31e-08	-2.81936	[T]	Signal transduction mechanisms	Molecular Function: protein kinase activity (GO:0004672);; Molecular Function: ATP binding (GO:0005524);; Biological Process: protein phosphorylation (GO:0006468);; Cellular Component: integral component of membrane (GO:0016021);;	--	--	--	--	--	Probable leucine-rich repeat receptor-like protein kinase At1g35710 OS=Arabidopsis thaliana OX=3702 GN=At1g35710 PE=2 SV=1	S	Function unknown	PREDICTED: probable leucine-rich repeat receptor-like protein kinase At1g35710 isoform X1 [Ipomoea nil]
Ipomoea_batatas_newGene_23975	TF	--	0	0	0.766235	22	0.234878	13	1.49419	73	0.579879	30	1.09131	51	0.365694	18	0.433541	22	0.5313	24	3.41678	196	4.47217	189	4.84673	212	0.0129374	3.00911	--	--	3.25e-15	3.26156	2.26e-07	-1.98341	--	--	Molecular Function: binding (GO:0005488);; Biological Process: metabolic process (GO:0008152);; Biological Process: guard cell differentiation (GO:0010052);; Biological Process: positive regulation of cellular process (GO:0048522);;	--	--	--	--	Helix-loop-helix DNA-binding domain	Transcription factor FAMA OS=Arabidopsis thaliana OX=3702 GN=FAMA PE=1 SV=1	K	Transcription	PREDICTED: transcription factor FAMA [Ipomoea nil]
Ipomoea_batatas_newGene_24111	PK	--	0.027642	3	0.062861	7	0.079057	8	0.153899	15	0.299856	30	0.403104	37	1.34448	123	1.3765	135	1.34517	115	1.44768	162	1.83811	152	1.81632	171	0.115449	2.30263	1.15e-11	-4.4612	0.430537	0.424877	1.03e-09	-2.60025	[K]	Transcription	Molecular Function: nucleotide binding (GO:0000166);; Molecular Function: protein kinase activity (GO:0004672);; Cellular Component: membrane (GO:0016020);; Biological Process: phosphorylation (GO:0016310);;	--	--	--	--	Protein kinase domain;; Protein tyrosine kinase;; Leucine rich repeat;; Leucine Rich repeats (2 copies);; Leucine Rich Repeat	Probable LRR receptor-like serine/threonine-protein kinase At3g47570 OS=Arabidopsis thaliana OX=3702 GN=At3g47570 PE=2 SV=1	S	Function unknown	PREDICTED: probable LRR receptor-like serine/threonine-protein kinase At3g47570 [Ipomoea nil]
Ipomoea_batatas_newGene_24163	PK	--	1.10676	55	1.44704	76	1.64842	90	0.961768	50	0.994082	53	0.626619	31	0	0	0.201456	11	0.207213	10	0.157189	10	0.134539	6	0.168163	9	0.445869	-0.736993	1.03e-06	3.42004	--	--	8.2e-05	2.40002	--	--	--	--	--	--	--	--	--	--	--	--
Ipomoea_batatas_newGene_24375	PK	--	2.27005	112	2.7268	146	1.75883	97	8.71099	428	8.46856	421	9.11021	436	9.08659	421	10.1828	505	8.30866	360	16.2257	923	14.854	613	13.6113	652	3.3e-07	1.9947	6.09e-08	-1.96847	0.0023815	0.789214	0.00168899	-0.778551	[T]	Signal transduction mechanisms	Molecular Function: protein serine/threonine kinase activity (GO:0004674);; Molecular Function: ATP binding (GO:0005524);; Cellular Component: plasma membrane (GO:0005886);; Biological Process: protein phosphorylation (GO:0006468);; Cellular Component: plasmodesma (GO:0009506);; Cellular Component: integral component of membrane (GO:0016021);; Biological Process: defense response to bacterium (GO…	--	--	--	--	Protein tyrosine kinase;; Protein kinase domain	Cysteine-rich receptor-like protein kinase 10 OS=Arabidopsis thaliana OX=3702 GN=CRK10 PE=1 SV=3	T	Signal transduction mechanisms	PREDICTED: cysteine-rich receptor-like protein kinase 10 [Ipomoea nil]
Ipomoea_batatas_newGene_24375	PK	--	2.27005	112	2.7268	146	1.75883	97	8.71099	428	8.46856	421	9.11021	436	9.08659	421	10.1828	505	8.30866	360	16.2257	923	14.854	613	13.6113	652	3.3e-07	1.9947	6.09e-08	-1.96847	0.0023815	0.789214	0.00168899	-0.778551	[T]	Signal transduction mechanisms	Molecular Function: protein serine/threonine kinase activity (GO:0004674);; Molecular Function: ATP binding (GO:0005524);; Cellular Component: plasma membrane (GO:0005886);; Biological Process: protein phosphorylation (GO:0006468);; Cellular Component: plasmodesma (GO:0009506);; Cellular Component: integral component of membrane (GO:0016021);; Biological Process: defense response to bacterium (GO…	--	--	--	--	Protein tyrosine kinase;; Protein kinase domain	Cysteine-rich receptor-like protein kinase 10 OS=Arabidopsis thaliana OX=3702 GN=CRK10 PE=1 SV=3	T	Signal transduction mechanisms	PREDICTED: cysteine-rich receptor-like protein kinase 10 [Ipomoea nil]
Ipomoea_batatas_newGene_24667	PK	--	1.25187	92	1.63814	104	1.39765	81	15.9832	1172	24.0069	1837	16.5578	1141	7.78897	462	6.34967	383	7.79939	418	36.6522	2977	38.0946	2242	50.4708	3402	3.92e-15	3.94346	1.95e-09	-2.22766	6.25e-18	2.79917	0.00013581	-1.09636	[M]	Cell wall/membrane/envelope biogenesis	--	K04733|0|spen:107003255|K04733 interleukin-1 receptor-associated kinase 4 [EC:2.7.11.1] | (RefSeq) putative receptor-like protein kinase At4g00960	--	--	--	Salt stress response/antifungal;; Protein kinase domain;; Protein tyrosine kinase;; Protein tyrosine kinase;; Protein kinase domain	Cysteine-rich receptor-like protein kinase 42 OS=Arabidopsis thaliana OX=3702 GN=CRK42 PE=2 SV=1	T	Signal transduction mechanisms	PREDICTED: cysteine-rich receptor-like protein kinase 2 [Ipomoea nil]
Ipomoea_batatas_newGene_25081	TF	--	0.591974	14	2.34744	59	3.04805	79	2.16306	53	1.33194	34	1.60403	38	14.0078	330	13.8753	351	11.6844	257	9.44746	273	7.22182	154	10.0317	244	0.955274	-0.155828	1.05e-10	-2.71981	0.24219	-0.465543	1.09e-10	-2.42717	--	--	--	--	--	--	--	WRKY DNA -binding domain	Probable WRKY transcription factor 4 OS=Arabidopsis thaliana OX=3702 GN=WRKY4 PE=1 SV=2	K	Transcription	PREDICTED: probable WRKY transcription factor 3 [Ipomoea nil]
Ipomoea_batatas_newGene_25174	PK	--	0.325199	26	0.40146	41	0.906156	58	0.969406	85	0.842634	69	0.811742	62	2.63917	233	1.79882	186	1.90156	154	1.78679	183	1.73938	107	2.29486	175	0.482041	0.75779	7.06e-06	-2.14397	0.611195	-0.282932	0.00612574	-1.11799	--		--	--	--	[T]	Signal transduction mechanisms	Protein tyrosine kinase;; Protein kinase domain;; Wall-associated receptor kinase galacturonan-binding	Rust resistance kinase Lr10 OS=Triticum aestivum OX=4565 GN=LRK10 PE=2 SV=1	T	Signal transduction mechanisms	PREDICTED: LEAF RUST 10 DISEASE-RESISTANCE LOCUS RECEPTOR-LIKE PROTEIN KINASE-like 2.4 [Ipomoea nil]
Ipomoea_batatas_newGene_25176	PK	--	0.149369	13	0.598859	54	1.14903	93	0.057238	6	0.033391	4	0.060661	6	1.76037	149	1.2893	105	1.26103	83	0.155693	17	0.15776	12	0.023186	3	--	--	0.284147	-1.06002	1.15e-09	-3.39102	--	--	--		--	--	--	[T]	Signal transduction mechanisms	Protein kinase domain;; Protein tyrosine kinase;; Wall-associated receptor kinase galacturonan-binding	Rust resistance kinase Lr10 OS=Triticum aestivum OX=4565 GN=LRK10 PE=2 SV=1	T	Signal transduction mechanisms	PREDICTED: LEAF RUST 10 DISEASE-RESISTANCE LOCUS RECEPTOR-LIKE PROTEIN KINASE-like 2.5 [Ipomoea nil]
Ipomoea_batatas_newGene_25216	PK	--	1.11367	43	1.64841	66	0.904517	38	0.272534	11	0.481165	20	0.215761	9	1.9087	73	1.93446	79	2.83967	101	0.667467	32	0.08635	3	0.179538	8	0.121352	-1.66766	0.125142	-1.00789	1.94e-06	-2.67799	--	--	[M]	Cell wall/membrane/envelope biogenesis	Molecular Function: transmembrane receptor protein tyrosine kinase activity (GO:0004714);; Molecular Function: ATP binding (GO:0005524);; Cellular Component: integral component of membrane (GO:0016021);; Biological Process: peptidyl-tyrosine phosphorylation (GO:0018108);;	--	--	--	--	Protein kinase domain;; Protein tyrosine kinase	Probable inactive receptor kinase RLK902 OS=Arabidopsis thaliana OX=3702 GN=RLK902 PE=1 SV=1	T	Signal transduction mechanisms	PREDICTED: probable inactive receptor kinase RLK902 [Ipomoea nil]
Ipomoea_batatas_newGene_25284	PK	--	1.13207	51	0.769502	37	1.4	70	2.53789	119	2.88082	139	2.33925	104	1.30359	59	1.6164	78	1.72032	73	2.91525	161	4.04565	165	3.77828	175	0.174434	0.958172	0.887785	-0.161126	0.00156141	1.30299	0.259779	-0.521673	[T]	Signal transduction mechanisms	Molecular Function: protein serine/threonine kinase activity (GO:0004674);; Molecular Function: ATP binding (GO:0005524);; Cellular Component: plasma membrane (GO:0005886);; Biological Process: protein phosphorylation (GO:0006468);;	--	--	[T]	Signal transduction mechanisms	Protein kinase domain;; Protein tyrosine kinase	Cold-responsive protein kinase 1 OS=Arabidopsis thaliana OX=3702 GN=CRPK1 PE=1 SV=1	T	Signal transduction mechanisms	PREDICTED: putative serine/threonine-protein kinase [Ipomoea nil]
Ipomoea_batatas_newGene_25284	PK	--	1.13207	51	0.769502	37	1.4	70	2.53789	119	2.88082	139	2.33925	104	1.30359	59	1.6164	78	1.72032	73	2.91525	161	4.04565	165	3.77828	175	0.174434	0.958172	0.887785	-0.161126	0.00156141	1.30299	0.259779	-0.521673	[T]	Signal transduction mechanisms	Molecular Function: protein serine/threonine kinase activity (GO:0004674);; Molecular Function: ATP binding (GO:0005524);; Cellular Component: plasma membrane (GO:0005886);; Biological Process: protein phosphorylation (GO:0006468);;	--	--	[T]	Signal transduction mechanisms	Protein kinase domain;; Protein tyrosine kinase	Cold-responsive protein kinase 1 OS=Arabidopsis thaliana OX=3702 GN=CRPK1 PE=1 SV=1	T	Signal transduction mechanisms	PREDICTED: putative serine/threonine-protein kinase [Ipomoea nil]
Ipomoea_batatas_newGene_2547	TF	--	2.38342	217	2.8103	277	4.38523	432	4.94957	428	3.66713	336	4.47174	408	0.903464	91	2.65978	234	1.59922	150	1.281	145	1.60691	123	1.90787	174	0.842165	0.252448	0.141396	1.08941	0.937068	-0.0530328	5.17e-06	1.37681	--	--	Cellular Component: nucleus (GO:0005634);; Biological Process: regulation of transcription, DNA-templated (GO:0006355);; Molecular Function: lipid binding (GO:0008289);; Biological Process: anthocyanin-containing compound biosynthetic process (GO:0009718);; Biological Process: wax biosynthetic process (GO:0010025);; Biological Process: cutin biosynthetic process (GO:0010143);; Biological Process:…	K09338|0|spen:107005266|K09338 homeobox-leucine zipper protein | (RefSeq) homeobox-leucine zipper protein ANTHOCYANINLESS 2	--	--	--	START domain;; Homeobox domain	Homeobox-leucine zipper protein ANTHOCYANINLESS 2 OS=Arabidopsis thaliana OX=3702 GN=ANL2 PE=2 SV=1	K	Transcription	PREDICTED: homeobox-leucine zipper protein ANTHOCYANINLESS 2-like [Ipomoea nil]
Ipomoea_batatas_newGene_2576	PK	--	1.65549	83	2.92267	143	2.8727	152	0.87422	46	1.15685	62	1.32062	62	4.8899	243	3.30924	177	4.35123	189	1.22813	75	1.20443	54	1.13699	59	0.0885517	-1.07616	0.13523	-0.749931	1.23e-05	-1.6764	0.817628	-0.16506	[T]	Signal transduction mechanisms	Molecular Function: protein tyrosine kinase activity (GO:0004713);; Molecular Function: ATP binding (GO:0005524);; Biological Process: peptidyl-tyrosine phosphorylation (GO:0018108);;	K13436|0|fve:101298506|K13436 pto-interacting protein 1 [EC:2.7.11.1] | (RefSeq) PTI1-like tyrosine-protein kinase 3	Plant-pathogen interaction (ko04626)	[T]	Signal transduction mechanisms	Protein tyrosine kinase;; Protein kinase domain	PTI1-like tyrosine-protein kinase 3 OS=Arabidopsis thaliana OX=3702 GN=PTI13 PE=1 SV=1	T	Signal transduction mechanisms	PREDICTED: PTI1-like tyrosine-protein kinase 2 [Ipomoea nil]
Ipomoea_batatas_newGene_25816	PK	--	4.37642	186	2.99095	135	2.67911	126	1.34937	60	2.37867	109	2.14135	90	3.28599	140	3.76457	172	3.15731	126	0.983641	52	0.716557	28	0.320122	15	0.144014	-0.909141	0.827157	0.168542	4.97e-07	-2.21513	0.00480657	1.45813	[T]	Signal transduction mechanisms	Molecular Function: protein kinase activity (GO:0004672);; Molecular Function: ATP binding (GO:0005524);; Biological Process: protein phosphorylation (GO:0006468);; Molecular Function: hydrolase activity (GO:0016787);;	--	--	[T]	Signal transduction mechanisms	Protein tyrosine kinase;; Protein kinase domain	Inactive protein kinase SELMODRAFT_444075 OS=Selaginella moellendorffii OX=88036 GN=SELMODRAFT_444075 PE=2 SV=1	T	Signal transduction mechanisms	PREDICTED: inactive protein kinase SELMODRAFT_444075-like [Ipomoea nil]
Ipomoea_batatas_newGene_25967	TR	--	1.26733	72	1.88327	95	1.35022	88	1.96958	87	1.63346	81	1.87571	77	0.226492	15	0.351814	20	0.637595	37	0.615725	36	0.39731	22	1.26604	51	1	-0.00390857	0.00350367	1.7669	0.501468	0.600979	0.0268077	1.14562	--	--	Biological Process: transcription, DNA-templated (GO:0006351);;	--	--	--	--	Homeobox domain;; DDT domain	Homeobox-DDT domain protein RLT1 OS=Arabidopsis thaliana OX=3702 GN=RLT1 PE=1 SV=1	K	Transcription	PREDICTED: homeobox-DDT domain protein RLT1-like [Ipomoea nil]
Ipomoea_batatas_newGene_25967	TF	--	1.26733	72	1.88327	95	1.35022	88	1.96958	87	1.63346	81	1.87571	77	0.226492	15	0.351814	20	0.637595	37	0.615725	36	0.39731	22	1.26604	51	1	-0.00390857	0.00350367	1.7669	0.501468	0.600979	0.0268077	1.14562	--	--	Biological Process: transcription, DNA-templated (GO:0006351);;	--	--	--	--	Homeobox domain;; DDT domain	Homeobox-DDT domain protein RLT1 OS=Arabidopsis thaliana OX=3702 GN=RLT1 PE=1 SV=1	K	Transcription	PREDICTED: homeobox-DDT domain protein RLT1-like [Ipomoea nil]
Ipomoea_batatas_newGene_26003	PK	--	3.3771	281	3.4498	295	1.71985	166	0.913977	82	1.37668	122	1.00689	82	3.8682	327	4.61267	405	5.84291	449	1.80765	185	1.37139	103	1.19234	107	0.0644659	-1.29247	0.084929	-0.752845	3.76e-07	-1.58713	0.306748	-0.473601	[M]	Cell wall/membrane/envelope biogenesis	Molecular Function: protein serine/threonine kinase activity (GO:0004674);; Molecular Function: ATP binding (GO:0005524);; Biological Process: protein phosphorylation (GO:0006468);; Cellular Component: integral component of membrane (GO:0016021);;	--	--	[T]	Signal transduction mechanisms	Protein kinase domain;; Protein tyrosine kinase	Probable receptor-like protein kinase At2g42960 OS=Arabidopsis thaliana OX=3702 GN=At2g42960 PE=3 SV=1	T	Signal transduction mechanisms	PREDICTED: probable receptor-like protein kinase At2g42960 isoform X2 [Ipomoea nil]
Ipomoea_batatas_newGene_26094	TF	--	1.15063	63	0.951173	55	1.51561	91	0.101925	6	0.519052	31	0.185745	10	0.523339	29	1.19685	70	0.255688	14	0.467622	32	0.281688	14	0.227692	13	0.000863338	-2.36684	0.158421	1.12079	--	--	--	--	--	--	Molecular Function: DNA binding (GO:0003677);;	K09422|8.27825e-86|aip:107630711|K09422 myb proto-oncogene protein, plant | (RefSeq) protein ODORANT1-like	--	[K]	Transcription	Myb-like DNA-binding domain;; Myb-like DNA-binding domain	Protein ODORANT1 OS=Petunia hybrida OX=4102 GN=ODO1 PE=2 SV=1	K	Transcription	PREDICTED: protein ODORANT1-like [Ipomoea nil]
Ipomoea_batatas_newGene_26100	TF	--	3.28152	165	1.87915	100	2.51494	140	11.1919	584	12.5005	672	9.97688	493	0.662735	33	0.615054	34	0.556995	27	1.05477	66	1.30796	60	1.0209	53	1.29e-07	1.88431	1.76e-06	2.34809	0.122676	0.971649	6.81e-28	3.24634	--	--	--	--	--	--	--	Domain of unknown function (DUF702)	Protein LATERAL ROOT PRIMORDIUM 1 OS=Arabidopsis thaliana OX=3702 GN=LRP1 PE=1 SV=1	S	Function unknown	PREDICTED: protein LATERAL ROOT PRIMORDIUM 1 [Ipomoea nil]
Ipomoea_batatas_newGene_26271	TF	--	0.288882	8	0.192587	6	0	0	0.941784	25	1.68348	45	2.27739	56	0.273847	7	0	0	0.684644	16	0.215023	7	0	0	0.309376	8	0.00192444	3.30902	--	--	--	--	--	--	--	--	Cellular Component: intracellular (GO:0005622);; Molecular Function: zinc ion binding (GO:0008270);;	--	--	--	--	--	--	S	Function unknown	PREDICTED: uncharacterized protein LOC109165806 [Ipomoea nil]
Ipomoea_batatas_newGene_26341	PK	--	4.92445	365	9.08786	723	8.70531	722	8.02137	703	3.38346	276	5.69524	393	6.56087	396	4.25987	327	3.37791	239	1.8044	96	1.66023	88	1.27785	99	0.888652	-0.259651	0.197783	0.807957	1.23e-07	-1.71639	0.00857999	2.24936	[W]	Extracellular structures	--	K04733|2.0814e-144|egr:104445545|K04733 interleukin-1 receptor-associated kinase 4 [EC:2.7.11.1] | (RefSeq) cysteine-rich receptor-like protein kinase 10	--	--	--	Protein tyrosine kinase;; Protein kinase domain;; Salt stress response/antifungal	Putative cysteine-rich receptor-like protein kinase 35 OS=Arabidopsis thaliana OX=3702 GN=CRK35 PE=3 SV=3	T	Signal transduction mechanisms	PREDICTED: putative receptor-like protein kinase At4g00960 [Ipomoea nil]
Ipomoea_batatas_newGene_26416	PK	--	1.99992	207	1.60845	177	2.4826	286	0.671901	76	0.858613	101	0.786993	84	0.09852	11	0.034513	5	0.135363	14	0.12504	17	0.151482	15	0.01719	2	0.000669826	-1.53833	5.75e-22	4.64505	--	--	4.48e-08	2.9162	[T]	Signal transduction mechanisms	--	K08819|0|spen:107003211|K08819 cyclin-dependent kinase 12/13 [EC:2.7.11.22 2.7.11.23] | (RefSeq) probable serine/threonine-protein kinase At1g09600	--	[D]	Cell cycle control, cell division, chromosome partitioning	Protein kinase domain;; Protein tyrosine kinase	Probable serine/threonine-protein kinase At1g09600 OS=Arabidopsis thaliana OX=3702 GN=At1g09600 PE=3 SV=1	T	Signal transduction mechanisms	PREDICTED: probable serine/threonine-protein kinase At1g09600 [Ipomoea nil]
Ipomoea_batatas_newGene_26468	PK	--	0.141716	7	0	0	0.207476	13	1.35397	87	1.34997	90	1.13483	68	0.566548	39	0.502811	32	0.762342	43	2.04557	166	1.99039	120	4.09795	225	3.97e-05	3.00031	0.0441545	-1.89394	3.01e-05	2.18764	0.0126573	-1.09585	--		--	--	--	--	--	D-mannose binding lectin;; S-locus glycoprotein domain;; Protein tyrosine kinase;; Protein kinase domain;; PAN-like domain;; Protein tyrosine kinase;; Protein kinase domain	G-type lectin S-receptor-like serine/threonine-protein kinase At1g11300 OS=Arabidopsis thaliana OX=3702 GN=At1g11300 PE=2 SV=1	T	Signal transduction mechanisms	PREDICTED: G-type lectin S-receptor-like serine/threonine-protein kinase At1g11300 isoform X3 [Ipomoea nil]
Ipomoea_batatas_newGene_26490	PK	--	7.24301	445	6.53295	418	8.26268	570	4.27067	279	2.43222	158	2.60435	159	0.398437	27	0.459184	32	0.601836	38	0.252651	21	0.275092	17	0.356105	25	0.000108176	-1.38185	1e-27	4.0159	0.511566	-0.593996	1.46e-06	3.21201	--		Molecular Function: nucleotide binding (GO:0000166);; Molecular Function: protein serine/threonine kinase activity (GO:0004674);; Cellular Component: plasma membrane (GO:0005886);; Biological Process: protein phosphorylation (GO:0006468);; Biological Process: defense response (GO:0006952);; Cellular Component: plasmodesma (GO:0009506);;	--	--	--	--	PAN-like domain;; S-locus glycoprotein domain;; Protein tyrosine kinase;; Protein kinase domain;; Protein tyrosine kinase	G-type lectin S-receptor-like serine/threonine-protein kinase RKS1 OS=Arabidopsis thaliana OX=3702 GN=RKS1 PE=3 SV=3	T	Signal transduction mechanisms	PREDICTED: G-type lectin S-receptor-like serine/threonine-protein kinase At4g27290 [Ipomoea nil]
Ipomoea_batatas_newGene_26523	TF	--	0	0	0.094501	2	0	0	0.334075	6	0	0	0	0	1.60717	27	2.32303	42	2.65713	42	3.44376	71	1.8836	29	2.19786	38	--	--	1.22e-06	#NAME?	0.70135	0.288903	2.19e-09	-4.48644	--	--	--	--	--	[K]	Transcription	SRF-type transcription factor (DNA-binding and dimerisation domain)	Agamous-like MADS-box protein AGL61 OS=Arabidopsis thaliana OX=3702 GN=AGL61 PE=1 SV=1	K	Transcription	PREDICTED: agamous-like MADS-box protein AGL61 [Ipomoea nil]
Ipomoea_batatas_newGene_26571	PK	--	1.84406	47	1.16355	31	0.866219	25	4.23074	111	4.63386	126	5.14806	128	2.55007	65	2.57715	70	2.47192	59	2.40223	75	4.22015	96	4.5595	119	0.00460436	1.70346	0.303304	-0.770862	0.281713	0.648932	0.563346	0.27028	--	--	Molecular Function: protein serine/threonine kinase activity (GO:0004674);; Molecular Function: ATP binding (GO:0005524);; Cellular Component: plasma membrane (GO:0005886);; Biological Process: protein phosphorylation (GO:0006468);; Cellular Component: integral component of membrane (GO:0016021);;	--	--	--	--	Protein tyrosine kinase	Probable LRR receptor-like serine/threonine-protein kinase At1g53440 OS=Arabidopsis thaliana OX=3702 GN=At1g53440 PE=2 SV=2	S	Function unknown	PREDICTED: probable LRR receptor-like serine/threonine-protein kinase At1g53430 [Ipomoea nil]
Ipomoea_batatas_newGene_26681	TF	--	1.25669	30	0.444755	12	0.413758	11	0.120334	3	0.346418	9	0.092632	3	1.8851	45	1.79909	46	1.90052	42	0.312714	10	0	0	0.165511	5	--	--	0.23031	-1.03344	9.72e-06	-3.24811	--	--	--	--	Molecular Function: transcription factor activity, sequence-specific DNA binding (GO:0003700);; Biological Process: regulation of transcription, DNA-templated (GO:0006355);; Molecular Function: sequence-specific DNA binding (GO:0043565);;	--	--	--	--	WRKY DNA -binding domain	Probable WRKY transcription factor 9 OS=Arabidopsis thaliana OX=3702 GN=WRKY9 PE=2 SV=1	K	Transcription	PREDICTED: probable WRKY transcription factor 9 [Ipomoea nil]
Ipomoea_batatas_newGene_26686	TF	--	1.88413	72	2.79157	110	1.19638	51	6.09332	233	3.95001	158	6.53983	237	6.28965	240	4.57809	195	4.74224	172	3.50152	162	8.00416	287	8.67734	348	0.000907637	1.73163	0.000281646	-1.65198	0.585426	0.479846	0.59612	-0.413444	--	--	--	--	--	--	--	WRKY DNA -binding domain	Probable WRKY transcription factor 65 OS=Arabidopsis thaliana OX=3702 GN=WRKY65 PE=2 SV=1	K	Transcription	PREDICTED: probable WRKY transcription factor 65 isoform X1 [Ipomoea nil]
Ipomoea_batatas_newGene_26781	TR	--	2.47587	107	2.66917	122	2.54133	121	2.61257	118	3.68328	171	1.63158	70	1.29846	57	0.968153	45	1.23284	50	0.672865	36	0.823389	33	0.989332	45	1	0.0120084	0.0234349	1.21888	0.638703	-0.37473	0.00464905	1.59311	--	--	--	K10523|3.07001e-162|sly:101268294|K10523 speckle-type POZ protein | (RefSeq) BTB/POZ domain-containing protein At1g55760	--	[DR]	Cell cycle control, cell division, chromosome partitioning;; General function prediction only	BTB/POZ domain	BTB/POZ domain-containing protein At1g55760 OS=Arabidopsis thaliana OX=3702 GN=At1g55760 PE=2 SV=1	S	Function unknown	PREDICTED: BTB/POZ domain-containing protein At1g55760 [Solanum lycopersicum]
Ipomoea_batatas_newGene_26883	TF	--	0.27638	13	0.439185	19	0.320019	17	0.265308	13	0.472432	23	0.401288	18	0.929631	41	0.928884	46	1.00771	43	0.889977	48	1.12002	46	2.07628	65	--	--	0.0888852	-1.48017	0.707899	0.338437	0.00550529	-1.61053	--	--	--	--	--	--	--	Homeobox domain	Protein WUSCHEL OS=Petunia hybrida OX=4102 GN=WUS PE=2 SV=1	K	Transcription	wuschel, partial [Calibrachoa parviflora]
Ipomoea_batatas_newGene_26971	PK	--	0.587128	61	0.413036	46	0.56968	66	0.168621	19	0.4045	46	0.141239	15	0.670191	70	0.867372	97	1.21828	119	0.134078	18	0.150436	15	0.113822	13	0.118222	-1.32149	0.453707	-0.539881	7.01e-07	-2.61607	--	--	[T]	Signal transduction mechanisms	--	--	--	[T]	Signal transduction mechanisms	Protein of unknown function (DUF1221);; Protein tyrosine kinase;; Protein kinase domain	Light-sensor Protein kinase OS=Ceratodon purpureus OX=3225 GN=PHY1 PE=3 SV=3	T	Signal transduction mechanisms	PREDICTED: serine/threonine-protein kinase ATG1-like isoform X1 [Ipomoea nil]
Ipomoea_batatas_newGene_27135	TF	--	1.35092	85	2.25997	159	3.55039	246	4.20874	272	3.38599	223	3.85522	235	4.01112	255	3.2945	232	3.43933	208	1.46218	119	1.1198	67	1.50557	95	0.595971	0.545309	0.546929	-0.451	0.00048204	-1.29729	0.000144413	1.3752	--	--	--	--	--	--	--	WRKY DNA -binding domain	Probable WRKY transcription factor 9 OS=Arabidopsis thaliana OX=3702 GN=WRKY9 PE=2 SV=1	K	Transcription	PREDICTED: probable WRKY transcription factor 9 [Ipomoea nil]
Ipomoea_batatas_newGene_27160	TF	--	3.3052	174	4.86767	270	3.34285	194	10.5702	577	7.24316	408	17.1026	884	11.3716	598	10.746	606	7.3053	359	4.8598	313	5.94414	282	3.2955	179	0.0935989	1.74464	0.000332467	-1.43586	0.00545903	-0.968615	0.0628213	1.26044	--	--	--	K09422|4.05345e-117|mdm:103401642|K09422 myb proto-oncogene protein, plant | (RefSeq) transcription factor MYB39-like	--	[K]	Transcription	Myb-like DNA-binding domain;; Myb-like DNA-binding domain	Transcription factor MYB92 OS=Arabidopsis thaliana OX=3702 GN=MYB92 PE=1 SV=1	K	Transcription	PREDICTED: transcription factor MYB39 [Ipomoea nil]
Ipomoea_batatas_newGene_27178	TR	--	19.2886	3026	21.5487	3763	24.2788	4061	19.4593	3262	21.3815	3808	21.2119	3275	3.4876	333	4.44458	454	3.4381	327	3.14773	203	2.14652	198	1.88641	159	0.937009	-0.0742426	4.68e-31	3.31196	0.0022745	-0.942634	4.68e-81	4.1641	[T]	Signal transduction mechanisms	Molecular Function: binding (GO:0005488);;	--	--	[R]	General function prediction only	Reverse transcriptase (RNA-dependent DNA polymerase);; Reverse transcriptase-like;; zinc-binding in reverse transcriptase;; Protein DA1	Protein DA1 OS=Arabidopsis thaliana OX=3702 GN=DA1 PE=1 SV=1	S	Function unknown	PREDICTED: uncharacterized protein LOC109159849 [Ipomoea nil]
Ipomoea_batatas_newGene_27413	TR	--	0.203179	13	0.259535	19	0.16741	13	2.43961	146	2.29945	143	2.09438	115	0.62441	38	1.35873	86	0.625901	41	2.51433	181	2.95061	161	2.8342	148	4.97e-08	3.32985	0.0311065	-2.00251	8.51e-05	1.62709	0.526231	-0.31628	--	--	Biological Process: cellular process (GO:0009987);;	K14484|3.87221e-50|pper:PRUPE_ppa007663mg|K14484 auxin-responsive protein IAA | (RefSeq) hypothetical protein	Plant hormone signal transduction (ko04075)	--	--	AUX/IAA family	Auxin-responsive protein IAA26 OS=Arabidopsis thaliana OX=3702 GN=IAA26 PE=1 SV=2	K	Transcription	PREDICTED: auxin-responsive protein IAA26-like [Ipomoea nil]
Ipomoea_batatas_newGene_27509	PK	--	3.4617	196	2.9303	175	2.31761	145	1.17525	70	2.52422	154	2.06343	115	3.43748	195	3.13764	191	3.35114	178	1.56549	109	1.15584	60	1.25561	74	0.360768	-0.6508	0.918867	-0.0771075	0.00268721	-1.21236	0.377441	0.470127	--		Molecular Function: protein serine/threonine kinase activity (GO:0004674);; Molecular Function: ATP binding (GO:0005524);; Cellular Component: plasma membrane (GO:0005886);; Biological Process: protein phosphorylation (GO:0006468);; Cellular Component: integral component of membrane (GO:0016021);;	K04733|0|sot:102604519|K04733 interleukin-1 receptor-associated kinase 4 [EC:2.7.11.1] | (RefSeq) serine/threonine-protein kinase CDL1	--	[T]	Signal transduction mechanisms	Protein tyrosine kinase;; Protein kinase domain	Probable serine/threonine-protein kinase PBL23 OS=Arabidopsis thaliana OX=3702 GN=PBL23 PE=2 SV=1	T	Signal transduction mechanisms	PREDICTED: serine/threonine-protein kinase CDL1 [Ipomoea nil]
Ipomoea_batatas_newGene_27614	TF	--	0	0	0	0	0	0	1.07611	37	0.806889	29	1.07219	35	0	0	0	0	0	0	3.79705	154	4.43408	130	4.82501	165	2.63e-05	Inf	--	--	1e-31	Inf	3.06e-07	-2.1806	--	--	--	K09422|7.81819e-60|cic:CICLE_v10013466mg|K09422 myb proto-oncogene protein, plant | (RefSeq) hypothetical protein	--	[K]	Transcription	Myb-like DNA-binding domain;; Myb-like DNA-binding domain	Transcription factor MYB48 OS=Arabidopsis thaliana OX=3702 GN=MYB48 PE=2 SV=1	K	Transcription	PREDICTED: myb-related protein 340-like [Ipomoea nil]
Ipomoea_batatas_newGene_27876	PK	--	0.73523	24	0.821397	29	1.9289	57	1.04923	35	2.43503	77	1.20444	33	0	0	0	0	0	0	0	0	0	0	0	0	0.948751	0.211272	--	--	--	--	2.57e-08	Inf	[K]	Transcription	Molecular Function: kinase activity (GO:0016301);;	--	--	--	--	Leucine rich repeat;; Leucine Rich repeats (2 copies);; Leucine rich repeat N-terminal domain	Probable LRR receptor-like serine/threonine-protein kinase At3g47570 OS=Arabidopsis thaliana OX=3702 GN=At3g47570 PE=2 SV=1	S	Function unknown	PREDICTED: LRR receptor-like serine/threonine-protein kinase EFR [Ipomoea nil]
Ipomoea_batatas_newGene_27877	PK	--	0.398606	20	0.674635	36	0.5773	32	0.578984	30	0.921851	50	0.595637	30	0	0	0	0	0.082021	4	0.088009	6	0.134371	7	0.173837	9	0.83416	0.453764	--	--	--	--	0.00026642	2.25111	[K]	Transcription	Molecular Function: kinase activity (GO:0016301);;	--	--	--	--	Protein tyrosine kinase;; Protein kinase domain;; Leucine rich repeat;; Leucine Rich repeats (2 copies);; Leucine Rich repeat;; Leucine Rich Repeat	Probable LRR receptor-like serine/threonine-protein kinase At3g47570 OS=Arabidopsis thaliana OX=3702 GN=At3g47570 PE=2 SV=1	S	Function unknown	PREDICTED: probable LRR receptor-like serine/threonine-protein kinase At3g47570 [Ipomoea nil]
Ipomoea_batatas_newGene_27903	PK	--	5.01026	302	4.07549	259	2.29044	153	1.98177	125	2.69394	175	1.64055	98	0.296969	18	1.09383	71	2.18487	124	0.174239	13	0.05243	3	0.293906	19	0.432326	-0.848723	0.0904291	1.72931	--	--	1.15e-12	3.50049	[M]	Cell wall/membrane/envelope biogenesis	Molecular Function: protein serine/threonine kinase activity (GO:0004674);; Molecular Function: ATP binding (GO:0005524);; Biological Process: protein phosphorylation (GO:0006468);; Cellular Component: integral component of membrane (GO:0016021);;	--	--	--	--	Protein kinase domain;; Protein tyrosine kinase	LRR receptor-like serine/threonine-protein kinase RCH1 OS=Arabidopsis thaliana OX=3702 GN=RCH1 PE=2 SV=1	S	Function unknown	PREDICTED: LRR receptor-like serine/threonine-protein kinase RCH1 [Ipomoea nil]
Ipomoea_batatas_newGene_27932	TF	--	6.00137	235	4.69004	194	7.86409	339	0.561733	23	1.10633	47	0.841946	33	2.0554	81	4.59096	193	3.84039	141	0.594482	29	0.609021	22	0.437539	18	2.16e-12	-3.10529	0.00997112	1.10984	0.000131186	-2.56028	--	--	--	--	Molecular Function: DNA binding (GO:0003677);;	K09422|5.2184e-63|sly:101247276|K09422 myb proto-oncogene protein, plant | (RefSeq) AN2; MYB transcriptional factor AN2	--	[K]	Transcription	Myb-like DNA-binding domain;; Myb-like DNA-binding domain	Transcription factor MYB113 OS=Arabidopsis thaliana OX=3702 GN=MYB113 PE=1 SV=1	K	Transcription	R2R3 MYB related transcription factor [Ipomoea batatas]
Ipomoea_batatas_newGene_28384	PK	--	0.082832	3	0	0	0.248936	9	1.22782	34	2.48334	70	2.00119	59	0.228492	6	0.281922	9	0.338516	7	1.04912	37	0.929129	25	1.47254	41	0.000496003	3.15863	--	--	0.00214108	2.25772	0.309201	0.633313	[T]	Signal transduction mechanisms	--	--	--	--	--	Protein kinase domain;; Protein tyrosine kinase;; Protein tyrosine kinase;; Protein kinase domain	G-type lectin S-receptor-like serine/threonine-protein kinase At1g11330 OS=Arabidopsis thaliana OX=3702 GN=At1g11330 PE=1 SV=3	T	Signal transduction mechanisms	PREDICTED: G-type lectin S-receptor-like serine/threonine-protein kinase At1g11300 [Ipomoea nil]
Ipomoea_batatas_newGene_28471	TF	--	4.49275	95	2.67677	60	1.75841	41	5.49058	120	10.1852	230	4.94202	103	0.688863	15	0.504822	12	1.53385	31	2.6984	70	0.75819	15	1.17937	26	0.320677	1.06861	0.0994159	1.8603	--	--	0.00480105	2.07517	--	--	Cellular Component: intracellular (GO:0005622);; Molecular Function: zinc ion binding (GO:0008270);;	--	--	--	--	PLATZ transcription factor	--	S	Function unknown	PREDICTED: uncharacterized protein LOC109178751 isoform X1 [Ipomoea nil]
Ipomoea_batatas_newGene_28559	PK	--	0	0	0.783278	73	0	0	0	0	0	0	0	0	8.71047	797	5.94594	586	6.32898	544	3.42637	387	3.45752	287	2.96308	279	--	--	1.09e-37	#NAME?	0.000222934	-0.992383	3.35e-53	#NAME?	[K]	Transcription	--	--	--	[R]	General function prediction only	Leucine rich repeat;; Leucine Rich repeats (2 copies);; Leucine Rich Repeat	Receptor-like protein EIX2 OS=Solanum lycopersicum OX=4081 GN=EIX2 PE=1 SV=2	S	Function unknown	PREDICTED: probable leucine-rich repeat receptor-like protein kinase At1g35710 [Ipomoea nil]
Ipomoea_batatas_newGene_28561	PK	--	0.302867	25	0.966704	81	0.758272	67	0.402289	30	0.0166	2	0.278959	22	3.3351	222	4.15702	312	5.75037	358	2.63765	225	2.58783	156	2.92466	204	0.398401	-1.33388	2.54e-06	-2.664	0.123757	-0.593713	4.13e-16	-3.42438	[K]	Transcription	--	--	--	[R]	General function prediction only	Leucine rich repeat;; Leucine Rich repeats (2 copies);; Leucine Rich Repeat	Receptor-like protein EIX1 OS=Solanum lycopersicum OX=4081 GN=EIX1 PE=2 SV=2	S	Function unknown	PREDICTED: receptor-like protein 12 isoform X1 [Ipomoea nil]
Ipomoea_batatas_newGene_28599	TF	--	1.53977	60	1.28673	53	0.484772	21	3.68421	148	2.76622	115	4.14189	157	6.0892	235	4.02831	166	2.36262	85	2.7814	132	2.41724	84	1.80936	72	0.00226891	1.73585	0.0566771	-1.90814	0.325283	-0.733346	0.266048	0.54816	--	--	--	K09422|2.39256e-109|sot:102586132|K09422 myb proto-oncogene protein, plant | (RefSeq) transcription factor MYB39	--	[K]	Transcription	Myb-like DNA-binding domain;; Myb-like DNA-binding domain	Transcription factor MYB93 OS=Arabidopsis thaliana OX=3702 GN=MYB93 PE=1 SV=1	K	Transcription	PREDICTED: transcription factor MYB39-like [Ipomoea nil]
Ipomoea_batatas_newGene_28618	TF	--	0.592499	15	0.837472	22	0.767399	22	0.252051	7	0.227798	7	0.290751	8	2.18298	51	3.85558	92	1.91898	43	0.290545	9	0.272536	7	0.477178	13	--	--	0.0238296	-1.67626	8.01e-05	-2.62255	--	--	--	--	Molecular Function: DNA binding (GO:0003677);; Cellular Component: nucleus (GO:0005634);; Molecular Function: lipid binding (GO:0008289);;	K09338|5.61773e-65|sind:105167974|K09338 homeobox-leucine zipper protein | (RefSeq) homeobox-leucine zipper protein MERISTEM L1-like	--	--	--	Homeobox domain	Homeobox-leucine zipper protein MERISTEM L1 OS=Arabidopsis thaliana OX=3702 GN=ATML1 PE=2 SV=1	K	Transcription	PREDICTED: homeobox-leucine zipper protein MERISTEM L1-like [Ipomoea nil]
Ipomoea_batatas_newGene_28683	PK	--	0.187281	18	0.264984	18	0.131651	12	2.07841	204	3.51727	305	1.56879	142	0.253151	16	0.291264	23	0.220643	15	2.45206	243	2.79449	227	2.99803	251	7.14e-07	3.78569	--	--	1.1e-20	3.79222	0.704907	-0.2059	[T]	Signal transduction mechanisms	Molecular Function: nucleotide binding (GO:0000166);; Molecular Function: protein kinase activity (GO:0004672);; Cellular Component: membrane (GO:0016020);; Biological Process: phosphorylation (GO:0016310);;	--	--	--	--	Protein tyrosine kinase;; Protein kinase domain;; D-mannose binding lectin;; S-locus glycoprotein domain;; PAN-like domain;; Domain of unknown function (DUF3403)	G-type lectin S-receptor-like serine/threonine-protein kinase At4g27290 OS=Arabidopsis thaliana OX=3702 GN=At4g27290 PE=3 SV=4	T	Signal transduction mechanisms	PREDICTED: G-type lectin S-receptor-like serine/threonine-protein kinase At4g27290 isoform X3 [Ipomoea nil]
Ipomoea_batatas_newGene_28728	TF	--	4.42651	265	4.92051	310	4.71973	311	6.62837	412	6.62211	425	8.89893	524	10.3477	620	10.4736	672	9.68037	542	9.82132	721	9.25755	500	10.2365	631	0.204852	0.627124	0.00217237	-1.02888	0.939808	0.0402235	0.0951418	-0.457746	--	--	Molecular Function: transcription factor activity, sequence-specific DNA binding (GO:0003700);; Cellular Component: nucleus (GO:0005634);; Biological Process: regulation of transcription, DNA-templated (GO:0006355);; Molecular Function: sequence-specific DNA binding (GO:0043565);;	--	--	--	--	GRAS domain family	Scarecrow-like protein 13 OS=Arabidopsis thaliana OX=3702 GN=SCL13 PE=2 SV=2	K	Transcription	PREDICTED: scarecrow-like protein 13 [Nicotiana tabacum]
Ipomoea_batatas_newGene_2882	PK	--	0.419944	56	0.269636	38	0.518595	75	2.21991	301	2.15913	301	2.54526	323	0.165518	22	0.113979	17	0.257884	32	1.00466	155	1.29285	89	1.05595	142	4.68e-07	2.20626	0.0229045	1.49844	5.18e-08	2.43445	0.00016816	1.25403	[K]	Transcription	--	--	--	--	--	Leucine rich repeat;; Protein kinase domain;; Leucine Rich repeats (2 copies);; Protein tyrosine kinase;; Leucine Rich Repeat;; Leucine rich repeat N-terminal domain;; Protein tyrosine kinase	Probable LRR receptor-like serine/threonine-protein kinase At3g47570 OS=Arabidopsis thaliana OX=3702 GN=At3g47570 PE=2 SV=1	S	Function unknown	PREDICTED: LRR receptor-like serine/threonine-protein kinase EFR isoform X1 [Ipomoea nil]
Ipomoea_batatas_newGene_2897	PK	--	0	0	0.078601	5	0.492273	24	2.5186	113	6.32383	304	3.38604	151	0.195032	4	0	0	0.064475	4	0.711439	25	0.366366	9	0.640552	33	0.0018886	3.96887	--	--	--	--	0.000837511	3.06094	--		--	K04733|2.06755e-155|spen:107003255|K04733 interleukin-1 receptor-associated kinase 4 [EC:2.7.11.1] | (RefSeq) putative receptor-like protein kinase At4g00960	--	--	--	Salt stress response/antifungal;; Protein tyrosine kinase;; Protein kinase domain	Cysteine-rich receptor-like protein kinase 42 OS=Arabidopsis thaliana OX=3702 GN=CRK42 PE=2 SV=1	T	Signal transduction mechanisms	PREDICTED: cysteine-rich receptor-like protein kinase 2 isoform X2 [Ipomoea nil]
Ipomoea_batatas_newGene_29334	PK	--	0.02498	3	0.160676	14	0	0	0.7845	66	0.418219	37	0.856402	68	0	0	0.023328	3	0	0	0.208524	21	0.117185	9	0.660036	55	7.11e-07	5.1759	--	--	--	--	0.254705	0.995839	[M]	Cell wall/membrane/envelope biogenesis	Molecular Function: nucleotide binding (GO:0000166);; Molecular Function: protein kinase activity (GO:0004672);; Cellular Component: membrane (GO:0016020);; Molecular Function: ion binding (GO:0043167);;	K04733|0|vvi:100264549|K04733 interleukin-1 receptor-associated kinase 4 [EC:2.7.11.1] | (RefSeq) putative wall-associated receptor kinase-like 11	--	--	--	Protein kinase domain;; Protein tyrosine kinase;; Wall-associated receptor kinase galacturonan-binding;; Calcium-binding EGF domain;; Complement Clr-like EGF-like	Wall-associated receptor kinase 5 OS=Arabidopsis thaliana OX=3702 GN=WAK5 PE=2 SV=1	--	--	PREDICTED: wall-associated receptor kinase 2-like [Ipomoea nil]
Ipomoea_batatas_newGene_2950	TF	--	0.714726	24	0	0	0.297986	11	0.113683	4	0.43761	16	0.290648	10	0.909075	31	1.76804	64	1.64962	52	1.60664	66	2.28019	69	0.893398	31	--	--	0.0784986	-1.40591	0.838511	0.221251	0.00127239	-2.5276	--	--	--	--	--	--	--	No apical meristem (NAM) protein	NAC domain-containing protein 83 OS=Arabidopsis thaliana OX=3702 GN=NAC083 PE=1 SV=1	--	--	PREDICTED: NAC domain-containing protein 83-like [Ipomoea nil]
Ipomoea_batatas_newGene_29539	PK	--	2.62133	191	2.33983	180	1.93507	156	0.172408	14	0.644407	51	0.37502	27	1.32451	97	1.86797	147	2.40224	164	0.631783	57	0.022775	2	0.23702	18	5.42e-07	-2.56822	0.467155	0.407395	4.33e-05	-2.53021	0.897975	0.352555	[M]	Cell wall/membrane/envelope biogenesis	Molecular Function: protein kinase activity (GO:0004672);; Molecular Function: ATP binding (GO:0005524);; Biological Process: protein phosphorylation (GO:0006468);; Cellular Component: integral component of membrane (GO:0016021);;	--	--	--	--	Protein kinase domain;; Protein tyrosine kinase;; Leucine rich repeat;; Leucine Rich repeats (2 copies);; Leucine rich repeat N-terminal domain	Probable inactive receptor kinase At1g48480 OS=Arabidopsis thaliana OX=3702 GN=RKL1 PE=2 SV=1	T	Signal transduction mechanisms	PREDICTED: probable inactive receptor kinase RLK902 [Ipomoea nil]
Ipomoea_batatas_newGene_29828	PK	--	0.34082	20	0.152041	9	0.359621	23	2.55859	149	3.61483	217	2.67492	148	0.176382	10	0.35533	22	0.572832	30	5.06857	348	5.77681	292	9.27213	534	7.91e-08	2.94824	--	--	1.72e-09	4.2706	0.0161029	-1.24106	[T]	Signal transduction mechanisms	--	--	--	--	--	Protein kinase domain;; Protein tyrosine kinase	Receptor-like protein kinase 5 OS=Arabidopsis thaliana OX=3702 GN=RLK5 PE=1 SV=1	S	Function unknown	PREDICTED: receptor-like protein kinase 5 [Ipomoea nil]
Ipomoea_batatas_newGene_2982	PK	--	3.30199	223	2.3281	163	2.06597	153	0.984815	70	1.9726	143	1.03038	69	2.23155	150	2.09682	151	2.44759	155	1.21879	100	0.534302	34	0.983158	70	0.109872	-1.07056	0.516072	0.369539	0.00823479	-1.18553	0.524519	0.471101	[M]	Cell wall/membrane/envelope biogenesis	Cellular Component: membrane (GO:0016020);; Molecular Function: kinase activity (GO:0016301);; Biological Process: phosphorylation (GO:0016310);;	--	--	--	--	Protein tyrosine kinase;; Protein kinase domain	Protein STRUBBELIG-RECEPTOR FAMILY 3 OS=Arabidopsis thaliana OX=3702 GN=SRF3 PE=2 SV=1	T	Signal transduction mechanisms	PREDICTED: protein STRUBBELIG-RECEPTOR FAMILY 3-like [Ipomoea nil]
Ipomoea_batatas_newGene_29990	PK	--	0.060338	5	0.119112	11	0.081301	8	0.287612	25	0.117193	11	0.494187	40	1.24361	102	1.28052	113	0.734128	56	0.681004	69	0.505367	38	0.394986	34	--	--	1.16e-07	-3.73497	0.0886457	-0.930857	0.136048	-0.855283	[R]	General function prediction only	Molecular Function: protein kinase activity (GO:0004672);; Molecular Function: ATP binding (GO:0005524);; Biological Process: protein phosphorylation (GO:0006468);;	--	--	[T]	Signal transduction mechanisms	Protein kinase domain;; Protein tyrosine kinase	Mitogen-activated protein kinase kinase kinase 5 OS=Arabidopsis thaliana OX=3702 GN=MAPKKK5 PE=1 SV=1	T	Signal transduction mechanisms	PREDICTED: mitogen-activated protein kinase kinase kinase YODA-like [Ipomoea nil]
Ipomoea_batatas_newGene_30065	TF	--	11.3696	389	10.4168	376	10.4235	393	6.32119	225	7.6281	280	7.19274	243	22.2901	763	20.8128	764	18.1903	582	17.6885	742	20.53	633	20.6441	728	0.139419	-0.691357	0.0185239	-0.784457	0.968276	0.0383616	1.74e-09	-1.52847	--	--	--	--	--	--	--	WRKY DNA -binding domain	Probable WRKY transcription factor 65 OS=Arabidopsis thaliana OX=3702 GN=WRKY65 PE=2 SV=1	K	Transcription	PREDICTED: probable WRKY transcription factor 65 [Ipomoea nil]
Ipomoea_batatas_newGene_30116	PK	--	1.29076	72	2.50384	145	2.20086	132	0.060084	4	0.197123	13	0.21189	12	1.38168	78	1.08398	64	0.991748	53	0.04272	3	0.156004	9	0.472354	28	6.56e-06	-3.42888	0.246414	0.695456	8.47e-05	-2.18435	--	--	--		Molecular Function: protein serine/threonine kinase activity (GO:0004674);; Molecular Function: ATP binding (GO:0005524);; Biological Process: protein phosphorylation (GO:0006468);; Cellular Component: integral component of membrane (GO:0016021);; Molecular Function: polysaccharide binding (GO:0030247);;	K04733|2.38378e-104|tcc:TCM_032284|K04733 interleukin-1 receptor-associated kinase 4 [EC:2.7.11.1] | (RefSeq) PR5-like receptor kinase	--	[T]	Signal transduction mechanisms	Protein kinase domain;; Protein tyrosine kinase	Rust resistance kinase Lr10 OS=Triticum aestivum OX=4565 GN=LRK10 PE=2 SV=1	T	Signal transduction mechanisms	PREDICTED: rust resistance kinase Lr10-like [Ipomoea nil]
Ipomoea_batatas_newGene_30142	PK	--	1.35688	66	1.84154	95	1.23535	66	2.76433	103	1.96609	103	1.87844	90	0.282368	14	0.48588	21	0.914351	42	0.150627	9	0	0	0.114542	6	0.61086	0.538952	0.0337059	1.39422	--	--	9.53e-14	4.38423	--	--	Molecular Function: protein kinase activity (GO:0004672);; Biological Process: cellular process (GO:0009987);; Cellular Component: membrane (GO:0016020);;	--	--	[T]	Signal transduction mechanisms	Protein tyrosine kinase	Probably inactive receptor-like protein kinase At2g46850 OS=Arabidopsis thaliana OX=3702 GN=At2g46850 PE=3 SV=1	T	Signal transduction mechanisms	PREDICTED: LOW QUALITY PROTEIN: probably inactive receptor-like protein kinase At2g46850 [Ipomoea nil]
Ipomoea_batatas_newGene_30218	PK	--	0.01541	2	0.014602	2	0	0	0	0	0	0	0	0	0.102381	7	0.534889	38	0.097742	6	0.437675	36	0.663492	40	0.599566	41	--	--	--	--	0.113873	1.30328	6.76e-14	#NAME?	[K]	Transcription	--	--	--	--	--	Protein kinase domain;; Protein tyrosine kinase;; Leucine rich repeat;; Leucine Rich repeats (2 copies)	MDIS1-interacting receptor like kinase 2 OS=Arabidopsis thaliana OX=3702 GN=MIK2 PE=1 SV=3	S	Function unknown	PREDICTED: MDIS1-interacting receptor like kinase 2-like [Ipomoea nil]
Ipomoea_batatas_newGene_30324	TF	--	5.86179	200	4.8168	174	4.66732	176	5.28118	188	4.58842	168	3.51879	119	2.44312	84	2.04379	75	1.75073	56	2.16689	91	2.06303	64	2.43293	86	0.78225	-0.296072	0.00126493	1.45671	0.812755	0.195591	0.0219769	0.95171	--	--	--	--	--	--	--	Domain of unknown function (DUF702)	Protein SHORT INTERNODES OS=Arabidopsis thaliana OX=3702 GN=SHI PE=1 SV=1	--	--	PREDICTED: protein SHI RELATED SEQUENCE 1-like [Ipomoea nil]
Ipomoea_batatas_newGene_30362	PK	--	1.70392	134	2.28658	135	1.05287	90	1.32045	85	2.66141	228	1.62993	118	1.09869	42	0.83322	33	1.0419	35	0.509379	52	0.106795	8	1.16144	40	0.886254	0.287729	0.00189996	1.67348	0.935739	-0.185189	0.0130856	2.13429	--		--	--	--	--	--	Protein tyrosine kinase;; Protein kinase domain;; Salt stress response/antifungal	Cysteine-rich receptor-like protein kinase 8 OS=Arabidopsis thaliana OX=3702 GN=CRK8 PE=3 SV=2	T	Signal transduction mechanisms	PREDICTED: putative receptor-like protein kinase At4g00960 isoform X3 [Ipomoea nil]
Ipomoea_batatas_newGene_30488	TF	--	0.128492	6	0	0	0.177397	10	4.15792	200	3.96934	197	4.49221	205	0.825086	39	0	0	0.364318	16	17.1087	969	17.0777	711	19.3031	918	5.13e-15	4.62464	--	--	1.66e-71	5.56716	2.65e-18	-2.13165	--	--	Molecular Function: DNA binding (GO:0003677);; Cellular Component: nucleus (GO:0005634);; Biological Process: regulation of transcription, DNA-templated (GO:0006355);; Biological Process: aging (GO:0007568);; Biological Process: single organism reproductive process (GO:0044702);; Biological Process: shoot system development (GO:0048367);; Biological Process: reproductive structure development (GO…	--	--	--	--	No apical meristem (NAM) protein	NAC transcription factor 29 OS=Arabidopsis thaliana OX=3702 GN=NAC029 PE=2 SV=1	K	Transcription	PREDICTED: NAC transcription factor 29-like [Ipomoea nil]
Ipomoea_batatas_newGene_30703	TF	--	18.5761	1017	26.8713	1552	33.8511	2042	24.4079	1390	20.6408	1214	17.9641	970	40.8544	2241	36.8441	2166	38.226	1959	16.6112	1117	10.8553	537	13.4281	759	0.689349	-0.385689	0.31347	-0.430966	4.88e-11	-1.4041	0.0442471	0.571441	--	--	--	--	--	--	--	WRKY DNA -binding domain	Probable WRKY transcription factor 72 OS=Arabidopsis thaliana OX=3702 GN=WRKY72 PE=2 SV=1	K	Transcription	PREDICTED: probable WRKY transcription factor 72 [Ipomoea nil]
Ipomoea_batatas_newGene_30907	PK	--	2.42821	227	1.42628	141	1.4409	149	0.623143	61	0.920755	93	0.793076	74	1.82324	171	1.66633	168	1.58242	139	0.644601	74	0.419657	36	0.338423	33	0.0124273	-1.36312	0.613768	0.308517	3.59e-05	-1.75325	0.251325	0.683632	[K]	Transcription	Molecular Function: protein serine/threonine kinase activity (GO:0004674);; Molecular Function: ATP binding (GO:0005524);; Biological Process: protein phosphorylation (GO:0006468);; Cellular Component: integral component of membrane (GO:0016021);;	--	--	--	--	Leucine rich repeat;; Leucine Rich repeats (2 copies);; Leucine Rich Repeat;; Leucine rich repeat N-terminal domain;; Leucine Rich repeat;; Protein kinase domain;; Protein tyrosine kinase	Receptor-like protein kinase HSL1 OS=Arabidopsis thaliana OX=3702 GN=HSL1 PE=2 SV=1	S	Function unknown	PREDICTED: receptor-like protein kinase HSL1 [Ipomoea nil]
Ipomoea_batatas_newGene_31204	PK	--	1.67481	86	1.55291	85	0.820388	47	7.31051	391	6.74641	373	4.70755	239	3.45981	179	2.91587	161	3.09859	149	7.35925	465	7.43137	345	9.62543	510	5.04e-07	2.26735	0.0128469	-1.22265	5.68e-07	1.4637	0.186552	-0.431619	[T]	Signal transduction mechanisms	Molecular Function: protein kinase activity (GO:0004672);; Molecular Function: ATP binding (GO:0005524);; Biological Process: protein phosphorylation (GO:0006468);; Cellular Component: integral component of membrane (GO:0016021);;	--	--	--	--	Protein kinase domain;; Protein tyrosine kinase;; Leucine rich repeat;; Leucine Rich repeats (2 copies);; Leucine Rich Repeat	MDIS1-interacting receptor like kinase 2 OS=Arabidopsis thaliana OX=3702 GN=MIK2 PE=1 SV=3	S	Function unknown	PREDICTED: MDIS1-interacting receptor like kinase 2-like [Ipomoea nil]
Ipomoea_batatas_newGene_31304	PK	--	2.14733	91	2.08291	170	1.29651	110	1.2405	76	1.10272	85	1.71021	105	3.13676	242	3.87421	336	5.37887	317	2.8192	278	2.52228	174	2.22453	148	0.884656	-0.208556	0.000167879	-1.51765	0.146693	-0.572927	0.001513	-1.17124	[M]	Cell wall/membrane/envelope biogenesis	Molecular Function: nucleotide binding (GO:0000166);; Molecular Function: protein kinase activity (GO:0004672);; Biological Process: cellular protein modification process (GO:0006464);; Biological Process: phosphorylation (GO:0016310);;	--	--	--	--	Protein tyrosine kinase;; Protein kinase domain;; U-box domain	U-box domain-containing protein 70 OS=Oryza sativa subsp. japonica OX=39947 GN=PUB70 PE=1 SV=1	T	Signal transduction mechanisms	PREDICTED: U-box domain-containing protein 33-like [Ipomoea nil]
Ipomoea_batatas_newGene_31328	PK	--	2.07901	107	1.28	70	2.46016	140	1.56102	84	1.80758	100	1.74139	89	0	0	0	0	0	0	0	0	0	0	0	0	0.61161	-0.475404	9.11e-23	Inf	--	--	8.56e-22	Inf	[T]	Signal transduction mechanisms	Molecular Function: protein kinase activity (GO:0004672);;	--	--	[T]	Signal transduction mechanisms	Protein kinase domain;; Protein tyrosine kinase	Mitogen-activated protein kinase kinase kinase 5 OS=Arabidopsis thaliana OX=3702 GN=MAPKKK5 PE=1 SV=1	T	Signal transduction mechanisms	PREDICTED: mitogen-activated protein kinase kinase kinase YODA-like [Ipomoea nil]
Ipomoea_batatas_newGene_31537	TF	--	0	0	0	0	0.23888	10	12.2782	453	6.81492	260	8.92001	312	5.17558	184	2.33341	89	2.46824	82	97.0537	4220	99.8053	3191	98.9906	3615	3.09e-12	6.11468	0.000464343	-4.55715	9.93e-104	4.98616	3.63e-61	-3.44452	--	--	Molecular Function: DNA binding (GO:0003677);; Cellular Component: nucleus (GO:0005634);; Biological Process: regulation of transcription, DNA-templated (GO:0006355);; Biological Process: system development (GO:0048731);;	--	--	--	--	No apical meristem (NAM) protein	NAC transcription factor 29 OS=Arabidopsis thaliana OX=3702 GN=NAC029 PE=2 SV=1	K	Transcription	PREDICTED: NAC transcription factor 29-like [Ipomoea nil]
Ipomoea_batatas_newGene_31549	PK	--	0.373018	24	1.15699	52	1.28022	66	1.14072	42	0.705261	32	0.435025	22	4.75562	206	5.05502	224	3.90485	172	1.74465	81	2.41586	104	2.34323	113	0.762156	-0.512265	6.49e-06	-2.11714	0.0119885	-0.943493	0.000492357	-1.70121	[T]	Signal transduction mechanisms	Molecular Function: protein kinase activity (GO:0004672);; Molecular Function: ATP binding (GO:0005524);; Biological Process: protein phosphorylation (GO:0006468);;	K04733|1.16373e-93|pop:POPTR_0015s14040g|K04733 interleukin-1 receptor-associated kinase 4 [EC:2.7.11.1] | (RefSeq) POPTRDRAFT_902524; hypothetical protein	--	[T]	Signal transduction mechanisms	Protein tyrosine kinase;; Protein tyrosine kinase;; Protein kinase domain	Proline-rich receptor-like protein kinase PERK1 OS=Arabidopsis thaliana OX=3702 GN=PERK1 PE=1 SV=1	T	Signal transduction mechanisms	PREDICTED: PTI1-like tyrosine-protein kinase At3g15890 [Ipomoea nil]
Ipomoea_batatas_newGene_31625	TR	--	5.47132	685	4.67792	618	8.54644	1178	1.05471	138	1.4096	190	0.769454	95	0.089049	12	0.064506	9	0.177873	21	0.049205	8	0.464996	53	0.34144	45	3.57e-06	-2.7668	1.43e-15	6.07382	--	--	0.000310748	1.84653	[V]	Defense mechanisms	Molecular Function: nucleic acid binding (GO:0003676);; Biological Process: gene expression (GO:0010467);; Biological Process: RNA metabolic process (GO:0016070);;	--	--	[KR]	Transcription;; General function prediction only	mTERF;; ABC transporter	Transcription termination factor MTERF15, mitochondrial OS=Arabidopsis thaliana OX=3702 GN=MTERF15 PE=2 SV=1	S	Function unknown	PREDICTED: transcription termination factor MTERF15, mitochondrial [Ipomoea nil]
Ipomoea_batatas_newGene_31626	TR	--	23.1698	2806	20.609	2697	33.4542	4562	3.17467	394	1.20581	137	1.7855	185	0.709049	60	2.10397	93	1.23477	71	0.385576	28	0	0	0.499456	52	8.22e-12	-3.96419	1.35e-18	5.67646	0.0303383	-1.49057	0.00738199	3.18836	[V]	Defense mechanisms	Molecular Function: nucleic acid binding (GO:0003676);; Molecular Function: ATP binding (GO:0005524);; Biological Process: gene expression (GO:0010467);; Cellular Component: integral component of membrane (GO:0016021);; Biological Process: RNA metabolic process (GO:0016070);; Molecular Function: ATPase activity, coupled to transmembrane movement of substances (GO:0042626);; Biological Process: tr…	--	--	[U]	Intracellular trafficking, secretion, and vesicular transport	mTERF;; ABC transporter;; ABC transporter;; Predicted ATPase of the ABC class	ABC transporter B family member 27 OS=Arabidopsis thaliana OX=3702 GN=ABCB27 PE=1 SV=1	S	Function unknown	PREDICTED: transcription termination factor MTERF15, mitochondrial [Ipomoea nil]
Ipomoea_batatas_newGene_31662	PK	--	0.25446	7	0.449177	13	0.903527	27	2.10709	59	2.50097	72	2.31073	61	0.335946	10	0.210207	7	0.040194	2	1.33825	44	1.84293	45	2.00833	56	0.0197775	1.89971	--	--	7.93e-06	3.00701	0.556981	0.353402	--	--	Molecular Function: protein kinase activity (GO:0004672);; Biological Process: phosphorylation (GO:0016310);;	--	--	--	--	Protein tyrosine kinase	G-type lectin S-receptor-like serine/threonine-protein kinase At1g11330 OS=Arabidopsis thaliana OX=3702 GN=At1g11330 PE=1 SV=3	T	Signal transduction mechanisms	PREDICTED: G-type lectin S-receptor-like serine/threonine-protein kinase CES101 [Ipomoea nil]
Ipomoea_batatas_newGene_31740	PK	--	0.48547	39	0.327883	28	0.460842	40	0.30645	26	0.585315	50	0.231887	18	0.096542	8	0.108072	10	0	0	0	0	0	0	0	0	0.849065	-0.400569	0.00251704	2.82132	--	--	--	--	[M]	Cell wall/membrane/envelope biogenesis	--	--	--	--	--	Protein kinase domain;; Protein tyrosine kinase;; Wall-associated receptor kinase galacturonan-binding;; Calcium-binding EGF domain;; EGF domain;; Complement Clr-like EGF-like	Wall-associated receptor kinase 3 OS=Arabidopsis thaliana OX=3702 GN=WAK3 PE=2 SV=2	T	Signal transduction mechanisms	PREDICTED: putative wall-associated receptor kinase-like 16 [Ipomoea nil]
Ipomoea_batatas_newGene_31952	PK	--	2.93624	170	3.06837	132	2.4559	165	3.06211	182	3.00608	201	3.04536	192	1.55049	79	1.59198	110	1.24635	65	0.26717	14	0.300092	14	0.461488	27	0.918334	0.154232	0.0297126	1.05505	2.88e-05	-2.13895	4.39e-15	3.3346	--		--	--	--	--	--	Protein tyrosine kinase;; Protein kinase domain	Probable leucine-rich repeat receptor-like protein kinase At5g49770 OS=Arabidopsis thaliana OX=3702 GN=At5g49770 PE=2 SV=1	S	Function unknown	PREDICTED: probable leucine-rich repeat receptor-like protein kinase At5g49770 isoform X6 [Ipomoea nil]
Ipomoea_batatas_newGene_32295	PK	--	4.73346	202	2.28774	82	5.58981	243	3.28579	131	1.61223	84	1.27028	55	3.22937	118	3.08829	117	2.27372	89	1.73069	105	1.19113	55	3.57334	123	0.00479626	-1.34477	0.0107824	1.10051	0.820997	-0.174408	0.916846	-0.083387	--		Molecular Function: protein serine/threonine kinase activity (GO:0004674);; Molecular Function: ATP binding (GO:0005524);; Biological Process: protein phosphorylation (GO:0006468);; Cellular Component: integral component of membrane (GO:0016021);;	K04733|3.14662e-137|tcc:TCM_030149|K04733 interleukin-1 receptor-associated kinase 4 [EC:2.7.11.1] | (RefSeq) Cysteine-rich RLK 10, putative	--	--	--	Salt stress response/antifungal;; Protein kinase domain;; Protein tyrosine kinase	G-type lectin S-receptor-like serine/threonine-protein kinase B120 OS=Arabidopsis thaliana OX=3702 GN=B120 PE=2 SV=1	T	Signal transduction mechanisms	PREDICTED: cysteine-rich receptor-like protein kinase 25 [Ipomoea nil]
Ipomoea_batatas_newGene_32338	TF	--	17.2632	1670	13.9972	1429	16.3522	1745	9.87125	996	6.54664	682	7.24273	691	0.037756	4	0.016387	2	0.191183	18	0.009499	2	0.325792	29	0.02466	3	6.11e-05	-1.14728	3.56e-104	7.73541	--	--	1.25e-29	5.93431	--	--	--	K03549|1.96888e-12|spen:107019902|K03549 KUP system potassium uptake protein | (RefSeq) putative potassium transporter 12	--	--	--	--	Putative potassium transporter 12 OS=Arabidopsis thaliana OX=3702 GN=POT12 PE=1 SV=2	P	Inorganic ion transport and metabolism	PREDICTED: putative potassium transporter 12 [Nicotiana attenuata]
Ipomoea_batatas_newGene_323	TF	--	6.85897	242	6.62182	247	5.73929	223	2.01598	74	1.23025	47	0.661905	24	0.820625	29	2.44084	93	1.10904	37	0.12645	6	0.273222	9	0.393355	15	4.74e-07	-2.31558	2.34e-07	2.22051	0.0470363	-2.30294	--	--	--	--	--	--	--	--	--	Lateral organ boundaries (LOB) domain	LOB domain-containing protein 41 OS=Arabidopsis thaliana OX=3702 GN=LBD41 PE=2 SV=1	--	--	PREDICTED: LOB domain-containing protein 40-like [Ipomoea nil]
Ipomoea_batatas_newGene_32533	PK	--	3.11291	172	2.10983	123	1.96508	120	5.56031	320	3.39895	202	5.21819	285	0.64833	36	0.204064	13	0.271871	15	1.41153	86	1.51964	47	2.39675	114	0.15797	0.844385	7.77e-07	2.83518	0.00711199	1.96738	7.85e-05	1.70155	[T]	Signal transduction mechanisms	Molecular Function: ATP binding (GO:0005524);; Cellular Component: intracellular (GO:0005622);; Biological Process: I-kappaB phosphorylation (GO:0007252);; Molecular Function: IkappaB kinase activity (GO:0008384);;	K04733|0|sot:102604589|K04733 interleukin-1 receptor-associated kinase 4 [EC:2.7.11.1] | (RefSeq) PTI1-like tyrosine-protein kinase At3g15890	--	[T]	Signal transduction mechanisms	Protein tyrosine kinase;; Protein kinase domain	PTI1-like tyrosine-protein kinase At3g15890 OS=Arabidopsis thaliana OX=3702 GN=At3g15890 PE=2 SV=1	T	Signal transduction mechanisms	PREDICTED: PTI1-like tyrosine-protein kinase At3g15890 [Ipomoea nil]
Ipomoea_batatas_newGene_32643	PK	--	1.53878	98	1.36592	92	1.79684	126	3.9275	254	3.75977	244	4.90287	296	6.03117	365	4.18089	285	3.60507	206	4.12926	309	4.32515	242	4.68904	293	0.0113648	1.21429	0.00646956	-1.29253	0.998851	0.0178187	0.805578	-0.110399	[T]	Signal transduction mechanisms	Molecular Function: protein serine/threonine kinase activity (GO:0004674);; Molecular Function: non-membrane spanning protein tyrosine kinase activity (GO:0004715);; Molecular Function: ATP binding (GO:0005524);; Biological Process: peptidyl-tyrosine phosphorylation (GO:0018108);;	--	--	[T]	Signal transduction mechanisms	Protein kinase domain;; Protein tyrosine kinase	Probable serine/threonine-protein kinase PIX13 OS=Arabidopsis thaliana OX=3702 GN=PIX13 PE=1 SV=2	T	Signal transduction mechanisms	PREDICTED: probable serine/threonine-protein kinase Cx32, chloroplastic [Ipomoea nil]
Ipomoea_batatas_newGene_32745	PK	--	1.85762	205	2.44739	285	2.67917	326	0.166174	20	0.127501	16	0.079813	9	8.40313	928	8.43979	999	8.09922	836	5.81538	788	7.42756	740	5.77658	657	2.61e-13	-4.18246	1.11e-08	-1.74562	0.308777	-0.295071	5.32e-65	-5.64831	[K]	Transcription	Cellular Component: plant-type vacuole (GO:0000325);; Molecular Function: protein kinase activity (GO:0004672);; Molecular Function: ATP binding (GO:0005524);; Biological Process: protein phosphorylation (GO:0006468);; Cellular Component: plasmodesma (GO:0009506);; Biological Process: regulation of meristem structural organization (GO:0009934);; Cellular Component: integral component of membrane …	--	--	--	--	Protein tyrosine kinase;; Protein kinase domain;; Leucine rich repeat;; Leucine Rich repeats (2 copies);; Leucine Rich Repeat;; Leucine Rich repeat;; Leucine rich repeat N-terminal domain	Receptor protein kinase CLAVATA1 OS=Arabidopsis thaliana OX=3702 GN=CLV1 PE=1 SV=3	S	Function unknown	PREDICTED: receptor protein kinase CLAVATA1-like [Ipomoea nil]
Ipomoea_batatas_newGene_32877	TF	--	0.039706	2	0	0	0	0	0	0	0	0	0	0	1.03706	35	0.968734	36	1.33745	43	0.214173	9	0.160579	5	0.361595	13	--	--	1.93e-05	-5.15134	0.00370238	-2.06224	--	--	--	--	Molecular Function: DNA binding (GO:0003677);;	K09422|5.55763e-48|sot:102597000|K09422 myb proto-oncogene protein, plant | (RefSeq) transcription factor LAF1-like	--	[K]	Transcription	Myb-like DNA-binding domain;; Myb-like DNA-binding domain	Transcription factor LAF1 OS=Arabidopsis thaliana OX=3702 GN=LAF1 PE=1 SV=2	K	Transcription	PREDICTED: transcription factor LAF1-like [Ipomoea nil]
Ipomoea_batatas_newGene_32897	PK	--	18.0121	1499	18.6237	1636	12.5545	1152	2.95438	256	6.08909	545	3.74779	308	6.05382	505	9.40267	841	13.7334	1071	3.93523	403	2.96609	223	1.53347	132	5.78e-06	-1.90631	0.141799	0.771231	0.0146251	-1.69794	0.432683	0.545374	[K]	Transcription	Molecular Function: protein serine/threonine kinase activity (GO:0004674);; Molecular Function: ATP binding (GO:0005524);; Biological Process: protein phosphorylation (GO:0006468);; Cellular Component: integral component of membrane (GO:0016021);;	--	--	--	--	Leucine rich repeat;; Leucine Rich repeats (2 copies);; Protein kinase domain;; Protein tyrosine kinase;; Leucine Rich Repeat	LRR receptor-like serine/threonine-protein kinase OS=Arabidopsis thaliana OX=3702 GN=RGI3 PE=1 SV=1	S	Function unknown	PREDICTED: probable LRR receptor-like serine/threonine-protein kinase At4g26540 [Ipomoea nil]
Ipomoea_batatas_newGene_32943	TR	--	3.3901	74	3.73599	82	2.32067	56	3.15439	71	2.29712	54	1.96118	41	0.22134	5	0.27124	7	0.444275	10	0	0	0	0	0	0	0.871712	-0.281709	9.53e-06	3.19768	--	--	2.5e-16	Inf	[T]	Signal transduction mechanisms	Biological Process: phosphorelay signal transduction system (GO:0000160);; Cellular Component: intracellular (GO:0005622);;	K14492|1.70962e-42|mtr:MTR_7g490310|K14492 two-component response regulator ARR-A family | (RefSeq) two-component response regulator ARR3-like protein	Plant hormone signal transduction (ko04075)	[K]	Transcription	Response regulator receiver domain	Two-component response regulator ORR9 OS=Oryza sativa subsp. japonica OX=39947 GN=RR9 PE=2 SV=2	T	Signal transduction mechanisms	PREDICTED: two-component response regulator ORR9-like isoform X1 [Ipomoea nil]
Ipomoea_batatas_newGene_33030	PK	--	0.55513	34	0.856721	55	1.32596	72	12.9004	805	11.6956	738	9.74186	576	0.129582	6	0.289157	12	0.060789	4	1.89212	76	1.28673	48	1.64996	71	5.37e-23	3.71144	0.00165315	2.92251	1.43e-07	3.19491	2.66e-33	3.42276	[M]	Cell wall/membrane/envelope biogenesis	Molecular Function: protein kinase activity (GO:0004672);; Molecular Function: ATP binding (GO:0005524);; Biological Process: protein phosphorylation (GO:0006468);; Cellular Component: integral component of membrane (GO:0016021);;	--	--	--	--	Protein tyrosine kinase;; Protein kinase domain;; Salt stress response/antifungal	Cysteine-rich receptor-like protein kinase 42 OS=Arabidopsis thaliana OX=3702 GN=CRK42 PE=2 SV=1	T	Signal transduction mechanisms	PREDICTED: cysteine-rich receptor-like protein kinase 42 [Ipomoea nil]
Ipomoea_batatas_newGene_33030	PK	--	0.55513	34	0.856721	55	1.32596	72	12.9004	805	11.6956	738	9.74186	576	0.129582	6	0.289157	12	0.060789	4	1.89212	76	1.28673	48	1.64996	71	5.37e-23	3.71144	0.00165315	2.92251	1.43e-07	3.19491	2.66e-33	3.42276	[M]	Cell wall/membrane/envelope biogenesis	Molecular Function: protein kinase activity (GO:0004672);; Molecular Function: ATP binding (GO:0005524);; Biological Process: protein phosphorylation (GO:0006468);; Cellular Component: integral component of membrane (GO:0016021);;	--	--	--	--	Protein tyrosine kinase;; Protein kinase domain;; Salt stress response/antifungal	Cysteine-rich receptor-like protein kinase 42 OS=Arabidopsis thaliana OX=3702 GN=CRK42 PE=2 SV=1	T	Signal transduction mechanisms	PREDICTED: cysteine-rich receptor-like protein kinase 42 [Ipomoea nil]
Ipomoea_batatas_newGene_33055	PK	--	0.166342	9	0.099007	7	0.063206	5	0.066148	4	0.183168	12	0.09555	6	4.81485	162	3.53489	201	2.43149	132	3.54819	247	3.37249	177	3.35222	200	--	--	3.9e-14	-4.4786	0.45622	0.366494	4.51e-25	-4.86858	[T]	Signal transduction mechanisms	Molecular Function: protein serine/threonine kinase activity (GO:0004674);; Molecular Function: ATP binding (GO:0005524);; Biological Process: protein phosphorylation (GO:0006468);;	K04733|2.88481e-138|spen:107017246|K04733 interleukin-1 receptor-associated kinase 4 [EC:2.7.11.1] | (RefSeq) serine/threonine-protein kinase CDL1-like	--	[T]	Signal transduction mechanisms	Protein tyrosine kinase;; Protein kinase domain	Probable serine/threonine-protein kinase PBL26 OS=Arabidopsis thaliana OX=3702 GN=PBL26 PE=2 SV=1	T	Signal transduction mechanisms	PREDICTED: serine/threonine-protein kinase CDL1-like [Ipomoea nil]
Ipomoea_batatas_newGene_33098	TF	--	0	0	0	0	0	0	0.920781	47	1.06518	56	1.78291	86	0	0	0.064655	4	0	0	0.204458	13	0.469139	21	0.322401	17	2.42e-08	Inf	--	--	--	--	0.00214041	1.8248	--	--	Molecular Function: DNA binding (GO:0003677);; Molecular Function: transcription factor activity, sequence-specific DNA binding (GO:0003700);; Biological Process: regulation of transcription, DNA-templated (GO:0006355);; Cellular Component: CCAAT-binding factor complex (GO:0016602);;	K08064|1.2754e-40|mus:103979885|K08064 nuclear transcription factor Y, alpha | (RefSeq) nuclear transcription factor Y subunit A-1-like isoform X1	--	[K]	Transcription	CCAAT-binding transcription factor (CBF-B/NF-YA) subunit B	Nuclear transcription factor Y subunit A-1 OS=Arabidopsis thaliana OX=3702 GN=NFYA1 PE=2 SV=1	K	Transcription	PREDICTED: nuclear transcription factor Y subunit A-7-like isoform X1 [Ipomoea nil]
Ipomoea_batatas_newGene_33224	TF	--	4.84339	243	4.76395	251	2.96019	163	0	0	1.34531	73	0.460066	24	2.44207	123	2.9327	158	3.67209	172	1.46386	90	0.0897	5	0.426796	22	0.000362168	-2.74681	0.342275	0.488473	0.000225581	-2.08179	--	--	--	--	--	K09338|5.17815e-72|sind:105177230|K09338 homeobox-leucine zipper protein | (RefSeq) homeobox-leucine zipper protein HOX21-like	--	[K]	Transcription	Homeobox domain;; Homeobox associated leucine zipper;; Homeobox KN domain	Homeobox-leucine zipper protein ATHB-13 OS=Arabidopsis thaliana OX=3702 GN=ATHB-13 PE=2 SV=2	K	Transcription	PREDICTED: homeobox-leucine zipper protein ATHB-23-like isoform X1 [Ipomoea nil]
Ipomoea_batatas_newGene_3336	TF	--	0.884055	25	1.01781	32	1.19634	38	0.870788	27	1.62448	49	0.967589	28	5.64125	166	7.73895	244	7.52119	213	4.34348	157	6.3364	171	5.36047	165	0.987137	0.0928308	1.93e-08	-2.67169	0.53817	-0.283551	4.01e-08	-2.31083	--	--	Molecular Function: DNA binding (GO:0003677);; Cellular Component: nucleus (GO:0005634);; Biological Process: transcription, DNA-templated (GO:0006351);; Biological Process: multicellular organism development (GO:0007275);;	--	--	--	--	Homeobox domain	Protein WUSCHEL OS=Petunia hybrida OX=4102 GN=WUS PE=2 SV=1	K	Transcription	wuschel, partial [Petunia integrifolia subsp. inflata]
Ipomoea_batatas_newGene_33425	TF	--	5.46716	143	3.24185	90	4.1286	119	0	0	0	0	0	0	1.15728	31	2.00691	57	1.60823	40	0.248349	8	0	0	0	0	3.51e-22	#NAME?	0.000975842	1.68901	2.64e-07	-4.19305	--	--	--	--	Molecular Function: DNA binding (GO:0003677);; Cellular Component: nucleus (GO:0005634);;	--	--	[O]	Posttranslational modification, protein turnover, chaperones	Myb-like DNA-binding domain	Transcription factor RADIALIS OS=Antirrhinum majus OX=4151 GN=RAD PE=1 SV=1	K	Transcription	PREDICTED: protein RADIALIS-like 2 [Ipomoea nil]
Ipomoea_batatas_newGene_334	TF	--	3.0806	72	2.52123	63	2.78558	73	1.51584	40	2.27343	56	1.68344	42	0.703367	18	1.09685	30	1.05905	25	0.493152	16	0.55174	13	0.320582	9	0.486815	-0.703004	0.0108582	1.63541	--	--	0.00199744	1.82988	--	--	Cellular Component: intracellular organelle (GO:0043229);;	K09422|1.17553e-94|nnu:104586672|K09422 myb proto-oncogene protein, plant | (RefSeq) telomere repeat-binding factor 4	--	--	--	linker histone H1 and H5 family;; Myb-like DNA-binding domain;; Myb-like DNA-binding domain	Single myb histone 4 OS=Zea mays OX=4577 GN=SMH4 PE=2 SV=1	B	Chromatin structure and dynamics	PREDICTED: telomere repeat-binding factor 4-like [Ipomoea nil]
Ipomoea_batatas_newGene_33542	PK	--	0.158284	8	0.222132	12	0.34128	18	2.73231	136	2.63697	135	2.33291	110	0.364412	18	0.426654	22	0.266487	12	3.18902	187	1.85088	80	2.94781	145	1.69e-07	3.26518	--	--	1.14e-09	2.99329	0.810897	-0.106046	[NW]	Cell motility;; Extracellular structures	Molecular Function: protein serine/threonine kinase activity (GO:0004674);; Molecular Function: ATP binding (GO:0005524);; Biological Process: protein phosphorylation (GO:0006468);; Cellular Component: integral component of membrane (GO:0016021);;	K04733|2.39234e-178|sind:105160610|K04733 interleukin-1 receptor-associated kinase 4 [EC:2.7.11.1] | (RefSeq) probable serine/threonine-protein kinase At1g18390	--	[T]	Signal transduction mechanisms	Protein kinase domain;; Protein tyrosine kinase;; ABC1 family	LEAF RUST 10 DISEASE-RESISTANCE LOCUS RECEPTOR-LIKE PROTEIN KINASE-like 1.1 OS=Arabidopsis thaliana OX=3702 GN=LRK10L-1.1 PE=2 SV=1	T	Signal transduction mechanisms	PREDICTED: LEAF RUST 10 DISEASE-RESISTANCE LOCUS RECEPTOR-LIKE PROTEIN KINASE-like 1.1 [Ipomoea nil]
Ipomoea_batatas_newGene_33544	PK	--	0	0	0	0	0	0	0.787571	32	1.74725	72	0.713445	27	2.60805	100	2.77053	114	2.26842	82	2.92705	138	3.96066	137	3.04225	120	0.000100345	Inf	1.84e-15	#NAME?	0.414895	0.468364	0.000200591	-1.66151	[T]	Signal transduction mechanisms	Molecular Function: nucleotide binding (GO:0000166);; Molecular Function: protein kinase activity (GO:0004672);; Cellular Component: membrane (GO:0016020);;	K04733|9.26682e-157|sot:102602578|K04733 interleukin-1 receptor-associated kinase 4 [EC:2.7.11.1] | (RefSeq) probable serine/threonine-protein kinase At1g18390	--	[T]	Signal transduction mechanisms	Protein kinase domain;; Protein tyrosine kinase	LEAF RUST 10 DISEASE-RESISTANCE LOCUS RECEPTOR-LIKE PROTEIN KINASE-like 1.2 OS=Arabidopsis thaliana OX=3702 GN=LRK10L-1.2 PE=2 SV=3	T	Signal transduction mechanisms	PREDICTED: LEAF RUST 10 DISEASE-RESISTANCE LOCUS RECEPTOR-LIKE PROTEIN KINASE-like 1.1 [Ipomoea nil]
Ipomoea_batatas_newGene_33842	PK	--	0.09242	9	0.106254	11	0.01858	2	0.073024	8	0.075952	8	0.083561	8	1.56068	126	1.12301	97	2.39018	191	3.57252	380	2.43834	184	4.63162	408	--	--	1.41e-05	-4.58353	0.0252063	1.21791	6.34e-14	-5.3441	--		--	K04733|0|sot:102582087|K04733 interleukin-1 receptor-associated kinase 4 [EC:2.7.11.1] | (RefSeq) probable receptor-like protein kinase At1g67000	--	--	--	Protein kinase domain;; Protein tyrosine kinase;; Wall-associated receptor kinase galacturonan-binding;; Wall-associated receptor kinase C-terminal	Rust resistance kinase Lr10 OS=Triticum aestivum OX=4565 GN=LRK10 PE=2 SV=1	T	Signal transduction mechanisms	PREDICTED: rust resistance kinase Lr10-like isoform X1 [Ipomoea nil]
Ipomoea_batatas_newGene_33873	TF	--	0.529334	20	0.906451	35	0.750985	31	1.25652	48	0.409178	17	0.512021	19	2.40692	88	2.63553	103	2.48042	86	2.42057	106	3.48366	112	3.97258	146	0.994594	0.114683	0.0031622	-1.80668	0.459554	0.451009	2.43e-06	-2.15864	--	--	Molecular Function: binding (GO:0005488);; Biological Process: primary metabolic process (GO:0044238);; Biological Process: cellular macromolecule metabolic process (GO:0044260);;	--	--	--	--	Myb-like DNA-binding domain	Transcription factor MYBS3 OS=Oryza sativa subsp. japonica OX=39947 GN=MYBS3 PE=2 SV=1	K	Transcription	PREDICTED: myb-like protein J isoform X1 [Nicotiana tomentosiformis]
Ipomoea_batatas_newGene_33982	PK	--	1.2807	92	1.17972	109	1.2708	101	1.98355	131	1.92455	170	1.70795	127	0.783666	49	1.08859	54	0.779669	32	0.597639	57	0.923606	38	1.25916	60	0.561332	0.519812	0.045909	1.16714	0.807504	0.235729	0.000726467	1.43754	[J]	Translation, ribosomal structure and biogenesis	--	--	--	[S]	Function unknown	Protein tyrosine kinase;; Protein kinase domain;; Armadillo/beta-catenin-like repeat;; Armadillo/beta-catenin-like repeat	U-box domain-containing protein 4 OS=Arabidopsis thaliana OX=3702 GN=PUB4 PE=1 SV=3	S	Function unknown	PREDICTED: uncharacterized protein LOC109152269 isoform X1 [Ipomoea nil]
Ipomoea_batatas_newGene_34087	PK	--	52.2443	5968	56.861	6859	64.9934	8191	29.5043	3476	20.3297	2469	22.9436	2560	20.4719	2341	19.2847	2360	17.0814	1824	12.7423	1762	13.4085	1370	14.2728	1674	1.11e-06	-1.34779	2.88e-12	1.75689	0.0989863	-0.405258	0.00279642	0.799118	[K]	Transcription	--	--	--	--	--	Leucine rich repeat;; Leucine rich repeat N-terminal domain;; Leucine Rich repeats (2 copies);; Protein tyrosine kinase;; Protein kinase domain;; Leucine rich repeat;; Leucine Rich repeats (2 copies);; Leucine Rich Repeat	LRR receptor-like serine/threonine-protein kinase EFR OS=Arabidopsis thaliana OX=3702 GN=EFR PE=1 SV=1	S	Function unknown	PREDICTED: probable LRR receptor-like serine/threonine-protein kinase At3g47570 [Ipomoea nil]
Ipomoea_batatas_newGene_34198	TF	--	0	0	0	0	0.030435	2	1.99454	117	1.71095	104	2.18154	121	0	0	0.032885	2	0.095593	6	1.13818	79	2.66385	136	1.12406	66	3.12e-14	6.85102	--	--	2.65e-05	5.16832	0.706451	0.206798	--	--	Molecular Function: DNA binding (GO:0003677);;	K09422|1.7861e-93|sot:102589919|K09422 myb proto-oncogene protein, plant | (RefSeq) protein ODORANT1-like	--	[K]	Transcription	Myb-like DNA-binding domain;; Myb-like DNA-binding domain	Transcription factor MYB41 OS=Arabidopsis thaliana OX=3702 GN=MYB41 PE=1 SV=1	K	Transcription	PREDICTED: myb-related protein 330-like [Ipomoea nil]
Ipomoea_batatas_newGene_34402	TF	--	3.21945	116	3.57222	136	3.46356	138	3.2398	122	4.46505	168	3.73535	130	1.76856	63	1.93208	71	1.41547	47	1.4389	60	1.19226	39	1.08681	40	0.962136	0.0989136	0.0310375	1.1358	0.653468	-0.358948	0.000261649	1.57849	--	--	Biological Process: regulation of transcription, DNA-templated (GO:0006355);; Molecular Function: zinc ion binding (GO:0008270);;	--	--	--	--	FAR1 DNA-binding domain	Putative protein FAR1-RELATED SEQUENCE 10 OS=Arabidopsis thaliana OX=3702 GN=FRS10 PE=2 SV=2	--	--	PREDICTED: putative protein FAR1-RELATED SEQUENCE 10 [Ipomoea nil]
Ipomoea_batatas_newGene_34439	TF	--	1.35196	53	1.45865	61	1.60842	70	5.88656	239	5.33465	224	4.5902	177	2.23519	88	2.12288	89	1.08032	40	1.59674	77	1.88604	67	1.60724	65	0.000378617	1.75843	0.864171	-0.166515	0.986474	0.000109505	2.01e-05	1.57771	--	--	Molecular Function: DNA binding (GO:0003677);; Cellular Component: nucleus (GO:0005634);; Biological Process: regulation of transcription, DNA-templated (GO:0006355);;	--	--	--	--	No apical meristem (NAM) protein	NAC domain-containing protein 100 OS=Arabidopsis thaliana OX=3702 GN=NAC100 PE=2 SV=1	S	Function unknown	PREDICTED: NAC domain-containing protein 79 [Ipomoea nil]
Ipomoea_batatas_newGene_3448	PK	--	3.14767	268	3.99582	359	4.24827	399	9.89121	892	11.12	1028	7.61308	661	0.80249	77	0.955678	97	0.898894	79	1.23243	141	1.01685	88	1.82294	180	6.29e-05	1.32796	5.7e-08	2.03496	0.137659	0.721884	2.9e-20	2.62664	--	--	Molecular Function: kinase activity (GO:0016301);;	--	--	[T]	Signal transduction mechanisms	Protein kinase domain;; Protein tyrosine kinase	Probable serine/threonine-protein kinase PBL10 OS=Arabidopsis thaliana OX=3702 GN=PBL10 PE=1 SV=2	T	Signal transduction mechanisms	PREDICTED: probable serine/threonine-protein kinase NAK [Ipomoea nil]
Ipomoea_batatas_newGene_34561	TF	--	6.5132	259	6.30261	265	7.25966	318	11.9172	493	10.2791	439	10.0039	393	0.602177	26	0.950054	41	0.454613	18	9.90197	483	7.10336	257	4.68143	193	0.257857	0.579674	6.96e-16	3.42126	1.57e-07	3.46552	0.166373	0.518323	--	--	--	--	--	--	--	Lateral organ boundaries (LOB) domain	LOB domain-containing protein 41 OS=Arabidopsis thaliana OX=3702 GN=LBD41 PE=2 SV=1	--	--	PREDICTED: LOB domain-containing protein 40-like isoform X2 [Ipomoea nil]
Ipomoea_batatas_newGene_34641	PK	--	1.92393	85	4.9169	225	6.36929	308	1.67824	76	1.22306	62	1.7464	75	6.08528	256	2.86808	135	3.15965	129	0.329881	19	0.508222	21	1.75823	79	0.373809	-1.47191	0.864887	0.209185	0.00837319	-2.05819	0.301536	0.783983	--		--	K04733|1.1983e-130|sot:102603268|K04733 interleukin-1 receptor-associated kinase 4 [EC:2.7.11.1] | (RefSeq) cysteine-rich receptor-like protein kinase 10	--	--	--	Protein tyrosine kinase	Cysteine-rich receptor-like protein kinase 10 OS=Arabidopsis thaliana OX=3702 GN=CRK10 PE=1 SV=3	T	Signal transduction mechanisms	PREDICTED: putative receptor-like protein kinase At4g00960 isoform X1 [Ipomoea nil]
Ipomoea_batatas_newGene_34939	TF	--	1.68467	75	1.15156	54	0.524611	26	0.276896	13	0.707416	34	0.434517	19	0.95215	42	1.13581	54	1.52023	63	0.123051	7	0.042344	2	0.144524	7	0.488843	-1.28246	1	0.00327212	7.47e-07	-3.33531	--	--	--	--	--	--	--	[K]	Transcription	GATA zinc finger	GATA transcription factor 18 OS=Arabidopsis thaliana OX=3702 GN=GATA18 PE=2 SV=2	K	Transcription	PREDICTED: GATA transcription factor 19-like [Ipomoea nil]
Ipomoea_batatas_newGene_3498	PK	--	0	0	0.103448	9	0.074296	7	0.529418	41	0.695748	56	0.373699	28	0	0	0.050805	5	0	0	1.19304	109	1.68681	113	1.5944	122	0.00121538	3.56884	--	--	1.96e-21	6.23698	0.00107468	-1.52408	[T]	Signal transduction mechanisms	--	K04733|0|sot:102589945|K04733 interleukin-1 receptor-associated kinase 4 [EC:2.7.11.1] | (RefSeq) probable serine/threonine-protein kinase At1g18390	--	[T]	Signal transduction mechanisms	Protein tyrosine kinase;; Protein kinase domain;; Wall-associated receptor kinase C-terminal	LEAF RUST 10 DISEASE-RESISTANCE LOCUS RECEPTOR-LIKE PROTEIN KINASE-like 1.1 OS=Arabidopsis thaliana OX=3702 GN=LRK10L-1.1 PE=2 SV=1	T	Signal transduction mechanisms	PREDICTED: LEAF RUST 10 DISEASE-RESISTANCE LOCUS RECEPTOR-LIKE PROTEIN KINASE-like 1.1 [Ipomoea nil]
Ipomoea_batatas_newGene_3507	TF	--	3.01024	92	5.52072	207	4.66367	154	1.94714	74	2.69226	74	2.11643	54	13.7962	391	12.7727	364	12.4932	329	5.0024	208	4.96684	128	6.07866	210	0.177147	-0.901701	7.84e-05	-1.50929	0.00261031	-0.969679	0.000179627	-1.45589	--	--	Molecular Function: DNA binding (GO:0003677);; Molecular Function: transcription factor activity, sequence-specific DNA binding (GO:0003700);; Biological Process: regulation of transcription, DNA-templated (GO:0006355);; Cellular Component: CCAAT-binding factor complex (GO:0016602);;	K08064|6.44421e-33|sot:102595015|K08064 nuclear transcription factor Y, alpha | (RefSeq) nuclear transcription factor Y subunit A-7-like	--	[K]	Transcription	CCAAT-binding transcription factor (CBF-B/NF-YA) subunit B;; CCAAT-binding transcription factor (CBF-B/NF-YA) subunit B	Nuclear transcription factor Y subunit A-5 OS=Arabidopsis thaliana OX=3702 GN=NFYA5 PE=2 SV=1	K	Transcription	PREDICTED: nuclear transcription factor Y subunit A-8-like isoform X2 [Ipomoea nil]
Ipomoea_batatas_newGene_35093	TR	--	3.73518	141	3.43153	136	3.62718	147	1.85537	74	1.93682	78	1.33235	50	1.51984	57	1.45914	58	1.76974	62	0	0	0	0	0.028043	2	0.0510144	-1.14418	0.00650575	1.3391	1.62e-13	-6.38941	5.2e-16	6.57623	[T]	Signal transduction mechanisms	Biological Process: phosphorelay signal transduction system (GO:0000160);; Cellular Component: intracellular (GO:0005622);;	K14492|1.97878e-54|egr:104425370|K14492 two-component response regulator ARR-A family | (RefSeq) two-component response regulator ORR9	Plant hormone signal transduction (ko04075)	[K]	Transcription	Response regulator receiver domain	Two-component response regulator ORR9 OS=Oryza sativa subsp. japonica OX=39947 GN=RR9 PE=2 SV=2	K	Transcription	PREDICTED: two-component response regulator ORR9-like isoform X1 [Ipomoea nil]
Ipomoea_batatas_newGene_3514	TF	--	0.187265	18	0.604939	59	0.624639	65	0.624313	61	0.422803	43	0.559473	52	1.67488	157	1.39457	139	1.61206	141	1.97693	219	1.35233	115	1.37551	131	0.90249	0.322462	0.000643874	-1.78451	0.868289	0.0837342	0.000108359	-1.56348	--	--	Cellular Component: nucleus (GO:0005634);; Biological Process: regulation of transcription, DNA-templated (GO:0006355);; Molecular Function: lipid binding (GO:0008289);; Biological Process: anthocyanin-containing compound biosynthetic process (GO:0009718);; Biological Process: wax biosynthetic process (GO:0010025);; Biological Process: cutin biosynthetic process (GO:0010143);; Biological Process:…	K09338|0|spen:107005266|K09338 homeobox-leucine zipper protein | (RefSeq) homeobox-leucine zipper protein ANTHOCYANINLESS 2	--	--	--	START domain;; Homeobox domain	Homeobox-leucine zipper protein ANTHOCYANINLESS 2 OS=Arabidopsis thaliana OX=3702 GN=ANL2 PE=2 SV=1	K	Transcription	PREDICTED: homeobox-leucine zipper protein ANTHOCYANINLESS 2-like [Ipomoea nil]
Ipomoea_batatas_newGene_35289	TF	--	1.35003	81	1.90495	120	1.5819	104	0.441875	28	0.650665	42	1.07017	63	9.52928	567	9.34194	596	8.39782	467	4.79946	350	4.38425	235	4.7924	294	0.121285	-1.08211	1.35e-12	-2.49874	0.0022277	-0.866737	8.89e-15	-2.73035	--	--	Molecular Function: DNA binding (GO:0003677);; Molecular Function: transcription factor activity, sequence-specific DNA binding (GO:0003700);; Cellular Component: nucleus (GO:0005634);; Biological Process: regulation of transcription, DNA-templated (GO:0006355);; Biological Process: defense response (GO:0006952);; Biological Process: fruit ripening (GO:0009835);; Biological Process: regulation of…	K14516|2.68576e-27|spen:107004320|K14516 ethylene-responsive transcription factor 1 | (RefSeq) ethylene-responsive transcription factor 1B-like	Plant hormone signal transduction (ko04075)	--	--	AP2 domain	Ethylene-responsive transcription factor 1B OS=Arabidopsis thaliana OX=3702 GN=ERF1B PE=1 SV=2	--	--	PREDICTED: ethylene-responsive transcription factor 1B-like [Ipomoea nil]
Ipomoea_batatas_newGene_35352	PK	--	1.91698	174	1.23206	117	2.99093	270	0.830805	39	0.298941	17	0.696083	31	2.14175	185	2.6429	242	3.11952	258	0.762885	43	0.683726	28	0.912075	46	8.97e-10	-2.94793	0.982442	0.00182459	3.39e-11	-2.53169	0.532232	-0.431834	[T]	Signal transduction mechanisms	Molecular Function: protein kinase activity (GO:0004672);; Cellular Component: membrane (GO:0016020);; Biological Process: phosphorylation (GO:0016310);;	--	--	--	--	Protein tyrosine kinase;; Protein kinase domain;; D-mannose binding lectin;; S-locus glycoprotein domain;; PAN-like domain	G-type lectin S-receptor-like serine/threonine-protein kinase B120 OS=Arabidopsis thaliana OX=3702 GN=B120 PE=2 SV=1	T	Signal transduction mechanisms	PREDICTED: G-type lectin S-receptor-like serine/threonine-protein kinase At4g27290 [Ipomoea nil]
Ipomoea_batatas_newGene_35353	PK	--	1.30832	119	1.56811	98	0.968385	106	1.32342	93	1.18946	124	0.833548	75	1.4584	106	1.23619	132	1.73612	127	2.48399	290	2.41832	184	2.72722	201	0.855885	-0.263761	0.961006	-0.0542943	0.0160573	0.896982	0.000680298	-1.23028	[T]	Signal transduction mechanisms	Molecular Function: protein kinase activity (GO:0004672);; Cellular Component: membrane (GO:0016020);; Biological Process: phosphorylation (GO:0016310);;	K04733|0|spen:107024356|K04733 interleukin-1 receptor-associated kinase 4 [EC:2.7.11.1] | (RefSeq) G-type lectin S-receptor-like serine/threonine-protein kinase B120	--	--	--	Protein tyrosine kinase;; Protein kinase domain;; D-mannose binding lectin;; S-locus glycoprotein domain;; PAN-like domain	G-type lectin S-receptor-like serine/threonine-protein kinase At1g11330 OS=Arabidopsis thaliana OX=3702 GN=At1g11330 PE=1 SV=3	T	Signal transduction mechanisms	PREDICTED: receptor-like serine/threonine-protein kinase SD1-7 [Ipomoea nil]
Ipomoea_batatas_newGene_35497	PK	--	0.002508	1	0.064882	6	0	0	0.006683	1	0.011513	1	0	0	7.2667	661	4.70571	457	5.86875	500	3.12334	350	3.99235	329	4.54208	403	--	--	8.62e-34	-9.97554	0.0763679	-0.538908	1.56e-55	-9.15539	[NW]	Cell motility;; Extracellular structures	--	K04733|1.4583e-173|egr:104439100|K04733 interleukin-1 receptor-associated kinase 4 [EC:2.7.11.1] | (RefSeq) receptor-like serine/threonine-protein kinase SD1-8	--	--	--	Protein kinase domain;; Protein tyrosine kinase;; D-mannose binding lectin;; PAN-like domain	Receptor-like serine/threonine-protein kinase SD1-8 OS=Arabidopsis thaliana OX=3702 GN=SD18 PE=1 SV=1	T	Signal transduction mechanisms	PREDICTED: G-type lectin S-receptor-like serine/threonine-protein kinase At4g27290 [Ipomoea nil]
Ipomoea_batatas_newGene_35547	PK	--	4.55385	187	3.85161	167	2.58014	117	1.4407	62	2.57821	114	2.05398	84	4.20837	173	4.28595	189	4.85882	187	1.61499	82	1.23297	46	0.569565	25	0.223515	-0.871345	0.755238	-0.201724	4.72e-06	-1.85826	0.163045	0.769061	[W]	Extracellular structures	Molecular Function: protein kinase activity (GO:0004672);; Molecular Function: ATP binding (GO:0005524);; Biological Process: protein phosphorylation (GO:0006468);; Molecular Function: hydrolase activity (GO:0016787);;	--	--	[T]	Signal transduction mechanisms	Protein tyrosine kinase;; Protein kinase domain	Inactive protein kinase SELMODRAFT_444075 OS=Selaginella moellendorffii OX=88036 GN=SELMODRAFT_444075 PE=2 SV=1	T	Signal transduction mechanisms	PREDICTED: inactive protein kinase SELMODRAFT_444075-like [Ipomoea nil]
Ipomoea_batatas_newGene_35547	PK	--	4.55385	187	3.85161	167	2.58014	117	1.4407	62	2.57821	114	2.05398	84	4.20837	173	4.28595	189	4.85882	187	1.61499	82	1.23297	46	0.569565	25	0.223515	-0.871345	0.755238	-0.201724	4.72e-06	-1.85826	0.163045	0.769061	[W]	Extracellular structures	Molecular Function: protein kinase activity (GO:0004672);; Molecular Function: ATP binding (GO:0005524);; Biological Process: protein phosphorylation (GO:0006468);; Molecular Function: hydrolase activity (GO:0016787);;	--	--	[T]	Signal transduction mechanisms	Protein tyrosine kinase;; Protein kinase domain	Inactive protein kinase SELMODRAFT_444075 OS=Selaginella moellendorffii OX=88036 GN=SELMODRAFT_444075 PE=2 SV=1	T	Signal transduction mechanisms	PREDICTED: inactive protein kinase SELMODRAFT_444075-like [Ipomoea nil]
Ipomoea_batatas_newGene_35584	PK	--	0.211531	23	0.300032	34	0.38132	46	0.428619	48	0.230779	27	0.615423	66	0.753065	81	0.973726	113	0.538642	55	0.962098	127	0.972253	95	0.968028	108	0.854867	0.447828	0.0613791	-1.20769	0.462296	0.450498	0.00674327	-1.22821	[K]	Transcription	--	--	--	--	--	Protein kinase domain;; Protein tyrosine kinase;; Leucine rich repeat;; Leucine Rich repeats (2 copies);; Leucine Rich Repeat	Receptor protein-tyrosine kinase CEPR1 OS=Arabidopsis thaliana OX=3702 GN=CEPR1 PE=1 SV=1	S	Function unknown	PREDICTED: receptor-like protein kinase HSL1 [Ipomoea nil]
Ipomoea_batatas_newGene_35758	PK	--	0.996861	121	1.55461	196	1.3972	187	0.392243	51	0.485924	63	0.436146	52	2.48891	297	2.65368	342	2.25228	255	0.782284	117	1.12618	124	1.31642	164	0.00467654	-1.50955	0.0316179	-0.899556	0.000946783	-1.08167	0.00223672	-1.34205	[K]	Transcription	Molecular Function: protein serine/threonine kinase activity (GO:0004674);; Molecular Function: ATP binding (GO:0005524);; Biological Process: protein phosphorylation (GO:0006468);; Cellular Component: integral component of membrane (GO:0016021);;	--	--	--	--	Protein kinase domain;; Leucine rich repeat;; Protein tyrosine kinase;; Leucine Rich repeats (2 copies);; Leucine Rich Repeat;; Leucine Rich repeat;; Leucine rich repeat N-terminal domain	Probable LRR receptor-like serine/threonine-protein kinase At1g74360 OS=Arabidopsis thaliana OX=3702 GN=At1g74360 PE=1 SV=1	S	Function unknown	PREDICTED: probable LRR receptor-like serine/threonine-protein kinase At1g74360 [Ipomoea nil]
Ipomoea_batatas_newGene_35771	TF	--	1.19602	45	2.55378	101	0.865343	36	0.345431	14	1.57202	55	0.947672	35	4.31904	163	5.30709	214	4.5326	159	2.35724	109	2.18652	74	1.52539	59	0.905552	-0.287583	1.65e-05	-2.07237	0.00572559	-1.1296	0.0155415	-1.2454	--	--	Cellular Component: integral component of membrane (GO:0016021);;	--	--	--	--	ZF-HD protein dimerisation region	Mini zinc finger protein 3 OS=Arabidopsis thaliana OX=3702 GN=MIF3 PE=1 SV=1	S	Function unknown	PREDICTED: mini zinc finger protein 3-like [Nicotiana sylvestris]
Ipomoea_batatas_newGene_35823	TF	--	8.13538	349	9.10449	410	8.50006	403	4.93511	223	4.24251	199	5.65729	240	8.28566	357	9.41432	435	7.99084	322	3.90676	208	4.0589	160	2.9785	132	0.068497	-0.797928	0.897502	0.0780583	0.000310778	-1.12645	0.360674	0.389879	--	--	--	--	--	--	--	PLATZ transcription factor	--	S	Function unknown	PREDICTED: uncharacterized protein At3g50808-like [Ipomoea nil]
Ipomoea_batatas_newGene_3591	PK	--	0.380187	22	0.48766	30	0.949643	61	9.41603	534	9.78845	571	8.90419	459	0.284204	17	0.257188	16	0.299087	17	2.70849	192	2.76973	145	2.96796	177	2.96e-19	3.63156	--	--	1.04e-14	3.38616	1.35e-08	1.57578	[M]	Cell wall/membrane/envelope biogenesis	Cellular Component: membrane (GO:0016020);;	--	--	--	--	Protein tyrosine kinase;; Protein kinase domain;; Salt stress response/antifungal	Cysteine-rich receptor-like protein kinase 42 OS=Arabidopsis thaliana OX=3702 GN=CRK42 PE=2 SV=1	T	Signal transduction mechanisms	PREDICTED: cysteine-rich receptor-like protein kinase 42 [Ipomoea nil]
Ipomoea_batatas_newGene_35924	PK	--	0	0	0.050079	4	0	0	0.168965	11	0.162751	10	0.410792	24	0.422361	25	0.534955	33	0.486414	26	1.04125	73	1.35425	70	1.125	67	--	--	4.77e-05	#NAME?	0.0146859	1.36962	3.04e-05	-2.24008	[O]	Posttranslational modification, protein turnover, chaperones	Biological Process: MAPK cascade (GO:0000165);; Molecular Function: MAP kinase activity (GO:0004707);; Molecular Function: ATP binding (GO:0005524);; Cellular Component: intracellular (GO:0005622);;	K20537|0|sly:100736510|K20537 mitogen-activated protein kinase 7/14 [EC:2.7.11.24] | (RefSeq) MAPK8; mitogen-activated protein kinase 8	--	[T]	Signal transduction mechanisms	Protein kinase domain;; Protein tyrosine kinase;; Haspin like kinase domain;; Lipopolysaccharide kinase (Kdo/WaaP) family	Mitogen-activated protein kinase 7 OS=Arabidopsis thaliana OX=3702 GN=MPK7 PE=1 SV=2	T	Signal transduction mechanisms	PREDICTED: mitogen-activated protein kinase 7-like [Ipomoea nil]
Ipomoea_batatas_newGene_35958	TR	--	1.61407	88	1.7639	101	1.91573	115	0.831765	47	0.949591	56	1.21232	65	9.72269	528	9.88524	576	11.4465	581	4.46798	298	4.55436	223	3.25495	182	0.223076	-0.885719	3.92e-12	-2.42011	6.09e-06	-1.24362	1.12e-08	-2.0793	--	--	Molecular Function: peptide alpha-N-acetyltransferase activity (GO:0004596);; Biological Process: N-terminal protein amino acid acetylation (GO:0006474);; Cellular Component: protein acetyltransferase complex (GO:0031248);;	--	--	--	--	Acetyltransferase (GNAT) family	Probable N-acetyltransferase HLS1 OS=Arabidopsis thaliana OX=3702 GN=HLS1 PE=1 SV=1	S	Function unknown	PREDICTED: probable N-acetyltransferase HLS1 [Ipomoea nil]
Ipomoea_batatas_newGene_3598	PK	--	11.2089	931	28.0851	2343	27.6826	2439	31.9132	2643	20.0274	1684	19.945	1581	13.19	1168	10.6456	1019	10.7502	905	7.59178	819	5.49222	436	8.32381	755	0.940971	0.210849	0.386536	0.745475	0.0190412	-0.610929	0.000858076	1.55167	--		Molecular Function: protein serine/threonine kinase activity (GO:0004674);; Molecular Function: calcium ion binding (GO:0005509);; Molecular Function: ATP binding (GO:0005524);; Cellular Component: plasma membrane (GO:0005886);; Biological Process: protein phosphorylation (GO:0006468);; Biological Process: cell surface receptor signaling pathway (GO:0007166);; Cellular Component: integral compone…	--	--	--	--	Protein kinase domain;; Protein tyrosine kinase;; Wall-associated receptor kinase galacturonan-binding;; Calcium-binding EGF domain;; EGF-like domain	Wall-associated receptor kinase 2 OS=Arabidopsis thaliana OX=3702 GN=WAK2 PE=1 SV=1	T	Signal transduction mechanisms	PREDICTED: wall-associated receptor kinase 2-like [Ipomoea nil]
Ipomoea_batatas_newGene_36045	PK	--	0.251268	9	0.191567	8	0.229218	9	0.189808	7	0	0	0.234336	9	1.35276	48	1.36035	51	1.55862	51	0.386792	17	0.607468	20	0.289599	11	--	--	0.00314491	-2.41918	0.0103664	-1.59184	--	--	[M]	Cell wall/membrane/envelope biogenesis	Molecular Function: protein serine/threonine kinase activity (GO:0004674);; Molecular Function: ATP binding (GO:0005524);; Biological Process: protein phosphorylation (GO:0006468);;	K04733|4.57021e-154|sly:101265650|K04733 interleukin-1 receptor-associated kinase 4 [EC:2.7.11.1] | (RefSeq) receptor-like cytosolic serine/threonine-protein kinase RBK2	--	[T]	Signal transduction mechanisms	Protein tyrosine kinase;; Protein kinase domain	Receptor-like cytosolic serine/threonine-protein kinase RBK2 OS=Arabidopsis thaliana OX=3702 GN=RBK2 PE=1 SV=1	T	Signal transduction mechanisms	PREDICTED: receptor-like cytosolic serine/threonine-protein kinase RBK2 isoform X2 [Ipomoea nil]
Ipomoea_batatas_newGene_36060	TF	--	6.30961	151	4.74988	120	4.72924	125	1.12079	28	2.60527	67	1.73893	41	1.42535	35	3.48763	90	3.90579	89	1.45785	43	1.65591	36	1.66216	41	0.00289203	-1.66687	0.0496943	1.01179	0.262032	-0.8038	0.853336	0.132372	--	--	--	--	--	--	--	Lateral organ boundaries (LOB) domain;; Lateral organ boundaries (LOB) domain	LOB domain-containing protein 12 OS=Arabidopsis thaliana OX=3702 GN=LBD12 PE=1 SV=2	S	Function unknown	PREDICTED: LOB domain-containing protein 12-like isoform X1 [Ipomoea nil]
Ipomoea_batatas_newGene_3612	TF	--	1.04443	62	0.895351	58	0.549482	36	1.25871	76	1.79327	76	1.62807	90	8.20629	466	7.35365	435	7.20726	389	8.60726	580	9.96215	520	8.84661	501	0.507975	0.672274	2.36e-15	-3.06306	0.328505	0.350874	4.65e-21	-2.75618	--	--	--	--	--	--	--	Helix-loop-helix DNA-binding domain	Transcription factor bHLH30 OS=Arabidopsis thaliana OX=3702 GN=BHLH30 PE=1 SV=1	K	Transcription	PREDICTED: transcription factor bHLH30-like [Ipomoea nil]
Ipomoea_batatas_newGene_36175	PK	--	1.37248	64	1.36306	66	0.289027	20	0.11466	8	0.517089	23	0.17087	11	0.490818	30	0.609656	40	1.07482	61	0.075514	6	0	0	0	0	--	--	0.999592	0.00984622	6.13e-06	-4.66713	--	--	[M]	Cell wall/membrane/envelope biogenesis	Molecular Function: protein serine/threonine kinase activity (GO:0004674);; Molecular Function: ATP binding (GO:0005524);; Cellular Component: plasma membrane (GO:0005886);; Biological Process: protein phosphorylation (GO:0006468);; Cellular Component: integral component of membrane (GO:0016021);;	--	--	--	--	Protein tyrosine kinase;; Protein kinase domain;; Leucine rich repeat;; Leucine Rich repeats (2 copies)	LRR receptor kinase BAK1 OS=Oryza sativa subsp. indica OX=39946 GN=BAK1 PE=2 SV=1	S	Function unknown	PREDICTED: probable LRR receptor-like serine/threonine-protein kinase At1g34110 [Ipomoea nil]
Ipomoea_batatas_newGene_36233	TF	--	3.53324	130	3.84628	150	4.14854	169	4.41423	175	3.48681	136	2.58865	98	9.11899	340	11.0051	413	10.2889	355	5.74756	253	3.82385	126	3.96189	152	0.903842	-0.169955	0.000972689	-1.25177	0.00105677	-1.06599	0.36731	-0.371986	--	--	--	--	--	[T]	Signal transduction mechanisms	--	--	T	Signal transduction mechanisms	PREDICTED: serine/threonine-protein kinase CTR1-like [Ipomoea nil]
Ipomoea_batatas_newGene_36233	TF	--	3.53324	130	3.84628	150	4.14854	169	4.41423	175	3.48681	136	2.58865	98	9.11899	340	11.0051	413	10.2889	355	5.74756	253	3.82385	126	3.96189	152	0.903842	-0.169955	0.000972689	-1.25177	0.00105677	-1.06599	0.36731	-0.371986	--	--	--	--	--	[T]	Signal transduction mechanisms	--	--	T	Signal transduction mechanisms	PREDICTED: serine/threonine-protein kinase CTR1-like [Ipomoea nil]
Ipomoea_batatas_newGene_3623	TF	--	3.95015	109	2.63738	77	3.81716	117	0.140342	5	0.981707	30	0.25302	7	1.67974	48	4.77633	143	3.04135	80	0.392462	14	0.705795	19	0.396235	12	4.6e-07	-3.09865	0.624419	0.396237	0.00543084	-2.508	--	--	--	--	Molecular Function: DNA binding (GO:0003677);;	K09422|2.65856e-54|egr:104433192|K09422 myb proto-oncogene protein, plant | (RefSeq) transcription repressor MYB4	--	[K]	Transcription	Myb-like DNA-binding domain;; Myb-like DNA-binding domain;; Myb-like DNA-binding domain	Transcription factor MYB3 OS=Arabidopsis thaliana OX=3702 GN=MYB3 PE=1 SV=1	K	Transcription	PREDICTED: transcription factor MYB3-like [Ipomoea nil]
Ipomoea_batatas_newGene_36277	PK	--	3.90794	260	3.87236	272	2.44883	180	0.884318	62	0.964612	69	0.963986	64	1.80737	121	2.08647	149	2.64517	165	0.498514	41	0.438088	27	0.386331	27	0.00015349	-1.80844	0.155687	0.66176	5.46e-07	-2.18826	0.0703357	1.02548	[K]	Transcription	Molecular Function: protein kinase activity (GO:0004672);; Molecular Function: ATP binding (GO:0005524);; Cellular Component: plasma membrane (GO:0005886);; Biological Process: protein phosphorylation (GO:0006468);; Cellular Component: plant-type cell wall (GO:0009505);; Cellular Component: plasmodesma (GO:0009506);; Cellular Component: integral component of membrane (GO:0016021);;	--	--	--	--	Protein tyrosine kinase;; Protein kinase domain;; Leucine rich repeat;; Leucine Rich repeats (2 copies);; Leucine Rich Repeat	Probably inactive leucine-rich repeat receptor-like protein kinase IMK2 OS=Arabidopsis thaliana OX=3702 GN=IMK2 PE=1 SV=1	S	Function unknown	PREDICTED: probably inactive leucine-rich repeat receptor-like protein kinase IMK2 [Ipomoea nil]
Ipomoea_batatas_newGene_36329	PK	--	0.841302	43	0.367898	21	0.423879	19	1.4023	87	1.46353	86	1.21964	77	0.191011	14	0.388654	16	0.320273	13	2.01537	150	2.21937	123	3.14324	185	0.0596893	1.36659	--	--	4.66e-14	3.45506	0.0323489	-0.909693	[NW]	Cell motility;; Extracellular structures	Molecular Function: protein kinase activity (GO:0004672);; Cellular Component: membrane (GO:0016020);;	K04733|0|vvi:100246953|K04733 interleukin-1 receptor-associated kinase 4 [EC:2.7.11.1] | (RefSeq) cysteine-rich receptor-like protein kinase 15	--	--	--	Protein tyrosine kinase;; Protein kinase domain;; Salt stress response/antifungal;; Domain of unknown function (DUF3403)	Cysteine-rich receptor-like protein kinase 10 OS=Arabidopsis thaliana OX=3702 GN=CRK10 PE=1 SV=3	T	Signal transduction mechanisms	PREDICTED: cysteine-rich receptor-like protein kinase 10 [Ipomoea nil]
Ipomoea_batatas_newGene_36371	TF	--	2.84003	150	1.74015	97	1.88631	110	1.0751	59	0.833274	48	1.07739	56	2.8492	151	3.66292	208	2.6197	130	1.29685	84	1.16401	56	1.17261	64	0.0266519	-1.29968	0.688913	-0.250508	0.0029273	-1.23314	0.586458	-0.332677	--	--	Biological Process: transcription, DNA-templated (GO:0006351);;	--	--	[O]	Posttranslational modification, protein turnover, chaperones	Myb-like DNA-binding domain;; Myb-like DNA-binding domain	Transcription factor DIVARICATA OS=Antirrhinum majus OX=4151 GN=DIVARICATA PE=2 SV=1	K	Transcription	PREDICTED: transcription factor DIVARICATA-like [Ipomoea nil]
Ipomoea_batatas_newGene_36419	PK	--	2.87985	120	2.50352	110	3.65716	168	1.1437	50	2.09521	94	1.39767	58	0.906078	38	1.94302	87	1.33717	52	0.661502	34	1.25069	47	0.807293	35	0.0512616	-1.14235	0.0066016	1.35118	0.407281	-0.527744	0.174032	0.720134	[T]	Signal transduction mechanisms	Molecular Function: protein kinase activity (GO:0004672);; Molecular Function: ATP binding (GO:0005524);; Biological Process: protein phosphorylation (GO:0006468);; Cellular Component: integral component of membrane (GO:0016021);;	--	--	--	--	Protein kinase domain;; Protein tyrosine kinase	Receptor protein kinase-like protein ZAR1 OS=Arabidopsis thaliana OX=3702 GN=ZAR1 PE=1 SV=1	S	Function unknown	PREDICTED: receptor protein kinase-like protein ZAR1 [Ipomoea nil]
Ipomoea_batatas_newGene_36448	TF	--	0.105754	5	0	0	0	0	0.953709	46	0.76063	38	0.564573	26	1.44324	67	0.552576	28	0.852818	37	17.0584	969	18.5439	774	18.4369	879	0.00153806	3.77941	0.00159523	-4.04165	3.14e-53	4.3379	2.2e-57	-4.6093	--	--	Molecular Function: DNA binding (GO:0003677);; Cellular Component: nucleus (GO:0005634);; Biological Process: regulation of transcription, DNA-templated (GO:0006355);; Biological Process: system development (GO:0048731);;	--	--	--	--	No apical meristem (NAM) protein	NAC transcription factor 29 OS=Arabidopsis thaliana OX=3702 GN=NAC029 PE=2 SV=1	K	Transcription	PREDICTED: NAC transcription factor 29-like [Ipomoea nil]
Ipomoea_batatas_newGene_36572	PK	--	1.45905	141	1.30626	131	1.75698	140	1.23276	119	1.30513	139	1.77305	133	3.05931	241	2.77968	213	3.26454	279	2.78851	287	2.86852	248	3.53308	261	0.923013	-0.148206	0.104436	-0.751063	0.790595	0.145219	0.0022284	-1.05986	[K]	Transcription	Molecular Function: transferase activity (GO:0016740);;	--	--	--	--	Protein kinase domain;; Protein tyrosine kinase;; Leucine Rich repeats (2 copies);; Leucine rich repeat;; Leucine Rich Repeat	Receptor protein kinase CLAVATA1 OS=Arabidopsis thaliana OX=3702 GN=CLV1 PE=1 SV=3	T	Signal transduction mechanisms	PREDICTED: systemin receptor SR160-like [Ipomoea nil]
Ipomoea_batatas_newGene_36595	PK	--	1.04464	16	0.550725	29	0.374004	15	0.163171	9	0.893259	39	0	0	2.25476	85	2.78332	113	1.48894	41	0.490098	30	0.497348	22	0.170252	9	--	--	0.00963801	-2.27937	0.00722918	-1.93669	--	--	--		--	--	--	[T]	Signal transduction mechanisms	Protein tyrosine kinase;; Protein kinase domain	Serine/threonine-protein kinase HT1 OS=Arabidopsis thaliana OX=3702 GN=HT1 PE=1 SV=1	T	Signal transduction mechanisms	PREDICTED: serine/threonine-protein kinase HT1-like isoform X2 [Ipomoea nil]
Ipomoea_batatas_newGene_36634	TR	--	0.71973	12	0.835617	37	0.256272	12	0.488553	20	1.94496	67	0.805144	32	2.14684	82	1.79257	75	1.69	63	2.98958	138	3.92742	112	2.21596	90	0.289243	1.65953	0.000214122	-2.55203	0.210202	0.658223	0.000768601	-1.56418	--	--	--	--	--	--	--	B-box zinc finger;; CCT motif	Zinc finger protein CONSTANS-LIKE 13 OS=Arabidopsis thaliana OX=3702 GN=COL13 PE=1 SV=1	S	Function unknown	PREDICTED: zinc finger protein CONSTANS-LIKE 13-like isoform X1 [Ipomoea nil]
Ipomoea_batatas_newGene_3681	PK	--	0.212716	9	0.270704	17	0.161926	17	0.022341	2	0.14448	6	0	0	1.56839	96	3.2666	210	2.27716	125	1.19634	85	0.877912	38	0.378389	20	--	--	5.2e-05	-3.4091	0.0184686	-1.61306	--	--	[K]	Transcription	--	--	--	--	--	Protein tyrosine kinase;; Protein kinase domain;; Leucine rich repeat;; Leucine Rich repeats (2 copies);; Leucine rich repeat N-terminal domain	Receptor-like kinase TMK4 OS=Arabidopsis thaliana OX=3702 GN=TMK4 PE=1 SV=1	T	Signal transduction mechanisms	PREDICTED: receptor-like kinase TMK4 [Ipomoea nil]
Ipomoea_batatas_newGene_36825	TR	--	10.3931	1095	9.37562	1042	9.38237	1088	9.01975	989	9.34697	1056	7.52341	775	2.18875	231	2.78835	316	3.11448	308	3.74754	485	3.75348	357	4.72673	514	0.680642	-0.261404	9.15e-13	1.99303	0.0244409	0.692533	1.08e-05	1.02384	--	--	--	K11446|0|sly:101246913|K11446 histone demethylase JARID1 [EC:1.14.11.-] | (RefSeq) putative lysine-specific demethylase JMJ16	--	[R]	General function prediction only	JmjC domain, hydroxylase;; F/Y rich C-terminus;; jmjN domain;; C5HC2 zinc finger;; F/Y-rich N-terminus	Putative lysine-specific demethylase JMJ16 OS=Arabidopsis thaliana OX=3702 GN=JMJ16 PE=2 SV=1	S	Function unknown	PREDICTED: lysine-specific demethylase JMJ18-like [Ipomoea nil]
Ipomoea_batatas_newGene_3682	PK	--	0.099795	7	0.183815	13	0.219662	16	0	0	0.074517	6	0.114358	8	1.05026	69	1.2354	87	1.57437	96	0.307919	25	0.304409	18	0.029959	3	--	--	2.19e-05	-2.83587	4.37e-06	-2.46014	--	--	[K]	Transcription	--	--	--	--	--	Leucine rich repeat;; Leucine Rich repeats (2 copies);; Protein tyrosine kinase;; Protein kinase domain;; Leucine rich repeat N-terminal domain;; Leucine Rich Repeat	Receptor-like kinase TMK4 OS=Arabidopsis thaliana OX=3702 GN=TMK4 PE=1 SV=1	S	Function unknown	PREDICTED: receptor-like kinase TMK4 [Ipomoea nil]
Ipomoea_batatas_newGene_36872	TF	--	1.55872	67	2.05655	93	2.3633	111	0.645277	29	0.302366	14	0.371764	16	2.88818	123	2.914	133	1.94544	78	0.977134	51	1.21121	47	1.49343	66	0.000672738	-2.19742	0.734894	-0.265975	0.0401541	-0.967886	0.0081443	-1.51035	--	--	--	--	--	--	--	WRKY DNA -binding domain	WRKY transcription factor 42 OS=Arabidopsis thaliana OX=3702 GN=WRKY42 PE=1 SV=1	K	Transcription	PREDICTED: probable WRKY transcription factor 31 [Ipomoea nil]
Ipomoea_batatas_newGene_36881	PK	--	0.506381	39	0.28567	23	0.225242	19	0.337005	27	0.588673	48	0.407953	31	0.141692	11	0.087156	8	0.048699	4	0.621556	58	0.652412	45	0.631743	50	0.936813	0.215002	--	--	1.7e-05	2.77765	0.392764	-0.568097	[T]	Signal transduction mechanisms	--	K04733|0|spen:107019121|K04733 interleukin-1 receptor-associated kinase 4 [EC:2.7.11.1] | (RefSeq) G-type lectin S-receptor-like serine/threonine-protein kinase At4g27290	--	--	--	Protein tyrosine kinase;; Protein kinase domain;; S-locus glycoprotein domain;; D-mannose binding lectin;; PAN-like domain;; PAN domain	Receptor-like serine/threonine-protein kinase SD1-8 OS=Arabidopsis thaliana OX=3702 GN=SD18 PE=1 SV=1	T	Signal transduction mechanisms	PREDICTED: receptor-like serine/threonine-protein kinase SD1-6 [Ipomoea nil]
Ipomoea_batatas_newGene_36939	TF	--	0.497706	24	0.296347	16	0	0	0.633804	32	0.757135	40	0.845548	41	0	0	0	0	0.044746	3	1.1892	71	0.93876	41	1.3229	66	0.164752	1.56221	--	--	3.55e-13	5.81273	0.25844	-0.664958	--	--	--	--	--	--	--	Helix-loop-helix DNA-binding domain	Putative transcription factor bHLH041 OS=Arabidopsis thaliana OX=3702 GN=BHLH41 PE=3 SV=1	S	Function unknown	PREDICTED: putative transcription factor bHLH041 isoform X1 [Ipomoea nil]
Ipomoea_batatas_newGene_37107	PK	--	2.91759	282	2.83724	297	2.91084	314	2.44617	245	3.50041	356	3.06214	288	0.915683	93	1.26213	129	1.53417	144	1.78902	205	1.66077	139	1.24183	109	0.977396	-0.0505974	0.000498996	1.33715	0.549692	0.311647	0.00474706	0.957614	[NW]	Cell motility;; Extracellular structures	--	--	--	--	--	Protein tyrosine kinase;; Protein kinase domain;; D-mannose binding lectin;; PAN-like domain;; S-locus glycoprotein domain	G-type lectin S-receptor-like serine/threonine-protein kinase At4g27290 OS=Arabidopsis thaliana OX=3702 GN=At4g27290 PE=3 SV=4	--	--	PREDICTED: uncharacterized protein LOC109149199 [Ipomoea nil]
Ipomoea_batatas_newGene_37107	PK	--	2.91759	282	2.83724	297	2.91084	314	2.44617	245	3.50041	356	3.06214	288	0.915683	93	1.26213	129	1.53417	144	1.78902	205	1.66077	139	1.24183	109	0.977396	-0.0505974	0.000498996	1.33715	0.549692	0.311647	0.00474706	0.957614	[NW]	Cell motility;; Extracellular structures	--	--	--	--	--	Protein tyrosine kinase;; Protein kinase domain;; D-mannose binding lectin;; PAN-like domain;; S-locus glycoprotein domain	G-type lectin S-receptor-like serine/threonine-protein kinase At4g27290 OS=Arabidopsis thaliana OX=3702 GN=At4g27290 PE=3 SV=4	--	--	PREDICTED: uncharacterized protein LOC109149199 [Ipomoea nil]
Ipomoea_batatas_newGene_37186	TF	--	2.3111	88	2.44764	98	1.23537	52	0.735509	29	2.68041	109	0.63908	24	1.64137	63	2.71976	111	3.42499	122	0.907449	43	0.843285	29	0.233439	10	0.886254	-0.47188	0.607474	-0.431304	0.00275955	-1.86022	0.523698	0.941532	--	--	Molecular Function: DNA binding (GO:0003677);; Biological Process: cellular process (GO:0009987);;	K09419|1.86903e-138|jcu:105630945|K09419 heat shock transcription factor, other eukaryote | (RefSeq) heat stress transcription factor B-4	--	[K]	Transcription	HSF-type DNA-binding	Heat stress transcription factor B-4 OS=Arabidopsis thaliana OX=3702 GN=HSFB4 PE=2 SV=1	K	Transcription	PREDICTED: heat stress transcription factor B-4 [Ipomoea nil]
Ipomoea_batatas_newGene_37307	TF	--	0.037108	2	0.071773	4	0	0	0	0	0.03512	2	0.030605	2	0.50367	27	0.491572	28	0.795393	40	0.461293	30	0.629466	30	0.586387	32	--	--	0.000175646	-4.89383	1	-0.0124247	--	--	--	--	--	--	--	--	--	--	--	--	--	PREDICTED: uncharacterized protein LOC109155623 isoform X2 [Ipomoea nil]
Ipomoea_batatas_newGene_37364	PK	--	0.354876	38	0.11449	13	0.277592	30	0.704462	71	1.45312	145	1.04125	98	0.196438	19	0.144222	17	0.100687	11	1.24676	152	1.48795	133	1.95149	188	0.0152408	1.56399	0.219361	1.18914	6.95e-14	3.38308	0.155124	-0.64199	[K]	Transcription	--	--	--	--	--	Protein kinase domain;; Protein tyrosine kinase;; Leucine rich repeat;; Leucine Rich repeats (2 copies);; Leucine Rich Repeat;; Leucine rich repeat N-terminal domain	Receptor-like protein kinase HSL1 OS=Arabidopsis thaliana OX=3702 GN=HSL1 PE=2 SV=1	S	Function unknown	PREDICTED: receptor-like protein kinase 5 [Ipomoea nil]
Ipomoea_batatas_newGene_37564	TF	--	0.455759	17	0.487744	20	0.767348	30	0.141698	5	0.06861	3	0.148327	4	3.13281	112	2.53277	101	1.68194	55	0.483316	21	1.11365	35	0.154846	7	--	--	0.00314685	-1.87036	0.000552675	-1.99358	--	--	--	--	--	--	--	--	--	Helix-loop-helix DNA-binding domain	Transcription factor bHLH30 OS=Arabidopsis thaliana OX=3702 GN=BHLH30 PE=1 SV=1	S	Function unknown	PREDICTED: transcription factor bHLH30-like [Ipomoea nil]
Ipomoea_batatas_newGene_37592	PK	--	0.696468	83	0.639548	81	0.573222	76	6.81041	843	4.50586	576	5.25769	616	1.61537	193	1.23441	158	1.22651	137	15.2259	2224	19.7905	2125	16.6245	2039	3.95e-10	3.05608	0.0550412	-0.972392	1.53e-59	3.75581	1.88e-16	-1.6865	[K]	Transcription	Molecular Function: protein serine/threonine kinase activity (GO:0004674);; Molecular Function: ATP binding (GO:0005524);; Biological Process: protein phosphorylation (GO:0006468);; Cellular Component: integral component of membrane (GO:0016021);;	--	--	--	--	Leucine rich repeat;; Protein kinase domain;; Protein tyrosine kinase;; Leucine Rich repeats (2 copies);; Leucine Rich Repeat;; Leucine rich repeat N-terminal domain	Putative leucine-rich repeat receptor-like serine/threonine-protein kinase At2g24130 OS=Arabidopsis thaliana OX=3702 GN=At2g24130 PE=3 SV=1	S	Function unknown	PREDICTED: putative leucine-rich repeat receptor-like serine/threonine-protein kinase At2g24130 [Ipomoea nil]
Ipomoea_batatas_newGene_3785	PK	--	0	0	0	0	0	0	0	0	0	0	0.738113	50	2.93202	200	3.18037	232	3.97835	253	2.27674	190	2.46519	151	1.46795	103	--	--	9.51e-29	#NAME?	0.145415	-0.608185	3.12e-08	-3.10273	[T]	Signal transduction mechanisms	Molecular Function: protein kinase activity (GO:0004672);; Molecular Function: ATP binding (GO:0005524);; Biological Process: protein phosphorylation (GO:0006468);; Cellular Component: integral component of membrane (GO:0016021);;	--	--	--	--	Protein kinase domain;; Protein tyrosine kinase;; Leucine rich repeat;; Leucine Rich repeats (2 copies);; Leucine Rich Repeat;; Protein kinase C terminal domain	Probable inactive receptor kinase At5g58300 OS=Arabidopsis thaliana OX=3702 GN=At5g58300 PE=2 SV=1	T	Signal transduction mechanisms	PREDICTED: probable inactive receptor kinase At5g58300 [Ipomoea nil]
Ipomoea_batatas_newGene_37948	PK	--	0.553459	22	0.12071	5	0.334953	15	0.418597	18	0.49088	21	0.334048	13	1.21897	48	1.45216	62	2.10486	78	0.636285	31	0.282411	10	0.471898	20	--	--	0.0172482	-1.70363	0.00575887	-1.66207	--	--	[M]	Cell wall/membrane/envelope biogenesis	Molecular Function: protein serine/threonine kinase activity (GO:0004674);; Molecular Function: ATP binding (GO:0005524);; Biological Process: protein phosphorylation (GO:0006468);; Cellular Component: integral component of membrane (GO:0016021);;	--	--	--	--	Protein kinase domain;; Protein tyrosine kinase	Receptor-like protein kinase 2 OS=Arabidopsis thaliana OX=3702 GN=RCH2 PE=1 SV=1	S	Function unknown	PREDICTED: LRR receptor-like serine/threonine-protein kinase RCH1 [Ipomoea nil]
Ipomoea_batatas_newGene_37952	TF	--	0	0	0	0	0	0	0.087251	4	0	0	0	0	2.23322	99	1.79956	85	1.8723	68	1.02178	56	1.58786	52	0.511857	24	--	--	1.24e-13	#NAME?	0.100657	-0.895992	--	--	--	--	Cellular Component: nucleus (GO:0005634);; Biological Process: trichome morphogenesis (GO:0010090);; Molecular Function: sequence-specific DNA binding (GO:0043565);; Biological Process: anther wall tapetum development (GO:0048658);;	K09422|1.29995e-161|vvi:100265285|K09422 myb proto-oncogene protein, plant | (RefSeq) transcription factor MYB80	--	[K]	Transcription	Myb-like DNA-binding domain;; Myb-like DNA-binding domain	Transcription factor MYB80 OS=Oryza sativa subsp. japonica OX=39947 GN=MYB80 PE=2 SV=2	K	Transcription	PREDICTED: transcription factor MYB80 [Ipomoea nil]
Ipomoea_batatas_newGene_38109	TF	--	0	0	0.323066	10	0.678022	22	2.5221	77	2.7057	85	1.27551	37	0.224018	7	0	0	0	0	1.76964	64	2.15348	57	1.90848	58	0.00550737	2.58735	--	--	4.21e-11	4.72247	0.867061	0.100974	--	--	--	--	--	--	--	Lateral organ boundaries (LOB) domain	LOB domain-containing protein 4 OS=Arabidopsis thaliana OX=3702 GN=LBD4 PE=1 SV=1	S	Function unknown	PREDICTED: LOB domain-containing protein 4-like [Ipomoea nil]
Ipomoea_batatas_newGene_3811	PK	--	6.45192	792	5.15992	662	6.08072	813	1.93346	248	2.40045	318	2.30387	280	2.88088	356	5.30053	691	4.6407	536	1.63443	248	1.95752	218	0.929074	119	1.03e-06	-1.55044	0.0401089	0.667497	0.00272104	-1.4024	0.163675	0.501508	[K]	Transcription	Molecular Function: protein kinase activity (GO:0004672);; Molecular Function: ATP binding (GO:0005524);; Cellular Component: plasma membrane (GO:0005886);; Biological Process: protein phosphorylation (GO:0006468);; Cellular Component: integral component of membrane (GO:0016021);;	--	--	--	--	Protein tyrosine kinase;; Protein kinase domain;; Leucine Rich repeats (2 copies);; Leucine rich repeat;; Leucine rich repeat N-terminal domain;; Leucine Rich repeat;; Leucine Rich Repeat	Probable inactive receptor kinase At5g10020 OS=Arabidopsis thaliana OX=3702 GN=At5g10020 PE=1 SV=2	T	Signal transduction mechanisms	PREDICTED: probable inactive receptor kinase At5g10020 [Ipomoea nil]
Ipomoea_batatas_newGene_3813	TF	--	1.29808	26	1.1174	29	0.383643	21	1.43181	30	0.403599	22	0.280849	14	2.81711	123	2.10637	112	2.59451	121	2.08114	127	3.18261	143	3.04159	156	--	--	5.04e-05	-2.27853	0.62957	0.311335	1.11e-09	-2.74953	--	--	Biological Process: transcription, DNA-templated (GO:0006351);;	--	--	--	--	B3 DNA binding domain	B3 domain-containing protein Os03g0184500 OS=Oryza sativa subsp. japonica OX=39947 GN=Os03g0184500 PE=2 SV=1	S	Function unknown	PREDICTED: B3 domain-containing protein Os03g0184500-like [Ipomoea nil]
Ipomoea_batatas_newGene_38325	PK	--	0.152857	8	0.123398	6	0.236862	13	1.24861	60	1.61646	80	1.34545	61	0.559833	26	0.274382	14	0.794169	35	1.73541	99	2.75732	115	1.92741	92	0.000812653	2.63966	--	--	1.76e-05	2.05857	0.211443	-0.666676	[M]	Cell wall/membrane/envelope biogenesis	Molecular Function: protein serine/threonine kinase activity (GO:0004674);; Molecular Function: ATP binding (GO:0005524);; Cellular Component: plasma membrane (GO:0005886);; Biological Process: protein phosphorylation (GO:0006468);; Biological Process: defense response (GO:0006952);; Cellular Component: plasmodesma (GO:0009506);; Cellular Component: integral component of membrane (GO:0016021);; M…	--	--	--	--	Protein tyrosine kinase;; Protein kinase domain;; Domain of unknown function (DUF3403)	Receptor-like serine/threonine-protein kinase SD1-8 OS=Arabidopsis thaliana OX=3702 GN=SD18 PE=1 SV=1	T	Signal transduction mechanisms	PREDICTED: receptor-like serine/threonine-protein kinase SD1-8 [Ipomoea nil]
Ipomoea_batatas_newGene_38612	PK	--	4.03843	92	6.87373	179	3.96673	113	1.8455	50	1.61701	37	1.29374	34	0.963458	21	1.37383	35	1.71782	32	0.827193	24	1.52157	33	0.28684	8	0.0298896	-1.37867	0.00083814	1.85784	0.699938	-0.373182	0.17666	0.833558	[K]	Transcription	Molecular Function: protein kinase activity (GO:0004672);; Biological Process: phosphorylation (GO:0016310);;	K04733|2.94597e-60|mtr:MTR_8g014690|K04733 interleukin-1 receptor-associated kinase 4 [EC:2.7.11.1] | (RefSeq) LRR receptor-like kinase plant-like protein	--	--	--	Leucine rich repeat;; Leucine Rich repeats (2 copies);; Carbohydrate-binding protein of the ER	LRR receptor-like serine/threonine-protein kinase IOS1 OS=Arabidopsis thaliana OX=3702 GN=IOS1 PE=1 SV=1	T	Signal transduction mechanisms	PREDICTED: putative leucine-rich repeat receptor-like protein kinase At2g19210 [Ipomoea nil]
Ipomoea_batatas_newGene_38614	PK	--	17.9825	834	34.6286	1843	35.492	1979	111.016	4790	102.558	4546	79.637	3239	25.6247	1310	17.8173	1072	26.3395	1340	32.6801	1811	31.7783	1265	33.3822	1513	7.4e-05	1.55083	0.780966	0.209952	0.233476	0.315498	7.87e-10	1.42947	--		--	--	--	--	--	Protein tyrosine kinase;; Protein kinase domain;; Carbohydrate-binding protein of the ER;; Leucine rich repeat	LRR receptor-like serine/threonine-protein kinase IOS1 OS=Arabidopsis thaliana OX=3702 GN=IOS1 PE=1 SV=1	T	Signal transduction mechanisms	PREDICTED: putative leucine-rich repeat receptor-like protein kinase At2g19210 [Ipomoea nil]
Ipomoea_batatas_newGene_38616	PK	--	2.15021	45	1.06449	24	0.718426	17	7.49685	161	6.24748	139	8.00601	163	0.743392	16	0.921425	21	0.750579	15	10.8549	275	7.03829	132	11.0239	235	3.77e-05	2.25961	--	--	1.88e-15	3.63472	0.21741	-0.464648	[M]	Cell wall/membrane/envelope biogenesis	--	K04733|4.90098e-75|rcu:8281588|K04733 interleukin-1 receptor-associated kinase 4 [EC:2.7.11.1] | (RefSeq) putative leucine-rich repeat receptor-like serine/threonine-protein kinase At2g04300	--	--	--	Protein kinase domain;; Protein tyrosine kinase	Probable LRR receptor-like serine/threonine-protein kinase At4g20450 OS=Arabidopsis thaliana OX=3702 GN=At4g20450 PE=2 SV=1	--	--	PREDICTED: putative leucine-rich repeat receptor-like protein kinase At2g19210 [Ipomoea nil]
Ipomoea_batatas_newGene_38674	PK	--	1.42777	27	0.922714	19	1.66522	50	4.11014	115	1.15115	34	3.6824	121	0	0	0	0	0	0	0	0	0	0	0.767359	22	0.5138	1.23036	--	--	--	--	0.00292461	3.57128	[T]	Signal transduction mechanisms	Molecular Function: calmodulin-dependent protein kinase activity (GO:0004683);; Molecular Function: calmodulin binding (GO:0005516);; Molecular Function: ATP binding (GO:0005524);; Cellular Component: nucleus (GO:0005634);; Cellular Component: cytoplasm (GO:0005737);; Cellular Component: plasma membrane (GO:0005886);; Biological Process: abscisic acid-activated signaling pathway (GO:0009738);; Mo…	--	--	[T]	Signal transduction mechanisms	--	Serine/threonine-protein kinase PEPKR2 OS=Arabidopsis thaliana OX=3702 GN=PEPKR2 PE=2 SV=1	T	Signal transduction mechanisms	PREDICTED: serine/threonine-protein kinase PEPKR2 [Ipomoea nil]
Ipomoea_batatas_newGene_38735	PK	--	1.42258	75	2.08596	92	1.85938	81	1.13115	54	2.16172	101	1.12412	52	7.23529	309	7.32819	333	6.1561	222	4.62951	290	4.83377	221	4.98723	230	0.899392	-0.23367	8.02e-06	-1.82058	0.697641	-0.186172	1.64e-07	-1.88176	[T]	Signal transduction mechanisms	Molecular Function: protein serine/threonine kinase activity (GO:0004674);; Molecular Function: ATP binding (GO:0005524);; Biological Process: protein phosphorylation (GO:0006468);;	--	--	[T]	Signal transduction mechanisms	Protein tyrosine kinase;; Protein kinase domain	Probable serine/threonine-protein kinase PIX13 OS=Arabidopsis thaliana OX=3702 GN=PIX13 PE=1 SV=2	T	Signal transduction mechanisms	PREDICTED: probable serine/threonine-protein kinase Cx32, chloroplastic isoform X3 [Ipomoea nil]
Ipomoea_batatas_newGene_38811	TF	--	1.72337	63	1.12088	44	1.67586	68	2.9213	111	1.87036	74	3.36304	121	2.56675	94	1.9675	78	2.54933	88	4.98889	224	5.79852	192	3.82091	144	0.540458	0.61617	0.669852	-0.35438	0.00403972	1.13255	0.0219607	-0.887434	--	--	Molecular Function: DNA binding (GO:0003677);;	K09422|1.73185e-54|sind:105155890|K09422 myb proto-oncogene protein, plant | (RefSeq) transcription factor RAX2-like	--	[K]	Transcription	Myb-like DNA-binding domain;; Myb-like DNA-binding domain	Transcription factor RAX3 OS=Arabidopsis thaliana OX=3702 GN=RAX3 PE=2 SV=1	K	Transcription	unnamed protein product [Coffea canephora]
Ipomoea_batatas_newGene_39251	TF	--	0.415438	17	1.07942	45	0.631762	26	15.9272	616	14.2796	572	21.1723	779	1.89405	73	1.89907	78	1.05032	37	39.2493	1793	44.6037	1500	39.0227	1507	9.65e-20	4.91157	0.0393668	-1.47988	7.17e-78	4.72496	3.91e-10	-1.30885	--	--	Molecular Function: DNA binding (GO:0003677);;	K09422|3.00851e-45|cit:102621399|K09422 myb proto-oncogene protein, plant | (RefSeq) transcription factor MYB24	--	[K]	Transcription	Myb-like DNA-binding domain;; Myb-like DNA-binding domain;; Myb-like DNA-binding domain	Transcription factor MYB2 OS=Oryza sativa subsp. japonica OX=39947 GN=MYB2 PE=2 SV=1	K	Transcription	PREDICTED: transcription factor WER-like [Ipomoea nil]
Ipomoea_batatas_newGene_39251	TF	--	0.415438	17	1.07942	45	0.631762	26	15.9272	616	14.2796	572	21.1723	779	1.89405	73	1.89907	78	1.05032	37	39.2493	1793	44.6037	1500	39.0227	1507	9.65e-20	4.91157	0.0393668	-1.47988	7.17e-78	4.72496	3.91e-10	-1.30885	--	--	Molecular Function: DNA binding (GO:0003677);;	K09422|3.00851e-45|cit:102621399|K09422 myb proto-oncogene protein, plant | (RefSeq) transcription factor MYB24	--	[K]	Transcription	Myb-like DNA-binding domain;; Myb-like DNA-binding domain;; Myb-like DNA-binding domain	Transcription factor MYB2 OS=Oryza sativa subsp. japonica OX=39947 GN=MYB2 PE=2 SV=1	K	Transcription	PREDICTED: transcription factor WER-like [Ipomoea nil]
Ipomoea_batatas_newGene_39282	PK	--	1.1241	61	1.33474	81	0.59003	44	40.0524	1449	31.2501	1182	29.3973	1022	0.287359	22	0.406405	23	0.210564	16	8.34159	377	10.3247	343	9.63198	356	3.24e-28	4.48727	0.0560866	1.4408	5.59e-30	4.18911	4.63e-12	1.72495	[M]	Cell wall/membrane/envelope biogenesis	Molecular Function: protein kinase activity (GO:0004672);; Molecular Function: ATP binding (GO:0005524);; Biological Process: protein phosphorylation (GO:0006468);; Cellular Component: integral component of membrane (GO:0016021);;	--	--	--	--	Protein kinase domain;; Protein tyrosine kinase;; Salt stress response/antifungal	Cysteine-rich receptor-like protein kinase 42 OS=Arabidopsis thaliana OX=3702 GN=CRK42 PE=2 SV=1	T	Signal transduction mechanisms	hypothetical protein COLO4_29058 [Corchorus olitorius]
Ipomoea_batatas_newGene_39369	TF	--	2.11738	75	2.79806	107	1.97285	76	0.191123	8	0.908807	35	0.385193	14	1.02721	36	2.06685	78	2.00595	66	0.454334	20	0.181528	7	0	0	0.00397614	-2.06226	0.617125	0.391771	0.000118104	-2.81267	--	--	--	--	Cellular Component: nucleus (GO:0005634);; Cellular Component: cytosol (GO:0005829);; Cellular Component: cilium (GO:0005929);; Biological Process: response to fungus (GO:0009620);; Molecular Function: phosphatidylinositol binding (GO:0035091);; Biological Process: protein localization to cilium (GO:0061512);;	--	--	[R]	General function prediction only	Tub family;; Tub family	Tubby-like protein 4 OS=Oryza sativa subsp. japonica OX=39947 GN=TULP4 PE=3 SV=2	S	Function unknown	PREDICTED: tubby-like protein 8 isoform X1 [Ipomoea nil]
Ipomoea_batatas_newGene_39487	TR	--	0.310707	34	0.402931	46	0.237443	28	0.277075	31	0.42635	49	0.363094	39	1.54922	165	1.53682	176	1.84708	184	1.27112	166	1.04171	100	1.15775	127	0.898834	0.304595	8.25e-07	-2.43894	0.442989	-0.410893	6.75e-05	-1.73845	[R]	General function prediction only	Molecular Function: transferase activity (GO:0016740);; Biological Process: methylation (GO:0032259);;	K11420|0|sind:105160666|K11420 euchromatic histone-lysine N-methyltransferase [EC:2.1.1.43] | (RefSeq) histone-lysine N-methyltransferase, H3 lysine-9 specific SUVH5-like	Lysine degradation (ko00310)	[BK]	Chromatin structure and dynamics;; Transcription	SAD/SRA domain;; SET domain;; Pre-SET motif	Histone-lysine N-methyltransferase, H3 lysine-9 specific SUVH5 OS=Arabidopsis thaliana OX=3702 GN=SUVH5 PE=1 SV=1	S	Function unknown	PREDICTED: histone-lysine N-methyltransferase, H3 lysine-9 specific SUVH5-like [Ipomoea nil]
Ipomoea_batatas_newGene_39607	PK	--	0.076263	11	0.298733	44	0.314497	46	0.602389	84	0.51183	74	0.580726	75	1.23414	170	1.7564	260	1.13941	144	1.85034	300	1.72782	213	1.45844	207	0.0647394	1.44093	2.52e-06	-2.70453	0.442563	0.360689	3.65e-06	-1.64238	[K]	Transcription	Molecular Function: kinase activity (GO:0016301);;	--	--	--	--	Leucine rich repeat;; Protein kinase domain;; Protein tyrosine kinase;; Leucine Rich repeats (2 copies);; Leucine Rich Repeat;; Leucine rich repeat N-terminal domain	Probable LRR receptor-like serine/threonine-protein kinase At3g47570 OS=Arabidopsis thaliana OX=3702 GN=At3g47570 PE=2 SV=1	S	Function unknown	PREDICTED: probable LRR receptor-like serine/threonine-protein kinase At3g47570 [Ipomoea nil]
Ipomoea_batatas_newGene_39637	TF	--	18.9863	803	23.6158	1053	17.5898	819	6.14762	271	4.66124	212	5.50059	230	18.135	768	16.1399	733	15.4468	612	2.77421	145	7.20895	276	9.07536	396	8.55e-09	-1.80513	0.516743	0.262614	1.3e-05	-1.27947	0.786907	-0.276253	--	--	--	K09422|5.70696e-113|sot:102597000|K09422 myb proto-oncogene protein, plant | (RefSeq) transcription factor LAF1-like	--	[K]	Transcription	Myb-like DNA-binding domain;; Myb-like DNA-binding domain	Transcription factor LAF1 OS=Arabidopsis thaliana OX=3702 GN=LAF1 PE=1 SV=2	K	Transcription	PREDICTED: transcription factor LAF1-like [Ipomoea nil]
Ipomoea_batatas_newGene_39851	PK	--	0.051654	4	0.441882	28	0.09374	7	1.15646	72	0.888912	54	1.04855	61	1.86521	105	1.67892	106	0.937526	52	1.53306	108	1.68548	88	0.901007	54	4.7e-05	3.48265	5.54e-07	-3.93522	0.965952	-0.0327566	0.439593	-0.436107	[M]	Cell wall/membrane/envelope biogenesis	Molecular Function: protein serine/threonine kinase activity (GO:0004674);; Molecular Function: calmodulin binding (GO:0005516);; Molecular Function: ATP binding (GO:0005524);; Cellular Component: plasma membrane (GO:0005886);; Biological Process: protein phosphorylation (GO:0006468);; Cellular Component: integral component of membrane (GO:0016021);;	--	--	[T]	Signal transduction mechanisms	Protein tyrosine kinase;; Protein kinase domain	Calcium/calmodulin-regulated receptor-like kinase 1 OS=Arabidopsis thaliana OX=3702 GN=CRLK1 PE=1 SV=1	T	Signal transduction mechanisms	PREDICTED: calcium/calmodulin-regulated receptor-like kinase 1 [Ipomoea nil]
Ipomoea_batatas_newGene_40137	PK	--	0.404255	36	0.34163	32	0.73867	71	0.806513	73	1.34481	126	1.09911	95	0.574773	51	0.671344	63	0.574692	47	0.242054	26	0.492289	39	0.100376	9	0.314968	0.841809	0.964934	0.0430802	0.0859189	-1.0431	5.71e-05	1.91044	[T]	Signal transduction mechanisms	Molecular Function: transferase activity (GO:0016740);;	--	--	--	--	Protein tyrosine kinase;; Protein kinase domain;; D-mannose binding lectin;; S-locus glycoprotein domain;; PAN-like domain;; Domain of unknown function (DUF3403)	G-type lectin S-receptor-like serine/threonine-protein kinase At4g03230 OS=Arabidopsis thaliana OX=3702 GN=At4g03230 PE=3 SV=3	T	Signal transduction mechanisms	PREDICTED: G-type lectin S-receptor-like serine/threonine-protein kinase At4g03230 [Ipomoea nil]
Ipomoea_batatas_newGene_40193	PK	--	5.36714	398	5.03021	394	4.28187	350	5.89188	455	9.50374	757	6.74565	493	2.94817	219	4.45297	355	4.88693	340	8.52488	777	8.74178	586	5.88971	451	0.268165	0.548583	0.431639	0.355097	0.000716216	1.00676	0.790189	-0.11958	[T]	Signal transduction mechanisms	Molecular Function: protein kinase activity (GO:0004672);; Molecular Function: ATP binding (GO:0005524);; Biological Process: protein phosphorylation (GO:0006468);;	--	--	[T]	Signal transduction mechanisms	Protein tyrosine kinase;; Protein kinase domain	Receptor-like cytosolic serine/threonine-protein kinase RBK1 OS=Arabidopsis thaliana OX=3702 GN=RBK1 PE=1 SV=1	T	Signal transduction mechanisms	PREDICTED: receptor-like cytosolic serine/threonine-protein kinase RBK1 [Ipomoea nil]
Ipomoea_batatas_newGene_40193	PK	--	5.36714	398	5.03021	394	4.28187	350	5.89188	455	9.50374	757	6.74565	493	2.94817	219	4.45297	355	4.88693	340	8.52488	777	8.74178	586	5.88971	451	0.268165	0.548583	0.431639	0.355097	0.000716216	1.00676	0.790189	-0.11958	[T]	Signal transduction mechanisms	Molecular Function: protein kinase activity (GO:0004672);; Molecular Function: ATP binding (GO:0005524);; Biological Process: protein phosphorylation (GO:0006468);;	--	--	[T]	Signal transduction mechanisms	Protein tyrosine kinase;; Protein kinase domain	Receptor-like cytosolic serine/threonine-protein kinase RBK1 OS=Arabidopsis thaliana OX=3702 GN=RBK1 PE=1 SV=1	T	Signal transduction mechanisms	PREDICTED: receptor-like cytosolic serine/threonine-protein kinase RBK1 [Ipomoea nil]
Ipomoea_batatas_newGene_40219	TF	--	0.734987	26	0.416519	29	0.703385	41	2.77572	107	1.24852	79	1.52571	96	4.06003	219	2.70987	154	2.01351	119	3.15846	230	2.40021	122	1.93005	127	0.035896	1.4679	0.000278162	-2.24144	0.995174	-0.0379361	0.0602588	-0.751006	--	--	Molecular Function: DNA binding (GO:0003677);; Cellular Component: nucleus (GO:0005634);; Biological Process: regulation of transcription, DNA-templated (GO:0006355);;	--	--	--	--	No apical meristem (NAM) protein	NAC domain-containing protein 75 OS=Arabidopsis thaliana OX=3702 GN=NAC075 PE=2 SV=1	S	Function unknown	PREDICTED: NAC domain-containing protein 102 [Ipomoea nil]
Ipomoea_batatas_newGene_40363	TF	--	2.29948	72	2.93023	95	6.52247	222	2.01442	62	3.67559	124	2.09826	68	6.28921	209	5.71615	200	7.32659	226	2.9568	122	2.65999	80	2.91242	101	0.622274	-0.82752	0.52942	-0.499361	0.00675352	-1.05569	0.628748	-0.286842	--	--	--	--	--	--	--	RWP-RK domain	Protein RKD1 OS=Arabidopsis thaliana OX=3702 GN=RKD1 PE=3 SV=1	S	Function unknown	PREDICTED: protein RKD4-like [Eucalyptus grandis]
Ipomoea_batatas_newGene_40444	PK	--	0.235418	9	0.507693	21	0.533304	23	1.18738	47	1.05378	43	1.22798	46	0.105599	4	0.09952	5	0.198286	7	0.234692	11	0.280141	10	0.168391	7	0.159048	1.48911	--	--	--	--	0.000182692	2.25012	--		Molecular Function: protein serine/threonine kinase activity (GO:0004674);; Molecular Function: ATP binding (GO:0005524);; Biological Process: protein phosphorylation (GO:0006468);; Cellular Component: integral component of membrane (GO:0016021);;	--	--	--	--	Protein tyrosine kinase;; Protein kinase domain	Probable leucine-rich repeat receptor-like protein kinase At5g49770 OS=Arabidopsis thaliana OX=3702 GN=At5g49770 PE=2 SV=1	S	Function unknown	PREDICTED: probable leucine-rich repeat receptor-like protein kinase At5g49770 isoform X4 [Ipomoea nil]
Ipomoea_batatas_newGene_40485	PK	--	0.032748	4	0	0	0.038606	5	0	0	0	0	0	0	0.954609	80	0.771491	70	0.981023	87	0.723952	60	0.840987	60	0.921407	70	--	--	6.39e-08	-4.09058	0.693206	-0.278401	5.32e-18	#NAME?	[K]	Transcription	--	--	--	--	--	Protein kinase domain;; Protein tyrosine kinase;; Leucine rich repeat;; Leucine Rich repeats (2 copies);; Leucine Rich Repeat	Probable LRR receptor-like serine/threonine-protein kinase At3g47570 OS=Arabidopsis thaliana OX=3702 GN=At3g47570 PE=2 SV=1	S	Function unknown	PREDICTED: receptor kinase-like protein Xa21 isoform X1 [Ipomoea nil]
Ipomoea_batatas_newGene_40544	PK	--	0.055354	5	0.026225	3	0	0	0.053185	5	0	0	0	0	0.949665	70	0.454144	36	0.502012	35	0.584859	53	0.599803	40	0.441138	34	--	--	0.000332709	-4.13035	0.911732	-0.128307	2.27e-10	-4.6728	[T]	Signal transduction mechanisms	Molecular Function: protein kinase activity (GO:0004672);; Cellular Component: membrane (GO:0016020);; Biological Process: phosphorylation (GO:0016310);;	K04733|0|spen:107016837|K04733 interleukin-1 receptor-associated kinase 4 [EC:2.7.11.1] | (RefSeq) probable receptor-like protein kinase At1g11050	--	[T]	Signal transduction mechanisms	Protein kinase domain;; Protein tyrosine kinase	Probable receptor-like protein kinase At2g42960 OS=Arabidopsis thaliana OX=3702 GN=At2g42960 PE=3 SV=1	T	Signal transduction mechanisms	PREDICTED: probable leucine-rich repeat receptor-like protein kinase At5g49770 [Ipomoea nil]
Ipomoea_batatas_newGene_40657	TF	--	2.91771	72	0.567304	13	1.5944	38	1.49417	34	0.898638	21	1.30738	31	0	0	0	0	0	0	0	0	0	0	0	0	0.320793	-0.982846	1.24e-07	Inf	--	--	--	--	--	--	Biological Process: transcription, DNA-templated (GO:0006351);; Biological Process: flower development (GO:0009908);; Biological Process: determination of dorsal/ventral asymmetry (GO:0048262);;	--	--	[O]	Posttranslational modification, protein turnover, chaperones	Myb-like DNA-binding domain	Transcription factor DIVARICATA OS=Antirrhinum majus OX=4151 GN=DIVARICATA PE=2 SV=1	K	Transcription	PREDICTED: transcription factor DIVARICATA-like [Ipomoea nil]
Ipomoea_batatas_newGene_40836	TF	--	0	0	0	0	0	0	0.042022	2	0.078405	2	0	0	0.78183	19	0.202717	6	0.92966	21	1.37837	39	1.9828	42	3.34308	80	--	--	--	--	0.0333563	1.83791	1.92e-06	-5.42019	--	--	Molecular Function: transcription factor activity, sequence-specific DNA binding (GO:0003700);; Biological Process: regulation of transcription, DNA-templated (GO:0006355);; Molecular Function: sequence-specific DNA binding (GO:0043565);;	--	--	--	--	WRKY DNA -binding domain	Probable WRKY transcription factor 45 OS=Arabidopsis thaliana OX=3702 GN=WRKY45 PE=1 SV=1	--	--	hypothetical protein CDL12_07920 [Handroanthus impetiginosus]
Ipomoea_batatas_newGene_40934	TF	--	13.2243	288	8.03867	185	22.8934	550	0.26665	7	0	0	0.138546	3	6.28777	138	15.7726	369	12.3689	253	0.450443	13	0.194915	4	0	0	5.46e-12	-6.96436	0.301679	0.778883	1.45e-08	-5.56187	--	--	--	--	Molecular Function: DNA binding (GO:0003677);; Biological Process: pollen development (GO:0009555);; Biological Process: positive regulation of abscisic acid-activated signaling pathway (GO:0009789);; Biological Process: positive regulation of programmed cell death (GO:0043068);; Biological Process: positive regulation of transcription, DNA-templated (GO:0045893);; Cellular Component: pollen tube…	K09422|4.42573e-77|cic:CICLE_v10014958mg|K09422 myb proto-oncogene protein, plant | (RefSeq) hypothetical protein	--	[K]	Transcription	Myb-like DNA-binding domain;; Myb-like DNA-binding domain	Transcription factor MYB101 OS=Arabidopsis thaliana OX=3702 GN=MYB101 PE=2 SV=1	K	Transcription	PREDICTED: transcription factor GAMYB [Ipomoea nil]
Ipomoea_batatas_newGene_40935	TF	--	0	0	0.412842	12	0.582819	17	0.36471	10	0.074067	3	0.379062	10	2.35364	61	1.37161	39	2.79067	68	2.84638	90	1.45495	35	2.52449	68	--	--	0.000844762	-2.72856	0.789868	0.170402	1.9e-07	-3.0273	--	--	Biological Process: regulation of transcription, DNA-templated (GO:0006355);;	--	--	--	--	--	--	S	Function unknown	PREDICTED: nodulation-signaling pathway 2 protein-like [Ipomoea nil]
Ipomoea_batatas_newGene_41287	PK	--	2.73684	93	2.32705	89	1.82886	73	5.47227	204	6.08928	238	6.52963	231	3.50615	124	3.58863	139	2.32674	79	7.86625	349	7.93218	257	6.34089	237	0.00467654	1.38907	0.570484	-0.382248	9.27e-05	1.33609	0.362935	-0.344045	[R]	General function prediction only	Molecular Function: protein kinase activity (GO:0004672);; Molecular Function: ATP binding (GO:0005524);; Biological Process: protein phosphorylation (GO:0006468);; Cellular Component: integral component of membrane (GO:0016021);;	--	--	--	--	Protein tyrosine kinase;; Protein kinase domain;; Protein tyrosine kinase;; Protein kinase domain	Protein STRUBBELIG-RECEPTOR FAMILY 6 OS=Arabidopsis thaliana OX=3702 GN=SRF6 PE=1 SV=1	S	Function unknown	PREDICTED: protein STRUBBELIG-RECEPTOR FAMILY 7-like [Ipomoea nil]
Ipomoea_batatas_newGene_41287	PK	--	2.73684	93	2.32705	89	1.82886	73	5.47227	204	6.08928	238	6.52963	231	3.50615	124	3.58863	139	2.32674	79	7.86625	349	7.93218	257	6.34089	237	0.00467654	1.38907	0.570484	-0.382248	9.27e-05	1.33609	0.362935	-0.344045	[R]	General function prediction only	Molecular Function: protein kinase activity (GO:0004672);; Molecular Function: ATP binding (GO:0005524);; Biological Process: protein phosphorylation (GO:0006468);; Cellular Component: integral component of membrane (GO:0016021);;	--	--	--	--	Protein tyrosine kinase;; Protein kinase domain;; Protein tyrosine kinase;; Protein kinase domain	Protein STRUBBELIG-RECEPTOR FAMILY 6 OS=Arabidopsis thaliana OX=3702 GN=SRF6 PE=1 SV=1	S	Function unknown	PREDICTED: protein STRUBBELIG-RECEPTOR FAMILY 7-like [Ipomoea nil]
Ipomoea_batatas_newGene_41417	TF	--	0.316977	7	0.833672	19	0.805388	20	1.21138	28	0.456064	11	0.623495	14	4.16673	91	4.39489	102	4.55564	93	3.36137	90	3.51587	69	4.18939	94	--	--	1.11e-05	-2.78579	0.851446	-0.145058	8.93e-06	-2.27444	--	--	Molecular Function: transcription factor activity, sequence-specific DNA binding (GO:0003700);; Biological Process: regulation of transcription, DNA-templated (GO:0006355);; Molecular Function: sequence-specific DNA binding (GO:0043565);;	K18834|3.48272e-29|sind:105178774|K18834 WRKY transcription factor 1 | (RefSeq) WRKY transcription factor 1-like	Plant-pathogen interaction (ko04626)	--	--	WRKY DNA -binding domain	WRKY transcription factor 1 OS=Arabidopsis thaliana OX=3702 GN=WRKY1 PE=1 SV=1	K	Transcription	PREDICTED: WRKY transcription factor 1-like [Ipomoea nil]
Ipomoea_batatas_newGene_41432	PK	--	0.031916	3	0.181049	13	0	0	0.528416	35	1.01018	69	0.939046	59	0	0	0	0	0.129027	8	0.803265	63	1.0716	62	1.49235	98	1.42e-06	5.08366	--	--	1.09e-10	4.76138	0.418371	-0.505855	[T]	Signal transduction mechanisms	--	K04733|0|sot:102589945|K04733 interleukin-1 receptor-associated kinase 4 [EC:2.7.11.1] | (RefSeq) probable serine/threonine-protein kinase At1g18390	--	[T]	Signal transduction mechanisms	Protein tyrosine kinase;; Protein kinase domain	LEAF RUST 10 DISEASE-RESISTANCE LOCUS RECEPTOR-LIKE PROTEIN KINASE-like 1.1 OS=Arabidopsis thaliana OX=3702 GN=LRK10L-1.1 PE=2 SV=1	T	Signal transduction mechanisms	PREDICTED: LEAF RUST 10 DISEASE-RESISTANCE LOCUS RECEPTOR-LIKE PROTEIN KINASE-like 1.1 [Ipomoea nil]
Ipomoea_batatas_newGene_41434	PK	--	1.02965	25	0.502778	20	0.578143	21	1.57307	34	2.91124	64	2.29588	49	0.450141	14	0.180658	7	0.616581	15	0.170154	8	0.339125	12	0.260914	10	0.34449	1.03853	--	--	--	--	0.000131493	2.21247	--		Molecular Function: protein kinase activity (GO:0004672);; Molecular Function: ATP binding (GO:0005524);; Biological Process: protein phosphorylation (GO:0006468);; Cellular Component: integral component of membrane (GO:0016021);;	--	--	--	--	Protein kinase domain;; Protein tyrosine kinase	Probable receptor-like protein kinase At5g39020 OS=Arabidopsis thaliana OX=3702 GN=At5g39020 PE=2 SV=1	T	Signal transduction mechanisms	PREDICTED: rust resistance kinase Lr10-like isoform X2 [Ipomoea nil]
Ipomoea_batatas_newGene_41541	TF	--	0.463034	21	0.426109	20	0.356245	17	7.19933	325	8.78655	409	4.56212	195	2.42177	106	1.74116	81	0.954729	39	16.3287	869	15.9479	624	18.626	832	1.98e-08	3.96485	0.0390873	-1.91159	2.52e-35	3.40493	3.47e-08	-1.36272	--	--	--	--	--	--	--	No apical meristem (NAM) protein	Transcription factor JUNGBRUNNEN 1 OS=Arabidopsis thaliana OX=3702 GN=JUB1 PE=1 SV=1	K	Transcription	PREDICTED: transcription factor JUNGBRUNNEN 1 [Ipomoea nil]
Ipomoea_batatas_newGene_41780	PK	--	2.31226	250	1.97671	226	2.9419	351	2.30459	259	2.99481	348	2.13772	228	0.437943	48	0.673325	79	0.730103	74	0.69302	92	0.782309	77	0.931618	104	0.896417	-0.152071	1.3e-08	2.21402	0.449421	0.478215	3.41e-06	1.56785	[M]	Cell wall/membrane/envelope biogenesis	Molecular Function: protein kinase activity (GO:0004672);; Molecular Function: ATP binding (GO:0005524);; Biological Process: protein phosphorylation (GO:0006468);; Cellular Component: integral component of membrane (GO:0016021);;	--	--	--	--	Protein tyrosine kinase;; Protein kinase domain;; Leucine rich repeat N-terminal domain;; UDP-glucoronosyl and UDP-glucosyl transferase	Probably inactive leucine-rich repeat receptor-like protein kinase At5g48380 OS=Arabidopsis thaliana OX=3702 GN=At5g48380 PE=1 SV=1	T	Signal transduction mechanisms	PREDICTED: probably inactive leucine-rich repeat receptor-like protein kinase At5g48380 [Ipomoea nil]
Ipomoea_batatas_newGene_41786	TR	--	7.53567	401	7.84134	450	8.92314	510	9.08252	501	7.78519	464	8.91953	448	1.85879	106	2.61253	158	2.09396	110	1.56816	109	2.43333	125	1.49219	83	1	0.016021	1.72e-08	1.92947	0.752768	-0.176655	4.78e-13	2.10533	--	--	Molecular Function: zinc ion binding (GO:0008270);;	--	--	[TZ]	Signal transduction mechanisms;; Cytoskeleton	LIM domain;; Protein DA1;; Protein DA1	Protein DA1-related 1 OS=Arabidopsis thaliana OX=3702 GN=DAR1 PE=1 SV=3	S	Function unknown	PREDICTED: protein DA1-related 1-like [Ipomoea nil]
Ipomoea_batatas_newGene_42056	TF	--	4.82992	176	5.8633	165	3.97799	117	1.59522	63	3.48223	141	2.22091	83	1.63416	63	2.06301	84	1.45697	52	0.874529	37	0.244269	9	0.706261	28	0.452409	-0.681711	0.0153276	1.22131	0.0143139	-1.44774	0.00253389	1.97393	--	--	Cellular Component: integral component of membrane (GO:0016021);;	--	--	--	--	ZF-HD protein dimerisation region	Mini zinc finger protein 3 OS=Arabidopsis thaliana OX=3702 GN=MIF3 PE=1 SV=1	S	Function unknown	PREDICTED: mini zinc finger protein 3-like [Nicotiana sylvestris]
Ipomoea_batatas_newGene_42069	PK	--	1.44664	59	1.63333	70	1.44026	64	2.11443	89	1.97545	86	1.99787	80	0.118038	5	0.441565	20	0.559854	22	0	0	0	0	0	0	0.74735	0.429489	0.00353437	2.02221	--	--	6.62e-21	Inf	--	--	Molecular Function: protein kinase activity (GO:0004672);; Biological Process: cellular process (GO:0009987);; Cellular Component: membrane (GO:0016020);;	--	--	[T]	Signal transduction mechanisms	Protein tyrosine kinase	Probably inactive receptor-like protein kinase At2g46850 OS=Arabidopsis thaliana OX=3702 GN=At2g46850 PE=3 SV=1	T	Signal transduction mechanisms	PREDICTED: LOW QUALITY PROTEIN: probably inactive receptor-like protein kinase At2g46850 [Ipomoea nil]
Ipomoea_batatas_newGene_42198	TF	--	5.605	203	11.7051	448	12.5104	499	2.76088	104	3.06263	120	3.24481	116	8.49094	302	8.17758	310	8.99015	305	2.75317	121	1.00499	33	1.54577	55	0.103052	-1.64865	0.758125	0.234408	5.55e-10	-2.18348	0.165901	0.751518	--	--	--	--	--	--	--	WRKY DNA -binding domain	Probable WRKY transcription factor 14 OS=Arabidopsis thaliana OX=3702 GN=WRKY14 PE=2 SV=2	K	Transcription	PREDICTED: probable WRKY transcription factor 14 isoform X1 [Ipomoea nil]
Ipomoea_batatas_newGene_4225	PK	--	1.54082	52	0.972072	35	1.5138	56	1.34096	47	2.30172	83	2.13655	71	1.08893	37	1.49806	54	0.679632	22	0.687746	29	0.611947	19	0.375598	13	0.886931	0.268405	0.488657	0.597141	--	--	0.00176362	1.71089	[U]	Intracellular trafficking, secretion, and vesicular transport	Molecular Function: protein serine/threonine kinase activity (GO:0004674);; Molecular Function: ATP binding (GO:0005524);; Cellular Component: nucleus (GO:0005634);; Cellular Component: cytoplasm (GO:0005737);; Cellular Component: plasma membrane (GO:0005886);; Biological Process: protein phosphorylation (GO:0006468);; Biological Process: intracellular signal transduction (GO:0035556);;	--	--	[R]	General function prediction only	Protein kinase domain;; Protein tyrosine kinase	Serine/threonine-protein kinase D6PKL2 OS=Arabidopsis thaliana OX=3702 GN=D6PKL2 PE=1 SV=1	T	Signal transduction mechanisms	PREDICTED: serine/threonine-protein kinase D6PKL2-like [Ipomoea nil]
Ipomoea_batatas_newGene_4235	PK	--	4.60989	274	3.09818	182	3.52973	224	7.30421	423	8.51835	522	9.15484	509	3.16619	190	4.19998	278	3.82333	217	9.88959	681	8.16937	425	11.8298	755	0.0240469	0.916353	0.754681	0.192246	4.08e-05	1.46839	0.239424	-0.374825	[W]	Extracellular structures	--	--	--	--	--	Protein tyrosine kinase;; Protein kinase domain;; Salt stress response/antifungal	Cysteine-rich receptor-like protein kinase 25 OS=Arabidopsis thaliana OX=3702 GN=CRK25 PE=3 SV=1	T	Signal transduction mechanisms	PREDICTED: cysteine-rich receptor-like protein kinase 25 [Ipomoea nil]
Ipomoea_batatas_newGene_4235	PK	--	4.60989	274	3.09818	182	3.52973	224	7.30421	423	8.51835	522	9.15484	509	3.16619	190	4.19998	278	3.82333	217	9.88959	681	8.16937	425	11.8298	755	0.0240469	0.916353	0.754681	0.192246	4.08e-05	1.46839	0.239424	-0.374825	[W]	Extracellular structures	--	--	--	--	--	Protein tyrosine kinase;; Protein kinase domain;; Salt stress response/antifungal	Cysteine-rich receptor-like protein kinase 25 OS=Arabidopsis thaliana OX=3702 GN=CRK25 PE=3 SV=1	T	Signal transduction mechanisms	PREDICTED: cysteine-rich receptor-like protein kinase 25 [Ipomoea nil]
Ipomoea_batatas_newGene_42432	TF	--	0.824874	55	0.843877	62	1.0715	82	4.86799	349	8.91145	659	12.1893	629	1.03526	72	0.48482	36	0.496415	32	2.16571	183	2.04156	127	1.83667	131	1.21e-05	2.9622	0.407708	0.601313	6.71e-05	1.6764	7.24e-05	1.87386	--	--	--	--	--	--	--	WRKY DNA -binding domain	WRKY transcription factor 6 OS=Arabidopsis thaliana OX=3702 GN=WRKY6 PE=1 SV=1	--	--	PREDICTED: probable WRKY transcription factor 31 [Ipomoea nil]
Ipomoea_batatas_newGene_42448	TF	--	0.653255	28	0	0	0.32292	15	8.85347	386	6.55067	297	11.7942	490	0.843395	36	0.436078	20	0.306557	13	19.4021	1004	34.3356	1301	29.1073	1264	7.9e-09	4.14494	1	-0.0195706	4.9e-23	5.76767	7.88e-05	-1.65419	--	--	--	K09422|1.95103e-96|mdm:103429980|K09422 myb proto-oncogene protein, plant | (RefSeq) myb-related protein 305	--	[K]	Transcription	Myb-like DNA-binding domain;; Myb-like DNA-binding domain	Transcription factor MYB59 OS=Arabidopsis thaliana OX=3702 GN=MYB59 PE=2 SV=2	K	Transcription	PREDICTED: transcription factor MYB24-like [Ipomoea nil]
Ipomoea_batatas_newGene_42470	TR	--	2.60283	137	2.5137	159	3.79843	247	1.83424	100	2.73719	154	1.93775	111	10.1643	552	9.96981	667	10.6756	584	6.59546	478	5.45811	315	5.32824	327	0.271859	-0.692206	1.68e-06	-1.60131	0.020737	-0.671711	1.04e-07	-1.63812	[T]	Signal transduction mechanisms	Molecular Function: zinc ion binding (GO:0008270);;	--	--	[TZ]	Signal transduction mechanisms;; Cytoskeleton	Protein DA1	Protein DA1 OS=Arabidopsis thaliana OX=3702 GN=DA1 PE=1 SV=1	S	Function unknown	PREDICTED: protein DA1-like [Ipomoea nil]
Ipomoea_batatas_newGene_42472	TF	--	3.48361	116	4.68756	155	4.87456	173	4.03906	138	3.74652	127	4.17786	137	17.4697	562	9.70662	335	11.9393	357	8.73123	346	11.9266	343	9.48353	303	0.921877	-0.134391	0.0117692	-1.48875	0.541869	-0.295329	2.89e-05	-1.34226	--	--	--	--	--	--	--	--	--	--	--	--
Ipomoea_batatas_newGene_42472	PK	--	3.48361	116	4.68756	155	4.87456	173	4.03906	138	3.74652	127	4.17786	137	17.4697	562	9.70662	335	11.9393	357	8.73123	346	11.9266	343	9.48353	303	0.921877	-0.134391	0.0117692	-1.48875	0.541869	-0.295329	2.89e-05	-1.34226	--	--	--	--	--	--	--	--	--	--	--	--
Ipomoea_batatas_newGene_42480	PK	--	0	0	0	0	0	0	1.22209	73	2.10484	129	1.47165	83	0.035118	2	0.066192	5	0.278573	15	0.501112	35	0.760705	39	1.77828	104	4.84e-14	Inf	--	--	0.0410334	3.03673	0.380088	0.606637	--		--	--	--	--	--	Wall-associated receptor kinase galacturonan-binding;; Protein kinase domain;; Protein tyrosine kinase	Wall-associated receptor kinase-like 17 OS=Arabidopsis thaliana OX=3702 GN=WAKL17 PE=3 SV=2	T	Signal transduction mechanisms	PREDICTED: wall-associated receptor kinase-like 1 [Ipomoea nil]
Ipomoea_batatas_newGene_42740	PK	--	0	0	0	0	0	0	1.00821	21	1.07697	23	0.891066	18	0.773539	16	0.793316	17	0.654155	12	2.43606	59	2.80303	50	3.30579	67	--	--	--	--	0.000668013	2.01415	0.00597728	-1.54569	[T]	Signal transduction mechanisms	Molecular Function: protein serine/threonine kinase activity (GO:0004674);; Molecular Function: ATP binding (GO:0005524);; Biological Process: protein phosphorylation (GO:0006468);; Cellular Component: integral component of membrane (GO:0016021);;	--	--	[T]	Signal transduction mechanisms	Protein kinase domain;; Protein tyrosine kinase	Receptor-like serine/threonine-protein kinase At1g78530 OS=Arabidopsis thaliana OX=3702 GN=At1g78530 PE=2 SV=1	T	Signal transduction mechanisms	PREDICTED: receptor-like serine/threonine-protein kinase At1g78530 [Ipomoea nil]
Ipomoea_batatas_newGene_42827	PK	--	1.867	227	1.55845	200	1.89953	255	0.652836	83	0.860515	113	0.952313	115	2.13804	261	1.85966	243	1.39928	160	1.18942	178	1.1557	127	0.702785	89	0.00727637	-1.25274	0.760442	0.185491	0.0698514	-0.729792	0.466755	-0.353008	[K]	Transcription	Molecular Function: protein serine/threonine kinase activity (GO:0004674);; Molecular Function: ATP binding (GO:0005524);; Biological Process: protein phosphorylation (GO:0006468);; Cellular Component: integral component of membrane (GO:0016021);;	--	--	--	--	Leucine rich repeat;; Protein kinase domain;; Protein tyrosine kinase;; Leucine Rich repeats (2 copies);; Leucine Rich Repeat;; Leucine rich repeat N-terminal domain	LRR receptor-like serine/threonine-protein kinase RCH1 OS=Arabidopsis thaliana OX=3702 GN=RCH1 PE=2 SV=1	S	Function unknown	PREDICTED: LRR receptor-like serine/threonine-protein kinase RCH1 [Ipomoea nil]
Ipomoea_batatas_newGene_43023	PK	--	0.401886	32	1.34579	95	1.31667	108	0.745534	62	0.558561	48	0.924785	41	6.96242	463	3.54583	281	4.76537	288	1.03121	93	2.13523	104	1.57882	105	0.796123	-0.488101	0.000640231	-2.26912	0.000166381	-1.71855	0.0328836	-1.05331	[W]	Extracellular structures	--	--	--	--	--	Protein tyrosine kinase;; Protein kinase domain;; Salt stress response/antifungal	Cysteine-rich receptor-like protein kinase 25 OS=Arabidopsis thaliana OX=3702 GN=CRK25 PE=3 SV=1	T	Signal transduction mechanisms	PREDICTED: putative receptor-like protein kinase At4g00960 [Ipomoea nil]
Ipomoea_batatas_newGene_43200	TF	--	0.905036	12	2.39167	32	1.40437	20	0.347689	5	0	0	0.235513	3	3.5865	46	2.74016	38	2.29401	28	0	0	0.792948	10	0.362024	5	--	--	0.226015	-1.17204	0.000102865	-2.71325	--	--	--	--	Molecular Function: protein binding (GO:0005515);; Cellular Component: nucleus (GO:0005634);;	--	--	--	--	Lateral organ boundaries (LOB) domain	LOB domain-containing protein 15 OS=Arabidopsis thaliana OX=3702 GN=LBD15 PE=1 SV=2	S	Function unknown	PREDICTED: LOB domain-containing protein 15-like isoform X1 [Ipomoea nil]
Ipomoea_batatas_newGene_43218	PK	--	0.129646	3	0.459361	9	0	0	0.130599	3	0.19177	4	0	0	1.84781	34	1.29981	26	3.13063	54	1.87751	42	1.4818	25	0.865179	17	--	--	0.000300038	-4.58203	0.653387	-0.46794	--	--	[Q]	Secondary metabolites biosynthesis, transport and catabolism	Molecular Function: lyase activity (GO:0016829);;	--	--	--	--	Glyoxalase/Bleomycin resistance protein/Dioxygenase superfamily	--	S	Function unknown	PREDICTED: uncharacterized protein LOC109186898 [Ipomoea nil]
Ipomoea_batatas_newGene_43257	TF	--	2.00613	71	2.13883	82	1.71625	67	4.53756	166	5.68547	218	5.43384	186	12.3515	427	8.40483	306	6.44616	201	11.801	484	15.0304	486	13.7391	494	0.006685	1.4166	0.00305611	-2.10808	0.0533609	0.705341	7.27e-07	-1.40946	--	--	--	--	--	--	--	WRKY DNA -binding domain;; WRKY DNA -binding domain	Probable WRKY transcription factor 35 OS=Arabidopsis thaliana OX=3702 GN=WRKY35 PE=2 SV=1	K	Transcription	PREDICTED: probable WRKY transcription factor 65 isoform X1 [Ipomoea nil]
Ipomoea_batatas_newGene_43259	TF	--	2.77218	205	2.38414	187	3.04886	227	1.94676	150	2.07406	165	2.19341	151	4.08049	303	3.4191	272	3.88162	269	1.60237	146	1.31148	88	1.85313	142	0.460462	-0.513593	0.538197	-0.328657	0.000934404	-1.15136	0.564467	0.294617	--	--	Molecular Function: transcription factor activity, sequence-specific DNA binding (GO:0003700);; Cellular Component: nucleus (GO:0005634);; Biological Process: regulation of transcription, DNA-templated (GO:0006355);; Molecular Function: sequence-specific DNA binding (GO:0043565);;	--	--	--	--	GRAS domain family	DELLA protein GAI1 OS=Vitis vinifera OX=29760 GN=GAI1 PE=2 SV=1	--	--	PREDICTED: DELLA protein RGL1-like [Ipomoea nil]
Ipomoea_batatas_newGene_43313	TF	--	3.2624	195	2.81574	178	2.53477	167	0.471574	30	0.994139	64	0.979682	58	2.06269	124	2.38682	153	3.29	184	0.78742	58	0.81049	44	0.498372	31	0.000157872	-1.88454	0.621146	0.288919	2.48e-05	-1.78315	0.833782	0.17064	--	--	--	--	--	--	--	TCP family transcription factor	Transcription factor TCP4 OS=Arabidopsis thaliana OX=3702 GN=TCP4 PE=1 SV=1	K	Transcription	PREDICTED: transcription factor TCP4-like isoform X1 [Ipomoea nil]
Ipomoea_batatas_newGene_43577	TF	--	0.320461	14	0.086889	4	0.203147	10	0.095078	5	0	0	0	0	1.03402	43	0.85024	38	0.786038	30	0.201324	11	0.109544	5	0	0	--	--	0.0975817	-1.55564	0.000187165	-2.84268	--	--	--	--	--	--	--	--	--	Helix-loop-helix DNA-binding domain	Transcription factor bHLH63 OS=Arabidopsis thaliana OX=3702 GN=BHLH63 PE=1 SV=1	K	Transcription	PREDICTED: transcription factor bHLH63 [Ipomoea nil]
Ipomoea_batatas_newGene_43598	TF	--	0.676187	25	1.65616	64	1.22686	50	8.48023	320	5.72295	222	11.1996	404	4.7111	173	4.00106	158	1.13722	39	4.55181	203	5.70719	178	2.97486	112	8.95e-05	3.06685	0.217483	-1.65115	0.607464	0.472601	0.0697064	0.927144	--	--	Molecular Function: transcription factor activity, sequence-specific DNA binding (GO:0003700);; Biological Process: regulation of transcription, DNA-templated (GO:0006355);; Molecular Function: sequence-specific DNA binding (GO:0043565);;	--	--	--	--	WRKY DNA -binding domain	Probable WRKY transcription factor 56 OS=Arabidopsis thaliana OX=3702 GN=WRKY56 PE=2 SV=1	K	Transcription	PREDICTED: probable WRKY transcription factor 43 [Ipomoea nil]
Ipomoea_batatas_newGene_43737	PK	--	0.117928	10	0.099919	9	0.143365	13	1.52556	122	2.39543	197	1.8159	137	0.418361	33	0.559952	46	0.283016	21	2.06199	194	2.20043	152	1.64286	130	9.32e-10	3.68108	0.144913	-1.46524	5.4e-08	2.29561	0.880942	-0.0950258	[M]	Cell wall/membrane/envelope biogenesis	Molecular Function: binding (GO:0005488);;	K04733|0|sly:101246992|K04733 interleukin-1 receptor-associated kinase 4 [EC:2.7.11.1] | (RefSeq) wall-associated receptor kinase-like 1	--	--	--	Protein kinase domain;; Protein tyrosine kinase;; Wall-associated receptor kinase galacturonan-binding	Wall-associated receptor kinase-like 8 OS=Arabidopsis thaliana OX=3702 GN=WAKL8 PE=2 SV=1	T	Signal transduction mechanisms	PREDICTED: wall-associated receptor kinase-like 1 [Ipomoea nil]
Ipomoea_batatas_newGene_43985	TF	--	0.083012	5	0	0	0.075323	5	0	0	0	0	0	0	0.983907	48	0.91143	48	1.53554	70	0.657198	40	0.86167	38	0.478268	24	--	--	4.23e-05	-3.42469	0.32872	-0.679433	--	--	--	--	Molecular Function: transcription factor activity, sequence-specific DNA binding (GO:0003700);; Cellular Component: nucleus (GO:0005634);; Biological Process: regulation of transcription, DNA-templated (GO:0006355);; Molecular Function: sequence-specific DNA binding (GO:0043565);;	K09419|1.12514e-16|sly:104646049|K09419 heat shock transcription factor, other eukaryote | (RefSeq) heat stress transcription factor A-7a-like	--	[K]	Transcription	--	Heat stress transcription factor A-5 OS=Oryza sativa subsp. japonica OX=39947 GN=HSFA5 PE=2 SV=1	K	Transcription	PREDICTED: heat stress transcription factor A-9-like [Ipomoea nil]
Ipomoea_batatas_newGene_44521	PK	--	4.24361	240	3.50472	217	2.50884	161	1.33151	83	2.57888	159	1.58077	90	3.43737	196	3.92221	222	5.31148	280	1.1763	82	0.871431	47	0.56148	35	0.166332	-0.923931	0.824931	-0.15759	1.41e-07	-2.10496	0.0497003	1.00769	[M]	Cell wall/membrane/envelope biogenesis	Molecular Function: protein serine/threonine kinase activity (GO:0004674);; Molecular Function: ATP binding (GO:0005524);; Biological Process: protein phosphorylation (GO:0006468);; Cellular Component: integral component of membrane (GO:0016021);;	--	--	--	--	Protein kinase domain;; Protein tyrosine kinase;; Leucine Rich repeats (2 copies);; Leucine rich repeat	Probable LRR receptor-like serine/threonine-protein kinase At5g45780 OS=Arabidopsis thaliana OX=3702 GN=At5g45780 PE=2 SV=1	S	Function unknown	PREDICTED: probable LRR receptor-like serine/threonine-protein kinase At5g45780 isoform X2 [Ipomoea nil]
Ipomoea_batatas_newGene_44613	PK	--	0.830894	72	1.70274	152	1.46799	130	0.080141	7	0.191764	17	0.067085	6	5.7043	490	3.26694	284	3.49227	277	0.429852	46	0.286435	23	0.341101	27	5.16e-06	-3.39173	0.0136028	-1.75296	1.04e-07	-3.45936	--	--	[W]	Extracellular structures	--	--	--	--	--	Salt stress response/antifungal;; Protein kinase domain;; Protein tyrosine kinase	Cysteine-rich receptor-like protein kinase 10 OS=Arabidopsis thaliana OX=3702 GN=CRK10 PE=1 SV=3	T	Signal transduction mechanisms	PREDICTED: putative receptor-like protein kinase At4g00960 [Ipomoea nil]
Ipomoea_batatas_newGene_44872	TF	--	0.163263	12	0.288602	22	0.749263	60	0.841939	63	1.41793	110	0.862303	62	2.52694	183	1.70278	132	2.30629	156	1.56234	138	0.542018	36	1.52487	114	0.300957	1.1	4.2e-05	-2.10662	0.179448	-0.741257	0.687615	-0.2803	--	--	--	--	--	--	--	MULE transposase domain;; FAR1 DNA-binding domain;; SWIM zinc finger	Protein FAR1-RELATED SEQUENCE 5 OS=Arabidopsis thaliana OX=3702 GN=FRS5 PE=1 SV=1	S	Function unknown	PREDICTED: protein FAR1-RELATED SEQUENCE 5-like [Ipomoea nil]
Ipomoea_batatas_newGene_45091	PK	--	1.40771	83	1.31603	84	1.15202	76	1.69339	103	1.39393	88	1.66455	100	2.6952	164	3.0703	200	3.25433	185	1.16462	87	1.2515	68	1.22561	68	0.881174	0.250723	0.0168404	-1.1436	0.00134662	-1.2727	0.525774	0.363596	[R]	General function prediction only	Molecular Function: protein serine/threonine kinase activity (GO:0004674);; Molecular Function: ATP binding (GO:0005524);; Biological Process: protein phosphorylation (GO:0006468);;	K08835|0|sly:101251667|K08835 serine/threonine-protein kinase OSR1/STK39 [EC:2.7.11.1] | (RefSeq) serine/threonine-protein kinase dst1	--	[T]	Signal transduction mechanisms	Protein kinase domain;; Protein tyrosine kinase;; Kinase-like	Serine/threonine-protein kinase BLUS1 OS=Arabidopsis thaliana OX=3702 GN=BLUS1 PE=1 SV=1	T	Signal transduction mechanisms	PREDICTED: serine/threonine-protein kinase BLUS1-like [Ipomoea nil]
Ipomoea_batatas_newGene_45559	TF	--	0.958762	38	0.73045	30	0.116632	5	0.046811	2	0.39384	17	0.299252	12	0.742452	29	0.959802	41	1.35573	50	0.084358	5	0.114752	5	0.075344	4	--	--	0.487423	-0.811003	2.56e-05	-3.06523	--	--	--	--	Molecular Function: binding (GO:0005488);; Biological Process: cellular process (GO:0009987);;	--	--	[K]	Transcription	GATA zinc finger	GATA transcription factor 18 OS=Arabidopsis thaliana OX=3702 GN=GATA18 PE=2 SV=2	K	Transcription	PREDICTED: GATA transcription factor 19-like [Ipomoea nil]
Ipomoea_batatas_newGene_45627	PK	--	2.48311	141	1.22135	81	2.33704	144	2.10811	95	1.3503	84	1.09997	81	4.02063	247	3.47271	238	4.54952	290	2.56384	211	3.95859	223	2.55051	190	0.267899	-0.755032	0.0698866	-0.809763	0.54624	-0.271464	0.000508637	-1.30909	--		Molecular Function: protein serine/threonine kinase activity (GO:0004674);; Molecular Function: non-membrane spanning protein tyrosine kinase activity (GO:0004715);; Molecular Function: ATP binding (GO:0005524);; Cellular Component: plasma membrane (GO:0005886);; Cellular Component: integral component of membrane (GO:0016021);; Biological Process: peptidyl-tyrosine phosphorylation (GO:0018108);;	--	--	--	--	Protein kinase domain;; Protein tyrosine kinase;; Leucine rich repeat N-terminal domain;; Leucine rich repeat;; Leucine Rich repeats (2 copies);; Leucine Rich Repeat	Protein NSP-INTERACTING KINASE 3 OS=Arabidopsis thaliana OX=3702 GN=NIK3 PE=1 SV=1	T	Signal transduction mechanisms	PREDICTED: protein NSP-INTERACTING KINASE 3-like [Ipomoea nil]
Ipomoea_batatas_newGene_45649	TF	--	6.23643	324	6.19074	341	2.72473	161	1.29208	70	1.63413	94	1.03341	54	4.03078	212	8.33256	372	5.51961	269	0.599026	39	1.06027	51	1.22634	68	0.0673178	-1.80875	0.861039	-0.148403	1.01e-08	-2.35759	0.468479	0.387164	--	--	Cellular Component: nucleus (GO:0005634);; Biological Process: microsporogenesis (GO:0009556);; Biological Process: regulation of asymmetric cell division (GO:0009786);;	--	--	--	--	Lateral organ boundaries (LOB) domain	LOB domain-containing protein 27 OS=Arabidopsis thaliana OX=3702 GN=LBD27 PE=1 SV=1	S	Function unknown	PREDICTED: LOB domain-containing protein 27 [Ipomoea nil]
Ipomoea_batatas_newGene_45669	PK	--	0.119628	10	0.865571	70	0.585223	49	1.97682	156	1.51219	124	2.71316	203	0.80739	62	0.564875	46	0.60124	43	1.63061	152	1.57084	108	1.26101	99	0.000573747	2.45753	0.438017	-0.74639	0.00526053	1.26794	0.381281	0.425534	[O]	Posttranslational modification, protein turnover, chaperones	Biological Process: MAPK cascade (GO:0000165);; Molecular Function: MAP kinase activity (GO:0004707);; Molecular Function: ATP binding (GO:0005524);; Cellular Component: intracellular (GO:0005622);;	K20537|0|sly:100736510|K20537 mitogen-activated protein kinase 7/14 [EC:2.7.11.24] | (RefSeq) MAPK8; mitogen-activated protein kinase 8	--	[T]	Signal transduction mechanisms	Protein kinase domain;; Protein tyrosine kinase;; Haspin like kinase domain;; Lipopolysaccharide kinase (Kdo/WaaP) family	Mitogen-activated protein kinase 7 OS=Arabidopsis thaliana OX=3702 GN=MPK7 PE=1 SV=2	T	Signal transduction mechanisms	PREDICTED: mitogen-activated protein kinase 7-like [Ipomoea nil]
Ipomoea_batatas_newGene_456	PK	--	6.00499	524	7.41674	638	6.54924	594	8.61931	729	6.9243	650	6.85961	566	2.67105	244	2.39402	232	2.55648	220	2.59353	299	2.41898	203	1.88207	179	0.846234	0.176514	4.06e-05	1.32194	1	-0.0187124	9.77e-09	1.50139	[T]	Signal transduction mechanisms	Molecular Function: protein serine/threonine kinase activity (GO:0004674);; Molecular Function: ATP binding (GO:0005524);; Cellular Component: intracellular (GO:0005622);; Biological Process: peptidyl-serine phosphorylation (GO:0018105);; Biological Process: intracellular signal transduction (GO:0035556);;	K08790|0|tcc:TCM_020906|K08790 serine/threonine kinase 38 [EC:2.7.11.1] | (RefSeq) AGC (cAMP-dependent, cGMP-dependent and protein kinase C) kinase family protein isoform 1	--	[R]	General function prediction only	Protein kinase domain;; Protein tyrosine kinase	Probable serine/threonine protein kinase IRE OS=Arabidopsis thaliana OX=3702 GN=IRE PE=2 SV=1	T	Signal transduction mechanisms	PREDICTED: serine/threonine-protein kinase tricorner-like [Ipomoea nil]
Ipomoea_batatas_newGene_46228	TF	--	0.7553	37	0.082355	5	0.141327	8	1.02853	52	0.797135	42	0.724896	35	0.243969	12	0.065975	4	0.175078	8	0	0	0	0	0.038642	2	0.500236	0.861115	--	--	--	--	3.22e-12	5.93637	--	--	--	--	--	--	--	--	Transcriptional regulator STERILE APETALA OS=Arabidopsis thaliana OX=3702 GN=SAP PE=1 SV=1	K	Transcription	PREDICTED: transcriptional regulator STERILE APETALA-like [Ipomoea nil]
Ipomoea_batatas_newGene_46294	PK	--	0.160926	11	0.106435	8	0.083816	6	0.539831	36	0.613015	42	0.532294	33	0	0	0.180633	13	0.413093	25	0.090523	7	0.201728	12	0.092742	6	0.0656897	2.06246	--	--	--	--	0.000666533	2.06403	--		Molecular Function: kinase activity (GO:0016301);;	--	--	--	--	Protein kinase domain;; Protein tyrosine kinase;; Wall-associated receptor kinase C-terminal	Rust resistance kinase Lr10 OS=Triticum aestivum OX=4565 GN=LRK10 PE=2 SV=1	T	Signal transduction mechanisms	PREDICTED: rust resistance kinase Lr10-like isoform X2 [Ipomoea nil]
Ipomoea_batatas_newGene_46364	TF	--	0.496057	25	0.564889	29	0.525988	29	1.79993	91	1.73352	91	2.00865	97	0.397681	20	0.363377	19	0.64045	30	2.14757	128	1.27836	56	1.67528	84	0.00979257	1.75182	--	--	8.51e-05	1.92926	0.969949	0.0745725	--	--	--	--	--	--	--	No apical meristem (NAM) protein	SUPPRESSOR OF GAMMA RESPONSE 1 OS=Arabidopsis thaliana OX=3702 GN=SOG1 PE=1 SV=1	S	Function unknown	PREDICTED: NAC domain-containing protein 8-like [Ipomoea nil]
Ipomoea_batatas_newGene_46472	TF	--	48.0032	1634	41.2765	1483	61.6162	2311	18.7701	665	18.5677	680	14.9659	503	29.4629	1006	31.4406	1150	34.5711	1102	11.0618	463	12.3204	379	11.6706	410	1.63e-09	-1.71544	0.000686928	0.908793	4.4e-09	-1.34856	0.0529816	0.526234	--	--	Cellular Component: cilium (GO:0005929);; Molecular Function: hydrolase activity (GO:0016787);; Molecular Function: phosphatidylinositol binding (GO:0035091);; Biological Process: protein localization to cilium (GO:0061512);;	--	--	[R]	General function prediction only	Tub family	Tubby-like F-box protein 3 OS=Oryza sativa subsp. japonica OX=39947 GN=TULP3 PE=2 SV=1	S	Function unknown	tubby-like F-box protein 8 isoform X2 [Hevea brasiliensis]
Ipomoea_batatas_newGene_46520	TF	--	0.366789	28	0.266854	25	0.176947	17	0.339857	31	0.903049	36	0.265639	17	1.06882	89	0.580107	54	0.922664	64	1.64644	115	0.920659	54	1.07412	70	0.938455	0.2474	0.0230205	-1.55448	0.763465	0.192526	0.00283594	-1.51205	--	--	--	K13944|1.07801e-52|sind:105163397|K13944 LOB domain-containing protein 16 | (RefSeq) LOB domain-containing protein 16-like	--	--	--	Lateral organ boundaries (LOB) domain	LOB domain-containing protein 16 OS=Arabidopsis thaliana OX=3702 GN=LBD16 PE=1 SV=1	S	Function unknown	PREDICTED: LOB domain-containing protein 16-like [Ipomoea nil]
Ipomoea_batatas_newGene_4657	TF	--	0.434962	16	0.541347	22	0.237169	10	11.3648	435	9.88059	391	13.7255	498	1.02639	38	1.2359	49	0.588213	21	14.9969	678	13.5156	449	13.5563	515	9.21e-27	5.04226	0.144913	-1.38134	5.75e-36	3.96343	0.276843	-0.317288	--	--	--	K09422|8.26533e-99|mdm:103429980|K09422 myb proto-oncogene protein, plant | (RefSeq) myb-related protein 305	--	[K]	Transcription	Myb-like DNA-binding domain;; Myb-like DNA-binding domain	Transcription factor MYB2 OS=Oryza sativa subsp. japonica OX=39947 GN=MYB2 PE=2 SV=1	K	Transcription	PREDICTED: transcription factor WER-like [Ipomoea nil]
Ipomoea_batatas_newGene_46888	TF	--	4.33949	247	4.65505	291	3.10306	202	2.26548	134	2.62743	168	1.34596	84	1.7615	101	1.41088	96	1.76642	97	1.32828	98	1.21231	63	0.873459	53	0.116712	-0.863618	0.00323658	1.2551	0.487357	-0.453087	0.0692706	0.830011	--	--	Molecular Function: transcription factor activity, sequence-specific DNA binding (GO:0003700);; Cellular Component: nucleus (GO:0005634);; Biological Process: regulation of transcription, DNA-templated (GO:0006355);; Molecular Function: sequence-specific DNA binding (GO:0043565);;	--	--	--	--	bZIP transcription factor;; Basic region leucine zipper	bZIP transcription factor 18 OS=Arabidopsis thaliana OX=3702 GN=BZIP18 PE=1 SV=1	K	Transcription	PREDICTED: transcription factor RF2b-like [Ipomoea nil]
Ipomoea_batatas_newGene_47111	PK	--	1.08279	72	1.39287	97	0.834385	61	1.08319	75	1.49934	106	1.02418	67	0	0	0.042769	4	0.065424	5	0	0	0	0	0.024234	2	0.871183	0.258398	1.42e-08	4.51977	--	--	2.83e-18	6.86957	[K]	Transcription	Molecular Function: kinase activity (GO:0016301);;	--	--	--	--	Protein tyrosine kinase;; Protein kinase domain;; Leucine rich repeat;; Leucine Rich repeats (2 copies);; Leucine Rich repeat;; Leucine Rich Repeat	Probable LRR receptor-like serine/threonine-protein kinase At3g47570 OS=Arabidopsis thaliana OX=3702 GN=At3g47570 PE=2 SV=1	S	Function unknown	PREDICTED: probable LRR receptor-like serine/threonine-protein kinase At3g47570 [Ipomoea nil]
Ipomoea_batatas_newGene_47119	PK	--	2.31977	121	2.0527	113	2.86205	164	6.67439	360	7.03655	392	6.34467	324	3.04892	159	3.08697	172	3.32095	161	5.47431	349	7.6885	360	7.63806	408	0.00219435	1.29638	0.849428	-0.1533	8.56e-05	1.23322	0.856816	-0.10523	--		Molecular Function: protein serine/threonine kinase activity (GO:0004674);; Molecular Function: ATP binding (GO:0005524);; Cellular Component: plasma membrane (GO:0005886);; Biological Process: protein phosphorylation (GO:0006468);; Biological Process: defense response (GO:0006952);; Cellular Component: plasmodesma (GO:0009506);; Cellular Component: integral component of membrane (GO:0016021);; B…	--	--	--	--	Protein tyrosine kinase;; Protein kinase domain	G-type lectin S-receptor-like serine/threonine-protein kinase SD1-1 OS=Arabidopsis thaliana OX=3702 GN=SD11 PE=1 SV=1	T	Signal transduction mechanisms	PREDICTED: G-type lectin S-receptor-like serine/threonine-protein kinase At4g27290 [Ipomoea nil]
Ipomoea_batatas_newGene_47260	PK	--	0.171394	11	0.268693	19	0.227203	17	0.287433	20	0.028332	2	0.190068	13	1.01651	66	0.925479	64	0.799262	49	0.403455	32	0.546387	32	0.507737	34	--	--	0.00590228	-2.03987	0.188677	-0.815794	--	--	[T]	Signal transduction mechanisms	Biological Process: MAPK cascade (GO:0000165);; Molecular Function: protein kinase activity (GO:0004672);; Molecular Function: ATP binding (GO:0005524);; Cellular Component: integral component of membrane (GO:0016021);; Molecular Function: oxidoreductase activity (GO:0016491);;	--	--	--	--	Protein kinase domain;; Protein tyrosine kinase;; Leucine rich repeat;; Leucine Rich repeats (2 copies);; Leucine Rich Repeat	Probable leucine-rich repeat receptor-like protein kinase At1g35710 OS=Arabidopsis thaliana OX=3702 GN=At1g35710 PE=2 SV=1	S	Function unknown	PREDICTED: MDIS1-interacting receptor like kinase 2-like [Ipomoea nil]
Ipomoea_batatas_newGene_47289	PK	--	0.067945	4	0.35136	22	0.297144	19	3.80473	225	2.5296	155	2.87066	161	1.64341	94	0.691454	43	0.445502	24	2.41439	169	2.43173	125	2.438	143	9.74e-12	3.96917	0.221557	-2.18923	0.000530989	1.47777	0.546152	0.288786	--		Molecular Function: protein serine/threonine kinase activity (GO:0004674);; Molecular Function: ATP binding (GO:0005524);; Biological Process: protein phosphorylation (GO:0006468);; Cellular Component: integral component of membrane (GO:0016021);;	--	--	--	--	Protein tyrosine kinase;; Protein kinase domain	Probable LRR receptor-like serine/threonine-protein kinase At1g51880 OS=Arabidopsis thaliana OX=3702 GN=At1g51880 PE=2 SV=1	T	Signal transduction mechanisms	PREDICTED: putative leucine-rich repeat receptor-like protein kinase At2g19210 [Ipomoea nil]
Ipomoea_batatas_newGene_47290	PK	--	5.47987	124	7.39564	197	8.35364	226	14.4855	620	12.0003	496	12.297	476	2.6219	135	2.50936	105	1.92455	98	3.6629	227	4.25095	194	2.76546	190	2.25e-05	1.57757	0.192091	0.677754	0.0256085	0.889088	7.92e-07	1.35096	--	--	--	--	--	--	--	Carbohydrate-binding protein of the ER	Putative leucine-rich repeat receptor-like protein kinase At2g19210 OS=Arabidopsis thaliana OX=3702 GN=At2g19210 PE=3 SV=1	--	--	PREDICTED: putative leucine-rich repeat receptor-like protein kinase At2g19210 [Ipomoea nil]
Ipomoea_batatas_newGene_47429	TF	--	2.67522	84	2.85731	96	1.79131	69	0.971809	37	1.56051	46	1.37572	45	4.24624	137	6.36867	204	4.28859	130	6.64665	230	6.41182	175	5.90551	178	0.301988	-0.886669	0.0574645	-0.964234	0.509908	0.344119	1.56e-08	-2.21076	--	--	Molecular Function: metal ion binding (GO:0046872);;	--	--	[R]	General function prediction only	--	Zinc finger CCCH domain-containing protein ZFN-like OS=Pisum sativum OX=3888 PE=2 SV=1	S	Function unknown	PREDICTED: zinc finger CCCH domain-containing protein ZFN-like [Ipomoea nil]
Ipomoea_batatas_newGene_47464	TF	--	1.36901	44	0.567809	19	0.310608	12	0.05333	2	0.536799	18	0.335805	11	1.24678	40	1.65559	56	1.02578	31	1.09488	42	1.26407	36	1.1186	39	--	--	0.619577	-0.497537	0.943666	-0.0674497	0.00150279	-1.97085	--	--	Cellular Component: nucleus (GO:0005634);; Biological Process: regulation of transcription, DNA-templated (GO:0006355);; Molecular Function: sequence-specific DNA binding (GO:0043565);; Molecular Function: protein heterodimerization activity (GO:0046982);;	K08065|2.15266e-61|pop:POPTR_0008s22520g|K08065 nuclear transcription Y subunit beta | (RefSeq) hypothetical protein	--	[K]	Transcription	Histone-like transcription factor (CBF/NF-Y) and archaeal histone	Nuclear transcription factor Y subunit B-5 OS=Arabidopsis thaliana OX=3702 GN=NFYB5 PE=1 SV=1	B	Chromatin structure and dynamics	PREDICTED: nuclear transcription factor Y subunit B-1-like [Ipomoea nil]
Ipomoea_batatas_newGene_47849	PK	--	0	0	0	0	0.082984	7	0.889845	71	1.23536	101	0.767876	58	0.066262	6	0.022227	2	0.0425	4	0.373226	35	0.664286	46	0.687317	54	1.32e-07	4.45123	--	--	7.08e-07	3.54522	0.176137	0.69111	[M]	Cell wall/membrane/envelope biogenesis	Molecular Function: binding (GO:0005488);;	K04733|0|sly:101246992|K04733 interleukin-1 receptor-associated kinase 4 [EC:2.7.11.1] | (RefSeq) wall-associated receptor kinase-like 1	--	--	--	Protein kinase domain;; Protein tyrosine kinase;; Wall-associated receptor kinase galacturonan-binding	Wall-associated receptor kinase-like 3 OS=Arabidopsis thaliana OX=3702 GN=WAKL3 PE=2 SV=2	T	Signal transduction mechanisms	PREDICTED: wall-associated receptor kinase-like 1 [Ipomoea nil]
Ipomoea_batatas_newGene_48021	PK	--	0.155321	12	0.878948	67	0.510526	41	1.74506	130	1.2476	96	2.16946	153	1.09332	79	1.07729	83	1.59901	107	2.86637	252	4.11447	265	2.95522	218	0.000486222	2.25584	0.00563628	-1.73786	2.99e-05	1.48829	0.0055207	-0.989126	[O]	Posttranslational modification, protein turnover, chaperones	Biological Process: MAPK cascade (GO:0000165);; Molecular Function: MAP kinase activity (GO:0004707);; Molecular Function: ATP binding (GO:0005524);; Cellular Component: intracellular (GO:0005622);;	K20537|0|sly:100736510|K20537 mitogen-activated protein kinase 7/14 [EC:2.7.11.24] | (RefSeq) MAPK8; mitogen-activated protein kinase 8	--	[T]	Signal transduction mechanisms	Protein kinase domain;; Protein tyrosine kinase;; Haspin like kinase domain;; Lipopolysaccharide kinase (Kdo/WaaP) family	Mitogen-activated protein kinase 7 OS=Arabidopsis thaliana OX=3702 GN=MPK7 PE=1 SV=2	T	Signal transduction mechanisms	PREDICTED: mitogen-activated protein kinase 7-like [Ipomoea nil]
Ipomoea_batatas_newGene_48072	TF	--	3.10393	117	3.86797	168	3.53193	154	2.26792	96	0.943974	41	0.733156	34	6.36998	266	8.02107	334	8.17963	322	1.42335	66	1.91787	68	2.75606	108	0.0281994	-1.27902	0.00520245	-1.13216	1.3e-08	-1.87674	0.50951	-0.549525	--	--	Molecular Function: binding (GO:0005488);; Biological Process: primary metabolic process (GO:0044238);; Biological Process: cellular macromolecule metabolic process (GO:0044260);;	--	--	--	--	--	Transcription factor KUA1 OS=Arabidopsis thaliana OX=3702 GN=KUA1 PE=1 SV=1	K	Transcription	PREDICTED: transcription factor DIVARICATA-like isoform X2 [Nicotiana tomentosiformis]
Ipomoea_batatas_newGene_48725	TF	--	0.530733	22	0.37725	17	0.372567	18	4.99677	216	5.91942	264	3.10717	127	0.204877	9	0.203009	10	0.129663	6	1.02687	53	1.10264	42	1.82319	78	9.94e-07	3.27764	--	--	8.42e-06	2.84288	0.000184709	1.75921	--	--	--	--	--	--	--	No apical meristem (NAM) protein	Transcription factor JUNGBRUNNEN 1 OS=Arabidopsis thaliana OX=3702 GN=JUB1 PE=1 SV=1	K	Transcription	PREDICTED: transcription factor JUNGBRUNNEN 1 [Ipomoea nil]
Ipomoea_batatas_newGene_48726	PK	--	0	0	0.03951	3	0.09551	8	0.773935	56	0.805088	60	0.672491	46	0.116136	9	0.054314	5	0.14023	10	0.686909	59	0.512498	32	0.507322	37	7.75e-05	3.76195	--	--	0.000321104	2.39498	0.656257	0.337182	--		--	K04733|2.62896e-158|sind:105172839|K04733 interleukin-1 receptor-associated kinase 4 [EC:2.7.11.1] | (RefSeq) G-type lectin S-receptor-like serine/threonine-protein kinase CES101	--	--	--	Protein kinase domain;; Protein tyrosine kinase;; D-mannose binding lectin;; PAN-like domain	G-type lectin S-receptor-like serine/threonine-protein kinase B120 OS=Arabidopsis thaliana OX=3702 GN=B120 PE=2 SV=1	T	Signal transduction mechanisms	PREDICTED: G-type lectin S-receptor-like serine/threonine-protein kinase At1g67520 isoform X1 [Ipomoea nil]
Ipomoea_batatas_newGene_48765	PK	--	1.28589	100	1.56822	128	1.19155	101	0.41914	34	0.462482	39	0.508838	39	0.97833	76	1.42411	119	1.90123	133	0.272054	26	0.028186	2	0.124597	10	0.0209647	-1.46683	0.95479	-0.0706114	1.67e-07	-3.2133	0.0136301	1.65743	[T]	Signal transduction mechanisms	Molecular Function: protein serine/threonine kinase activity (GO:0004674);; Molecular Function: ATP binding (GO:0005524);; Biological Process: protein phosphorylation (GO:0006468);; Cellular Component: integral component of membrane (GO:0016021);;	--	--	--	--	Protein kinase domain;; Protein tyrosine kinase;; Leucine rich repeat N-terminal domain;; Leucine rich repeat;; Leucine Rich repeats (2 copies)	LRR receptor-like serine/threonine-protein kinase FEI 1 OS=Arabidopsis thaliana OX=3702 GN=FEI1 PE=1 SV=1	T	Signal transduction mechanisms	PREDICTED: LRR receptor-like serine/threonine-protein kinase FEI 1 [Ipomoea nil]
Ipomoea_batatas_newGene_48813	TF	--	0.05394	3	0.251164	14	0.0582	4	0.073145	5	0	0	0	0	1.73542	92	1.70709	97	1.48208	74	1.26562	82	0.730735	35	0.81157	45	--	--	1.63e-09	-4.5912	0.246549	-0.711799	7.17e-12	-4.98402	--	--	Molecular Function: DNA binding (GO:0003677);;	K09422|1.63864e-69|sly:101261262|K09422 myb proto-oncogene protein, plant | (RefSeq) protein blind-like1	--	[K]	Transcription	Myb-like DNA-binding domain;; Myb-like DNA-binding domain	Transcription factor MYB36 OS=Arabidopsis thaliana OX=3702 GN=MYB36 PE=1 SV=1	K	Transcription	PREDICTED: transcription factor RAX2-like [Ipomoea nil]
Ipomoea_batatas_newGene_48891	PK	--	0.084144	9	0.168705	18	0.122454	13	0.242136	25	0.153376	16	0.225071	22	0.543649	53	0.568922	59	0.234925	22	0.619885	73	0.719743	63	0.794239	79	--	--	0.026283	-1.95185	0.247327	0.744046	0.000670671	-1.79733	[K]	Transcription	--	--	--	--	--	Protein kinase domain;; Protein tyrosine kinase;; Leucine rich repeat;; Leucine Rich repeats (2 copies);; Leucine Rich Repeat	Receptor protein-tyrosine kinase CEPR1 OS=Arabidopsis thaliana OX=3702 GN=CEPR1 PE=1 SV=1	S	Function unknown	PREDICTED: receptor-like protein kinase HSL1 [Ipomoea nil]
Ipomoea_batatas_newGene_48907	TF	--	0	0	0	0	0	0	0.206795	6	0.313888	10	0	0	0	0	0	0	0	0	1.45028	50	1.31405	33	1.3626	40	--	--	--	--	5.16e-12	Inf	3.08e-06	-3.00344	--	--	--	--	--	--	--	No apical meristem (NAM) protein	NAC domain-containing protein 90 OS=Arabidopsis thaliana OX=3702 GN=NAC090 PE=1 SV=1	S	Function unknown	PREDICTED: NAC domain-containing protein 90-like [Ipomoea nil]
Ipomoea_batatas_newGene_49099	TF	--	1.75679	32	1.56542	41	2.42982	54	1.28392	29	1.60168	31	0.945279	15	0	0	0	0	0	0	0	0	0	0	0	0	0.525715	-0.823668	7.82e-09	Inf	--	--	--	--	--	--	--	--	--	--	--	--	--	--	--	--
Ipomoea_batatas_newGene_49158	TF	--	0.01794	1	0	0	0	0	0.022844	3	0	0	0	0	4.8871	408	3.73855	331	4.50068	352	4.32951	432	4.79327	354	5.80581	468	--	--	2.6e-38	-9.40633	0.588155	0.233629	1.45e-60	-8.72658	--	--	--	--	--	--	--	RWP-RK domain;; PB1 domain	Protein NLP5 OS=Arabidopsis thaliana OX=3702 GN=NLP5 PE=2 SV=1	--	--	PREDICTED: uncharacterized protein LOC109154495 isoform X2 [Ipomoea nil]
Ipomoea_batatas_newGene_49426	PK	--	9.7821	346	12.3455	460	9.73656	384	6.31647	190	6.34192	200	6.04688	169	1.53693	59	3.23802	127	2.53095	85	1.55082	67	1.32942	37	0.329842	16	0.0165155	-1.00961	1.5e-08	2.08026	0.0771582	-1.18343	4.2e-08	2.23497	--		Molecular Function: protein kinase activity (GO:0004672);; Cellular Component: membrane (GO:0016020);;	--	--	--	--	Protein tyrosine kinase;; Protein kinase domain	Probable LRR receptor-like serine/threonine-protein kinase At1g51880 OS=Arabidopsis thaliana OX=3702 GN=At1g51880 PE=2 SV=1	T	Signal transduction mechanisms	PREDICTED: putative leucine-rich repeat receptor-like serine/threonine-protein kinase At2g19230 isoform X1 [Ipomoea nil]
Ipomoea_batatas_newGene_49592	TF	--	0.346028	10	0.40985	13	0.528811	17	0	0	0.072508	3	0.306716	9	5.7882	164	4.73283	144	5.60933	148	3.00855	105	2.5268	65	2.7779	81	--	--	6.98e-10	-3.45153	0.0624028	-0.851392	2.93e-13	-4.36423	--	--	Molecular Function: DNA binding (GO:0003677);;	K09422|2.5045e-72|sot:102597000|K09422 myb proto-oncogene protein, plant | (RefSeq) transcription factor LAF1-like	--	[K]	Transcription	Myb-like DNA-binding domain;; Myb-like DNA-binding domain	Transcription factor LAF1 OS=Arabidopsis thaliana OX=3702 GN=LAF1 PE=1 SV=2	K	Transcription	PREDICTED: transcription factor LAF1-like [Ipomoea nil]
Ipomoea_batatas_newGene_49649	TF	--	7.2325	188	11.5801	318	9.82886	282	28.7191	777	19.1819	536	19.5876	502	14.8763	388	12.7158	356	12.4242	303	20.1854	645	14.451	340	14.6613	394	0.00845111	1.33696	0.240466	-0.521103	0.217564	0.397233	0.342918	0.402745	--	--	Molecular Function: DNA binding (GO:0003677);;	K09422|6.30853e-78|sot:102596369|K09422 myb proto-oncogene protein, plant | (RefSeq) transcription factor RAX2-like	--	[K]	Transcription	Myb-like DNA-binding domain;; Myb-like DNA-binding domain	Transcription factor MYB36 OS=Arabidopsis thaliana OX=3702 GN=MYB36 PE=1 SV=1	K	Transcription	PREDICTED: transcription factor RAX2-like [Ipomoea nil]
Ipomoea_batatas_newGene_50004	PK	--	1.86177	89	1.59553	80	1.78095	93	0.675218	34	0.174595	9	0.46273	22	1.72963	83	1.45892	75	1.42008	63	0.17504	11	0.111906	5	0.209073	11	0.00104023	-2.0872	0.620953	0.363181	1.71e-07	-3.02618	--	--	[T]	Signal transduction mechanisms	Molecular Function: protein serine/threonine kinase activity (GO:0004674);; Molecular Function: ATP binding (GO:0005524);; Cellular Component: nucleus (GO:0005634);; Cellular Component: cytoplasm (GO:0005737);; Cellular Component: plasma membrane (GO:0005886);; Biological Process: protein phosphorylation (GO:0006468);; Biological Process: intracellular signal transduction (GO:0035556);;	--	--	[R]	General function prediction only	Protein kinase domain;; Protein tyrosine kinase	Serine/threonine-protein kinase AGC1-5 OS=Arabidopsis thaliana OX=3702 GN=AGC1-5 PE=1 SV=1	T	Signal transduction mechanisms	PREDICTED: serine/threonine-protein kinase D6PKL2-like [Ipomoea nil]
Ipomoea_batatas_newGene_50017	PK	--	0	0	0	0	0.057925	2	0.253924	8	0.808622	27	0.643058	19	0	0	0	0	0	0	1.3492	50	2.40738	66	2.04693	63	--	--	--	--	3.14e-16	Inf	0.00151965	-1.80613	[M]	Cell wall/membrane/envelope biogenesis	Molecular Function: protein serine/threonine kinase activity (GO:0004674);; Molecular Function: ATP binding (GO:0005524);; Cellular Component: plasma membrane (GO:0005886);; Biological Process: protein phosphorylation (GO:0006468);; Biological Process: defense response (GO:0006952);; Cellular Component: plasmodesma (GO:0009506);; Cellular Component: integral component of membrane (GO:0016021);; M…	--	--	--	--	Domain of unknown function (DUF3403);; Protein tyrosine kinase;; Protein kinase domain;; Protein tyrosine kinase	Receptor-like serine/threonine-protein kinase SD1-6 OS=Arabidopsis thaliana OX=3702 GN=SD16 PE=1 SV=2	T	Signal transduction mechanisms	PREDICTED: receptor-like serine/threonine-protein kinase SD1-8 [Ipomoea nil]
Ipomoea_batatas_newGene_50020	PK	--	0.23057	16	1.31192	93	1.29572	99	1.80128	122	1.1369	80	1.69151	108	6.63872	429	3.5006	242	3.71834	225	1.78759	143	2.5972	152	2.07564	139	0.55736	0.853521	0.00728982	-2.35559	0.0742484	-0.993587	0.265361	-0.524257	--	--	--	--	--	--	--	D-mannose binding lectin;; S-locus glycoprotein domain;; PAN-like domain;; Protein tyrosine kinase;; Protein kinase domain	G-type lectin S-receptor-like serine/threonine-protein kinase At1g11410 OS=Arabidopsis thaliana OX=3702 GN=At1g11410 PE=3 SV=3	T	Signal transduction mechanisms	PREDICTED: uncharacterized protein LOC109164822 [Ipomoea nil]
Ipomoea_batatas_newGene_50025	PK	--	1.16097	63	1.23541	75	1.26201	78	1.22115	66	0.812034	51	0.368652	21	0.053288	4	0.18706	13	0.746416	32	0.052746	5	0.039013	3	0	0	0.534313	-0.663416	0.000947698	2.12675	--	--	--	--	[T]	Signal transduction mechanisms	Molecular Function: nucleotide binding (GO:0000166);; Molecular Function: protein kinase activity (GO:0004672);; Cellular Component: membrane (GO:0016020);; Biological Process: phosphorylation (GO:0016310);;	--	--	--	--	PAN-like domain;; Protein tyrosine kinase;; Protein kinase domain;; Protein tyrosine kinase;; Protein kinase domain	G-type lectin S-receptor-like serine/threonine-protein kinase At4g27290 OS=Arabidopsis thaliana OX=3702 GN=At4g27290 PE=3 SV=4	T	Signal transduction mechanisms	PREDICTED: uncharacterized protein LOC109164821 [Ipomoea nil]
Ipomoea_batatas_newGene_50029	PK	--	0.7648	41	1.54353	80	2.74114	142	5.86982	297	3.49598	172	5.77772	269	7.04527	440	6.7613	445	7.13083	415	7.15039	599	6.56778	410	4.77888	352	0.0776029	1.42934	2.73e-09	-2.21357	0.85351	0.0794199	0.00234489	-0.882162	--		Molecular Function: protein serine/threonine kinase activity (GO:0004674);; Molecular Function: ATP binding (GO:0005524);; Biological Process: protein phosphorylation (GO:0006468);; Cellular Component: integral component of membrane (GO:0016021);; Biological Process: recognition of pollen (GO:0048544);;	--	--	--	--	PAN-like domain;; S-locus glycoprotein domain;; D-mannose binding lectin;; Protein tyrosine kinase;; Protein kinase domain;; Protein tyrosine kinase	G-type lectin S-receptor-like serine/threonine-protein kinase RKS1 OS=Arabidopsis thaliana OX=3702 GN=RKS1 PE=3 SV=3	T	Signal transduction mechanisms	PREDICTED: uncharacterized protein LOC109164821 [Ipomoea nil]
Ipomoea_batatas_newGene_50096	TF	--	1.4855	34	1.29665	30	1.55734	39	0.080916	2	0.845755	21	0.859844	20	0	0	0	0	0.245015	5	0	0	0	0	0	0	0.244447	-1.39041	4.51e-05	4.42124	--	--	--	--	--	--	--	--	--	[K]	Transcription	SRF-type transcription factor (DNA-binding and dimerisation domain)	Agamous-like MADS-box protein AGL92 OS=Arabidopsis thaliana OX=3702 GN=AGL92 PE=1 SV=1	K	Transcription	PREDICTED: agamous-like MADS-box protein AGL86 [Ipomoea nil]
Ipomoea_batatas_newGene_50224	PK	--	0.281053	21	0.375294	30	0.263192	22	0.605724	47	0.627082	51	1.17928	87	2.12299	159	2.179	175	2.53249	177	2.44916	225	2.94515	199	2.00655	155	0.120791	1.49778	1.34e-08	-2.93264	0.717055	0.211287	1.25e-05	-1.66358	[T]	Signal transduction mechanisms	--	K04733|0|sot:102582087|K04733 interleukin-1 receptor-associated kinase 4 [EC:2.7.11.1] | (RefSeq) probable receptor-like protein kinase At1g67000	--	--	--	Protein kinase domain;; Protein tyrosine kinase;; Wall-associated receptor kinase galacturonan-binding	Rust resistance kinase Lr10 OS=Triticum aestivum OX=4565 GN=LRK10 PE=2 SV=1	T	Signal transduction mechanisms	PREDICTED: rust resistance kinase Lr10-like isoform X2 [Ipomoea nil]
Ipomoea_batatas_newGene_50273	PK	--	6.01759	628	5.8386	647	4.4707	539	1.95249	223	2.85419	332	2.29243	247	11.3769	1187	12.6483	1432	10.532	1052	5.18305	680	4.25307	414	3.59657	392	0.00098956	-1.17758	0.000605592	-1.0011	1.49e-08	-1.29305	0.00115586	-0.90093	[K]	Transcription	--	--	--	--	--	Leucine rich repeat;; Leucine Rich repeats (2 copies);; Leucine Rich Repeat;; Protein tyrosine kinase;; Protein kinase domain	Probable inactive leucine-rich repeat receptor-like protein kinase At3g03770 OS=Arabidopsis thaliana OX=3702 GN=At3g03770 PE=2 SV=1	T	Signal transduction mechanisms	PREDICTED: probable inactive leucine-rich repeat receptor-like protein kinase At3g03770 [Ipomoea nil]
Ipomoea_batatas_newGene_50305	PK	--	4.72032	376	4.45597	374	2.36839	208	0.535939	45	0.878021	76	0.84816	67	2.89832	232	4.61121	394	3.26839	244	0.676366	67	0.547026	40	0.593991	49	0.00705764	-2.27835	0.941168	0.0932747	1.13e-08	-2.45852	0.726716	0.258167	[K]	Transcription	Molecular Function: protein kinase activity (GO:0004672);; Molecular Function: ATP binding (GO:0005524);; Cellular Component: plasma membrane (GO:0005886);; Biological Process: protein phosphorylation (GO:0006468);; Cellular Component: integral component of membrane (GO:0016021);;	--	--	--	--	Protein kinase domain;; Protein tyrosine kinase;; Leucine rich repeat;; Leucine Rich repeats (2 copies);; Leucine rich repeat N-terminal domain	Probable inactive receptor kinase At4g23740 OS=Arabidopsis thaliana OX=3702 GN=At4g23740 PE=2 SV=1	S	Function unknown	PREDICTED: probable inactive receptor kinase At4g23740 [Ipomoea nil]
Ipomoea_batatas_newGene_50355	TF	--	1.43495	58	1.00606	43	1.24132	43	1.81511	76	3.34658	144	2.04119	81	1.18415	48	1.79231	77	1.42655	52	3.34962	164	5.29394	188	3.58761	148	0.217015	0.926274	0.885153	-0.150386	0.000152327	1.56234	0.0668262	-0.801071	--	--	Molecular Function: DNA binding (GO:0003677);;	K09422|4.94754e-57|sly:101255895|K09422 myb proto-oncogene protein, plant | (RefSeq) myb-related protein 330	--	[K]	Transcription	Myb-like DNA-binding domain	Myb-related protein 330 OS=Antirrhinum majus OX=4151 GN=MYB330 PE=2 SV=1	K	Transcription	PREDICTED: myb-related protein 330-like [Ipomoea nil]
Ipomoea_batatas_newGene_50391	PK	--	0	0	0	0	0	0	0	0	0	0	0	0	2.10801	72	1.755	71	1.47952	54	1.10294	56	1.32322	44	0.861167	36	--	--	3.98e-11	#NAME?	0.466714	-0.50424	5.29e-15	#NAME?	[T]	Signal transduction mechanisms	Molecular Function: protein kinase activity (GO:0004672);; Molecular Function: ATP binding (GO:0005524);; Biological Process: protein phosphorylation (GO:0006468);; Cellular Component: integral component of membrane (GO:0016021);;	--	--	--	--	--	Probable LRR receptor-like serine/threonine-protein kinase At1g56140 OS=Arabidopsis thaliana OX=3702 GN=At1g56140 PE=2 SV=2	S	Function unknown	PREDICTED: probable LRR receptor-like serine/threonine-protein kinase At1g56140 [Ipomoea nil]
Ipomoea_batatas_newGene_50396	PK	--	0.42964	37	2.16002	161	2.88759	231	0.278645	24	0.111181	11	0.170038	15	2.73815	230	1.52721	138	2.16406	170	0.175438	19	0.237955	20	0.475513	42	0.278738	-2.99839	0.811665	-0.40589	3.82e-08	-2.67808	--	--	[T]	Signal transduction mechanisms	--	--	--	--	--	Protein kinase domain;; Protein tyrosine kinase	Wall-associated receptor kinase 5 OS=Arabidopsis thaliana OX=3702 GN=WAK5 PE=2 SV=1	T	Signal transduction mechanisms	PREDICTED: wall-associated receptor kinase 3-like [Ipomoea nil]
Ipomoea_batatas_newGene_506	PK	--	0.070454	7	0.041681	5	0.039914	5	0.072976	7	0.234728	24	0.022307	3	3.23126	297	2.88936	285	2.10891	181	2.14058	241	2.65344	220	2.37655	225	--	--	2.03e-20	-5.33122	0.824973	-0.102723	9.51e-24	-4.42112	[K]	Transcription	Molecular Function: kinase activity (GO:0016301);;	--	--	--	--	Protein kinase domain;; Protein tyrosine kinase;; Leucine rich repeat;; Leucine Rich repeats (2 copies);; Leucine Rich Repeat	Probable LRR receptor-like serine/threonine-protein kinase At3g47570 OS=Arabidopsis thaliana OX=3702 GN=At3g47570 PE=2 SV=1	S	Function unknown	PREDICTED: putative receptor-like protein kinase At3g47110 [Ipomoea nil]
Ipomoea_batatas_newGene_50771	TF	--	20.8524	879	17.1706	753	27.6833	1277	3.05385	163	2.59849	142	2.33533	118	37.2917	1780	70.6046	2340	40.7251	1846	5.1349	293	4.3668	199	3.96972	208	1.69e-15	-2.96664	0.00408407	-0.830415	1.29e-43	-3.07036	0.0417632	-0.743146	--	--	--	--	--	--	--	Helix-loop-helix DNA-binding domain	Transcription factor ORG3 OS=Arabidopsis thaliana OX=3702 GN=ORG3 PE=1 SV=1	K	Transcription	PREDICTED: transcription factor ORG3-like [Ipomoea nil]
Ipomoea_batatas_newGene_51015	PK	--	3.88771	360	4.25195	407	3.98004	401	11.8907	1131	7.95186	786	8.63029	879	9.30736	952	10.1645	992	8.78396	749	12.484	1386	12.2856	1004	9.40462	879	0.00111847	1.26144	0.000116217	-1.17837	0.302634	0.304266	0.392504	-0.237191	[T]	Signal transduction mechanisms	Molecular Function: protein kinase activity (GO:0004672);; Molecular Function: ATP binding (GO:0005524);; Biological Process: protein phosphorylation (GO:0006468);; Cellular Component: integral component of membrane (GO:0016021);;	--	--	--	--	Protein tyrosine kinase;; Protein kinase domain;; Leucine rich repeat N-terminal domain;; Leucine rich repeat;; Leucine Rich repeats (2 copies);; Leucine Rich repeat	Protein STRUBBELIG-RECEPTOR FAMILY 6 OS=Arabidopsis thaliana OX=3702 GN=SRF6 PE=1 SV=1	S	Function unknown	PREDICTED: protein STRUBBELIG-RECEPTOR FAMILY 7-like [Ipomoea nil]
Ipomoea_batatas_newGene_51106	TR	--	10.5755	335	0.958639	33	0.698957	25	1.4084	47	12.6557	431	0.766629	24	3.59637	115	1.34957	46	1.92531	58	8.55991	334	23.5821	675	19.8453	649	0.977346	-0.258961	0.580321	1.39257	0.000504438	3.00887	0.0759918	-1.87908	--	--	--	--	--	[TR]	Signal transduction mechanisms;; General function prediction only	Farnesoic acid 0-methyl transferase;; BTB/POZ domain	BTB/POZ domain-containing protein At2g30600 OS=Arabidopsis thaliana OX=3702 GN=At2g30600/At2g30610 PE=2 SV=1	S	Function unknown	PREDICTED: BTB/POZ domain-containing protein At2g30600 isoform X2 [Ipomoea nil]
Ipomoea_batatas_newGene_51333	TF	--	1.53707	83	1.43073	82	1.03745	62	1.24845	70	0.861068	50	1.27669	68	5.38022	291	3.89857	226	3.57654	181	4.9451	327	5.02489	245	4.31822	240	0.881099	-0.246903	0.000195151	-1.61508	0.612305	0.246445	1.05e-09	-2.1229	--	--	Molecular Function: DNA binding (GO:0003677);;	K09419|1.50905e-153|spen:107009033|K09419 heat shock transcription factor, other eukaryote | (RefSeq) heat stress transcription factor A-4c	--	[K]	Transcription	HSF-type DNA-binding	Heat stress transcription factor A-4a OS=Arabidopsis thaliana OX=3702 GN=HSFA4A PE=2 SV=1	K	Transcription	PREDICTED: heat stress transcription factor A-4c [Ipomoea nil]
Ipomoea_batatas_newGene_51358	PK	--	1.49652	45	1.39881	93	1.51065	101	0.865317	74	1.77531	96	1.91367	100	2.96732	503	1.91907	353	2.55123	378	1.62715	346	2.2796	357	1.74809	307	0.874676	0.283867	1.36e-08	-2.45986	0.520179	-0.244191	2.02e-09	-1.94735	[T]	Signal transduction mechanisms	--	--	--	--	--	D-mannose binding lectin;; S-locus glycoprotein domain;; PAN-like domain;; Protein tyrosine kinase;; Protein kinase domain;; Protein tyrosine kinase;; Protein kinase domain;; Domain of unknown function (DUF3403)	G-type lectin S-receptor-like serine/threonine-protein kinase At4g27290 OS=Arabidopsis thaliana OX=3702 GN=At4g27290 PE=3 SV=4	--	--	PREDICTED: G-type lectin S-receptor-like serine/threonine-protein kinase At4g27290 [Ipomoea nil]
Ipomoea_batatas_newGene_51359	PK	--	0.172331	12	0.275322	12	0.214277	14	0.161485	12	0.091926	7	0.47237	22	2.27677	62	0.4993	30	0.510981	30	0.898195	51	1.07511	53	0.588917	30	--	--	0.108362	-1.59441	0.880801	0.179931	0.00373793	-1.72316	[M]	Cell wall/membrane/envelope biogenesis	--	--	--	--	--	Protein tyrosine kinase;; Protein kinase domain;; PAN-like domain;; S-locus glycoprotein domain;; Domain of unknown function (DUF3403)	G-type lectin S-receptor-like serine/threonine-protein kinase At4g27290 OS=Arabidopsis thaliana OX=3702 GN=At4g27290 PE=3 SV=4	--	--	PREDICTED: G-type lectin S-receptor-like serine/threonine-protein kinase At4g27290 [Ipomoea nil]
Ipomoea_batatas_newGene_51367	PK	--	0.861789	90	0.549597	61	1.51855	98	0.75152	81	1.17491	104	0.955496	52	3.3539	324	2.33216	247	2.44036	236	1.12658	144	1.60603	153	1.13555	121	0.833497	-0.304355	0.000442295	-1.46305	0.00972373	-0.899967	0.0530888	-0.880801	[M]	Cell wall/membrane/envelope biogenesis	Molecular Function: protein serine/threonine kinase activity (GO:0004674);; Molecular Function: ATP binding (GO:0005524);; Cellular Component: plasma membrane (GO:0005886);; Biological Process: protein phosphorylation (GO:0006468);; Cellular Component: integral component of membrane (GO:0016021);;	--	--	--	--	Protein kinase domain;; Protein tyrosine kinase;; Leucine rich repeat N-terminal domain;; Leucine rich repeat;; Leucine Rich repeats (2 copies)	Protein NSP-INTERACTING KINASE 3 OS=Arabidopsis thaliana OX=3702 GN=NIK3 PE=1 SV=1	T	Signal transduction mechanisms	PREDICTED: protein NSP-INTERACTING KINASE 3-like [Ipomoea nil]
Ipomoea_batatas_newGene_51372	PK	--	0.040607	4	0.019532	3	0.037407	5	0.079221	9	0.019179	3	0	0	0.512347	51	0.446971	47	0.403669	37	0.330493	40	0.118118	11	0.455129	46	--	--	0.000378403	-3.26618	0.594551	-0.481246	--	--	[K]	Transcription	Molecular Function: kinase activity (GO:0016301);;	--	--	--	--	Protein tyrosine kinase;; Leucine rich repeat;; Protein kinase domain;; Leucine Rich repeats (2 copies);; Leucine Rich Repeat;; Leucine rich repeat N-terminal domain	Probable LRR receptor-like serine/threonine-protein kinase At3g47570 OS=Arabidopsis thaliana OX=3702 GN=At3g47570 PE=2 SV=1	S	Function unknown	PREDICTED: probable LRR receptor-like serine/threonine-protein kinase At3g47570 [Ipomoea nil]
Ipomoea_batatas_newGene_51412	TF	--	0.185177	10	0.494994	28	0.455987	27	1.79902	100	2.51488	144	2.25538	118	1.26493	68	1.02221	59	1.11669	56	4.0717	266	4.07213	196	3.586	197	1.36e-05	2.68413	0.0220881	-1.68732	4.26e-07	1.87083	0.0166158	-0.890002	--	--	Molecular Function: transcription factor activity, sequence-specific DNA binding (GO:0003700);; Cellular Component: nucleus (GO:0005634);; Biological Process: regulation of transcription, DNA-templated (GO:0006355);; Biological Process: asymmetric cell division (GO:0008356);; Biological Process: radial pattern formation (GO:0009956);; Molecular Function: sequence-specific DNA binding (GO:0043565)…	--	--	--	--	GRAS domain family	Protein SHORT-ROOT OS=Arabidopsis thaliana OX=3702 GN=SHR PE=1 SV=1	K	Transcription	PREDICTED: protein SHORT-ROOT-like [Ipomoea nil]
Ipomoea_batatas_newGene_51430	PK	--	4.41558	196	3.03928	142	3.06031	150	1.88013	87	2.19682	105	2.1982	96	0.029482	2	0	0	0.365435	16	0.254531	14	0	0	0	0	0.129284	-0.897414	1.25e-18	4.83663	--	--	9.66e-14	4.5592	[M]	Cell wall/membrane/envelope biogenesis	Molecular Function: protein serine/threonine kinase activity (GO:0004674);; Molecular Function: ATP binding (GO:0005524);; Biological Process: protein phosphorylation (GO:0006468);; Cellular Component: integral component of membrane (GO:0016021);;	K07760|6.97534e-154|sot:102586889|K07760 cyclin-dependent kinase [EC:2.7.11.22] | (RefSeq) cell division control protein 2 homolog C	--	[R]	General function prediction only	Protein kinase domain;; Protein tyrosine kinase;; Lipopolysaccharide kinase (Kdo/WaaP) family;; Phosphotransferase enzyme family	Cyclin-dependent kinase B1-1 OS=Oryza sativa subsp. japonica OX=39947 GN=CDKB1-1 PE=2 SV=1	T	Signal transduction mechanisms	PREDICTED: cell division control protein 2 homolog C [Ipomoea nil]
Ipomoea_batatas_newGene_51430	PK	--	4.41558	196	3.03928	142	3.06031	150	1.88013	87	2.19682	105	2.1982	96	0.029482	2	0	0	0.365435	16	0.254531	14	0	0	0	0	0.129284	-0.897414	1.25e-18	4.83663	--	--	9.66e-14	4.5592	[M]	Cell wall/membrane/envelope biogenesis	Molecular Function: protein serine/threonine kinase activity (GO:0004674);; Molecular Function: ATP binding (GO:0005524);; Biological Process: protein phosphorylation (GO:0006468);; Cellular Component: integral component of membrane (GO:0016021);;	K07760|6.97534e-154|sot:102586889|K07760 cyclin-dependent kinase [EC:2.7.11.22] | (RefSeq) cell division control protein 2 homolog C	--	[R]	General function prediction only	Protein kinase domain;; Protein tyrosine kinase;; Lipopolysaccharide kinase (Kdo/WaaP) family;; Phosphotransferase enzyme family	Cyclin-dependent kinase B1-1 OS=Oryza sativa subsp. japonica OX=39947 GN=CDKB1-1 PE=2 SV=1	T	Signal transduction mechanisms	PREDICTED: cell division control protein 2 homolog C [Ipomoea nil]
Ipomoea_batatas_newGene_51432	TF	--	0.853462	21	0.365132	10	0	0	7.35933	181	9.43185	239	8.60007	200	0	0	0.312689	8	0.365748	9	8.19054	237	5.94365	127	6.89017	168	5.69e-14	4.2051	--	--	1.24e-23	4.95747	0.678834	0.216833	--	--	Molecular Function: DNA binding (GO:0003677);;	K09419|3.01632e-60|mtr:MTR_4g088900|K09419 heat shock transcription factor, other eukaryote | (RefSeq) heat shock transcription factor	--	[K]	Transcription	HSF-type DNA-binding	Heat stress transcription factor B-4b OS=Oryza sativa subsp. japonica OX=39947 GN=HSFB4B PE=1 SV=1	K	Transcription	PREDICTED: heat stress transcription factor B-2a-like [Ipomoea nil]
Ipomoea_batatas_newGene_51440	PK	--	0.257081	15	0.415518	24	0.050212	4	0	0	0.091754	6	0.39162	22	0.640472	36	1.49087	88	1.19487	62	1.19769	81	0.340735	17	0.298001	17	--	--	0.00315656	-2.61194	0.562194	-0.771566	--	--	[M]	Cell wall/membrane/envelope biogenesis	Molecular Function: protein serine/threonine kinase activity (GO:0004674);; Molecular Function: ATP binding (GO:0005524);; Biological Process: protein phosphorylation (GO:0006468);; Cellular Component: integral component of membrane (GO:0016021);;	--	--	--	--	Protein tyrosine kinase;; Protein kinase domain	Leucine-rich repeat receptor protein kinase EMS1 OS=Arabidopsis thaliana OX=3702 GN=EMS1 PE=1 SV=1	S	Function unknown	PREDICTED: leucine-rich repeat receptor protein kinase EMS1 isoform X1 [Ipomoea nil]
Ipomoea_batatas_newGene_51566	TF	--	1.10271	65	0.433297	27	1.04853	68	2.27782	138	1.34436	84	1.52418	88	0	0	0	0	0.14757	9	1.65303	119	2.01008	106	1.59947	96	0.542306	0.602426	1.42e-08	4.44091	6.74e-18	5.10181	0.913249	-0.0802707	--	--	Biological Process: transcription, DNA-templated (GO:0006351);;	--	--	--	--	No apical meristem (NAM) protein	NAC transcription factor 56 OS=Arabidopsis thaliana OX=3702 GN=NAC056 PE=2 SV=1	K	Transcription	PREDICTED: NAC transcription factor 56-like [Ipomoea nil]
Ipomoea_batatas_newGene_51608	PK	--	1.67072	80	1.40619	71	0.727304	39	0.775208	39	0.88069	46	0.407469	20	3.33122	160	4.03834	207	3.48576	156	1.32578	78	1.44744	63	0.950295	47	0.523341	-0.840398	0.00193241	-1.47134	0.000311439	-1.44465	0.130549	-0.881105	[M]	Cell wall/membrane/envelope biogenesis	Molecular Function: protein serine/threonine kinase activity (GO:0004674);; Molecular Function: ATP binding (GO:0005524);; Biological Process: protein phosphorylation (GO:0006468);; Cellular Component: integral component of membrane (GO:0016021);;	--	--	[T]	Signal transduction mechanisms	Protein kinase domain;; Protein tyrosine kinase	Probable receptor-like protein kinase At2g42960 OS=Arabidopsis thaliana OX=3702 GN=At2g42960 PE=3 SV=1	T	Signal transduction mechanisms	PREDICTED: probable receptor-like protein kinase At2g42960 isoform X1 [Ipomoea nil]
Ipomoea_batatas_newGene_51609	TF	--	11.6908	1270	11.5797	1328	6.6873	801	6.47382	732	7.04119	823	5.70187	611	4.65599	508	7.64206	892	8.96336	912	2.98925	400	2.8216	277	1.91542	215	0.380213	-0.577488	0.472181	0.491033	0.00451428	-1.36606	5.61e-07	1.26273	--	--	--	--	--	[K]	Transcription	Myb-like DNA-binding domain;; Myb-like DNA-binding domain	Transcription factor MYB3R-4 OS=Arabidopsis thaliana OX=3702 GN=MYB3R4 PE=1 SV=1	K	Transcription	PREDICTED: myb-related protein 3R-1 [Ipomoea nil]
Ipomoea_batatas_newGene_51715	PK	--	3.60867	437	3.60574	448	4.26357	569	2.12196	268	1.16657	153	1.47694	172	4.76944	577	4.54313	546	3.22768	358	3.40447	507	2.45451	269	3.7209	440	0.0001207	-1.37371	0.875788	0.0863599	0.517092	-0.267847	0.0013341	-1.03428	[K]	Transcription	Molecular Function: kinase activity (GO:0016301);;	--	--	--	--	Leucine rich repeat;; Leucine Rich repeats (2 copies);; Leucine rich repeat N-terminal domain;; Leucine Rich Repeat;; Protein tyrosine kinase;; Protein kinase domain	Probable LRR receptor-like serine/threonine-protein kinase At3g47570 OS=Arabidopsis thaliana OX=3702 GN=At3g47570 PE=2 SV=1	S	Function unknown	PREDICTED: putative receptor-like protein kinase At3g47110 [Ipomoea nil]
Ipomoea_batatas_newGene_52106	TF	--	12.9576	484	8.88295	350	10.7544	443	1.2173	48	0.72104	29	0	0	0.678888	26	4.13302	166	2.96189	104	0	0	0	0	0	0	2.62e-25	-4.24	6.94e-11	2.30706	--	--	--	--	--	--	--	--	--	--	--	Helix-loop-helix DNA-binding domain	Transcription factor ORG2 OS=Arabidopsis thaliana OX=3702 GN=ORG2 PE=1 SV=1	K	Transcription	PREDICTED: transcription factor ORG2-like isoform X1 [Ipomoea nil]
Ipomoea_batatas_newGene_52201	PK	--	0	0	0	0	0	0	3.44934	42	2.13485	27	4.96933	57	0	0	0	0	0.311882	4	0	0	0	0	0.20525	3	2.18e-06	Inf	--	--	--	--	--	--	[T]	Signal transduction mechanisms	Molecular Function: protein kinase activity (GO:0004672);; Molecular Function: ATP binding (GO:0005524);; Biological Process: protein phosphorylation (GO:0006468);; Cellular Component: integral component of membrane (GO:0016021);;	--	--	--	--	Protein kinase domain;; Protein tyrosine kinase	Probable LRR receptor-like serine/threonine-protein kinase At1g56130 OS=Arabidopsis thaliana OX=3702 GN=At1g56130 PE=2 SV=2	T	Signal transduction mechanisms	PREDICTED: probable LRR receptor-like serine/threonine-protein kinase At1g56140 [Ipomoea nil]
Ipomoea_batatas_newGene_5234	PK	--	0.415453	27	0.029354	4	0.401857	27	7.86039	649	6.13617	502	8.16009	614	0.13467	12	0	0	0.132306	11	2.74764	277	3.17767	236	4.22889	368	1.44e-26	4.41361	--	--	7.81e-21	5.26075	0.000319571	0.970874	[T]	Signal transduction mechanisms	Molecular Function: protein serine/threonine kinase activity (GO:0004674);; Molecular Function: ATP binding (GO:0005524);; Biological Process: protein phosphorylation (GO:0006468);; Cellular Component: integral component of membrane (GO:0016021);;	--	--	--	--	Protein tyrosine kinase;; Protein kinase domain;; Domain of unknown function (DUF3403);; LysM domain	G-type lectin S-receptor-like serine/threonine-protein kinase CES101 OS=Arabidopsis thaliana OX=3702 GN=CES101 PE=2 SV=2	T	Signal transduction mechanisms	PREDICTED: receptor-like serine/threonine-protein kinase SD1-8 [Ipomoea nil]
Ipomoea_batatas_newGene_52357	PK	--	0.991401	93	1.01121	100	0.975837	100	0.564677	55	0.712443	72	0.346365	32	2.55883	239	1.87267	188	1.61994	142	1.91415	219	1.83728	155	1.5271	147	0.229617	-0.920984	0.0583643	-0.914971	0.881243	-0.102885	1.3e-05	-1.74611	--	--	Biological Process: lipid metabolic process (GO:0006629);; Biological Process: signal transduction (GO:0007165);; Molecular Function: phosphoric diester hydrolase activity (GO:0008081);;	K05857|0|jcu:105630259|K05857 phosphatidylinositol phospholipase C, delta [EC:3.1.4.11] | (RefSeq) phosphoinositide phospholipase C 2	Inositol phosphate metabolism (ko00562);; Phosphatidylinositol signaling system (ko04070);; AGE-RAGE signaling pathway in diabetic complications (ko04933)	[T]	Signal transduction mechanisms	Phosphatidylinositol-specific phospholipase C, X domain;; Phosphatidylinositol-specific phospholipase C, Y domain;; C2 domain;; Phosphoinositide-specific phospholipase C, efhand-like;; Protein tyrosine kinase;; Protein kinase domain	Phosphoinositide phospholipase C 2 OS=Arabidopsis thaliana OX=3702 GN=PLC2 PE=1 SV=1	S	Function unknown	PREDICTED: phosphoinositide phospholipase C 2-like isoform X2 [Ipomoea nil]
Ipomoea_batatas_newGene_52538	PK	--	0	0	0	0	0	0	0.877649	26	1.25287	38	1.43543	40	0	0	0.265662	9	0	0	0	0	0.532464	14	0.254181	8	1.82e-05	Inf	--	--	--	--	--	--	--		--	K04733|1.54103e-82|rcu:8265711|K04733 interleukin-1 receptor-associated kinase 4 [EC:2.7.11.1] | (RefSeq) G-type lectin S-receptor-like serine/threonine-protein kinase At1g11330	--	--	--	Protein kinase domain;; Protein tyrosine kinase	G-type lectin S-receptor-like serine/threonine-protein kinase At1g67520 OS=Arabidopsis thaliana OX=3702 GN=At1g67520 PE=2 SV=3	T	Signal transduction mechanisms	PREDICTED: G-type lectin S-receptor-like serine/threonine-protein kinase At1g67520 isoform X2 [Ipomoea nil]
Ipomoea_batatas_newGene_52539	PK	--	1.57115	146	1.78835	175	1.69088	171	0.784096	76	1.13335	112	0.660068	60	0.160672	15	0.020264	3	0.093302	9	0.407271	47	0.197487	17	0.184355	18	0.0958796	-0.990697	1.17e-14	4.17028	--	--	0.00212929	1.62083	--		--	--	--	--	--	Protein tyrosine kinase;; Protein kinase domain;; D-mannose binding lectin;; PAN-like domain;; PAN-like domain	Receptor-like serine/threonine-protein kinase SD1-8 OS=Arabidopsis thaliana OX=3702 GN=SD18 PE=1 SV=1	T	Signal transduction mechanisms	PREDICTED: uncharacterized protein LOC109152720 [Ipomoea nil]
Ipomoea_batatas_newGene_5270	TF	--	0.056128	2	0.234517	8	0.339399	12	1.30149	43	1.36024	46	3.3054	103	0.159424	6	0.958863	33	0.307901	10	2.47004	96	3.27367	93	3.82633	124	0.0575166	3.21352	--	--	3.84e-08	2.75956	0.20173	-0.728563	--	--	--	--	--	--	--	Lateral organ boundaries (LOB) domain	LOB domain-containing protein 1 OS=Arabidopsis thaliana OX=3702 GN=LBD1 PE=2 SV=1	S	Function unknown	PREDICTED: LOB domain-containing protein 1-like [Nicotiana tabacum]
Ipomoea_batatas_newGene_52721	PK	--	4.64193	233	5.54719	291	3.92144	203	3.72408	179	5.62063	291	4.52273	216	13.9542	687	11.6659	651	11.9646	560	4.13495	240	6.76287	266	6.24452	312	0.995817	0.0171996	6.24e-06	-1.47499	6.59e-06	-1.15572	0.489605	-0.315353	[T]	Signal transduction mechanisms	Molecular Function: nucleotide binding (GO:0000166);; Cellular Component: membrane (GO:0016020);;	--	--	--	--	Protein kinase domain;; Protein tyrosine kinase;; Phosphotransferase enzyme family	MDIS1-interacting receptor like kinase 2 OS=Arabidopsis thaliana OX=3702 GN=MIK2 PE=1 SV=3	S	Function unknown	PREDICTED: MDIS1-interacting receptor like kinase 2-like [Ipomoea nil]
Ipomoea_batatas_newGene_52765	TR	--	5.09983	267	3.7702	208	4.56096	263	1.41621	77	3.09355	174	1.93197	100	4.58986	241	5.25604	295	6.12626	300	2.16323	139	3.63233	172	1.72418	93	0.00737793	-1.23729	0.99262	-0.0179211	0.00325523	-0.994071	0.766359	-0.276648	--	--	Molecular Function: peptide alpha-N-acetyltransferase activity (GO:0004596);; Biological Process: N-terminal protein amino acid acetylation (GO:0006474);; Cellular Component: protein acetyltransferase complex (GO:0031248);;	--	--	--	--	Acetyltransferase (GNAT) family	Probable N-acetyltransferase HLS1 OS=Arabidopsis thaliana OX=3702 GN=HLS1 PE=1 SV=1	S	Function unknown	PREDICTED: probable N-acetyltransferase HLS1 [Ipomoea nil]
Ipomoea_batatas_newGene_52788	PK	--	1.22632	88	1.78086	113	1.66557	125	1.47666	97	2.47021	179	1.47446	90	0.724971	55	0.374822	28	0.242915	17	0.591552	47	0.431239	29	0.574713	41	0.932967	0.145682	0.00159536	1.73153	0.803965	0.252401	0.00223967	1.61412	--	--	Biological Process: cellular process (GO:0009987);; Cellular Component: membrane (GO:0016020);; Molecular Function: kinase activity (GO:0016301);;	K04733|5.41333e-121|sot:102594030|K04733 interleukin-1 receptor-associated kinase 4 [EC:2.7.11.1] | (RefSeq) G-type lectin S-receptor-like serine/threonine-protein kinase RLK1	--	--	--	D-mannose binding lectin;; S-locus glycoprotein domain	G-type lectin S-receptor-like serine/threonine-protein kinase LECRK4 OS=Oryza sativa subsp. japonica OX=39947 GN=LECRK4 PE=3 SV=1	T	Signal transduction mechanisms	PREDICTED: G-type lectin S-receptor-like serine/threonine-protein kinase LECRK2 [Ipomoea nil]
Ipomoea_batatas_newGene_52912	PK	--	2.98558	258	2.58262	236	2.58906	246	2.82394	245	3.22044	280	3.56037	301	0.022692	3	0	0	0	0	0.686802	70	0.990035	74	0.494413	42	0.957752	0.0900653	5.35e-35	8.03267	9.5e-12	6.00765	1.31e-09	2.10926	[K]	Transcription	Molecular Function: protein kinase activity (GO:0004672);; Molecular Function: ATP binding (GO:0005524);; Biological Process: protein phosphorylation (GO:0006468);; Cellular Component: integral component of membrane (GO:0016021);;	--	--	--	--	Protein kinase domain;; Protein tyrosine kinase;; Leucine rich repeat;; Leucine Rich repeats (2 copies);; Leucine Rich Repeat	Leucine-rich repeat receptor-like serine/threonine-protein kinase At1g17230 OS=Arabidopsis thaliana OX=3702 GN=At1g17230 PE=2 SV=2	S	Function unknown	PREDICTED: leucine-rich repeat receptor-like serine/threonine-protein kinase At1g17230 [Ipomoea nil]
Ipomoea_batatas_newGene_53328	TF	--	0.219966	7	0.34242	10	0	0	0.176909	6	0	0	0.074696	3	3.9377	108	4.3891	129	2.92812	75	3.66487	124	4.79291	119	4.01795	114	--	--	3.25e-11	-4.77635	0.743454	0.250733	1.88e-19	-5.31812	--	--	--	K13422|2.8112e-53|sot:102597649|K13422 transcription factor MYC2 | (RefSeq) jamyc2; transcription factor MYC2-like	Plant hormone signal transduction (ko04075)	--	--	Helix-loop-helix DNA-binding domain	Transcription factor MYC4 OS=Arabidopsis thaliana OX=3702 GN=MYC4 PE=1 SV=1	K	Transcription	PREDICTED: transcription factor MYC2-like [Ipomoea nil]
Ipomoea_batatas_newGene_5335	PK	--	0	0	0	0	0	0	0	0	0	0	0	0	2.57553	155	2.71117	175	1.67519	94	1.82896	135	1.59395	87	1.91499	119	--	--	3.76e-19	#NAME?	0.631374	-0.281349	1.08e-25	#NAME?	[T]	Signal transduction mechanisms	Molecular Function: protein serine/threonine kinase activity (GO:0004674);; Molecular Function: ATP binding (GO:0005524);; Biological Process: protein phosphorylation (GO:0006468);; Cellular Component: integral component of membrane (GO:0016021);;	--	--	--	--	Protein kinase domain;; Protein tyrosine kinase	Receptor-like protein kinase At3g21340 OS=Arabidopsis thaliana OX=3702 GN=At3g21340 PE=1 SV=1	T	Signal transduction mechanisms	PREDICTED: putative leucine-rich repeat receptor-like protein kinase At2g19210 isoform X3 [Ipomoea nil]
Ipomoea_batatas_newGene_5335	PK	--	0	0	0	0	0	0	0	0	0	0	0	0	2.57553	155	2.71117	175	1.67519	94	1.82896	135	1.59395	87	1.91499	119	--	--	3.76e-19	#NAME?	0.631374	-0.281349	1.08e-25	#NAME?	[T]	Signal transduction mechanisms	Molecular Function: protein serine/threonine kinase activity (GO:0004674);; Molecular Function: ATP binding (GO:0005524);; Biological Process: protein phosphorylation (GO:0006468);; Cellular Component: integral component of membrane (GO:0016021);;	--	--	--	--	Protein kinase domain;; Protein tyrosine kinase	Receptor-like protein kinase At3g21340 OS=Arabidopsis thaliana OX=3702 GN=At3g21340 PE=1 SV=1	T	Signal transduction mechanisms	PREDICTED: putative leucine-rich repeat receptor-like protein kinase At2g19210 isoform X3 [Ipomoea nil]
Ipomoea_batatas_newGene_53422	PK	--	0.624558	33	0.694014	39	0.670119	39	1.19696	66	0.91323	52	0.72726	38	1.18409	63	1.79411	101	0.84141	42	2.32708	150	2.7155	129	1.50739	82	0.764719	0.49133	0.239256	-0.856065	0.0907714	0.860724	0.00588592	-1.24171	[T]	Signal transduction mechanisms	Molecular Function: nucleotide binding (GO:0000166);; Molecular Function: protein kinase activity (GO:0004672);; Cellular Component: membrane (GO:0016020);; Molecular Function: ion binding (GO:0043167);;	K04733|1.27345e-157|sind:105167540|K04733 interleukin-1 receptor-associated kinase 4 [EC:2.7.11.1] | (RefSeq) wall-associated receptor kinase 2-like	--	--	--	Protein kinase domain;; Protein tyrosine kinase;; Calcium-binding EGF domain	Wall-associated receptor kinase-like 22 OS=Arabidopsis thaliana OX=3702 GN=WAKL22 PE=2 SV=1	--	--	PREDICTED: wall-associated receptor kinase 2-like [Ipomoea nil]
Ipomoea_batatas_newGene_53448	TF	--	1.3996	89	1.5473	103	1.41453	99	1.64779	105	2.30803	154	2.85928	175	0.298733	19	0.80532	56	0.330588	20	0.774894	62	0.467599	27	0.583868	40	0.487692	0.589031	0.00477229	1.65487	0.60505	0.457983	5.32e-05	1.76804	--	--	--	--	--	[P]	Inorganic ion transport and metabolism	Tesmin/TSO1-like CXC domain, cysteine-rich domain	Protein tesmin/TSO1-like CXC 6 OS=Arabidopsis thaliana OX=3702 GN=TCX6 PE=1 SV=1	S	Function unknown	PREDICTED: protein tesmin/TSO1-like CXC 6 [Ipomoea nil]
Ipomoea_batatas_newGene_53613	TF	--	0.046274	4	0.437269	35	0.21504	18	1.7297	135	1.07765	87	2.24315	166	1.39818	105	1.24524	100	0.847989	60	0.867261	80	1.02441	70	0.43686	34	5.99e-05	3.56721	7.35e-06	-2.96853	0.420905	-0.486981	0.0650951	1.06692	--	--	--	K09422|4.58779e-94|tcc:TCM_025488|K09422 myb proto-oncogene protein, plant | (RefSeq) Myb domain protein 107	--	[K]	Transcription	Myb-like DNA-binding domain;; Myb-like DNA-binding domain	Transcription factor MYB93 OS=Arabidopsis thaliana OX=3702 GN=MYB93 PE=1 SV=1	K	Transcription	PREDICTED: transcription factor MYB76-like [Ipomoea nil]
Ipomoea_batatas_newGene_5368	TF	--	2.1218	68	2.6641	90	1.45361	51	1.32566	44	2.70116	92	2.20845	70	1.43973	46	0.925614	32	2.23816	67	1.08956	43	0.407573	12	0.310935	11	0.944056	0.150528	0.681435	0.340894	0.211957	-1.22362	0.00659057	1.69805	--	--	Biological Process: shoot system morphogenesis (GO:0010016);;	--	--	--	--	Lateral organ boundaries (LOB) domain	LOB domain-containing protein 12 OS=Arabidopsis thaliana OX=3702 GN=LBD12 PE=1 SV=2	S	Function unknown	PREDICTED: LOB domain-containing protein 12 [Ipomoea nil]
Ipomoea_batatas_newGene_53692	TF	--	0.163414	10	0.135686	9	0.205836	14	0.822733	52	0.828729	54	0.830459	50	0.349744	22	0.681684	45	0.229296	13	1.21753	91	1.23483	68	1.07531	68	0.0206098	2.08404	--	--	0.00414238	1.56037	0.321989	-0.563331	--	--	--	--	--	--	--	No apical meristem (NAM) protein	NAC domain-containing protein 30 OS=Arabidopsis thaliana OX=3702 GN=NAC030 PE=1 SV=1	S	Function unknown	PREDICTED: NAC domain-containing protein 30-like [Ipomoea nil]
Ipomoea_batatas_newGene_53836	PK	--	0.74526	72	0.713194	70	0.859293	92	2.60003	234	2.85229	288	2.74036	258	3.24637	297	3.3421	289	3.05477	237	5.49216	555	3.67266	293	3.33147	299	0.000429059	1.62939	4.67e-05	-1.68793	0.14956	0.476745	0.0694574	-0.551138	[M]	Cell wall/membrane/envelope biogenesis	--	--	--	--	--	Protein tyrosine kinase;; Protein kinase domain;; D-mannose binding lectin;; S-locus glycoprotein domain;; PAN-like domain;; Domain of unknown function (DUF3403)	G-type lectin S-receptor-like serine/threonine-protein kinase At4g27290 OS=Arabidopsis thaliana OX=3702 GN=At4g27290 PE=3 SV=4	--	--	PREDICTED: G-type lectin S-receptor-like serine/threonine-protein kinase At4g27290 isoform X3 [Ipomoea nil]
Ipomoea_batatas_newGene_53836	PK	--	0.74526	72	0.713194	70	0.859293	92	2.60003	234	2.85229	288	2.74036	258	3.24637	297	3.3421	289	3.05477	237	5.49216	555	3.67266	293	3.33147	299	0.000429059	1.62939	4.67e-05	-1.68793	0.14956	0.476745	0.0694574	-0.551138	[M]	Cell wall/membrane/envelope biogenesis	--	--	--	--	--	Protein tyrosine kinase;; Protein kinase domain;; D-mannose binding lectin;; S-locus glycoprotein domain;; PAN-like domain;; Domain of unknown function (DUF3403)	G-type lectin S-receptor-like serine/threonine-protein kinase At4g27290 OS=Arabidopsis thaliana OX=3702 GN=At4g27290 PE=3 SV=4	--	--	PREDICTED: G-type lectin S-receptor-like serine/threonine-protein kinase At4g27290 isoform X3 [Ipomoea nil]
Ipomoea_batatas_newGene_53843	PK	--	2.21584	193	2.46969	227	1.50744	145	1.59357	145	2.29614	215	2.11356	182	1.37349	120	1.73873	163	2.0343	166	0.897098	96	0.55889	44	0.587356	53	0.982229	0.0449929	0.715078	0.236271	0.00548602	-1.23592	0.000201985	1.50081	[K]	Transcription	Molecular Function: protein kinase activity (GO:0004672);; Molecular Function: ATP binding (GO:0005524);; Biological Process: protein phosphorylation (GO:0006468);; Cellular Component: integral component of membrane (GO:0016021);;	--	--	--	--	Protein kinase domain;; Protein tyrosine kinase;; Leucine rich repeat;; Leucine Rich repeats (2 copies);; Leucine Rich Repeat;; Leucine rich repeat N-terminal domain	Probable inactive receptor kinase At4g23740 OS=Arabidopsis thaliana OX=3702 GN=At4g23740 PE=2 SV=1	S	Function unknown	PREDICTED: probable inactive receptor kinase At4g23740 [Ipomoea nil]
Ipomoea_batatas_newGene_54004	PK	--	6.25251	366	9.82161	549	14.4971	844	3.36564	205	1.04819	66	1.74523	101	5.13522	301	5.72045	355	5.44103	292	0.489106	36	0.438507	24	1.19944	73	0.0268065	-2.29232	0.186538	0.97845	9.56e-16	-2.79047	0.164795	1.46142	--		--	K04733|1.55116e-167|vvi:100241191|K04733 interleukin-1 receptor-associated kinase 4 [EC:2.7.11.1] | (RefSeq) LEAF RUST 10 DISEASE-RESISTANCE LOCUS RECEPTOR-LIKE PROTEIN KINASE-like 2.4	--	[T]	Signal transduction mechanisms	Protein kinase domain;; Protein tyrosine kinase;; Wall-associated receptor kinase C-terminal;; Wall-associated receptor kinase galacturonan-binding	LEAF RUST 10 DISEASE-RESISTANCE LOCUS RECEPTOR-LIKE PROTEIN KINASE-like 2.1 OS=Arabidopsis thaliana OX=3702 GN=LRK10L-2.1 PE=3 SV=1	T	Signal transduction mechanisms	PREDICTED: LEAF RUST 10 DISEASE-RESISTANCE LOCUS RECEPTOR-LIKE PROTEIN KINASE-like 2.4 isoform X1 [Ipomoea nil]
Ipomoea_batatas_newGene_54026	TF	--	8.85849	142	12.5707	212	18.0457	318	6.12244	102	4.38239	76	4.51716	72	6.77222	109	9.62088	165	9.09446	136	3.74704	74	2.01649	30	2.24292	37	0.0910297	-1.48278	0.277771	0.793421	0.000537612	-1.56108	0.131907	0.853289	--	--	Molecular Function: transcription factor activity, sequence-specific DNA binding (GO:0003700);; Biological Process: regulation of transcription, DNA-templated (GO:0006355);; Molecular Function: sequence-specific DNA binding (GO:0043565);;	--	--	--	--	WRKY DNA -binding domain	Probable WRKY transcription factor 35 OS=Arabidopsis thaliana OX=3702 GN=WRKY35 PE=2 SV=1	K	Transcription	PREDICTED: probable WRKY transcription factor 14 isoform X1 [Ipomoea nil]
Ipomoea_batatas_newGene_54064	PK	--	1.53041	162	1.02147	115	1.7038	198	8.88801	976	8.52262	965	10.2159	1062	0.497336	54	1.51515	172	0.720618	71	7.92759	1027	5.7164	544	8.17721	889	4.9e-14	2.4451	0.140286	0.942028	2.43e-17	3.08217	0.33991	0.287287	[K]	Transcription	Molecular Function: kinase activity (GO:0016301);;	--	--	--	--	Leucine Rich repeats (2 copies);; Leucine rich repeat;; Leucine Rich Repeat;; Leucine Rich repeat;; Leucine rich repeat N-terminal domain;; Protein kinase domain;; Protein tyrosine kinase	Probable LRR receptor-like serine/threonine-protein kinase At3g47570 OS=Arabidopsis thaliana OX=3702 GN=At3g47570 PE=2 SV=1	S	Function unknown	PREDICTED: putative receptor-like protein kinase At3g47110 [Ipomoea nil]
Ipomoea_batatas_newGene_54067	TF	--	3.58571	131	6.18864	240	5.74305	230	3.98271	153	3.99985	160	3.67779	135	6.22046	232	6.64968	261	5.11343	177	3.00759	132	3.16707	104	2.40248	90	0.758654	-0.301702	0.681624	-0.254855	0.00747401	-1.00469	0.354415	0.432083	--	--	Molecular Function: DNA binding (GO:0003677);; Cellular Component: nucleus (GO:0005634);; Biological Process: positive regulation of transcription, DNA-templated (GO:0045893);; Biological Process: regulation of secondary cell wall biogenesis (GO:2000652);;	--	--	--	--	No apical meristem (NAM) protein;; No apical meristem (NAM) protein	NAC domain-containing protein 73 OS=Arabidopsis thaliana OX=3702 GN=NAC073 PE=2 SV=1	S	Function unknown	PREDICTED: NAC domain-containing protein 73-like [Ipomoea nil]
Ipomoea_batatas_newGene_54071	PK	--	0.888349	117	1.69287	226	0.712478	108	0.667932	99	1.36475	172	1.08341	118	0.316424	46	0.34946	54	0.443908	60	0.103754	19	0.146144	14	0.217277	32	0.924363	0.15207	0.0382546	1.1303	0.0419192	-1.26632	2.94e-08	2.53524	--		--	--	--	[T]	Signal transduction mechanisms	Protein tyrosine kinase;; Protein kinase domain;; PB1 domain	Serine/threonine-protein kinase CTR1 OS=Arabidopsis thaliana OX=3702 GN=CTR1 PE=1 SV=1	T	Signal transduction mechanisms	PREDICTED: uncharacterized protein LOC109166170 [Ipomoea nil]
Ipomoea_batatas_newGene_54071	PK	--	0.888349	117	1.69287	226	0.712478	108	0.667932	99	1.36475	172	1.08341	118	0.316424	46	0.34946	54	0.443908	60	0.103754	19	0.146144	14	0.217277	32	0.924363	0.15207	0.0382546	1.1303	0.0419192	-1.26632	2.94e-08	2.53524	--		--	--	--	[T]	Signal transduction mechanisms	Protein tyrosine kinase;; Protein kinase domain;; PB1 domain	Serine/threonine-protein kinase CTR1 OS=Arabidopsis thaliana OX=3702 GN=CTR1 PE=1 SV=1	T	Signal transduction mechanisms	PREDICTED: uncharacterized protein LOC109166170 [Ipomoea nil]
Ipomoea_batatas_newGene_54115	TF	--	3.04286	229	5.60751	407	4.06395	320	2.403	192	3.18406	230	3.87297	259	1.26285	100	1.34786	114	1.6246	120	1.49657	111	1.07481	64	0.743203	61	0.709704	-0.301032	0.000619149	1.3472	0.409169	-0.504962	3.76e-05	1.53364	--	--	Molecular Function: DNA binding (GO:0003677);;	K09422|4.33808e-129|sly:101267796|K09422 myb proto-oncogene protein, plant | (RefSeq) uncharacterized LOC101267796	--	[K]	Transcription	Myb-like DNA-binding domain;; Myb-like DNA-binding domain	Transcription factor MYB3R-5 OS=Arabidopsis thaliana OX=3702 GN=MYB3R5 PE=2 SV=1	K	Transcription	PREDICTED: uncharacterized protein LOC109172334 isoform X1 [Ipomoea nil]
Ipomoea_batatas_newGene_54250	TF	--	0.711051	21	0.802031	25	0.530685	18	1.57625	48	2.00167	63	2.87882	84	0.134237	4	0.920405	29	0.106575	3	0.165831	6	0.228598	7	0.200124	7	0.034401	1.7023	--	--	--	--	5.65e-08	3.23773	--	--	--	--	--	--	--	--	Probable WRKY transcription factor 40 OS=Arabidopsis thaliana OX=3702 GN=WRKY40 PE=1 SV=1	--	--	PREDICTED: probable WRKY transcription factor 40 [Ipomoea nil]
Ipomoea_batatas_newGene_54366	TF	--	0.66777	37	0.436522	26	0.629831	38	1.16758	67	1.29498	76	1.86868	101	0.961214	53	1.01217	60	0.695697	36	2.40193	161	2.50332	124	2.4368	138	0.182055	1.087	0.741125	-0.337416	0.000340039	1.54563	0.0602578	-0.811494	--	--	--	--	--	--	--	PB1 domain;; RWP-RK domain	Protein NLP2 OS=Oryza sativa subsp. japonica OX=39947 GN=NLP2 PE=2 SV=2	--	--	PREDICTED: uncharacterized protein LOC109154495 isoform X1 [Ipomoea nil]
Ipomoea_batatas_newGene_54540	TF	--	55.8509	2290	38.1371	1650	77.9343	3521	6.29128	269	5.13463	227	7.56895	306	8.96276	369	27.8908	1229	18.8082	723	4.73203	239	5.05965	188	4.32597	183	1.49e-13	-3.46104	5.11e-05	1.97253	0.0362401	-1.88617	0.34186	0.378273	--	--	--	K09422|2.94472e-78|vvi:100246160|K09422 myb proto-oncogene protein, plant | (RefSeq) myb-related protein Myb4	--	[K]	Transcription	Myb-like DNA-binding domain;; Myb-like DNA-binding domain	Transcription factor MYB63 OS=Arabidopsis thaliana OX=3702 GN=MYB63 PE=2 SV=1	K	Transcription	PREDICTED: myb-related protein Myb4-like [Ipomoea nil]
Ipomoea_batatas_newGene_54587	TF	--	2.99418	159	2.70943	152	0.922302	54	0.885975	49	2.2732	130	1.12979	59	1.66919	89	1.7973	103	3.20354	159	0.616363	41	0.265021	13	0.136159	8	0.856262	-0.514653	0.974575	-0.0710711	0.000442761	-2.58125	0.0370971	1.97942	--	--	Molecular Function: NAD+ ADP-ribosyltransferase activity (GO:0003950);; Cellular Component: integral component of membrane (GO:0016021);; Molecular Function: metal ion binding (GO:0046872);;	--	--	--	--	--	--	S	Function unknown	PREDICTED: uncharacterized protein LOC109177439 [Ipomoea nil]
Ipomoea_batatas_newGene_54777	TF	--	0.060071	3	0.228443	9	0.109379	5	8.80069	306	7.41214	267	4.57354	151	0.030062	2	0	0	0	0	3.18018	131	3.31409	101	3.37682	117	2.87e-11	5.87842	--	--	5.03e-24	7.48378	0.0168603	1.01718	--	--	Biological Process: transcription, DNA-templated (GO:0006351);;	--	--	--	--	No apical meristem (NAM) protein	NAC transcription factor 29 OS=Arabidopsis thaliana OX=3702 GN=NAC029 PE=2 SV=1	K	Transcription	PREDICTED: NAC transcription factor 29-like [Ipomoea nil]
Ipomoea_batatas_newGene_5491	PK	--	0.03636	2	0.20743	7	0.241285	8	0.630556	19	0.811482	25	0.413775	12	1.70878	49	1.11197	34	1.75669	47	2.47361	87	2.04382	53	1.69432	50	--	--	0.000874716	-3.09832	0.397385	0.542273	0.00109333	-1.78214	--	--	--	--	--	--	--	--	Probable LRR receptor-like serine/threonine-protein kinase At3g47570 OS=Arabidopsis thaliana OX=3702 GN=At3g47570 PE=2 SV=1	S	Function unknown	PREDICTED: probable LRR receptor-like serine/threonine-protein kinase At3g47570 isoform X8 [Ipomoea nil]
Ipomoea_batatas_newGene_55169	TF	--	1.32022	64	1.6318	84	1.44189	77	1.07375	54	1.83438	92	1.55358	74	1.35485	66	1.36165	71	1.41388	64	0.200014	12	0.382419	17	0.159646	8	1	0.0152714	0.889549	0.126782	2.48e-05	-2.37203	3.02e-06	2.4981	--	--	--	--	--	--	--	FAR1 DNA-binding domain;; MULE transposase domain;; MULE transposase domain	Protein FAR1-RELATED SEQUENCE 5 OS=Arabidopsis thaliana OX=3702 GN=FRS5 PE=1 SV=1	--	--	PREDICTED: protein FAR1-RELATED SEQUENCE 5-like [Ipomoea nil]
Ipomoea_batatas_newGene_55195	TF	--	8.15263	239	4.65149	144	8.68789	281	0.6408	20	0.634628	20	0.827271	24	0.403067	12	4.59023	145	3.01378	83	6.97387	251	10.3134	273	15.2916	463	7.83e-15	-3.63637	0.00054788	1.77386	0.0065046	2.11505	3.82e-07	-3.99619	--	--	Molecular Function: DNA binding (GO:0003677);;	K09419|4.73832e-58|pop:POPTR_0004s04260g|K09419 heat shock transcription factor, other eukaryote | (RefSeq) POPTRDRAFT_758907; hypothetical protein	--	[K]	Transcription	HSF-type DNA-binding	Heat stress transcription factor A-2c OS=Oryza sativa subsp. japonica OX=39947 GN=HSFA2C PE=1 SV=2	K	Transcription	PREDICTED: heat stress transcription factor B-2a-like [Ipomoea nil]
Ipomoea_batatas_newGene_5531	TF	--	0.094622	4	0.136769	7	0.109142	6	0.150086	7	0	0	0.097594	5	0.521388	22	1.19302	54	0.593378	24	1.14161	59	0.906511	35	0.87908	38	--	--	--	--	0.617855	0.428667	9.29e-08	-3.4261	--	--	--	--	--	--	--	ZF-HD protein dimerisation region	Zinc-finger homeodomain protein 6 OS=Arabidopsis thaliana OX=3702 GN=ZHD6 PE=1 SV=1	S	Function unknown	PREDICTED: zinc-finger homeodomain protein 2 [Ipomoea nil]
Ipomoea_batatas_newGene_55404	TF	--	0.981959	24	0.582322	15	0.607799	16	37.7604	926	36.0612	913	30.7888	715	0.797168	19	0.652631	17	0.945696	21	36.009	1042	45.4199	967	38.144	927	3.91e-40	5.35791	--	--	1.9e-78	5.71908	0.426815	-0.24336	--	--	--	--	--	--	--	Lateral organ boundaries (LOB) domain	LOB domain-containing protein 1 OS=Arabidopsis thaliana OX=3702 GN=LBD1 PE=2 SV=1	S	Function unknown	PREDICTED: LOB domain-containing protein 1-like [Ipomoea nil]
Ipomoea_batatas_newGene_55416	TF	--	2.72618	115	2.49164	111	1.97274	92	0.504409	22	0.720182	33	0.497662	21	3.00725	127	3.95515	178	3.76366	148	0.677618	35	0.540179	21	0.436554	19	0.000683573	-2.08782	0.415436	-0.479135	4.11e-09	-2.589	--	--	--	--	--	K09422|3.4028e-68|sind:105169011|K09422 myb proto-oncogene protein, plant | (RefSeq) transcription factor MYB86-like	--	[K]	Transcription	Myb-like DNA-binding domain;; Myb-like DNA-binding domain	Transcription factor MYB61 OS=Arabidopsis thaliana OX=3702 GN=MYB61 PE=2 SV=1	K	Transcription	PREDICTED: transcription factor MYB86-like [Ipomoea nil]
Ipomoea_batatas_newGene_55608	PK	--	2.8443	238	2.77679	265	2.13303	209	0.868676	42	0.774393	60	0.603735	45	2.85696	254	2.60007	253	3.04274	260	1.18227	61	0.852834	30	0.122894	13	1.47e-06	-2.23985	0.835464	-0.136924	2.76e-14	-2.91448	0.485954	0.520707	[T]	Signal transduction mechanisms	Molecular Function: protein serine/threonine kinase activity (GO:0004674);; Molecular Function: ATP binding (GO:0005524);; Biological Process: protein phosphorylation (GO:0006468);; Cellular Component: integral component of membrane (GO:0016021);;	K13429|0|sot:102580507|K13429 chitin elicitor receptor kinase 1 | (RefSeq) chitin elicitor receptor kinase 1-like	Plant-pathogen interaction (ko04626)	--	--	Protein tyrosine kinase;; Protein kinase domain	Chitin elicitor receptor kinase 1 OS=Oryza sativa subsp. japonica OX=39947 GN=CERK1 PE=1 SV=1	T	Signal transduction mechanisms	PREDICTED: chitin elicitor receptor kinase 1-like isoform X2 [Ipomoea nil]
Ipomoea_batatas_newGene_55698	PK	--	3.54707	169	1.78976	90	1.07727	57	0.402206	20	0.639623	33	0.403518	19	1.97803	95	3.71759	190	2.97809	133	1.31797	78	0.721354	31	0.224764	12	0.180064	-2.3151	0.857453	-0.212128	0.0029559	-1.83083	0.504212	-0.713497	[T]	Signal transduction mechanisms	Molecular Function: protein kinase activity (GO:0004672);; Molecular Function: ATP binding (GO:0005524);; Cellular Component: plasma membrane (GO:0005886);; Biological Process: protein phosphorylation (GO:0006468);; Cellular Component: integral component of membrane (GO:0016021);;	--	--	--	--	Protein kinase domain;; Protein tyrosine kinase	Probable inactive receptor kinase At4g23740 OS=Arabidopsis thaliana OX=3702 GN=At4g23740 PE=2 SV=1	S	Function unknown	PREDICTED: probable inactive receptor kinase At4g23740 [Ipomoea nil]
Ipomoea_batatas_newGene_55699	TR	--	1.54304	67	0.731355	34	1.24122	59	0	0	0.130707	7	0.095193	5	0	0	0.173841	9	0.572018	23	0.510616	27	0	0	0	0	2.47e-06	-4.03862	0.000207034	2.58322	--	--	--	--	--	--	Biological Process: transcription, DNA-templated (GO:0006351);; Biological Process: regulation of cellular process (GO:0050794);;	K14484|1.08073e-79|sly:101055547|K14484 auxin-responsive protein IAA | (RefSeq) IAA14	Plant hormone signal transduction (ko04075)	--	--	AUX/IAA family	Auxin-responsive protein IAA14 OS=Arabidopsis thaliana OX=3702 GN=IAA14 PE=1 SV=2	K	Transcription	PREDICTED: auxin-responsive protein IAA7-like [Ipomoea nil]
Ipomoea_batatas_newGene_55766	PK	--	5.16723	404	3.44716	281	4.47144	384	3.58529	291	1.69616	146	2.50688	197	1.84503	148	2.67053	228	1.86521	140	1.80232	177	1.79356	130	1.7815	147	0.024487	-0.9288	0.000435669	1.26648	0.804116	-0.148156	0.361932	0.469388	[M]	Cell wall/membrane/envelope biogenesis	Molecular Function: protein serine/threonine kinase activity (GO:0004674);; Molecular Function: ATP binding (GO:0005524);; Cellular Component: plasma membrane (GO:0005886);; Biological Process: protein phosphorylation (GO:0006468);; Cellular Component: integral component of membrane (GO:0016021);;	K04733|0|spen:107003255|K04733 interleukin-1 receptor-associated kinase 4 [EC:2.7.11.1] | (RefSeq) putative receptor-like protein kinase At4g00960	--	--	--	Protein kinase domain;; Protein tyrosine kinase;; Salt stress response/antifungal	Cysteine-rich receptor-like protein kinase 3 OS=Arabidopsis thaliana OX=3702 GN=CRK3 PE=2 SV=1	T	Signal transduction mechanisms	PREDICTED: cysteine-rich receptor-like protein kinase 2 [Ipomoea nil]
Ipomoea_batatas_newGene_55839	PK	--	3.66105	150	5.96222	207	4.38916	197	14.5209	620	15.2155	665	9.88036	400	4.52799	187	3.07701	133	3.79013	134	8.53496	389	6.34823	231	7.14285	290	2.31e-05	1.65162	0.681913	0.245208	0.0021696	1.01119	0.00201453	0.871803	--	--	--	--	--	--	--	WRKY DNA -binding domain	WRKY transcription factor 6 OS=Arabidopsis thaliana OX=3702 GN=WRKY6 PE=1 SV=1	K	Transcription	PREDICTED: WRKY transcription factor 42-like isoform X1 [Ipomoea nil]
Ipomoea_batatas_newGene_55839	TF	--	3.66105	150	5.96222	207	4.38916	197	14.5209	620	15.2155	665	9.88036	400	4.52799	187	3.07701	133	3.79013	134	8.53496	389	6.34823	231	7.14285	290	2.31e-05	1.65162	0.681913	0.245208	0.0021696	1.01119	0.00201453	0.871803	--	--	--	--	--	--	--	WRKY DNA -binding domain	WRKY transcription factor 6 OS=Arabidopsis thaliana OX=3702 GN=WRKY6 PE=1 SV=1	K	Transcription	PREDICTED: WRKY transcription factor 42-like isoform X1 [Ipomoea nil]
Ipomoea_batatas_newGene_55874	PK	--	1.47086	58	3.42715	164	4.23035	155	8.45522	390	8.14254	339	8.50142	350	4.08819	193	2.94984	161	3.65497	150	4.65378	260	6.64311	283	5.41463	263	3.13e-05	1.74268	0.298947	-0.622985	0.0567594	0.730341	0.252399	0.373465	--	--	Molecular Function: nucleotide binding (GO:0000166);; Molecular Function: protein serine/threonine kinase activity (GO:0004674);; Cellular Component: plasma membrane (GO:0005886);; Biological Process: protein phosphorylation (GO:0006468);; Cellular Component: plasmodesma (GO:0009506);; Molecular Function: ubiquitin protein ligase binding (GO:0031625);; Molecular Function: ion binding (GO:0043167)…	--	--	--	--	S-locus glycoprotein domain;; D-mannose binding lectin;; Protein tyrosine kinase;; PAN-like domain;; Protein kinase domain	G-type lectin S-receptor-like serine/threonine-protein kinase At1g11300 OS=Arabidopsis thaliana OX=3702 GN=At1g11300 PE=2 SV=1	T	Signal transduction mechanisms	PREDICTED: G-type lectin S-receptor-like serine/threonine-protein kinase At1g11300 isoform X1 [Ipomoea nil]
Ipomoea_batatas_newGene_55890	PK	--	1.5136	68	0.685507	40	1.01289	47	2.36621	102	1.77859	80	2.17509	88	4.47546	214	5.15963	227	3.13059	147	2.7644	169	4.0631	150	2.52292	133	0.559196	0.60256	0.000220568	-1.69407	0.482004	-0.333391	0.0725944	-0.772798	[T]	Signal transduction mechanisms	Molecular Function: protein serine/threonine kinase activity (GO:0004674);; Molecular Function: ATP binding (GO:0005524);; Biological Process: protein phosphorylation (GO:0006468);; Cellular Component: integral component of membrane (GO:0016021);; Molecular Function: polysaccharide binding (GO:0030247);; Biological Process: recognition of pollen (GO:0048544);;	--	--	--	--	Protein tyrosine kinase;; Protein kinase domain;; Domain of unknown function (DUF3403)	G-type lectin S-receptor-like serine/threonine-protein kinase At4g03230 OS=Arabidopsis thaliana OX=3702 GN=At4g03230 PE=3 SV=3	T	Signal transduction mechanisms	PREDICTED: G-type lectin S-receptor-like serine/threonine-protein kinase At4g03230 [Ipomoea nil]
Ipomoea_batatas_newGene_56099	PK	--	3.40399	211	3.37845	254	3.48199	252	3.81291	292	3.20407	276	6.0031	342	7.47326	448	8.96686	561	9.09933	445	5.48874	562	5.72121	345	7.1	427	0.663647	0.362232	0.0046157	-1.0086	0.840489	-0.108233	0.057544	-0.554664	[M]	Cell wall/membrane/envelope biogenesis	Molecular Function: binding (GO:0005488);; Cellular Component: endomembrane system (GO:0012505);; Cellular Component: membrane (GO:0016020);;	--	--	[T]	Signal transduction mechanisms	Protein kinase domain;; Protein tyrosine kinase	Receptor-like serine/threonine-protein kinase NCRK OS=Arabidopsis thaliana OX=3702 GN=NCRK PE=1 SV=1	T	Signal transduction mechanisms	PREDICTED: receptor-like serine/threonine-protein kinase NCRK [Ipomoea nil]
Ipomoea_batatas_newGene_5622	TF	--	2.6564	72	2.49926	71	2.17859	65	0	0	0.205377	6	0.569148	16	0	0	0.331949	10	0.501841	13	0.153607	6	0	0	0	0	2.31e-05	-3.2337	5.42e-06	3.20572	--	--	--	--	--	--	Molecular Function: DNA binding (GO:0003677);;	K09338|1.52e-68|sind:105177230|K09338 homeobox-leucine zipper protein | (RefSeq) homeobox-leucine zipper protein HOX21-like	--	[K]	Transcription	Homeobox domain;; Homeobox associated leucine zipper;; Homeobox KN domain	Homeobox-leucine zipper protein ATHB-13 OS=Arabidopsis thaliana OX=3702 GN=ATHB-13 PE=2 SV=2	K	Transcription	PREDICTED: homeobox-leucine zipper protein ATHB-23-like isoform X1 [Ipomoea nil]
Ipomoea_batatas_newGene_56352	PK	--	0.081404	5	0.106413	7	0	0	0.053592	4	0.261626	15	0.192994	11	0.352065	20	0.003062	1	0.558789	29	0.864446	58	0.539475	27	0.944138	53	--	--	--	--	0.0313068	1.41744	0.000190113	-2.21329	--		--	--	--	--	--	Salt stress response/antifungal;; Protein kinase domain;; Protein tyrosine kinase	Cysteine-rich receptor-like protein kinase 25 OS=Arabidopsis thaliana OX=3702 GN=CRK25 PE=3 SV=1	T	Signal transduction mechanisms	PREDICTED: putative receptor-like protein kinase At4g00960 isoform X2 [Ipomoea nil]
Ipomoea_batatas_newGene_56403	TF	--	1.53409	142	1.75957	172	2.04337	208	1.66214	160	1.23838	123	1.51568	131	0.959488	89	1.00619	100	1.02678	89	0.540378	62	0.327569	28	0.52567	51	0.679457	-0.368294	0.040189	0.966333	0.0706699	-0.981322	0.000395713	1.56328	--	--	--	K17604|0|sot:102583321|K17604 zinc finger SWIM domain-containing protein 3 | (RefSeq) protein FAR1-RELATED SEQUENCE 6-like	--	--	--	MULE transposase domain;; FAR1 DNA-binding domain	Protein FAR1-RELATED SEQUENCE 6 OS=Arabidopsis thaliana OX=3702 GN=FRS6 PE=2 SV=1	S	Function unknown	PREDICTED: protein FAR1-RELATED SEQUENCE 6-like isoform X1 [Ipomoea nil]
Ipomoea_batatas_newGene_56409	PK	--	0.038529	7	0.186354	31	0.216425	38	0.061699	11	0.032931	4	0.147449	23	1.4311	200	1.1287	162	0.916314	135	0.829843	123	0.318135	46	0.968988	115	--	--	4.85e-08	-2.85427	0.0764408	-0.810871	3.96e-05	-2.8538	[K]	Transcription	--	--	--	--	--	Leucine rich repeat;; Leucine Rich repeats (2 copies);; Leucine Rich Repeat;; Protein tyrosine kinase;; Protein kinase domain;; Leucine rich repeat;; Leucine rich repeat N-terminal domain;; Leucine Rich repeats (2 copies)	Leucine-rich repeat receptor-like serine/threonine-protein kinase BAM2 OS=Arabidopsis thaliana OX=3702 GN=BAM2 PE=1 SV=1	S	Function unknown	PREDICTED: probable LRR receptor-like serine/threonine-protein kinase At3g47570 [Ipomoea nil]
Ipomoea_batatas_newGene_56460	PK	--	1.14204	101	1.20852	113	0.708125	69	0.195466	18	0.974038	93	0.449052	40	1.5571	138	2.17783	207	2.47337	205	0.605403	66	0.582886	47	0.63902	59	0.580558	-0.836571	0.0293447	-1.04484	2.89e-05	-1.65603	0.829112	-0.239099	--		Molecular Function: protein serine/threonine kinase activity (GO:0004674);; Molecular Function: ATP binding (GO:0005524);; Biological Process: protein phosphorylation (GO:0006468);; Cellular Component: integral component of membrane (GO:0016021);;	--	--	--	--	Protein kinase domain;; Protein tyrosine kinase;; Leucine rich repeat N-terminal domain;; Leucine rich repeat	Probable LRR receptor-like serine/threonine-protein kinase At2g23950 OS=Arabidopsis thaliana OX=3702 GN=At2g23950 PE=2 SV=1	T	Signal transduction mechanisms	PREDICTED: probable LRR receptor-like serine/threonine-protein kinase At2g23950 [Ipomoea nil]
Ipomoea_batatas_newGene_56630	PK	--	1.70887	192	1.744	202	1.86736	236	2.58468	280	1.22864	148	1.78442	210	0.293474	38	0.183761	25	0.041844	5	0.03845	6	0.255293	30	0.142844	17	0.981015	-0.0316509	9.15e-13	3.31406	--	--	3.41e-08	3.46477	[T]	Signal transduction mechanisms	Molecular Function: transferase activity (GO:0016740);;	--	--	--	--	Protein kinase domain;; Protein tyrosine kinase;; Leucine rich repeat;; Leucine Rich repeats (2 copies);; Leucine Rich Repeat;; Leucine rich repeat N-terminal domain	Receptor protein kinase CLAVATA1 OS=Arabidopsis thaliana OX=3702 GN=CLV1 PE=1 SV=3	T	Signal transduction mechanisms	PREDICTED: systemin receptor SR160-like [Ipomoea nil]
Ipomoea_batatas_newGene_56874	PK	--	0	0	0	0	0	0	0.178611	14	0.351763	27	0.651643	33	0	0	0	0	0.043347	3	0.720949	64	0.772702	53	0.78291	60	--	--	--	--	3.55e-13	5.82555	0.0220006	-1.285	--		Molecular Function: protein serine/threonine kinase activity (GO:0004674);; Cellular Component: plasma membrane (GO:0005886);; Biological Process: protein phosphorylation (GO:0006468);; Biological Process: defense response (GO:0006952);; Cellular Component: plasmodesma (GO:0009506);;	--	--	--	--	Protein tyrosine kinase;; Protein kinase domain;; Salt stress response/antifungal	Cysteine-rich receptor-like protein kinase 25 OS=Arabidopsis thaliana OX=3702 GN=CRK25 PE=3 SV=1	T	Signal transduction mechanisms	PREDICTED: putative receptor-like protein kinase At4g00960 [Ipomoea nil]
Ipomoea_batatas_newGene_56909	PK	--	0.755892	71	1.2434	113	1.03337	105	8.09649	771	6.16297	609	6.71307	611	1.5954	147	1.04177	104	1.24425	109	5.56586	628	6.55783	544	6.20235	587	1.6e-15	2.88803	0.574548	-0.403234	4.95e-17	2.32331	0.643729	0.146769	[M]	Cell wall/membrane/envelope biogenesis	Molecular Function: protein serine/threonine kinase activity (GO:0004674);; Molecular Function: ATP binding (GO:0005524);; Cellular Component: plasma membrane (GO:0005886);; Biological Process: protein phosphorylation (GO:0006468);; Biological Process: defense response (GO:0006952);; Cellular Component: plasmodesma (GO:0009506);; Cellular Component: integral component of membrane (GO:0016021);; M…	--	--	--	--	Protein tyrosine kinase;; Protein kinase domain;; D-mannose binding lectin;; S-locus glycoprotein domain;; PAN-like domain;; Domain of unknown function (DUF3403)	Receptor-like serine/threonine-protein kinase SD1-8 OS=Arabidopsis thaliana OX=3702 GN=SD18 PE=1 SV=1	T	Signal transduction mechanisms	PREDICTED: receptor-like serine/threonine-protein kinase SD1-8 [Ipomoea nil]
Ipomoea_batatas_newGene_56951	TF	--	3.93819	241	3.46859	224	3.6113	244	1.38135	88	2.59059	171	1.87796	114	3.21158	197	2.9004	191	3.99566	229	1.85437	140	1.46673	82	0.820317	52	0.0411821	-1.01576	0.583582	0.286864	0.00292146	-1.18504	0.459982	0.439847	--	--	Molecular Function: transcription factor activity, sequence-specific DNA binding (GO:0003700);; Cellular Component: nucleus (GO:0005634);;	--	--	--	--	bZIP transcription factor;; Basic region leucine zipper	Transcription factor RF2b OS=Oryza sativa subsp. japonica OX=39947 GN=RF2b PE=1 SV=2	K	Transcription	PREDICTED: transcription factor RF2b-like isoform X1 [Ipomoea nil]
Ipomoea_batatas_newGene_56992	TF	--	0.054359	3	0.131842	6	0	0	0.081168	4	0	0	0	0	1.02332	43	1.44602	64	1.49044	58	1.36294	69	0.695101	26	1.24037	53	--	--	2.27e-07	-5.0914	0.900376	-0.170948	1.45e-10	-5.17914	--	--	Molecular Function: DNA binding (GO:0003677);; Molecular Function: transcription factor activity, sequence-specific DNA binding (GO:0003700);; Cellular Component: nucleus (GO:0005634);; Biological Process: regulation of transcription, DNA-templated (GO:0006355);; Molecular Function: protein dimerization activity (GO:0046983);;	--	--	[K]	Transcription	SRF-type transcription factor (DNA-binding and dimerisation domain);; K-box region	MADS-box protein SOC1 OS=Arabidopsis thaliana OX=3702 GN=SOC1 PE=1 SV=1	K	Transcription	PREDICTED: MADS-box protein SOC1-like [Ipomoea nil]
Ipomoea_batatas_newGene_56998	TF	--	1.97566	141	2.14941	164	1.7766	140	1.75266	133	1.49531	116	1.49641	107	0.077602	6	0.109842	9	0.063577	5	0.191649	18	0.109117	8	0.077107	7	0.811192	-0.282953	1.48e-14	4.46966	--	--	1.34e-11	3.45738	--	--	--	--	--	[P]	Inorganic ion transport and metabolism	Tesmin/TSO1-like CXC domain, cysteine-rich domain	Protein tesmin/TSO1-like CXC 5 OS=Arabidopsis thaliana OX=3702 GN=TCX5 PE=1 SV=1	S	Function unknown	PREDICTED: protein tesmin/TSO1-like CXC 5 isoform X1 [Ipomoea nil]
Ipomoea_batatas_newGene_57001	PK	--	0.133301	13	0.144193	14	0.149825	15	0.117226	12	0.114075	12	0.162853	15	2.9726	252	2.73113	266	2.31514	185	1.24383	95	0.785863	65	0.685961	64	--	--	2.03e-15	-4.00384	8.49e-06	-1.62587	2.29e-06	-2.5293	--		--	--	--	[T]	Signal transduction mechanisms	Wall-associated receptor kinase galacturonan-binding;; Protein tyrosine kinase;; Protein kinase domain	Rust resistance kinase Lr10 OS=Triticum aestivum OX=4565 GN=LRK10 PE=2 SV=1	T	Signal transduction mechanisms	PREDICTED: LEAF RUST 10 DISEASE-RESISTANCE LOCUS RECEPTOR-LIKE PROTEIN KINASE-like 2.4 [Ipomoea nil]
Ipomoea_batatas_newGene_57081	PK	--	0.662651	33	1.16246	61	0.261101	15	1.48504	77	1.81281	97	2.04743	101	3.22996	161	2.03677	109	2.16583	101	3.89819	238	4.40751	198	3.49395	179	0.00499512	1.87674	3.74e-05	-2.291	0.0619124	0.761274	0.00150458	-1.18859	[T]	Signal transduction mechanisms	--	K04733|5.60793e-78|sot:107061802|K04733 interleukin-1 receptor-associated kinase 4 [EC:2.7.11.1] | (RefSeq) probable inactive receptor kinase RLK902	--	--	--	Protein kinase domain;; Protein tyrosine kinase	Probable inactive receptor kinase At1g48480 OS=Arabidopsis thaliana OX=3702 GN=RKL1 PE=2 SV=1	--	--	PREDICTED: probable inactive receptor kinase At1g48480 isoform X2 [Ipomoea nil]
Ipomoea_batatas_newGene_57395	TR	--	2.39657	67	2.52025	72	1.90034	55	0.28968	11	0.511928	17	0.106264	4	0.861267	27	1.65849	54	1.51843	42	0.812848	28	0.157398	5	0.52166	15	0.00134387	-2.5919	0.413997	0.641106	0.0574909	-1.41146	--	--	--	--	--	--	--	--	--	Acetyltransferase (GNAT) domain;; Acetyltransferase (GNAT) family	--	S	Function unknown	PREDICTED: uncharacterized protein LOC109147692 isoform X2 [Ipomoea nil]
Ipomoea_batatas_newGene_57470	PK	--	0.639809	37	0.689312	42	1.02903	59	0.341017	21	1.41931	63	0.165129	10	0.034636	2	0.197937	8	0.037576	3	0	0	0.606325	7	0.64324	8	0.753399	-0.690524	5.18e-05	3.54673	--	--	--	--	[T]	Signal transduction mechanisms	--	--	--	--	--	Protein kinase domain;; Protein tyrosine kinase	Receptor protein kinase CLAVATA1 OS=Arabidopsis thaliana OX=3702 GN=CLV1 PE=1 SV=3	T	Signal transduction mechanisms	PREDICTED: receptor-like protein kinase HSL1 [Ipomoea nil]
Ipomoea_batatas_newGene_57478	PK	--	1.78065	45	2.53522	68	1.47555	41	1.04867	28	0.826261	23	1.91668	48	0.039964	2	0.017898	1	0.131435	4	0.059414	2	0.303056	7	0.076737	2	0.811452	-0.402559	1.4e-05	4.22458	--	--	--	--	--	--	Molecular Function: kinase activity (GO:0016301);;	--	--	--	--	Leucine rich repeat N-terminal domain	Receptor-like protein kinase HSL1 OS=Arabidopsis thaliana OX=3702 GN=HSL1 PE=2 SV=1	S	Function unknown	PREDICTED: systemin receptor SR160-like [Ipomoea nil]
Ipomoea_batatas_newGene_57545	TF	--	4.25154	238	3.52306	207	2.94009	182	3.93419	230	4.05689	244	3.83435	212	0.737014	43	0.332629	20	0.727556	39	0.497292	35	0.815211	42	0.973757	57	0.963697	0.0744791	1.93e-09	2.67194	0.619615	0.439472	5.85e-10	2.29455	--	--	--	--	--	--	--	Helix-loop-helix DNA-binding domain	Transcription factor bHLH30 OS=Arabidopsis thaliana OX=3702 GN=BHLH30 PE=1 SV=1	K	Transcription	PREDICTED: transcription factor bHLH30-like [Ipomoea nil]
Ipomoea_batatas_newGene_57582	TF	--	1.80279	99	2.33102	135	3.25314	197	0.702648	41	0.462467	28	0.757047	41	1.37457	76	2.31922	137	1.72112	89	0.792715	54	0.783721	39	0.70611	40	0.00658264	-2.02358	0.378352	0.608583	0.0197167	-1.15139	0.690241	-0.282109	--	--	Molecular Function: DNA binding (GO:0003677);; Cellular Component: nucleus (GO:0005634);; Biological Process: regulation of transcription, DNA-templated (GO:0006355);;	K09422|8.90513e-85|sind:105155489|K09422 myb proto-oncogene protein, plant | (RefSeq) protein ODORANT1	--	[K]	Transcription	Myb-like DNA-binding domain;; Myb-like DNA-binding domain	Protein ODORANT1 OS=Petunia hybrida OX=4102 GN=ODO1 PE=2 SV=1	K	Transcription	PREDICTED: protein ODORANT1-like [Ipomoea nil]
Ipomoea_batatas_newGene_57656	TF	--	0.666478	27	0.249982	11	0.322625	14	0.180918	8	0.090545	4	0	0	3.44912	136	3.36889	143	2.35394	87	1.03702	51	1.05088	38	1.166	48	--	--	8.53e-06	-2.49019	0.00225944	-1.37811	5.23e-08	-3.55604	--	--	--	--	--	--	--	Helix-loop-helix DNA-binding domain	Transcription factor bHLH94 OS=Arabidopsis thaliana OX=3702 GN=BHLH94 PE=1 SV=2	K	Transcription	PREDICTED: transcription factor bHLH96-like [Ipomoea nil]
Ipomoea_batatas_newGene_5772	TF	--	0.847799	29	0.53021	21	0.415723	16	6.12471	222	4.65522	175	2.69041	92	0.879512	32	0.803176	30	1.01356	33	3.14403	136	6.43667	203	3.55889	129	0.00236453	2.79287	0.734962	-0.427245	0.000613679	2.36924	0.969641	-0.0174353	--	--	--	--	--	--	--	Lateral organ boundaries (LOB) domain	LOB domain-containing protein 4 OS=Arabidopsis thaliana OX=3702 GN=LBD4 PE=1 SV=1	--	--	PREDICTED: LOB domain-containing protein 4-like [Ipomoea nil]
Ipomoea_batatas_newGene_5773	TF	--	0.356276	5	0.113793	3	0.579132	9	4.37917	65	2.89371	45	2.74421	39	0.447688	7	0.315981	5	0.932991	12	1.67724	27	5.87312	69	2.61876	35	0.0027493	2.80233	--	--	--	--	0.88176	0.0789702	--	--	--	--	--	--	--	Lateral organ boundaries (LOB) domain	LOB domain-containing protein 4 OS=Arabidopsis thaliana OX=3702 GN=LBD4 PE=1 SV=1	--	--	PREDICTED: LOB domain-containing protein 4-like [Ipomoea nil]
Ipomoea_batatas_newGene_57868	TF	--	0.054275	3	0	0	0	0	0.819353	38	0.84049	41	1.56262	69	0	0	0.041533	2	0	0	0.503313	28	0.871457	36	0.530842	25	2.98e-05	4.96563	--	--	--	--	0.261953	0.687155	--	--	--	K08064|4.88831e-40|mus:103979885|K08064 nuclear transcription factor Y, alpha | (RefSeq) nuclear transcription factor Y subunit A-1-like isoform X1	--	[K]	Transcription	CCAAT-binding transcription factor (CBF-B/NF-YA) subunit B	Nuclear transcription factor Y subunit A-1 OS=Arabidopsis thaliana OX=3702 GN=NFYA1 PE=2 SV=1	K	Transcription	PREDICTED: nuclear transcription factor Y subunit A-7-like isoform X1 [Ipomoea nil]
Ipomoea_batatas_newGene_57994	TF	--	1.23944	73	2.26063	145	2.95565	164	3.5056	219	3.43031	194	5.08261	250	1.8747	114	1.05931	70	1.31667	75	2.78401	199	3.35476	180	3.85126	239	0.125804	0.887794	0.545728	0.491417	0.000680371	1.29575	0.882795	0.0687635	--	--	Molecular Function: binding (GO:0005488);; Biological Process: regulation of transcription, DNA-templated (GO:0006355);; Cellular Component: intracellular membrane-bounded organelle (GO:0043231);;	--	--	--	--	B3 DNA binding domain	B3 domain-containing protein Os07g0679700 OS=Oryza sativa subsp. japonica OX=39947 GN=Os07g0679700 PE=2 SV=1	K	Transcription	PREDICTED: B3 domain-containing transcription repressor VAL1-like isoform X3 [Ipomoea nil]
Ipomoea_batatas_newGene_58056	PK	--	0.200001	12	0.345485	22	0.503615	33	0.904687	56	1.31473	84	0.869423	51	1.1578	69	0.791097	51	0.930312	52	2.61276	190	3.59679	193	2.58987	159	0.082198	1.47171	0.0873763	-1.31776	1.81e-05	1.70014	8.64e-05	-1.56109	[K]	Transcription	Molecular Function: protein serine/threonine kinase activity (GO:0004674);; Molecular Function: ATP binding (GO:0005524);; Cellular Component: plasma membrane (GO:0005886);; Biological Process: protein phosphorylation (GO:0006468);; Cellular Component: integral component of membrane (GO:0016021);;	--	--	--	--	Leucine rich repeat;; Protein tyrosine kinase;; Protein kinase domain;; Leucine rich repeat N-terminal domain;; Leucine Rich repeats (2 copies);; Leucine Rich Repeat	LRR receptor-like serine/threonine-protein kinase GSO2 OS=Arabidopsis thaliana OX=3702 GN=GSO2 PE=1 SV=2	T	Signal transduction mechanisms	PREDICTED: somatic embryogenesis receptor kinase 4-like isoform X2 [Ipomoea nil]
Ipomoea_batatas_newGene_58123	PK	--	0	0	0.047362	5	0	0	0	0	0	0	0	0	0.321109	26	0.728371	64	1.07483	82	0.433412	43	0.088532	7	0.103178	9	--	--	5.58e-05	#NAME?	0.180013	-1.65549	--	--	[M]	Cell wall/membrane/envelope biogenesis	Molecular Function: nucleotide binding (GO:0000166);; Molecular Function: protein kinase activity (GO:0004672);; Cellular Component: membrane (GO:0016020);; Biological Process: phosphorylation (GO:0016310);;	--	--	--	--	Protein tyrosine kinase;; Protein kinase domain;; Leucine rich repeat;; Leucine Rich repeats (2 copies);; Leucine Rich Repeat	Receptor-like kinase TMK2 OS=Arabidopsis thaliana OX=3702 GN=TMK2 PE=2 SV=1	S	Function unknown	PREDICTED: receptor-like kinase TMK4 [Ipomoea nil]
Ipomoea_batatas_newGene_58196	PK	--	0	0	0	0	0	0	3.23411	159	4.76237	241	3.72916	173	3.93378	186	4.93632	250	0	0	4.82663	279	4.41499	188	5.66018	275	1.7e-23	Inf	0.00741033	#NAME?	0.355079	0.840057	0.313825	-0.401867	[T]	Signal transduction mechanisms	Molecular Function: protein serine/threonine kinase activity (GO:0004674);; Molecular Function: ATP binding (GO:0005524);; Biological Process: protein phosphorylation (GO:0006468);; Cellular Component: integral component of membrane (GO:0016021);;	K04733|5.41537e-145|bna:106437096|K04733 interleukin-1 receptor-associated kinase 4 [EC:2.7.11.1] | (RefSeq) glycerophosphodiester phosphodiesterase protein kinase domain-containing GDPDL2-like	--	[T]	Signal transduction mechanisms	Protein kinase domain;; Protein tyrosine kinase	LEAF RUST 10 DISEASE-RESISTANCE LOCUS RECEPTOR-LIKE PROTEIN KINASE-like 2.4 OS=Arabidopsis thaliana OX=3702 GN=LRK10L-2.4 PE=3 SV=1	T	Signal transduction mechanisms	PREDICTED: LEAF RUST 10 DISEASE-RESISTANCE LOCUS RECEPTOR-LIKE PROTEIN KINASE-like 2.4 [Ipomoea nil]
Ipomoea_batatas_newGene_58200	PK	--	0.091383	4	0.714696	30	0.4013	18	1.0773	44	1.84253	77	1.38138	53	1.42758	56	1.45124	61	0.904083	33	3.72436	143	2.07358	73	3.61646	144	0.00516295	2.38052	0.00870167	-2.14439	0.00478596	1.287	0.017882	-1.06584	[T]	Signal transduction mechanisms	Molecular Function: protein serine/threonine kinase activity (GO:0004674);; Molecular Function: ATP binding (GO:0005524);; Biological Process: protein phosphorylation (GO:0006468);;	--	--	[T]	Signal transduction mechanisms	Protein kinase domain;; Protein tyrosine kinase	Probable serine/threonine-protein kinase PBL19 OS=Arabidopsis thaliana OX=3702 GN=PBL19 PE=1 SV=1	T	Signal transduction mechanisms	PREDICTED: probable receptor-like protein kinase At5g47070 [Ipomoea nil]
Ipomoea_batatas_newGene_58256	TF	--	0.093598	5	0	0	0.1024	6	3.66711	201	2.6323	149	5.18582	270	0.1889	10	0.190132	11	0	0	1.94565	126	4.00105	191	1.68316	92	2.28e-08	5.2142	--	--	3.81e-05	4.40407	0.39434	0.54355	--	--	Molecular Function: DNA binding (GO:0003677);;	K09422|1.38764e-95|sind:105162661|K09422 myb proto-oncogene protein, plant | (RefSeq) transcription factor MYB39-like	--	[K]	Transcription	Myb-like DNA-binding domain;; Myb-like DNA-binding domain	Transcription factor MYB41 OS=Arabidopsis thaliana OX=3702 GN=MYB41 PE=1 SV=1	K	Transcription	PREDICTED: myb-related protein 330-like [Ipomoea nil]
Ipomoea_batatas_newGene_58328	PK	--	0.356992	31	0.372221	34	0.572715	54	0.321402	29	0.868192	79	0.748981	63	1.91176	125	2.21324	174	2.00556	139	1.25759	131	1.15986	89	1.17307	103	0.837137	0.388588	0.000796371	-1.73179	0.443685	-0.416756	0.047116	-0.942772	[T]	Signal transduction mechanisms	Molecular Function: protein serine/threonine kinase activity (GO:0004674);; Molecular Function: ATP binding (GO:0005524);; Cellular Component: plasma membrane (GO:0005886);; Biological Process: protein phosphorylation (GO:0006468);; Cellular Component: integral component of membrane (GO:0016021);;	--	--	--	--	Protein kinase domain;; Protein tyrosine kinase;; Di-glucose binding within endoplasmic reticulum	Probable LRR receptor-like serine/threonine-protein kinase At1g56130 OS=Arabidopsis thaliana OX=3702 GN=At1g56130 PE=2 SV=2	S	Function unknown	PREDICTED: probable LRR receptor-like serine/threonine-protein kinase At1g56140 [Ipomoea nil]
Ipomoea_batatas_newGene_58351	TF	--	0	0	0	0	0	0	0.929324	48	0.581316	31	0.664242	33	0.181556	9	0.130362	7	0.131706	7	2.52817	153	2.66214	118	2.76565	140	6.3e-06	Inf	--	--	9.19e-17	4.18746	1.15e-05	-1.89798	--	--	Molecular Function: DNA binding (GO:0003677);; Molecular Function: transcription factor activity, sequence-specific DNA binding (GO:0003700);; Cellular Component: nucleus (GO:0005634);; Biological Process: regulation of transcription, DNA-templated (GO:0006355);;	--	--	--	--	AP2 domain	Ethylene-responsive transcription factor ERF114 OS=Arabidopsis thaliana OX=3702 GN=ERF114 PE=1 SV=1	K	Transcription	PREDICTED: ethylene-responsive transcription factor RAP2-7-like [Ipomoea nil]
Ipomoea_batatas_newGene_58352	TF	--	0.067482	3	0.272697	11	0.478515	20	1.46706	58	1.65898	61	1.29416	49	0.331741	13	1.0949	31	0.625293	22	1.15985	40	0.158602	6	0.875357	35	0.00892555	2.2784	--	--	0.820177	0.264827	0.0782962	1.08997	--	--	Molecular Function: DNA binding (GO:0003677);;	K09422|4.65405e-86|sot:102602587|K09422 myb proto-oncogene protein, plant | (RefSeq) transcription factor RAX2-like	--	[K]	Transcription	Myb-like DNA-binding domain;; Myb-like DNA-binding domain	Transcription factor MYB36 OS=Arabidopsis thaliana OX=3702 GN=MYB36 PE=1 SV=1	K	Transcription	PREDICTED: transcription factor RAX2-like [Ipomoea nil]
Ipomoea_batatas_newGene_58382	TR	--	3.08722	195	2.92689	383	2.75312	215	3.43648	313	3.69963	369	2.96765	304	5.89605	449	5.12602	476	7.17738	596	6.3436	878	8.33115	623	5.0913	456	0.234503	0.639935	0.000380599	-1.26068	0.338588	0.367823	0.000908137	-1.00539	[F]	Nucleotide transport and metabolism	--	--	--	[F]	Nucleotide transport and metabolism	SNF2 family N-terminal domain;; Beta-ketoacyl synthase, C-terminal domain;; Ribonucleotide reductase, barrel domain;; Ribonucleotide reductase, barrel domain;; SNF2 family N-terminal domain;; Beta-ketoacyl synthase, N-terminal domain	Ribonucleoside-diphosphate reductase large subunit OS=Arabidopsis thaliana OX=3702 GN=RNR1 PE=1 SV=1	S	Function unknown	PREDICTED: protein RST1 isoform X4 [Ipomoea nil]
Ipomoea_batatas_newGene_58420	PK	--	4.27059	210	3.86595	201	3.12011	169	1.15066	59	1.92521	102	1.1673	57	3.52324	174	3.39237	179	5.47713	252	0.724933	44	0.376705	17	0.238456	13	0.00454792	-1.44437	0.975485	-0.0401399	3.87e-09	-3.08541	0.00388374	1.5843	[T]	Signal transduction mechanisms	Molecular Function: protein serine/threonine kinase activity (GO:0004674);; Molecular Function: ATP binding (GO:0005524);; Cellular Component: plasma membrane (GO:0005886);; Biological Process: protein phosphorylation (GO:0006468);; Cellular Component: integral component of membrane (GO:0016021);;	--	--	--	--	Protein tyrosine kinase;; Protein kinase domain	LRR receptor kinase BAK1 OS=Oryza sativa subsp. indica OX=39946 GN=BAK1 PE=2 SV=1	S	Function unknown	PREDICTED: probable leucine-rich repeat receptor-like protein kinase At5g63930 [Ipomoea nil]
Ipomoea_batatas_newGene_58493	TF	--	6.26688	198	4.91259	164	5.60441	196	2.67426	88	1.21387	42	0.732565	23	1.61865	52	0.842701	29	1.00707	30	0.242412	10	0.172617	5	0.199812	7	3.67e-05	-1.99315	4.7e-08	2.46671	0.00138416	-2.33835	--	--	--	--	--	--	--	--	--	Lateral organ boundaries (LOB) domain	LOB domain-containing protein 40 OS=Arabidopsis thaliana OX=3702 GN=LBD40 PE=2 SV=1	--	--	PREDICTED: LOB domain-containing protein 40-like [Ipomoea nil]
Ipomoea_batatas_newGene_58585	TR	--	0.036368	2	0	0	0	0	0	0	0.25757	12	0	0	0.975934	40	0.931003	41	0.638509	24	1.09204	54	1.06064	39	0.267152	12	--	--	6.03e-05	-5.01354	0.996164	0.017168	--	--	--	--	--	--	--	[B]	Chromatin structure and dynamics	SET domain	Histone-lysine N-methyltransferase ASHR1 OS=Arabidopsis thaliana OX=3702 GN=ASHR1 PE=1 SV=2	S	Function unknown	PREDICTED: SET and MYND domain-containing protein 4 isoform X1 [Ipomoea nil]
Ipomoea_batatas_newGene_58675	PK	--	0	0	0	0	0	0	0.00904	2	0	0	0	0	4.76816	1073	4.88815	1096	4.77639	912	3.83366	895	3.25751	663	3.14357	643	--	--	3.22e-74	#NAME?	0.0893758	-0.459624	9.99e-93	-10.1104	[O]	Posttranslational modification, protein turnover, chaperones	--	--	--	[R]	General function prediction only	NB-ARC domain;; Leucine Rich repeats (2 copies);; Leucine rich repeat;; WD domain, G-beta repeat;; Protein tyrosine kinase;; Protein kinase domain	Topless-related protein 3 OS=Arabidopsis thaliana OX=3702 GN=TPR3 PE=1 SV=1	S	Function unknown	PREDICTED: uncharacterized protein LOC109184430 [Ipomoea nil]
Ipomoea_batatas_newGene_58700	TF	--	0	0	0	0	0.055606	1	0	0	0	0	0	0	0.952478	14	2.76601	44	2.24919	31	2.87479	52	1.64691	22	2.3555	36	--	--	0.000381037	-5.87198	0.736776	0.301726	--	--	--	--	Molecular Function: DNA binding (GO:0003677);; Molecular Function: transcription factor activity, sequence-specific DNA binding (GO:0003700);; Cellular Component: nucleus (GO:0005634);; Biological Process: regulation of transcription, DNA-templated (GO:0006355);; Molecular Function: protein dimerization activity (GO:0046983);;	--	--	[K]	Transcription	SRF-type transcription factor (DNA-binding and dimerisation domain)	MADS-box protein AGL24 OS=Arabidopsis thaliana OX=3702 GN=AGL24 PE=1 SV=1	K	Transcription	hypothetical protein POPTR_0002s10570g, partial [Populus trichocarpa]
Ipomoea_batatas_newGene_58933	TF	--	1.98445	129	2.1207	159	2.03867	159	1.36679	101	1.26771	97	1.64902	115	0.535417	38	1.48156	79	0.831502	55	0.373482	33	0.5385	35	0.394928	29	0.556347	-0.49292	0.00503997	1.39048	0.224319	-0.768658	0.000440746	1.64842	--	--	--	K09422|0|vvi:100256181|K09422 myb proto-oncogene protein, plant | (RefSeq) uncharacterized LOC100256181	--	[K]	Transcription	Myb-like DNA-binding domain;; Myb-like DNA-binding domain	Transcription factor MYB3R-5 OS=Arabidopsis thaliana OX=3702 GN=MYB3R5 PE=2 SV=1	K	Transcription	PREDICTED: myb-related protein B-like [Ipomoea nil]
Ipomoea_batatas_newGene_58998	PK	--	0	0	0.04577	5	0	0	0	0	0	0	0	0	0.324205	28	0.345686	31	0.58008	46	1.01195	104	0.734886	56	0.774657	67	--	--	2.52e-06	#NAME?	0.0380385	1.0965	7.33e-20	#NAME?	[M]	Cell wall/membrane/envelope biogenesis	--	--	--	--	--	Protein kinase domain;; Protein tyrosine kinase;; Wall-associated receptor kinase galacturonan-binding;; Calcium-binding EGF domain;; EGF domain;; Complement Clr-like EGF-like	Wall-associated receptor kinase 3 OS=Arabidopsis thaliana OX=3702 GN=WAK3 PE=2 SV=2	T	Signal transduction mechanisms	PREDICTED: putative wall-associated receptor kinase-like 16 [Ipomoea nil]
Ipomoea_batatas_newGene_59153	TF	--	163.16	6814	142.354	6124	206.352	9621	26.9853	1143	25.0224	1093	28.4158	1160	100.973	4385	142.603	6565	125.945	4948	15.4295	788	12.6546	497	15.1167	643	1.28e-18	-2.88728	0.0185541	0.68823	1.19e-24	-3.02294	0.000522898	0.807079	--	--	--	--	--	--	--	Helix-loop-helix DNA-binding domain	Transcription factor ORG2 OS=Arabidopsis thaliana OX=3702 GN=ORG2 PE=1 SV=1	K	Transcription	PREDICTED: transcription factor ORG3-like [Ipomoea nil]
Ipomoea_batatas_newGene_5925	TF	--	2.39179	62	3.3538	98	2.6899	153	3.40758	174	2.42381	75	3.15108	151	0.277249	8	0.065018	3	0.936504	13	0.188254	5	0.16096	2	0.066346	2	0.918334	0.311943	0.00172576	3.74724	--	--	1.47e-08	5.52356	--	--	--	--	--	--	--	MULE transposase domain;; FAR1 DNA-binding domain	Protein FAR1-RELATED SEQUENCE 5 OS=Arabidopsis thaliana OX=3702 GN=FRS5 PE=1 SV=1	S	Function unknown	PREDICTED: protein FAR1-RELATED SEQUENCE 5-like [Ipomoea nil]
Ipomoea_batatas_newGene_5929	TR	--	0	0	0	0	0	0	0.022816	3	0.111139	11	0	0	0	0	0	0	0.174984	16	0.963036	109	1.32892	111	1.13518	108	--	--	--	--	1.94e-15	4.31431	5.48e-16	-4.65754	[T]	Signal transduction mechanisms	Molecular Function: phosphorelay sensor kinase activity (GO:0000155);; Cellular Component: endoplasmic reticulum membrane (GO:0005789);; Biological Process: negative regulation of ethylene-activated signaling pathway (GO:0010105);; Cellular Component: integral component of membrane (GO:0016021);; Biological Process: peptidyl-histidine phosphorylation (GO:0018106);; Biological Process: signal tran…	K14509|0|spen:107023422|K14509 ethylene receptor [EC:2.7.13.-] | (RefSeq) ethylene receptor 2-like	Plant hormone signal transduction (ko04075)	[T]	Signal transduction mechanisms	Response regulator receiver domain;; GAF domain;; Histidine kinase-, DNA gyrase B-, and HSP90-like ATPase;; His Kinase A (phospho-acceptor) domain	Ethylene receptor 2 OS=Arabidopsis thaliana OX=3702 GN=ETR2 PE=1 SV=2	T	Signal transduction mechanisms	PREDICTED: ethylene receptor 2-like isoform X1 [Ipomoea nil]
Ipomoea_batatas_newGene_59343	PK	--	0.602602	65	1.03158	82	1.34197	153	0.565163	65	0.992501	64	0.946603	103	2.95043	314	2.04437	236	2.4481	188	0.933622	127	0.548064	46	0.770822	88	0.714746	-0.499702	0.0420338	-1.13351	0.000172546	-1.5142	0.774047	-0.13519	[K]	Transcription	--	--	--	--	--	Leucine rich repeat;; Leucine Rich repeats (2 copies);; Leucine Rich Repeat;; Leucine rich repeat N-terminal domain;; Protein tyrosine kinase;; Protein kinase domain	Probable LRR receptor-like serine/threonine-protein kinase At3g47570 OS=Arabidopsis thaliana OX=3702 GN=At3g47570 PE=2 SV=1	S	Function unknown	PREDICTED: putative receptor-like protein kinase At3g47110 [Ipomoea nil]
Ipomoea_batatas_newGene_59565	PK	--	4.226	135	3.05753	103	1.84878	65	0.981768	33	1.28964	45	1.27761	41	3.06002	98	3.95817	136	3.9718	119	0.89316	35	0.625926	18	0.485215	16	0.169249	-1.39337	0.839867	-0.159131	6.65e-07	-2.36525	0.250711	0.796618	[T]	Signal transduction mechanisms	Molecular Function: protein kinase activity (GO:0004672);; Molecular Function: ATP binding (GO:0005524);; Biological Process: protein phosphorylation (GO:0006468);; Cellular Component: integral component of membrane (GO:0016021);;	--	--	--	--	Protein tyrosine kinase;; Protein kinase domain	Receptor protein kinase-like protein ZAR1 OS=Arabidopsis thaliana OX=3702 GN=ZAR1 PE=1 SV=1	S	Function unknown	PREDICTED: receptor protein kinase-like protein ZAR1 [Ipomoea nil]
Ipomoea_batatas_newGene_59700	PK	--	0.143259	9	0.046602	4	0.148787	11	0.102613	7	0.159299	11	0.366385	23	0.467885	29	0.609243	41	0.609137	35	0	0	0.071426	4	0.173827	11	--	--	0.0731293	-1.75245	0.000233483	-2.68293	--	--	--		Molecular Function: nucleotide binding (GO:0000166);; Molecular Function: protein kinase activity (GO:0004672);; Cellular Component: membrane (GO:0016020);; Molecular Function: ion binding (GO:0043167);;	--	--	--	--	Protein tyrosine kinase;; Protein kinase domain;; Calcium-binding EGF domain;; EGF-like domain	Wall-associated receptor kinase 3 OS=Arabidopsis thaliana OX=3702 GN=WAK3 PE=2 SV=2	T	Signal transduction mechanisms	PREDICTED: wall-associated receptor kinase 2-like [Ipomoea nil]
Ipomoea_batatas_newGene_59702	PK	--	0.753749	63	0.876592	77	1.15587	106	4.00101	344	2.8393	252	2.8507	232	0.0296	3	0.159113	15	0.410465	32	0.509952	52	0.238363	18	0.444801	38	0.000218001	1.68243	0.000635392	2.35583	0.242007	1.05596	1.4e-13	2.96166	--		Molecular Function: protein serine/threonine kinase activity (GO:0004674);; Molecular Function: calcium ion binding (GO:0005509);; Molecular Function: ATP binding (GO:0005524);; Cellular Component: plasma membrane (GO:0005886);; Biological Process: protein phosphorylation (GO:0006468);; Biological Process: cell surface receptor signaling pathway (GO:0007166);; Cellular Component: integral compone…	--	--	--	--	Protein kinase domain;; Protein tyrosine kinase;; Wall-associated receptor kinase galacturonan-binding;; Calcium-binding EGF domain;; Complement Clr-like EGF-like;; EGF-like domain	Wall-associated receptor kinase 2 OS=Arabidopsis thaliana OX=3702 GN=WAK2 PE=1 SV=1	T	Signal transduction mechanisms	PREDICTED: wall-associated receptor kinase 2-like [Ipomoea nil]
Ipomoea_batatas_newGene_5974	TF	--	5.78533	211	5.86476	216	6.01715	231	3.11223	132	2.31227	93	3.4458	125	9.58898	286	9.44044	290	7.9675	247	2.44026	93	2.68176	73	3.00233	110	0.0622246	-0.948888	0.651753	-0.254828	7.03e-06	-1.53845	0.554526	0.319688	--	--	--	K08064|1.23144e-28|jcu:105637932|K08064 nuclear transcription factor Y, alpha | (RefSeq) nuclear transcription factor Y subunit A-3-like	--	[K]	Transcription	CCAAT-binding transcription factor (CBF-B/NF-YA) subunit B	Nuclear transcription factor Y subunit A-5 OS=Arabidopsis thaliana OX=3702 GN=NFYA5 PE=2 SV=1	K	Transcription	PREDICTED: nuclear transcription factor Y subunit A-5-like isoform X1 [Ipomoea nil]
Ipomoea_batatas_newGene_59819	PK	--	0.434454	16	0.417596	17	0.297872	12	0	0	0	0	0	0	1.28457	47	1.25555	50	1.70119	59	0	0	0	0	0.080249	4	--	--	0.0191493	-1.83644	7.7e-11	-5.21056	--	--	--		Molecular Function: protein serine/threonine kinase activity (GO:0004674);; Molecular Function: ATP binding (GO:0005524);; Biological Process: protein phosphorylation (GO:0006468);;	--	--	[T]	Signal transduction mechanisms	Protein tyrosine kinase;; Protein kinase domain;; Kinase-like	Serine/threonine-protein kinase HT1 OS=Arabidopsis thaliana OX=3702 GN=HT1 PE=1 SV=1	T	Signal transduction mechanisms	PREDICTED: serine/threonine-protein kinase HT1 [Ipomoea nil]
Ipomoea_batatas_newGene_59863	TF	--	5.92451	181	4.71684	152	4.03527	136	3.70091	118	5.59594	184	4.61696	139	1.69905	52	2.55378	84	1.35545	39	2.22056	84	2.19804	61	3.07902	97	0.919724	-0.163358	0.00164003	1.52586	0.44073	0.517973	0.0515792	0.83068	--	--	--	--	--	--	--	No apical meristem (NAM) protein	NAC domain-containing protein 83 OS=Arabidopsis thaliana OX=3702 GN=NAC083 PE=1 SV=1	--	--	PREDICTED: NAC domain-containing protein 83-like [Ipomoea nil]
Ipomoea_batatas_newGene_59992	PK	--	0.255317	22	0.190629	15	0.501867	39	5.75538	409	8.13607	346	4.87944	327	1.12768	85	0.879751	67	1.02357	81	10.814	928	7.45904	463	7.01308	471	2.75e-15	3.53962	0.0497659	-1.31231	1.69e-10	2.98056	0.0264068	-0.769937	--		Cellular Component: membrane (GO:0016020);;	--	--	--	--	Protein tyrosine kinase;; Protein kinase domain;; Salt stress response/antifungal;; Protein tyrosine kinase	Cysteine-rich receptor-like protein kinase 42 OS=Arabidopsis thaliana OX=3702 GN=CRK42 PE=2 SV=1	T	Signal transduction mechanisms	PREDICTED: cysteine-rich receptor-like protein kinase 42 [Ipomoea nil]
Ipomoea_batatas_newGene_59992	PK	--	0.255317	22	0.190629	15	0.501867	39	5.75538	409	8.13607	346	4.87944	327	1.12768	85	0.879751	67	1.02357	81	10.814	928	7.45904	463	7.01308	471	2.75e-15	3.53962	0.0497659	-1.31231	1.69e-10	2.98056	0.0264068	-0.769937	--		Cellular Component: membrane (GO:0016020);;	--	--	--	--	Protein tyrosine kinase;; Protein kinase domain;; Salt stress response/antifungal;; Protein tyrosine kinase	Cysteine-rich receptor-like protein kinase 42 OS=Arabidopsis thaliana OX=3702 GN=CRK42 PE=2 SV=1	T	Signal transduction mechanisms	PREDICTED: cysteine-rich receptor-like protein kinase 42 [Ipomoea nil]
Ipomoea_batatas_newGene_6005	PK	--	3.76803	443	3.05221	388	3.28638	434	3.83952	470	6.03319	773	4.50111	528	3.06686	359	3.1815	406	3.78091	419	2.04437	296	2.059	224	1.63437	200	0.502408	0.377904	0.66667	0.206259	0.0334364	-0.698446	2.93e-05	1.26712	[T]	Signal transduction mechanisms	Molecular Function: protein serine/threonine kinase activity (GO:0004674);; Cellular Component: nucleus (GO:0005634);; Cellular Component: cytoplasm (GO:0005737);; Cellular Component: plasma membrane (GO:0005886);; Biological Process: intracellular signal transduction (GO:0035556);;	--	--	[R]	General function prediction only	Protein kinase domain;; Protein tyrosine kinase	Serine/threonine-protein kinase KIPK1 OS=Arabidopsis thaliana OX=3702 GN=KIPK1 PE=1 SV=1	T	Signal transduction mechanisms	PREDICTED: serine/threonine-protein kinase D6PK-like [Ipomoea nil]
Ipomoea_batatas_newGene_60065	TF	--	2.30518	115	1.29352	68	0.889434	49	0.078217	5	0.209816	12	0.296989	15	0.979948	42	1.41208	65	1.45166	68	0.397494	25	0	0	0	0	0.0289021	-2.99647	0.588606	0.563779	1.39e-05	-3.0135	--	--	--	--	--	K09338|3.04222e-74|sind:105177230|K09338 homeobox-leucine zipper protein | (RefSeq) homeobox-leucine zipper protein HOX21-like	--	[K]	Transcription	Homeobox domain;; Homeobox associated leucine zipper;; Homeobox KN domain	Homeobox-leucine zipper protein ATHB-13 OS=Arabidopsis thaliana OX=3702 GN=ATHB-13 PE=2 SV=2	K	Transcription	PREDICTED: homeobox-leucine zipper protein ATHB-23-like isoform X1 [Ipomoea nil]
Ipomoea_batatas_newGene_60111	TF	--	3.46734	150	3.43005	157	2.46059	118	0.817923	37	1.2832	60	1.20254	52	1.91404	83	2.83595	132	1.1803	48	1.2251	66	0.860769	34	0.828833	37	0.00933324	-1.48184	0.259701	0.70025	0.194459	-0.921805	0.914814	0.124866	--	--	--	--	--	--	--	Helix-loop-helix DNA-binding domain	Transcription factor bHLH94 OS=Arabidopsis thaliana OX=3702 GN=BHLH94 PE=1 SV=2	K	Transcription	PREDICTED: transcription factor bHLH96-like [Ipomoea nil]
[truncated: 1,043 more rows]
